# Supplementary material for: Downstream Signaling Pathways in Mouse Adipose Tissues Following Acute In Vivo Administration of Fibroblast Growth Factor 21
Source: PLoS One. 2013 Sep 6;8(9):e73011. doi: 10.1371/journal.pone.0073011 (PMC3765203; doi:10.1371/journal.pone.0073011)
Supplement: Table S1 — FGF21 treatment-induced consistent gene expression changes in mouse adipose tissues. Listed are the 1129 probe sets that had an N-way ANOVA p<0.001 in all three WAT depots (intersection). The N-way ANOVA was performed by incorporating all FGF21 treatments for 2 days and 5 days and mouse strains/disease models. The fold change and 1-way ANOVA p values for both the acute (2 day) and sub-chronic (5 day) treatments of PEG30-FGF21 Q108 (2.5 mg/kg) in IWAT, EWAT and RPWAT in all three mouse models (WT-Chow, WT-HFD, and db/db-Chow) are shown as is the data from the validation study (qPCR). The two “disease” comparisons are also included (WT-HFD/ WT-Chow, and db/db-Chow/WT-Chow). (XLSX) [file pone.0073011.s007.xlsx]

## Sheet: Table_S1
Probeset ID	Gene Symbol	Entrez Gene ID	WT Chow. PEG30-FGF21 Q108, 2.5 mg/kg, 2d / Vehicle Treatment						Validation Study. IWAT. Fold Change. 2d. QPCR			WT Chow. PEG30-FGF21 Q108, 2.5 mg/kg, 5d / Vehicle Treatment						WT HFD. PEG30-FGF21 Q108, 2.5 mg/kg, 2d / Vehicle Treatment						WT HFD. PEG30-FGF21 Q108, 2.5 mg/kg, 5d / Vehicle Treatment						WT HFD Vehicle / WT chow Vehicle										db/db Chow. PEG30-FGF21 Q108, 2.5 mg/kg, 2d / Vehicle Treatment						db/db Chow. PEG30-FGF21 Q108, 2.5 mg/kg, 5d / Vehicle Treatment
			IWAT		EWAT		RPWAT		n=5	n=5	n=5	IWAT		EWAT		RPWAT		IWAT		EWAT		RPWAT		IWAT		EWAT		RPWAT		IWAT 2d		EWAT 2d		EWAT 5d		RPWAT 2d		RPWAT 5d		IWAT		EWAT		RPWAT		IWAT		EWAT
			Fold Change	ANOVA p	Fold Change	ANOVA p	Fold Change	ANOVA p	0.25 mg/kg	0.75 mg/kg	2.5 mg/kg	Fold Change	ANOVA p	Fold Change	ANOVA p	Fold Change	ANOVA p	Fold Change	ANOVA p	Fold Change	ANOVA p	Fold Change	ANOVA p	Fold Change	ANOVA p	Fold Change	ANOVA p	Fold Change	ANOVA p	Fold Change	ANOVA p	Fold Change	ANOVA p	Fold Change	ANOVA p	Fold Change	ANOVA p	Fold Change	ANOVA p	Fold Change	ANOVA p	Fold Change	ANOVA p	Fold Change	ANOVA p	Fold Change	ANOVA p	Fold Change	ANOVA p
merck-AK012530_at	Dusp4	319520	6.56448	5.96e-08	5.63248	8.941e-07	4.10771	2.921e-06	3	1.8	1.5	6.6604	4.172e-07	5.05475	5.96e-08	6.13338	5.424e-06	4.94425	1.669e-06	3.64167	2.98e-06	3.55549	1.836e-05	6.00344	2.384e-07	5.08042	5.561e-05	5.85329	2.205e-05	1.16961	0.3233	1.02332	0.8108	-1.21462	0.03666	1.01576	0.9008	-1.19446	0.4003	4.19179	9.537e-06	2.44456	5.364e-07	2.49862	5.037e-05	3.20553	7.153e-07	1.98244	1.347e-05
merck-NM_176933_s_at	Dusp4	319520	5.93062	1.192e-07	3.61826	4.47e-06	3.58344	2.468e-05				6.55541	7.331e-06	3.49623	5.96e-08	5.58856	2.444e-06	3.61576	2.76e-05	2.6965	6.557e-06	2.94985	4.011e-05	5.24566	2.712e-05	3.65679	0.0001679	4.40352	1.842e-05	1.55096	0.04597	1.23643	0.03335	-1.09069	0.5043	1.33999	0.06838	1.12668	0.427	2.94917	1.645e-05	1.65196	0.0002161	2.17921	0.0004578	2.55918	3.564e-05	1.74944	0.001393
merck-AK218726_at			5.31863	4.172e-07	4.2462	2.384e-07	3.48097	1.788e-06				6.18301	7.153e-07	4.42792	0	4.28351	1.174e-05	4.83504	2.086e-06	3.34503	7.629e-06	2.78997	1.848e-05	4.96935	2.98e-07	4.12382	4.518e-05	4.12762	3.397e-05	1.14512	0.4369	1.00512	0.9498	-1.11076	0.312	-1.01207	0.9109	-1.23183	0.3382	3.28776	1.729e-06	2.19432	3.934e-06	2.1424	9e-05	2.82813	1.013e-06	1.5449	1.752e-05
merck-NM_011898_at	Spry4	24066	3.27944	0.001092	2.99847	8.345e-07	2.90269	3.63e-05	4.8	2.7	2.3	3.57602	1.132e-06	3.19742	3.338e-06	3.56615	1.311e-06	2.44737	2.39e-05	2.60615	1.788e-07	2.30675	7.033e-06	2.85627	0.000613	2.77651	1.889e-05	2.61999	0.0001752	1.51426	0.02185	1.34772	0.005289	1.28677	0.1256	1.49624	0.009935	1.30527	0.1989	3.24116	0.0003974	2.18827	3.695e-06	2.01837	0.0003009	2.31153	2.265e-06	2.11106	1.866e-05
merck-NM_027828_at	Fam110c	104943	3.25912	0.0002884	2.334	6.378e-06	2.19634	0.0001472	11.3	5.8	9.8	3.34041	8.166e-06	1.91382	0.0006952	2.32541	0.002909	2.13059	0.003759	1.33598	0.01114	1.41351	0.02627	3.31971	0.01315	1.90634	0.1123	2.00401	0.02902	1.32373	0.2196	1.13449	0.07744	-1.09421	0.6283	1.53003	0.0009341	1.05779	0.8205	2.24182	0.02038	1.58782	0.002253	1.45211	0.0004179	1.11378	0.4982	1.12779	0.4334
merck-XM_987981_s_at	Gm9992	667055	2.95529	0.0004852	2.21769	0.003371	1.98655	0.00145				3.75059	0.000465	2.59358	0.001386	5.81433	0.0001882	1.58782	0.01918	2.0408	0.02217	2.1742	0.004719	2.7555	0.005413	2.52813	0.01695	3.59667	0.002659	1.0596	0.709	1.02941	0.8932	-1.04453	0.8756	1.02176	0.8924	1.34122	0.5161	-1.03605	0.859	-1.15359	0.1297	-1.12616	0.3605	1.12655	0.3772	-1.00267	0.9856
merck-NM_018769_at	Dfna5	54722	2.60495	0.0004311	1.83823	0.003446	1.60435	0.02121	7.8	4.6	5.5	3.85656	1.967e-06	2.83727	2.766e-05	3.22924	3.695e-06	1.52265	0.1719	1.25893	0.04488	1.17501	0.08805	2.88868	0.006771	2.12667	0.002206	2.22382	0.02138	1.70412	0.08143	1.8151	0.004797	1.39091	0.122	2.08978	0.0002654	1.50938	0.2698	1.63192	0.04708	1.18539	0.00145	1.2841	0.02306	1.48252	0.002593	1.62742	0.0007122
merck-AK080070_at	3010033K07Rik	109215	2.4837	0.002147	2.24492	0.02087	2.01837	0.0114				2.55153	0.001541	2.40326	0.0007121	2.26934	0.01515	1.54241	0.147	1.15359	0.4966	1.60361	0.09802	1.89365	0.02051	2.59418	0.04854	2.26778	0.0514	1.25049	0.4085	2.09026	0.01133	1.27174	0.3253	-1.07098	0.7676	-1.50661	0.2359	1.50176	0.05016	1.27791	0.05336	1.86423	2.205e-06	1.6573	0.01046	1.29897	0.1748
merck-NM_029541_at	6530401D17Rik	76219	2.474	0.002845	1.72862	0.002345	1.89714	0.0003608				2.52755	7.641e-05	2.87541	1.627e-05	2.30197	1.925e-05	2.24337	6.241e-05	1.49005	0.01876	1.42266	0.0002054	2.25788	2.974e-05	3.20258	9.781e-05	2.11446	0.0001253	1.25875	0.2629	1.41254	0.01095	1.19897	0.1619	1.5188	0.003116	1.18796	0.05096	1.40637	0.1586	1.09386	0.2776	1.31856	0.02626	1.22569	0.01184	1.02518	0.7304
merck-NM_010755_at	Maff	17133	2.36483	0.0008508	3.13256	4.739e-05	2.04268	0.008778	5.3	3.1	2.9	1.83612	0.002171	3.48337	4.089e-05	2.27824	0.004307	3.55549	0.0001665	4.09732	1.061e-05	3.22255	0.0001936	3.31207	0.0007918	3.63496	0.0002578	3.92555	2.444e-05	1.0965	0.5536	-1.0886	0.5178	1.08265	0.7536	1.11926	0.6527	-1.04773	0.8524	3.34888	0.001026	1.87413	5.525e-05	1.75227	8.065e-05	1.46083	0.002123	1.18506	0.02568
merck-AK147287_at	Mtap9	213582	2.27405	0.01456	1.84077	0.001373	1.58891	0.01275	5.8	2.4	2.6	2.319	0.0008168	2.19079	0.0001174	2.3632	8.821e-06	2.03142	0.01782	2.063	5.96e-07	1.58234	8.875e-05	1.6512	0.1137	1.88973	0.004151	1.71356	0.003245	1.31795	0.2313	1.34586	0.02381	1.56063	0.02108	1.65997	0.002438	1.59956	0.01484	1.76767	0.07689	1.05791	0.5532	1.43549	0.04049	1.08393	0.4498	1.15888	0.2677
merck-NM_134247_at	Acot4	171282	2.23975	0.005973	1.86982	0.01697	1.45211	0.1202	1.8	1.1	1.6	2.61758	0.003063	2.2532	1.556e-05	3.50833	0.0003752	2.1169	0.001621	1.80676	0.01266	1.80926	0.01143	2.72521	0.001947	3.41979	0.004726	2.57454	0.01813	-1.20859	0.2446	-1.11112	0.4424	-1.2844	0.2163	1.16437	0.2927	1.34307	0.4552	-1.05614	0.8326	-1.51775	0.04704	-1.03034	0.8816	1.19704	0.05599	-1.00265	0.9849
merck-AK053042_at	Nav3	260315	2.20699	0.008148	2.16671	3.839e-05	2.18575	0.0003135	3.9	2	3.1	2.24905	1.496e-05	2.33453	8.07e-05	2.13698	0.000641	2.37192	1.997e-05	1.85353	0.0001051	1.4642	0.01174	1.92486	0.008171	2.1757	0.0006523	1.81635	0.00134	-1.10642	0.3029	1.16592	0.0687	1.10775	0.4532	1.56964	0.002374	1.13854	0.2588	2.18374	0.02439	1.37278	1.246e-05	1.46218	0.06448	1.15667	0.04245	1.03367	0.7758
merck-AK020639_at	9530072K05Rik	78882	2.19735	0.001544	2.02209	0.001673	1.5506	0.01018				1.43285	0.0409	1.52933	0.01143	1.71672	0.03227	1.56459	0.04651	1.86595	0.02247	1.62032	0.0004051	1.39894	0.2371	1.38484	0.02583	1.68966	0.02665	1.03195	0.8343	1.40475	0.008345	1.2569	0.2046	1.46184	0.002478	1.37057	0.2053	1.8026	0.004132	1.43979	0.04169	1.68772	0.007679	1.40799	0.0519	1.5216	0.000174
merck-CO039137_a_at	Nav3	260315	2.13895	0.001149	2.58821	3.964e-05	2.06158	0.0007048				1.95749	1.246e-05	2.14092	7.153e-07	2.90068	2.414e-05	2.11398	0.0002992	1.63983	0.0002131	1.74181	0.003057	1.9602	0.001736	2.55564	0.0007809	2.07253	0.0001113	-1.14847	0.3281	1.09484	0.3038	-1.36207	0.05604	1.42791	0.01215	1.40281	0.01455	2.20953	0.002303	1.08798	0.4677	1.2424	0.1522	1.11373	0.1978	1.22897	0.1386
merck-NM_177274_at	Negr1	320840	2.10669	0.0008047	1.58198	0.05406	1.47299	0.03887	3.5	1.3	2	1.43252	0.2297	2.42996	0.0004985	1.95794	0.01638	2.99433	0.000109	2.1503	0.00223	2.34855	0.009542	1.52195	0.1039	1.64816	0.04502	1.3128	0.363	-1.80094	0.01243	1.0447	0.816	1.7334	0.01771	1.1126	0.6182	1.47877	0.3701	1.02052	0.7918	-1.02068	0.8883	1.10951	0.4584	1.01454	0.8696	1.00666	0.9185
merck-BC053039_at	Mtap6	17760	2.10572	0.0009204	2.40602	0.0009518	2.08689	0.01265	2.9	1.4	1.9	1.78402	0.003271	1.41124	0.000756	1.88973	0.002295	1.81051	0.006388	1.42594	0.000493	1.24054	0.07195	1.88191	0.01214	1.83147	0.01235	1.30918	0.1951	-1.16014	0.45	1.61585	0.0006725	-1.01508	0.9177	1.42856	0.005203	1.28499	0.2459	2.91944	0.0002327	1.75267	3.839e-05	1.71475	0.001481	1.30437	0.05386	1.58782	0.01731
merck-AK037180_a_at	Spry4	24066	2.09846	0.03361	2.51768	0.0004858	1.83485	0.001803				2.42047	4.321e-05	2.4615	2.027e-06	3.93278	0.0001181	1.89845	0.01672	2.40769	8.917e-05	2.45188	0.0003957	2.21666	0.008684	2.7964	0.0009111	2.35396	0.0003805	1.14059	0.4984	1.45479	0.02478	1.14164	0.4216	1.60288	0.00556	1.85012	0.01325	3.43005	0.0001937	1.71396	0.006021	1.78074	0.01843	2.19432	2.825e-05	2.25424	2.813e-05
merck-AK122404_at	Nav3	260315	2.09556	0.007054	2.44794	4.458e-05	2.03704	0.0001822				2.36537	1.401e-05	2.5363	3.809e-05	2.43501	7.164e-05	2.27772	0.0001868	1.79349	0.0007791	1.59698	0.003341	2.16272	0.002307	2.29826	0.001299	1.84969	0.002132	-1.05638	0.7007	1.32282	0.009559	1.04993	0.7617	1.47265	0.008063	1.19437	0.08076	2.07491	0.03122	1.21747	0.0008658	1.31099	0.06168	1.19267	0.04119	1.07196	0.3627
merck-NM_001039511_s_at	Ivns1abp	117198	2.05022	0.002604	1.81719	0.0006962	1.37151	0.1115	3.3	1.3	1.9	1.74381	0.002331	2.47571	0.0002147	2.87806	3.982e-05	1.44444	0.03555	1.57507	0.001295	1.39573	0.003143	1.47197	0.13	1.9797	0.0002434	1.94402	0.0007463	1.20517	0.2089	1.48936	0.01715	1.48115	0.08626	1.50314	0.01711	1.59809	0.003663	1.01979	0.944	-1.13204	0.1097	-1.03264	0.8408	1.1223	0.225	1.09592	0.4073
merck-NM_011526_at	Tagln	21345	2.03236	0.05095	2.73716	0.00525	2.89068	0.0003178				-1.31492	9.322e-05	1.05842	0.5872	-1.14733	0.268	2.29087	0.001064	2.48085	0.001242	3.72306	5.305e-06	-1.13347	0.3248	1.25557	0.3273	-1.0531	0.7766	-1.07736	0.1787	-1.16689	0.09042	-1.36773	0.01875	-1.08388	0.5238	-1.12603	0.4295	1.62368	0.001016	1.05828	0.5781	1.08453	0.5513	-1.04802	0.6012	-1.07429	0.3273
merck-NM_019716_at	Orc6	56452	2.00263	0.0007133	1.737	2.086e-06	1.62106	0.0001485				1.7112	2.223e-05	1.97333	5.96e-08	1.58453	0.0001929	1.6734	1.609e-05	1.52721	9.239e-05	1.55418	5.96e-07	1.6233	0.0007253	1.7386	0.0003139	1.55239	5.901e-06	1.16496	0.07989	1.16158	0.02199	1.09868	0.05993	1.2074	0.01034	1.08019	0.3709	1.98472	0.01096	1.45211	0.00271	1.48559	0.0002716	1.36584	0.0004236	1.36144	0.003024
merck-NM_198001_s_at	1110008P14Rik	73737	1.99251	0.0002459	1.9169	2.879e-05	1.60768	0.001785				2.49345	1.049e-05	2.47343	5.96e-08	2.05353	1.866e-05	1.40023	0.02698	1.2841	0.0319	1.21689	0.06835	3.14485	5.96e-07	2.35993	0.0004345	2.28876	6.092e-05	1.18062	0.1327	1.09736	0.1148	-1.03605	0.6023	-1.0923	0.419	-1.18932	0.03484	1.72624	2.849e-05	1.38197	0.003571	1.61176	0.0001499	2.38067	1.109e-05	1.97288	1.299e-05
merck-BC040222_x_at	1200015M12Rik	71739	1.98701	0.02289	2.00078	0.01688	2.2475	0.02314				1.31039	0.07777	1.77746	0.005204	1.96155	0.03144	2.74726	0.002144	2.25268	0.006641	1.75671	0.02283	1.99067	0.02412	2.4485	0.05208	1.91514	0.09715	-1.21944	0.07601	-1.33537	0.05992	-1.16772	0.5526	1.32954	0.2047	1.23245	0.4981	2.33561	0.1682	1.15452	0.7642	-1.3406	0.457	1.55274	0.3502	1.20884	0.4265
merck-NM_029352_at	Dusp9	75590	1.98655	0.05381	2.54859	0.001514	2.7555	0.0005116				1.65959	0.01272	3.87258	2.569e-05	3.06478	0.002811	2.89935	0.01232	5.39262	0.0002862	4.99804	2.462e-05	1.66571	0.07548	3.11745	0.002106	3.11315	0.0007846	1.28027	0.1171	1.18353	0.2913	1.42167	0.1989	1.60288	0.008187	1.64475	0.06306	6.8612	0.0003111	1.89977	0.002288	1.83147	0.007258	1.8281	0.002829	1.71002	0.001241
merck-AK050540_a_at	Gca	227960	1.96426	0.001175	2.0893	2.646e-05	1.66917	3.517e-05				1.46994	0.0003215	1.7366	9.596e-06	1.71554	0.0009552	1.92619	1.729e-05	1.7191	0.0002821	1.69707	0.0001152	1.54882	0.003452	1.7338	0.0001005	1.72783	0.0002395	-1.17828	0.02661	1.19578	0.09045	-1.00136	0.9842	1.21001	0.003591	1.06033	0.5478	2.5038	0.06785	1.38325	0.05032	1.31674	0.04501	1.21661	2.533e-05	1.18735	0.1308
merck-NM_183183_at	Gprin3	243385	1.94984	0.005952	1.21829	0.1845	1.12608	0.3661				1.69356	0.00987	1.26911	0.159	2.3094	0.0002789	1.64248	0.01833	1.16501	0.4978	1.19481	0.2357	1.19964	0.4477	1.07718	0.6303	1.22984	0.412	1.2933	0.09073	2.50669	0.001302	2.31739	0.001763	2.05684	0.001045	1.87975	0.03304	2.61818	0.04534	1.685	0.005331	1.4952	0.1527	2.2182	3.701e-05	1.65615	0.000506
merck-NM_177870_at	Slc5a6	330064	1.94715	0.0002906	1.61696	0.09853	1.37467	0.0819				1.61808	0.01823	1.75752	0.06512	1.77378	0.06598	1.94402	0.002722	1.56315	0.03717	1.77133	0.01108	2.21055	5.43e-05	2.51884	0.007898	2.11009	0.01739	-1.25164	0.04542	-1.10724	0.3318	-1.54277	0.09144	-1.29599	0.03042	-1.32404	0.3158	2.00263	0.03158	1.20526	0.04728	1.49348	3.844e-05	1.37183	0.000199	1.4669	7.129e-05
merck-NM_010634_at	Fabp5	16592	1.93019	0.01072	2.11495	0.001291	1.84374	0.00477	5.2	2.5	3.6	1.75428	0.01247	2.44906	4.53e-06	2.19989	0.00434	1.85567	0.00499	1.94044	0.004618	1.42692	0.00447	2.62785	0.002588	3.46897	0.0005127	2.18827	0.0002276	1.41449	0.1052	2.17771	0.0006905	1.86681	0.006382	2.48771	3.284e-05	2.05873	0.009759	1.59625	0.09698	1.10841	0.1866	1.26328	0.01397	1.31553	0.009285	1.30197	0.003305
merck-NM_010076_at	Drd1a	13488	1.92486	0.0009865	1.826	0.001566	1.45848	0.003061				1.71317	0.03395	1.69668	0.0021	1.72743	0.01004	1.85055	3.409e-05	1.47673	0.01525	1.5531	0.02221	1.65425	4.244e-05	1.64968	0.143	1.54454	0.008057	-1.16877	0.2425	-1.14683	0.1555	-1.23951	0.1042	-1.13125	0.4711	-1.11145	0.2038	2.01465	0.08445	1.11027	0.4772	1.49176	0.01161	1.32343	0.005697	1.17639	0.3187
merck-NM_145434_at	Nr1d1	217166	1.89104	0.000629	1.93508	0.001671	1.63305	0.02612				1.28914	0.01404	1.60103	2.337e-05	1.61027	0.001702	1.80842	2.539e-05	1.93955	0.0004628	2.07539	0.0001771	1.33045	0.03055	2.08545	0.008203	1.79763	0.01233	1.12372	0.2295	-1.09658	0.466	-1.48149	0.005687	-1.10512	0.528	-1.1677	0.4195	2.16521	0.00543	1.78402	3.201e-05	1.77705	0.0003591	1.49486	0.002269	1.88756	5.084e-05
merck-AK028299_at	Sh3kbp1	58194	1.8893	0.001313	1.58928	0.04195	1.55024	0.04486				1.30798	0.0004265	1.24105	0.06118	1.42298	0.02672	1.30888	0.05349	1.28825	0.1451	1.08648	0.4715	1.01481	0.9095	1.15782	0.2141	1.11679	0.6336	1.28944	0.05921	1.63531	0.02889	1.82012	0.001497	2.2636	0.003575	1.81426	0.09128	1.89191	0.1031	1.18746	0.3119	1.43384	0.05733	1.31129	0.00561	1.32617	0.1103
merck-NM_026865_at	1700113I22Rik	73635	1.88756	0.005696	1.60694	0.002962	1.48936	0.01962				1.64059	0.02099	1.75146	7.558e-05	1.63644	5.746e-05	1.54348	0.03397	1.35394	0.03383	1.42495	0.00492	1.57725	0.08097	1.55919	0.007676	1.65158	0.009102	1.17961	0.4035	1.40152	0.01759	1.31613	0.02404	1.16729	0.1988	1.1222	0.5357	2.16222	0.01289	1.23558	0.02623	1.22023	0.04512	1.63005	0.000313	1.35581	0.01556
merck-NM_001034892_at	Gm5627	434510	1.87284	0.02421	1.48286	0.0674	1.55704	0.02636				1.6885	0.01498	1.50626	0.05786	1.5188	0.03434	1.16802	0.416	1.14448	0.2171	1.1155	0.1916	1.32099	0.4638	1.38229	0.115	1.56279	0.2657	2.61036	0.0009747	3.13473	2.837e-05	2.76439	0.002459	2.57336	0.0002267	1.84799	0.2587	1.19113	0.2008	1.12546	0.3951	1.06378	0.4474	1.01083	0.8863	1.01996	0.7651
merck-AF064635_a_at	Hsd17b12	56348	1.86294	0.001378	1.56099	0.01118	1.31765	0.1006				1.86252	0.00115	1.91646	3.207e-05	1.75307	0.004397	1.48115	0.005812	1.14509	0.1439	1.25603	0.01471	2.33453	1.311e-06	2.0773	0.0003315	1.8514	0.001836	1.344	0.06889	1.28292	0.008485	-1.09936	0.1858	-1.04131	0.7579	-1.36678	0.02595	1.3213	0.06254	1.07483	0.1158	1.29808	8.583e-05	1.48902	0.002581	1.3216	0.005545
merck-NM_176961_s_at	9330132A10Rik	319609	1.8281	0.05446	1.5449	0.003386	1.26125	0.2855				1.48457	0.1224	1.42922	0.009528	1.59919	0.009345	2.10863	0.006992	2.4581	0.00705	1.82768	0.003119	1.41906	0.1146	2.0179	0.002332	1.59588	0.04958	-1.36082	0.08481	-1.44844	0.1875	-1.09744	0.6085	1.1154	0.5933	1.14369	0.6456	3.09314	0.0006806	1.01234	0.9115	1.23637	0.125	-1.06485	0.7004	-1.036	0.8322
merck-BC094642_at	LOC629746	629746	1.826	0.008525	1.09789	0.6046	-1.0842	0.4681				2.0179	0.001883	2.27353	0.001316	2.49517	0.002775	1.39219	0.1031	1.29211	0.08314	1.42791	0.09816	2.42549	0.0003418	3.64502	0.0008621	2.73716	0.001153	1.00857	0.9721	1.01004	0.9306	-1.16378	0.4203	-1.24558	0.04965	-1.15345	0.5024	1.40734	0.08346	-1.26357	0.07875	1.09212	0.3536	1.3983	0.01245	1.24589	0.1006
merck-AK028580_a_at	3110057O12Rik	269423	1.79473	0.007033	1.22143	0.07936	1.36899	0.03033				1.77296	0.006571	1.63456	0.000992	1.66188	0.00743	1.20626	0.2505	1.28944	0.01724	1.11078	0.1696	1.20033	0.1733	1.26561	0.3244	-1.06187	0.7678	1.02757	0.8657	1.33537	0.01293	1.50072	0.05224	1.39219	0.001755	1.2191	0.1199	1.5758	0.06767	-1.05553	0.5858	1.6062	0.02598	1.15819	0.2095	1.18239	0.2883
merck-NM_026798_at	Tmem216	68642	1.77174	0.01205	1.70883	1.448e-05	1.63042	0.0005773				1.46589	0.001996	2.16471	1.013e-06	1.74301	1.967e-06	1.5531	0.0293	1.60509	0.0002756	1.52968	5.132e-05	1.50661	0.04159	1.94402	0.001665	1.83527	0.0001106	1.21241	0.2866	1.05619	0.4013	-1.05385	0.4232	1.26853	0.01204	-1.07283	0.331	1.55382	0.01883	1.1325	0.1619	1.20637	0.04922	1.47945	0.001187	1.47265	0.002109
merck-NM_177828_at	Arhgef37	328967	1.76807	0.002447	2.30038	0.001549	2.36646	0.002162				2.50265	0.0004286	3.48097	1.401e-05	3.14268	3.064e-05	1.50107	0.01558	2.82423	1.788e-07	2.73401	5.96e-08	2.55211	0.0001354	3.31207	0.0006257	3.45303	1.073e-06	1.43318	0.02023	1.14438	0.3143	1.57652	0.06441	1.12168	0.3359	1.04576	0.7448	1.97788	0.0003191	1.60879	0.009954	1.45579	0.01482	2.50207	5.478e-05	1.85097	0.001764
merck-NM_146256_at	Hpdl	242642	1.76035	0.01582	1.77623	9.447e-05	2.14734	0.0007854				2.66686	0.0006703	2.18978	2.134e-05	3.11458	0.002663	1.87456	0.0005168	1.05383	0.8339	1.43549	0.01305	3.37831	0.0009632	2.01697	0.00393	2.22229	0.002708	1.10994	0.3151	1.41059	0.1946	1.13431	0.1644	1.49245	0.02909	1.19314	0.4115	1.62592	0.01831	1.18383	0.001789	1.66763	0.0004954	1.41221	0.004497	1.41906	0.04188
merck-AK162876_a_at	Trib1	211770	1.75227	0.003159	2.28402	0.000324	1.86982	0.0001236				2.0179	2.7e-05	2.45414	0.000156	2.46207	3.421e-05	2.43164	8.345e-06	2.11495	4.977e-05	1.99756	0.0001518	2.2346	0.0002556	2.18776	0.001272	2.55211	8.208e-05	-1.26212	0.102	1.34679	0.01234	1.29778	0.1381	1.01189	0.9112	-1.12751	0.4476	2.27667	0.01552	1.45479	0.001789	1.56315	0.0001338	1.16354	0.02128	1.20232	0.003674
merck-NM_010171_at	F3	14066	1.74381	0.02343	1.72504	0.0046	1.89758	0.0006443				1.97834	0.002872	2.42885	4.411e-05	2.26778	0.001114	2.18927	1.252e-06	2.50265	3.189e-05	2.02395	1.305e-05	2.0408	0.002589	2.72772	6.378e-06	2.75169	0	-1.17698	0.2239	-1.56279	0.000151	-1.191	0.2856	1.11383	0.2545	-1.09184	0.06621	2.04833	0.08008	1.37025	0.02903	1.64286	0.01429	1.26911	0.02819	1.02984	0.829
merck-AK016742_at	Hipk2	15258	1.7362	0.01009	2.1692	0.0002577	1.5181	0.01609				1.77828	0.0002018	1.78896	0.00208	1.76238	0.001219	1.77133	0.01887	1.46994	0.001643	1.27556	0.01781	1.57072	0.06127	1.6323	0.0008656	1.52475	0.01969	1.07934	0.7056	1.33506	0.04726	1.05999	0.7419	1.45949	0.01153	1.44245	0.1163	2.1682	0.08391	1.14612	0.1174	1.16767	0.1682	-1.00831	0.899	1.04193	0.6827
merck-NM_001039094_at	Negr1	320840	1.735	0.0108	1.33015	0.06573	1.17077	0.01838				1.92531	0.0004809	2.02908	7.504e-05	1.95299	4.429e-05	2.30356	6.664e-05	2.01094	0.007699	2.10717	7.141e-05	2.33884	0.0008255	2.75486	1.192e-05	2.23615	0.0002149	-1.05286	0.7005	-1.08026	0.6992	1.01734	0.8249	-1.10997	0.2797	-1.00083	0.9962	1.58416	0.08614	-1.05329	0.6166	1.18449	0.1625	1.5417	0.001866	1.31099	0.00581
merck-NM_019671_a_at	Net1	56349	1.73301	0.0009679	2.76121	0.003087	1.63983	0.006588				1.82138	0.008459	4.46581	5.77e-05	3.38766	3.994e-05	2.28455	7.153e-07	3.43558	0.0009959	3.39938	0.0001842	2.72521	0.0001376	8.1358	8.404e-06	4.15623	5.066e-06	-1.06192	0.4475	-1.24526	0.2957	-1.98884	0.0447	-1.35238	0.1295	-1.15688	0.4968	3.661	0.002669	1.99572	0.0005066	1.80053	0.00243	3.20332	3.457e-06	2.64789	0.0001126
merck-NM_026091_at	1700037H04Rik	67326	1.73221	9.924e-05	1.62742	3.994e-05	1.41547	0.04969				1.4345	0.0379	1.86724	3.994e-06	1.54561	0.02241	1.75428	0.0002429	1.55668	0.01854	1.66955	0.00965	2.32167	1.442e-05	2.63027	3.636e-06	2.29192	1.061e-05	1.08795	0.3393	1.05701	0.6348	-1.25629	0.02345	-1.15566	0.3526	-1.35207	0.03985	1.86123	0.0004623	1.21725	0.02054	1.56567	0.002212	1.45445	0.001137	1.29033	0.01907
merck-NM_001033966_a_at	Ak2	11637	1.72663	0.000174	1.43384	0.0005674	1.28322	0.01234				1.36144	0.01603	1.3788	0.001369	1.44245	0.002529	1.39927	0.001033	1.10726	0.06147	1.20537	0.004085	1.54277	0.0002563	1.38452	0.01192	1.33383	0.005678	1.12057	0.175	1.07268	0.1185	-1.08538	0.3968	1.14017	0.03959	1.0458	0.4481	1.32739	0.08479	1.05495	0.09594	1.14472	0.02964	1.18176	0.007347	1.10864	0.08307
merck-NM_175174_s_at	Klhl5	71778	1.70844	0.05093	2.59298	3.976e-05	1.97379	0.0008518				1.58928	0.004442	1.9169	0.007064	1.75267	0.0004337	1.63757	0.02972	1.93687	0.001176	1.52827	0.0006434	1.07731	0.5936	1.3406	0.03877	1.12733	0.627	1.08002	0.6685	1.28204	0.1467	1.32343	0.2162	1.47197	0.008672	1.5181	0.1443	2.23718	0.0004128	1.29449	0.02625	1.23694	0.1158	1.20041	0.05971	1.35738	0.00734
merck-BC051576_at			1.70098	0.007491	2.05968	0.0004107	1.55991	0.00563				1.5244	0.0006971	1.5202	0.02152	1.69668	0.001189	1.17861	0.2977	1.11689	0.4865	-1.00168	0.9888	1.29152	0.1613	1.34772	0.1748	1.25017	0.3256	1.18331	0.1982	1.3119	0.001853	1.04455	0.8219	1.39637	0.002517	1.1534	0.3834	1.42462	0.02013	1.34153	0.003811	1.40152	0.006937	1.22037	0.02181	1.13493	0.1303
merck-NM_177420_s_at	Psat1	107272	1.70059	0.01202	1.34896	0.00121	1.27791	0.0009139				1.33968	0.009278	1.36773	0.0009164	1.37436	0.006992	1.49727	0.00171	1.22586	0.008172	1.16678	0.0001891	1.38931	0.0409	1.41742	0.0006723	1.23598	0.01509	1.29957	0.02487	1.09018	0.2681	1.02683	0.6759	1.26386	1.979e-05	1.1353	0.1136	1.31765	0.006434	1.1251	0.03207	1.10015	0.3297	1.07818	0.1836	1.07647	0.1658
merck-NM_027482_a_at	5730508B09Rik	70617	1.69317	0.005824	2.01697	8.72e-05	1.58526	0.006217				1.57943	0.0002204	1.54989	0.006233	1.67687	0.005275	1.27409	0.1208	1.14067	0.3079	1.05196	0.7033	1.23135	0.2427	1.34122	0.1736	1.3128	0.2468	1.20196	0.2174	1.33875	0.002537	1.12132	0.5601	1.33752	0.03745	1.11491	0.5194	1.47028	0.05011	1.3119	0.003501	1.42298	0.01507	1.30467	0.006626	1.18383	0.06781
merck-NM_026837_s_at	Tmem53	68777	1.68772	0.0001665	1.45781	0.004155	1.27673	0.02146				1.70255	0.00544	1.46251	0.002888	1.74663	0.0007669	1.5167	0.0006971	1.3983	0.05421	1.5028	0.004959	1.74261	0.001622	2.03939	0.005759	1.92442	0.002698	-1.09071	0.2785	-1.31886	0.04322	-1.43087	0.05405	-1.25127	0.02617	-1.04033	0.8378	1.74622	0.06351	1.05524	0.5673	1.17809	0.2292	1.20285	0.0213	1.17249	0.07153
merck-NM_146063_at	Krt79	223917	1.67417	0.1134	1.78731	0.0007762	1.78115	0.001554				2.1062	4.828e-06	4.47816	5.722e-06	4.04855	1.013e-05	1.73141	0.05262	2.03189	0.001886	1.71712	0.0002512	2.08401	0.05499	3.71108	0.0001918	3.56369	0.002743	1.70765	0.05932	1.69981	0.009102	1.50038	0.08316	2.37684	7.176e-05	1.52897	0.2785	1.76604	0.003525	1.10352	0.2871	1.08503	0.4635	1.10189	0.5549	1.24328	0.08903
merck-NM_021525_at	Rcl1	59028	1.6734	1.413e-05	1.66303	0.00695	1.44411	0.000362				1.83147	0.0003448	1.80884	0.0005302	2.07444	0.001685	1.45278	0.0004681	1.1775	0.001464	1.22023	0.01981	1.77419	7.51e-06	1.7366	0.004999	1.79929	0.0004066	1.05536	0.4056	1.09081	0.3782	-1.11627	0.3636	1.12445	0.0198	-1.00431	0.9663	1.45144	0.1001	1.11933	0.06803	1.20954	0.06161	1.53462	0.000288	1.4312	4.488e-05
merck-XM_890411_s_at			1.67109	0.00648	1.76279	0.003195	1.59772	0.02625				2.08882	0.002358	1.7053	0.002279	4.05229	0.0001491	1.19947	0.06178	2.22792	0.003028	1.84587	0.004895	2.01465	0.001008	2.43557	0.003357	3.20332	0.001942	-1.22143	0.0114	-1.13444	0.4067	-1.2156	0.1783	1.07897	0.6148	1.28115	0.4564	1.13107	0.3979	-1.12484	0.1672	1.33598	0.1086	1.22188	0.09022	1.13734	0.3395
merck-AK153445_a_at	Sdc4	20971	1.65768	0.04066	1.54632	0.06491	1.6338	0.01088				1.92752	4.292e-05	1.98244	0.0001103	1.74341	0.007998	2.31473	0.005867	2.39387	3.964e-05	1.7636	0.000414	2.28507	0.002061	2.10572	0.0004024	2.13747	0.002488	-1.06979	0.772	1.10449	0.3196	1.2113	0.1424	1.37373	0.06151	1.07016	0.7547	4.28647	0.003624	1.58234	0.0009991	1.35207	0.002741	2.3222	7.135e-05	1.40411	0.01863
merck-AK014177_at	3110045C21Rik	67303	1.64854	0.03049	1.18656	0.4021	1.3527	0.04996				1.28825	0.002222	1.11299	0.2104	1.1022	0.4046	1.16271	0.381	1.17147	0.1652	-1.01385	0.8963	1.27614	0.2119	1.43516	0.002927	1.12696	0.2304	1.26357	0.2462	1.76319	0.01886	1.28677	0.1253	1.96698	0.001176	1.27233	0.1564	1.43549	0.03961	1.21277	0.02975	1.13164	0.1962	-1.03022	0.8057	1.06013	0.6005
merck-AK079664_a_at	Dusp18	75219	1.6248	0.01658	1.2149	0.1069	1.58161	0.01665				2.07635	0.003999	2.18524	0.0005671	2.03049	0.004585	1.45412	0.001405	1.31613	0.06508	1.31522	0.09266	2.54331	0.0005106	2.01048	0.007083	2.31686	0.0002249	1.17679	0.2272	1.16107	0.02965	1.18184	0.4158	1.39348	0.05233	1.26648	0.1778	1.8638	0.116	1.13912	0.3104	1.29927	0.1121	1.29092	0.02351	1.12427	0.3873
merck-NM_024495_a_at	Car13	71934	1.61994	0.03469	1.63908	0.009333	1.57725	0.007729				1.94895	0.001526	1.54099	0.002302	1.49727	0.03288	1.50349	0.002903	1.27997	0.1334	1.34122	0.01729	2.24233	0.001217	2.16471	0.01149	1.64437	0.04335	1.08039	0.6744	1.08014	0.4097	-1.38612	0.1657	1.04304	0.7161	-1.26824	0.2946	1.67379	0.1217	1.10971	0.1481	1.30858	0.05943	1.12743	0.3443	1.04388	0.5335
merck-AK034613_a_at	Enpep	13809	1.60472	0.009015	1.66188	0.001487	1.30047	0.09082				1.16842	0.3458	1.86767	0.001775	1.75792	0.02688	1.24894	0.07408	1.44577	0.004296	1.43054	0.08455	1.54632	0.01099	1.76441	0.07346	1.7636	0.02026	1.00691	0.9493	1.0981	0.3241	1.01954	0.9335	1.03966	0.6166	-1.23211	0.237	1.27087	0.03	1.27761	0.107	1.20587	0.03299	1.16174	0.3189	1.45546	0.007265
merck-AK008767_at	2210022D18Rik	70145	1.59956	0.01218	1.63117	7.254e-05	1.68578	0.02409				2.00078	0.0002568	1.72743	0.0005653	2.07683	0.0001417	1.238	0.05154	1.74181	0.005312	1.96291	0.005323	1.4615	0.03675	2.12961	0.01419	2.2075	0.0003421	-1.03212	0.8167	1.21949	0.05284	-1.12917	0.3256	1.10604	0.4235	-1.18831	0.006258	1.07768	0.499	1.17525	0.03319	1.20334	0.1191	2.12178	0.004119	1.96789	0.001624
merck-AK017143_a_at	5031425E22Rik	269630	1.59845	0.04115	1.77133	0.003817	1.14562	0.3413				1.67649	0.004577	1.18291	0.2995	1.97606	0.005057	1.1481	0.4488	1.43087	0.01165	1.33015	0.02886	1.56243	0.2142	1.39508	0.2922	1.88973	0.01734	1.38452	0.1342	1.23393	0.02915	-1.15229	0.5796	1.29718	0.003692	1.34679	0.2877	3.01926	0.03575	1.3954	0.005206	1.07434	0.5152	1.26009	0.31	1.61473	0.06658
merck-NM_025569_at	Mgst3	66447	1.59588	0.01005	1.56639	0.004043	1.39927	0.007134				1.60251	0.004622	1.83485	2.027e-06	1.91382	1.15e-05	2.01094	4.113e-06	2.03329	2.968e-05	2.02628	1.395e-05	1.7362	0.003559	1.84714	1.824e-05	1.86595	5.841e-06	-1.09202	0.3369	-1.27468	0.01	-1.0266	0.7024	-1.22217	0.03377	1.0121	0.8564	1.23478	0.009963	-1.02314	0.6937	1.14312	0.08459	1.14831	0.07871	-1.00704	0.9357
merck-AK034141_s_at	9330159F19Rik	212448	1.59441	0.1001	1.2841	0.05359	1.56279	0.01394				2.5142	0.00391	2.00124	0.004286	2.16123	9.608e-05	1.90195	0.002547	1.72187	0.0007401	1.63192	0.0002037	1.7378	0.01863	1.74301	0.09488	1.87197	0.002311	-1.07803	0.6995	1.18615	0.32	1.29569	0.2015	1.04713	0.7088	1.00597	0.954	1.76279	0.009223	1.30317	0.02806	1.20754	0.06585	1.24042	0.12	1.3954	0.06069
merck-AK016432_a_at	4931406C07Rik	70984	1.59221	0.04806	1.0541	0.6973	1.31341	0.0525				2.41546	0.0011	1.41547	0.01011	1.74141	0.01066	1.45245	0.02667	1.02915	0.735	1.00792	0.914	2.33238	0.0002022	1.42266	0.06377	1.45445	0.05944	1.01918	0.8986	1.14314	0.239	1.04129	0.7617	1.09784	0.418	-1.00629	0.942	1.08428	0.739	1.0175	0.7745	1.14214	0.03451	1.46656	0.01201	1.31371	0.01203
merck-ENSMUST00000044278_a_at	Ak5	229949	1.58708	0.006313	1.30287	0.1145	1.27732	0.05574				1.19215	0.09225	1.50834	0.001062	1.79061	0.01243	1.56531	0.001517	1.69942	0.0006078	1.89977	0.0003203	1.74421	0.01424	1.86466	0.0005969	2.06253	0.000525	-1.1237	0.1672	-1.15069	0.09251	-1.0187	0.8885	-1.0381	0.7048	1.11268	0.4316	1		1		1		1		1
merck-AK079459_a_at	Gda	14544	1.58198	0.03995	1.78074	0.001527	1.62855	0.02376				2.17871	7.051e-05	1.67456	0.001027	2.20394	0.003633	1.77746	0.005393	-1.10415	0.4964	-1.07073	0.6273	2.65277	0.0004656	1.45144	0.09627	1.57688	0.04091	1.13279	0.6451	1.84162	0.001217	1.30828	0.04411	1.97288	0.002673	1.21627	0.4054	1.84204	0.02977	1.37151	0.007688	1.40961	0.01477	1.49727	0.02785	1.4642	0.01906
merck-NM_201366_at	Gm1631	381371	1.58161	0.02021	1.31947	0.05018	1.27585	0.1038				1.39573	0.007378	1.74301	0.0001386	2.25424	0.006038	1.30647	0.007971	1.73261	0.0002403	1.8239	0.001693	1.15223	0.4123	2.26673	0.0006403	2.36048	6.08e-06	1.22538	0.06018	1.15213	0.2473	1.28825	0.1554	1.58782	0.007729	1.3219	0.08198	1.24077	0.2004	1.41514	0.006732	1.52125	0.002732	1.92442	3.29e-05	1.73261	0.003854
merck-AK192645_a_at	Atp6v0a1	11975	1.58088	0.01408	1.76726	0.002488	1.29092	0.06207				1.15255	0.2774	2.05589	4.745e-05	2.00909	0.006882	1.44977	0.08115	1.38963	0.00538	1.3842	0.004814	1.45077	0.07443	1.82684	0.001516	1.68345	0.02464	1.3277	0.04733	1.81051	3.874e-06	1.51217	0.01971	1.40281	0.003084	1.54454	0.1375	3.51722	0.02116	1.5153	0.02908	1.44544	0.006829	1.34029	0.06579	1.44577	0.0162
merck-AK085591_at	Gm9648	675578	1.57435	0.0008537	1.4696	0.04329	1.27292	0.01655				1.66955	0.002825	1.52405	0.01806	1.70687	0.01462	1.80136	0.009172	1.63005	0.0006914	1.44311	0.02899	2.4837	0.001464	2.27824	0.0003461	1.89017	0.001122	1.03782	0.7669	-1.00998	0.9245	-1.15894	0.3378	-1.45178	0.0103	-1.51078	0.05206	1.13721	0.4295	1.16137	0.2457	1.24819	0.05312	1.65158	0.01044	1.39991	0.07865
merck-NM_177293_s_at	Mtap7d3	320923	1.56675	0.04077	1.58745	0.01256	1.50418	0.005955				1.50418	0.01473	1.94984	1.186e-05	1.80136	0.003685	1.81886	0.0009999	2.16471	3.69e-05	1.94805	3.517e-06	1.58708	0.03501	1.79721	0.0009558	1.82978	0.0003245	-1.03248	0.4326	1.10354	0.516	1.43516	0.01957	1.40023	0.01181	1.46049	0.01058	2.69712	4.172e-05	1.58052	0.001628	1.4669	0.05554	1.25118	0.04087	1.3369	0.0007055
merck-CF613419_at			1.56567	0.1522	1.20962	0.1036	1.36239	0.03196				1.81092	0.01126	1.3842	0.006008	1.09977	0.6377	1.46083	0.04888	1.47843	0.0543	1.10762	0.281	1.14572	0.5102	1.16303	0.5636	-1.13402	0.5308	-1.12837	0.3036	-1.02328	0.882	1.21927	0.3383	1.08535	0.4098	1.0354	0.8773	1.16702	0.4798	1.13506	0.3591	1.27321	0.1022	1.10826	0.2321	1.1702	0.2059
merck-NM_145122_s_at	Pex16	18633	1.55919	0.004559	1.34648	0.009915	1.1626	0.0794				1.50695	0.0116	1.63192	0.002191	1.46117	0.007354	1.45144	0.016	1.07048	0.3179	1.12282	0.08546	1.77337	0.00225	1.75348	0.0004468	1.62256	0.0002863	1.09265	0.5783	1.12725	0.08881	-1.0492	0.6673	1.15077	0.05698	-1.01528	0.8245	1.35706	0.04139	1.02889	0.58	1.10129	0.09098	1.23067	0.006478	1.18035	0.007593
merck-NM_008521_at	Ltc4s	17001	1.55848	0.01149	1.30768	0.00122	1.23274	0.1058				1.41971	0.008846	1.33107	0.003026	1.49727	0.007511	1.27791	0.03602	-1.03271	0.3209	1.03421	0.472	1.4897	0.007491	1.3366	0.02318	1.22042	0.04518	1.40378	0.01149	1.10454	0.03645	-1.13509	0.1753	1.50038	0.003135	1.30467	0.07787	1.51496	0.03914	1.08395	0.2668	1.26678	0.01293	1.27321	0.01164	1.22512	0.0161
merck-NM_010022_a_at	Dbt	13171	1.55346	0.01146	1.34927	0.005203	1.28825	0.08244				1.72822	0.0008801	1.66725	4.256e-05	1.60694	0.00324	1.54028	0.000271	1.33629	0.01341	1.42594	0.005408	1.53568	0.001477	1.79391	0.0004449	1.65158	0.01255	1.00578	0.9403	-1.05148	0.4824	-1.16735	0.008121	-1.24928	0.08809	-1.25638	0.2452	1.55597	0.1685	-1.02605	0.7374	1.22939	0.001719	1.20612	0.01741	-1.05167	0.3899
merck-NM_016744_at	Pde1a	18573	1.55203	0.0943	1.10321	0.1856	1.1055	0.4352				1.46589	0.00678	1.22945	0.0497	1.26445	0.08735	1.80551	0.0006875	1.44611	0.008323	1.43516	0.02177	1.27938	0.1858	1.39091	0.02343	1.42495	0.05795	-1.33352	0.00318	-1.25421	0.05406	-1.03657	0.7892	-1.02224	0.8565	1.04011	0.8672	1.30047	0.1982	-1.06584	0.2946	1.20887	0.1543	1.09282	0.1538	1.12896	0.1504
merck-NM_013749_at	Tnfrsf12a	27279	1.55096	0.1307	1.80426	0.01461	1.30047	0.3318				2.01837	0.008783	2.98538	1.198e-05	1.49589	0.2231	2.46037	0.0004538	2.09604	0.001593	1.47231	0.006483	2.92887	0.003311	3.25462	1.609e-06	2.82228	0.0001266	1.22948	0.2924	-1.13553	0.2763	-1.13151	0.4467	-1.51182	0.1197	-1.43946	0.2924	2.00309	0.03391	1.23771	0.07298	1.14778	0.3121	1.29957	0.01723	-1.21412	0.1213
merck-ENSMUST00000074334_at	Acer2	230379	1.54775	0.03544	1.03345	0.8344	1.16807	0.3991				1.01111	0.9364	1.31978	0.08049	1.5216	0.02295	1.66955	0.008459	1.68306	0.00391	1.97015	0.0007231	1.40702	0.04629	2.08305	0.02256	1.78156	0.003274	-1.01851	0.8375	-1.12554	0.5288	-1.00572	0.972	-1.08383	0.5543	1.06839	0.7293	1.61176	0.05512	1.05249	0.5121	1.4471	0.005187	1.30918	0.003237	1.4067	0.01162
merck-NM_020042_at	Mocs1	56738	1.53886	0.03315	1.33721	0.003648	1.13037	0.2511				1.50453	0.01246	1.32556	0.01162	1.50557	0.02925	1.27703	0.09575	1.04906	0.5357	1.18372	0.1119	1.24397	0.3106	1.36144	0.02825	1.3605	0.003238	-1.04715	0.7013	1.08515	0.2911	-1.19575	0.1966	1.13862	0.11	1.22386	0.1962	1.14649	0.3122	1.02131	0.6885	1.03638	0.5899	1.27968	0.02207	1.30768	0.001555
merck-NM_025889_at	Tmem134	66990	1.52897	0.004872	1.55203	0.002336	1.31522	0.02886				1.35114	0.03268	1.76767	2.623e-05	1.67842	7.272e-06	2.1208	3.397e-05	2.08593	6.348e-05	1.88495	0.000142	1.74622	0.001467	2.06966	1.198e-05	1.90108	0.0001259	-1.16998	0.06598	-1.4568	0.0001722	-1.18468	0.09213	-1.20348	0.02235	-1.08089	0.4507	1.55346	0.002887	1.11025	0.1853	1.16579	0.1779	1.15011	0.02702	1.04783	0.5355
merck-NM_010120_at	Eif1a	13664	1.52862	0.0003085	1.42659	0.0003109	1.30858	0.0001916				1.40152	0.002086	1.5244	0.0008088	1.44278	0.001937	1.28795	0.01739	1.06016	0.362	1.06937	0.3157	1.48388	0.026	1.45613	0.003932	1.37975	0.005498	1.22082	0.04131	1.47537	0.000676	1.30017	0.0799	1.35581	0.0006253	1.1944	0.1015	1.14459	0.2561	1.02549	0.755	1.1221	0.03824	-1.06356	0.2449	-1.00232	0.9596
merck-AK201741_a_at	Lrrc8d	231549	1.52757	0.01811	1.44411	0.0007669	1.55132	0.007918				1.4312	0.004497	1.54846	2.587e-05	1.56892	0.0002537	1.21832	0.1654	1.10759	0.133	1.12507	0.3171	1.38676	0.08437	1.26794	0.01822	1.37404	0.026	1.01883	0.895	-1.00879	0.8938	1.0174	0.8383	1.04059	0.6477	-1.10291	0.4332	1.69239	0.01688	1.19072	0.001929	1.38102	0.004269	1.42298	0.001497	1.39284	0.001803
merck-BC010794_a_at	Kcnj15	16516	1.52335	0.09819	1.10311	0.3698	1.20282	0.2286				1.84289	0.001563	1.29449	0.05886	1.81719	0.003906	1.35831	0.2976	1.33814	0.1504	1.26299	0.1476	1.86767	0.1636	1.16748	0.4131	1.71199	0.1173	-2.03189	0.007796	-1.7366	0.01343	-1.52757	0.1073	-1.07263	0.6908	-1.3116	0.513	1.27087	0.5106	-1.01853	0.9179	-1.12574	0.5696	1.2782	0.06901	1.38835	0.02517
merck-AK010232_s_at	Tatdn1	69694	1.5181	0.006329	1.29748	0.02092	1.20002	0.203				1.21445	0.06895	1.22524	0.04095	1.19589	0.01047	1.34307	0.001607	1.02454	0.7617	1.11499	0.1688	1.25395	0.02125	1.29271	0.04159	1.31826	0.007154	1.05881	0.6009	1.21152	0.02539	1.06385	0.5914	-1.05126	0.6367	-1.17752	0.007376	1.64097	0.09742	1.10831	0.01071	1.20879	0.01683	1.08773	0.2092	1.18002	0.0772
merck-NM_027196_at	Pold4	69745	1.51775	0.004375	1.39155	0.006827	1.34493	0.01182				-1.07723	0.327	1.3649	8.166e-06	1.184	0.06654	1.55597	2.038e-05	1.48354	9.894e-06	1.37943	0.0001746	1.06994	0.4477	1.41059	0.01276	1.35894	0.0133	-1.01319	0.7838	-1.14451	0.01143	-1.00478	0.8924	1.11135	0.1088	1.08138	0.5054	1.358	0.001498	1.05424	0.454	-1.00265	0.9557	1.11084	0.02319	1.11586	0.02125
merck-NM_016904_at	Cks1b	54124	1.51496	0.001525	1.64854	1.287e-05	1.47571	0.0001437				1.0752	0.1429	1.40605	0.0007298	1.32373	0.003065	1.22959	0.0128	1.12619	0.1829	1.28204	0.001743	1.36647	0.001761	1.61139	0.001963	1.43219	0.0002614	1.07639	0.3008	-1.07599	0.2117	-1.32954	0.01275	1.0004	0.9942	-1.10299	0.2143	2.00263	0.01103	1.15494	0.01492	1.10571	0.07242	1.1623	0.03566	1.24429	0.01765
merck-AK004897_a_at	Acsl1	14081	1.50973	0.01435	1.60325	0.0001363	1.42692	0.01018				1.5531	0.002612	1.9391	0.0002137	1.79391	0.0004257	1.37816	0.02542	1.3555	0.005456	1.20531	0.005622	1.50626	0.0007397	2.16272	0.000453	1.52125	0.003274	1.11071	0.4742	1.25756	0.02378	1.04002	0.6784	1.24277	0.0281	1.0574	0.6491	-1.13157	0.03238	-1.06723	0.5206	1.12891	0.08845	1.0625	0.1824	1.02222	0.6099
merck-NM_145447_at	Mfsd7c	217721	1.50904	0.005222	1.31795	0.1017	1.06143	0.4763				2.08641	0.001139	1.54099	0.001036	1.63908	0.006588	1.45044	0.00885	1.48936	0.05208	1.79143	0.01619	2.10329	0.01104	2.67362	0.003658	1.99388	0.01247	-1.11035	0.5237	1.00005	0.9997	-1.25066	0.3104	-1.27057	0.07061	1.01551	0.9538	1.048	0.7455	-1.11648	0.3847	1.03034	0.8214	-1.05945	0.7069	1.1902	0.2046
merck-XM_357966_a_at			1.508	0.01316	1.37436	0.002685	1.33137	0.1443				1.04422	0.7373	1.66878	5.919e-05	1.56783	0.001699	1.00009	0.9995	1.17557	0.03819	1.33506	0.06367	1.32312	0.04455	1.45848	0.0354	1.48047	0.07737	1.43747	0.02638	1.45178	0.0002899	1.29122	0.06471	1.33199	0.04693	1.11381	0.639	2.16023	0.09942	1.14404	0.1705	1.19075	0.08635	1.50834	0.01076	1.39573	0.01486
merck-NM_013770_at	Slc25a10	27376	1.50626	0.007005	1.74502	0.001247	1.51426	0.002314				1.422	0.03475	1.74221	0.002434	1.68772	0.009887	1.26561	0.06047	1.13264	0.2867	1.06429	0.3978	1.8151	0.001063	2.2009	0.001127	1.69629	0.007377	-1.00415	0.9727	1.14776	0.1382	-1.35957	0.1366	1.29271	0.001153	-1.09587	0.6675	1.19594	0.001131	1.15534	0.07389	1.13076	0.1169	1.2627	0.000629	1.24334	0.002082
merck-NM_181748_at	Gpr120	107221	1.50418	0.07767	1.6338	0.0007581	1.42462	0.008513				1.34741	0.04643	1.77951	5.203e-05	1.66763	0.0002517	1.55525	0.005641	1.87543	0.0003508	1.75873	0.0002605	1.64513	0.001163	2.08113	2.229e-05	1.85652	0.0009757	-1.00517	0.9741	-1.29033	0.04981	-1.24403	0.07942	-1.02816	0.7544	-1.20712	0.29	2.02209	0.004878	1.32373	0.02447	1.5574	0.01998	1.43483	0.0002136	1.32954	0.0008875
merck-NM_026566_at	9430023L20Rik	68118	1.49451	0.01184	1.31099	0.005832	1.06962	0.4546				1.26154	0.03128	1.80926	0.0001092	1.09391	0.5916	1.34276	0.02122	1.54739	0.001428	1.51252	0.005359	1.55704	0.007042	1.73021	0.005011	1.8395	0.0002751	1.51112	0.0004895	1.38229	0.01033	1.4184	0.0002134	-1.04174	0.7288	-1.31644	0.1818	1.93821	0.06652	1.37309	0.001708	1.44544	0.00657	1.79639	7.659e-05	1.54775	0.004354
merck-NM_016710_at	Hmgn5	50887	1.49451	0.03779	1.47911	0.001366	1.38325	0.0007426				1.37088	0.01057	1.26067	0.02417	1.19793	0.1688	1.44844	0.001897	1.30437	0.03326	1.12678	0.2285	1.16188	0.2043	1.2936	0.01686	1.03679	0.6598	-1.03136	0.7414	1.63117	0.01652	1.29628	0.0295	1.26038	0.0182	1.07994	0.5807	1.66418	0.2037	1.1354	0.09202	1.21949	0.0837	1.20445	0.02605	-1.0125	0.905
merck-AK189622_x_at	Mfge8	17304	1.49176	0.009521	1.05317	0.3008	1.3213	0.03762				1.04299	0.7452	1.83612	9.209e-05	1.6615	0.003144	1.53674	0.008974	1.27204	0.08693	1.42561	0.0009001	1.44311	0.05466	1.73221	0.00243	1.82264	0.001056	1.43054	0.007902	1.09911	0.348	1.22152	0.06468	1.09782	0.3246	1.1788	0.1319	1.85952	0.03116	1.17563	0.0762	1.1599	0.2502	1.56171	0.004746	1.34369	0.0179
merck-AF439859_a_at	Cald1	109624	1.48936	0.135	1.51391	0.0001522	1.33137	0.08604				1.2418	0.08425	1.59772	0.0006952	1.08583	0.5432	1.49348	0.0224	1.22541	0.009231	1.2569	0.07443	1.34091	0.2348	1.22453	0.04261	1.23988	0.322	1.1769	0.1687	-1.19608	0.01848	-1.22982	0.186	1.27116	0.07517	-1.01938	0.9465	2.25424	0.007229	1.24896	0.01874	1.16815	0.1522	1.1433	0.2024	-1.16544	0.1236
merck-NM_173347_at	Prune	229589	1.48799	0.01187	1.11107	0.1288	1.14285	0.09372				1.3693	0.00358	1.53215	0.0001842	1.43847	0.002321	1.56603	0.001295	1.24678	0.005646	1.29808	0.001512	1.41416	0.02018	1.2333	0.0811	1.33137	0.001341	1.1855	0.1491	1.10492	0.1284	1.32526	0.008417	1.05996	0.3763	1.0923	0.1628	1.36647	0.136	1.02956	0.6402	1.07295	0.3721	1.09959	0.06891	1.10836	0.1395
merck-NM_012028_at	St6galnac5	26938	1.48765	0.08191	2.20851	0.007427	1.90985	0.006617				1.33383	0.1217	1.89802	0.006408	3.14992	0.006303	2.25528	0.002176	3.31971	0.0001784	3.35583	0.0002265	1.79721	0.02108	3.24713	6.735e-06	3.60579	0.0005463	-1.43186	0.03202	-1.0564	0.8305	-1.14567	0.5686	1.03355	0.8701	1.25164	0.5739	2.12227	0.0003167	1.60768	0.001315	1.32038	0.1768	1.0592	0.7532	1.69707	0.003954
merck-AK146645_s_at	Ivns1abp	117198	1.48594	0.002748	1.37911	0.002629	1.31371	0.06144				1.35738	0.0053	1.68966	0.0004651	1.89583	0.005012	1.65006	9.578e-05	1.93999	0.001796	2.26464	3.815e-06	1.55453	0.003733	1.99022	1.192e-07	2.06253	0.0002804	1.16493	0.1266	-1.0494	0.6978	1.07382	0.6487	1.00408	0.9719	1.18891	0.2876	1.20926	0.4013	-1.01719	0.8934	1.12001	0.3331	1.01233	0.91	-1.05745	0.6308
merck-NM_011146_s_at	Pparg	19016	1.48423	0.01506	1.39155	0.0007814	1.17571	0.1646				1.39444	0.02302	1.34431	0.004463	1.22654	0.05367	1.3842	0.01496	1.15664	0.06594	1.17287	0.04707	1.28115	0.08325	1.36867	0.00417	1.32008	0.0002689	1.07364	0.5212	-1.07098	0.3463	-1.14942	0.1412	1.03951	0.7092	-1.06733	0.3942	1.35083	0.0009583	1.24134	0.00162	1.22507	0.00112	1.18334	0.001715	1.04076	0.4537
merck-AK190434_a_at	Abhd5	67469	1.48081	0.001393	1.5174	0.05416	1.19201	0.1071				1.9293	0.002724	1.76441	0.005276	1.98701	0.002465	1.39027	0.003231	1.25837	0.08274	1.19509	0.07235	2.04975	0.0007516	2.30569	0.0006835	1.74824	0.02277	1.15308	0.1152	1.18035	0.129	-1.30137	0.1664	1.21543	0.04726	1.05631	0.8055	1.57109	0.1567	1.01537	0.7781	1.32434	0.001977	1.1173	0.0932	1.03605	0.6626
merck-ENSMUST00000092663_a_at	Stat5a	20850	1.47503	0.03376	2.08209	4.679e-05	1.5838	0.007997				1.12396	0.3179	2.43164	1.329e-05	1.70412	0.0001553	1.57906	0.04917	1.50072	0.003353	1.45445	0.01401	1.56135	0.05516	1.85823	0.0007309	1.77623	0.009282	1.21826	0.221	1.76889	0.0001096	1.53215	0.02532	1.53356	0.02716	1.36427	0.1923	2.83204	0.0005729	1.60953	0.0005229	1.47741	0.0008171	1.29987	0.03058	1.40475	0.01069
merck-NM_030250_a_at	Nus1	52014	1.47401	0.02522	1.30497	0.01345	1.24497	0.07887				1.45546	0.006424	1.834	5.364e-07	2.12471	8.017e-05	1.81259	0.002463	1.28529	0.03106	1.31856	0.006496	2.10669	0.01087	1.87715	0.02102	1.83063	0.00265	-1.00641	0.9621	1.4312	0.01645	1.32221	0.002652	1.62667	0.001101	1.34803	0.1208	2.4016	0.07751	1.08986	0.1699	1.22857	0.08832	1.20468	0.009293	1.01574	0.8319
merck-NM_007453_at	Prdx6	11758	1.47367	0.06431	1.06814	0.6122	1.44511	0.05471				1.21767	0.2863	-1.06062	0.7056	1.70177	0.003448	1.02022	0.8768	1.0786	0.4703	1.13522	0.334	-1.16625	0.4697	1.11355	0.566	-1.02572	0.8979	1.0478	0.662	1.54348	0.004787	1.54348	0.07517	1.69824	0.005507	1.68888	0.01896	2.23563	0.01824	1.47707	0.007273	1.42561	0.1565	1.40055	0.01749	1.68151	0.002962
merck-AK214847_a_at	Atp6v0a1	11975	1.47062	0.08935	2.60735	0.0001119	1.47571	0.04336				1.37088	0.07567	1.95569	9.835e-06	1.78115	0.001389	1.71712	0.05132	2.13157	0.00149	1.36867	0.03116	1.39573	0.1311	1.54419	0.02991	1.6308	0.01277	-1.16616	0.3677	1.58416	0.0185	1.81928	0.00342	1.7398	0.01517	1.38007	0.1312	3.39547	0.006135	1.57507	0.001301	1.55561	0.0002952	1.21778	0.05746	1.11135	0.2415
merck-AK148886_at	LOC552874	552874	1.4669	0.0204	1.90064	9.966e-05	1.57616	0.009321				1.14491	0.3303	1.59221	0.0002786	2.12618	0.00239	1.97879	0.0001701	2.71644	0.0005846	2.5906	0.0006577	1.74944	0.009068	2.94985	0.0001165	3.16082	0.0001687	-1.23342	0.0529	-1.41026	0.02422	-1.5174	0.06749	-1.04954	0.7242	-1.00461	0.9851	1.47843	0.04611	1.42135	0.0008735	1.25542	0.05627	1.04484	0.7706	1.1684	0.2347
merck-NM_001005863_a_at	Mtus1	102103	1.46589	0.04085	1.2841	0.01127	1.24678	0.04763				1.31522	0.04638	1.5574	0.0009112	1.45044	0.003736	1.48799	0.0008314	1.38867	0.02306	1.30707	0.03642	1.34896	0.01638	1.59221	0.01765	1.46825	0.01795	-1.0592	0.5893	-1.11319	0.08273	-1.11417	0.2085	-1.0541	0.3544	-1.17309	0.2469	1.37848	0.1742	1.02158	0.6773	1.16939	0.03606	-1.00821	0.8113	-1.06368	0.1418
merck-NM_019513_at	Car5b	56078	1.46386	0.01824	1.22239	0.03824	1.13645	0.07569				1.56856	0.00518	1.62069	0.0001663	1.8218	0.001723	1.36019	0.003753	1.26241	0.008858	1.46791	0.0009006	1.95299	8.047e-05	1.88105	3.421e-05	1.78608	0.001248	-1.00131	0.9923	-1.03853	0.5651	-1.23672	0.04828	1.00047	0.9937	-1.03069	0.8638	1.12616	0.1996	-1.00506	0.9176	1.15806	0.1688	1.43681	5.99e-05	1.31674	0.003312
merck-NM_053158_at	Mrpl1	94061	1.46352	0.01972	1.13815	0.1568	1.09605	0.4722				1.242	0.0207	1.21057	0.08178	1.12523	0.03843	1.28529	0.01918	1.09941	0.2138	1.11962	0.1137	1.31462	0.0503	1.35207	0.05064	1.29987	0.03716	1.01563	0.8641	1.27409	0.009469	1.14834	0.1693	1.1066	0.3401	-1.11447	0.1407	1.7997	0.07177	1.17387	0.2194	1.15625	0.02768	1.28884	0.02088	1.30497	0.03657
merck-NM_001009978_a_at	Pde1a	18573	1.46285	0.03296	1.20429	0.1055	-1.06368	0.5863				1.14704	0.1394	1.24463	0.008229	1.39219	0.02896	1.61399	0.0005112	1.50038	0.01468	1.70098	0.002248	1.44977	0.02846	1.66303	0.001477	1.60325	0.006348	-1.15099	0.225	-1.24704	0.1107	-1.30587	0.01981	-1.2432	0.07032	-1.14464	0.5216	1.41514	0.104	-1.11127	0.1821	1.03195	0.6854	1.04908	0.439	-1.07741	0.1259
merck-NM_175503_at	Aard	239435	1.46083	0.09763	1.48047	0.1827	1.45312	0.1014				-1.15694	0.5033	1.25696	0.1212	1.0877	0.689	1.11946	0.0882	1.17774	0.2382	1.54028	0.083	-1.02473	0.8581	1.0852	0.6224	-1.12533	0.7286	1.02292	0.8604	-1.40314	0.02849	-1.22217	0.3592	-1.22087	0.3231	-1.54597	0.1702	1.15183	0.2638	1.04388	0.801	1.40411	0.007625	2.61758	5.686e-05	2.06633	0.01044
merck-NM_027977_at	2310001A20Rik	71881	1.46049	0.01705	1.12813	0.2213	1.10617	0.3241				1.76522	0.0006275	1.62069	0.00028	1.72306	0.000308	1.28706	0.03347	1.04976	0.5788	1.08715	0.175	1.70294	0.0003178	1.83316	0.0007347	1.54561	0.004799	1.10273	0.4023	1.09089	0.05572	-1.1025	0.2066	1.08963	0.1671	-1.02247	0.8601	-1.03521	0.6203	-1.02066	0.7122	1.07117	0.2432	1.22939	0.0195	1.08625	0.1503
merck-AK189618_a_at	Mfge8	17304	1.45781	0.01645	1.34338	0.05094	1.40443	0.02537				1.01768	0.8822	2.35072	3.856e-05	2.00401	0.001794	1.57943	0.001393	1.48081	0.01606	1.60731	0.0003811	1.55704	0.04333	1.84757	0.006081	2.07014	0.01423	1.40508	0.003641	1.1305	0.2497	1.29122	0.1355	1.09142	0.4576	1.14689	0.6318	1.35457	0.01524	1.0596	0.3927	1.14916	0.1358	1.28322	0.0001434	1.22369	0.0009078
merck-NM_198604_at	Plekhg6	213522	1.45579	0.03035	2.07922	0.0263	2.05211	0.03944				1.26794	0.01502	2.26621	4.882e-05	2.03892	0.006621	2.01048	0.00898	3.44429	0.0004716	2.82423	0.0001255	1.95794	0.01368	2.36974	0.0207	2.59298	0.005657	1.0758	0.6388	-1.01115	0.9443	1.71238	0.01095	1.01854	0.9442	1.56279	0.09539	2.49	0.004721	1.18541	0.1484	1.1237	0.3217	1.12365	0.4764	1.16193	0.2975
merck-NM_011891_at	Sgcd	24052	1.45512	0.02562	1.35613	0.0006446	1.24122	0.0127				1.74421	0.0001393	1.68539	1.591e-05	1.8151	1.091e-05	1.25112	0.1115	1.21255	0.000505	1.17009	0.001769	1.67417	0.03339	1.45345	0.002493	1.44245	0.003965	1.2207	0.1547	1.16091	0.01298	1.17576	0.0674	1.31492	0.0004892	1.31886	0.06261	1.54917	0.0995	1.09255	0.04253	1.21588	0.02095	1.08358	0.3093	1.02887	0.4321
merck-NM_145835_at	Lctl	235435	1.45445	0.1013	-1.30918	0.2842	1.36301	0.0132				2.66993	0.0002575	3.7914	0.0003958	2.68411	0.002711	1.20094	0.3401	1.30707	0.1763	1.39669	0.0002838	3.37287	0.005549	2.26986	0.01406	2.93359	0.006315	2.00309	0.004063	1.79102	0.00192	2.71269	0.02782	1.55883	0.000187	1.20926	0.5924	1.37848	0.05163	1.08773	0.4013	1.21899	0.0979	1.59478	0.01855	1.35145	0.07967
merck-NM_008062_at	G6pdx	14381	1.45345	0.007639	1.45714	4.512e-05	1.36176	0.001191				1.36458	0.002491	1.66073	2.98e-07	1.32038	0.005632	1.67417	0.0007774	1.53745	1.299e-05	1.35488	6.199e-06	1.57253	0.02238	1.43351	0.005565	1.26445	0.05478	-1.00137	0.9877	-1.05315	0.1817	1.15377	0.09705	1.08375	0.138	1.10634	0.4846	1.18231	4.286e-05	1.18193	0.003106	1.14433	0.02018	1.1447	0.0002347	1.12367	0.003392
merck-NM_001033771_at	9630014M24Rik	381155	1.45178	0.00508	1.56783	0.01182	1.80302	0.003626				1.22668	0.06256	1.55632	0.001133	1.27968	0.03696	1.23024	0.08053	1.77337	2.873e-05	1.84714	0.001527	1.70923	0.0008783	2.16671	0.002815	1.62667	0.008753	1.12774	0.2909	-1.22846	0.02827	-1.10068	0.3266	1.03951	0.6307	-1.06564	0.6687	1.7002	1.466e-05	1.23038	0.003587	1.24048	0.0208	1.64854	0.002186	1.43582	0.0398
merck-NM_025729_s_at	Tab3	66724	1.45178	0.005254	1.31674	0.01359	1.32099	0.004029				1.50487	0.004702	1.68927	2.289e-05	2.05826	3.815e-05	1.37373	0.005077	1.61957	5.305e-06	1.75388	1.842e-05	1.53426	0.005149	1.65006	0.001648	1.57725	0.005336	-1.11555	0.2492	-1.04547	0.6348	-1.04002	0.6304	-1.08203	0.2293	1.0636	0.6676	1.27145	0.341	1.15385	0.1039	1.15303	0.1634	1.01479	0.8449	1.31917	0.001402
merck-AK041253_at	Car5b	56078	1.45111	0.0284	1.09441	0.4894	1.08365	0.3529				1.70883	0.02706	1.94446	0.0006158	1.77052	0.00431	1.29897	0.04137	1.32954	0.002201	1.34153	0.007269	1.89191	0.006713	1.97106	0.0004809	1.77092	0.001433	1.19473	0.2188	-1.08181	0.2246	-1.05855	0.7076	-1.07179	0.2222	-1.03729	0.8436	1.08613	0.665	1.06534	0.2961	1.293	0.13	1.53144	0.001213	1.35488	0.001063
merck-ENSMUST00000040608_at	3930402G23Rik	665306	1.44911	0.005703	1.45412	0.01291	1.17674	0.4577				1.692	0.001395	1.5223	0.01404	1.54953	0.03486	1.88712	0.0004597	2.37903	9.71e-05	2.65644	0.0001845	2.01326	0.01172	2.46037	0.001703	2.97989	2.658e-05	-1.01868	0.9018	-1.36427	0.01603	-1.2479	0.2553	-1.42988	0.1437	-1.63155	0.003895	1.58928	0.005506	1.05628	0.5357	1.01376	0.745	1.81134	8.339e-05	1.51112	0.006176
merck-XM_916823_x_at			1.44644	0.002334	1.62967	0.0001991	1.39123	0.006338				1.41059	0.006214	1.90283	1.258e-05	1.44046	0.02203	1.41384	0.0006505	1.33999	0.01092	1.14929	0.005849	1.72584	0.0003325	1.62443	0.002352	1.35301	0.003259	1.27909	0.01367	1.58198	0.001244	1.59588	0.002708	1.54135	0.0001014	1.37689	0.0262	1.0681	0.05149	1.09433	0.08709	1.12251	0.01351	1.037	0.1688	1.02951	0.3483
merck-MMT00035424_x_at			1.44577	0.002552	1.48115	0.0008418	1.31613	0.01324				1.37341	0.005181	1.6493	0.0001166	1.48833	0.01675	1.3555	0.001296	1.36773	0.005564	1.12712	0.07008	1.7053	0.00037	1.79349	0.0004441	1.43252	0.002857	1.20745	0.01445	1.42692	0.002811	1.26183	0.0343	1.51461	0.000157	1.31704	0.02424	1.11861	0.0001154	1.04361	0.3634	1.11066	0.0619	1.03961	0.2983	1.12792	0.04051
merck-BU841779_a_at	Syn2	20965	1.44278	0.0009488	1.24431	0.3628	1.08743	0.7163				2.22844	0.0004888	1.97015	0.0002632	2.32702	0.00778	1.90634	6.336e-05	2.66073	0.0001163	2.63148	0.0001945	3.24713	0.001092	3.67705	0.003048	3.53834	8.374e-05	1.42988	0.01125	1.0248	0.803	1.07354	0.604	-1.22843	0.2946	1.36899	0.2411	2.1732	0.001612	1.54739	0.01182	1.35083	0.02802	1.79804	0.0009142	1.55132	0.01602
merck-NM_016918_at	Nudt5	53893	1.44178	0.01424	1.26125	0.001573	1.26328	0.00966				1.14591	0.09136	1.31826	0.001382	1.10877	0.2243	1.43153	0.0002824	1.13376	0.3072	1.16582	0.1169	1.43979	0.001502	1.36301	0.03842	1.30858	0.01063	1.2142	0.006575	-1.01531	0.8166	-1.08333	0.4551	-1.03117	0.652	-1.23871	0.05029	1.77215	0.1402	1.15944	0.003662	1.30587	0.002211	1.26765	0.008871	1.16271	0.001394
merck-AK012650_a_at	Sfxn1	14057	1.43979	0.0003358	1.30077	0.07273	1.19058	0.05782				1.44046	0.01402	1.34803	0.02075	1.55704	0.007869	1.6151	0.0001869	1.44012	0.03693	1.46251	0.004333	1.83485	0.0001464	2.01465	0.001001	1.57036	0.03041	-1.27614	0.02159	-1.45579	0.02084	-1.61362	0.009979	-1.19413	0.06949	-1.06984	0.7688	1.58635	0.03593	1.1448	0.04615	1.30137	0.0009106	1.29718	0.000838	1.20495	0.00328
merck-AK075812_a_at	Sft2d2	108735	1.43913	0.01004	1.43549	1.556e-05	1.23592	0.003891				1.15454	0.01618	1.32556	0.0002254	1.30347	0.008799	1.16541	0.04913	1.10645	0.2608	1.13052	0.03798	1.43747	0.000717	1.3499	0.01505	1.1702	0.2469	1.10428	0.2491	1.32038	0.01089	1.17913	0.01774	1.30317	0.0001516	1.15995	0.2107	1.76848	0.05284	1.10438	0.09878	1.1245	0.01708	1.15822	0.1413	1.14993	0.04415
merck-ENSMUST00000056214_s_at	Slc25a31	73333	1.43615	0.01346	1.22228	0.01014	1.15107	0.0521				1.22662	0.01937	1.25849	0.06856	1.44944	0.001007	1.31644	0.0007852	1.23885	0.003848	1.21767	0.08462	1.41775	0.001783	1.40378	0.01895	1.344	5.877e-05	1.01944	0.7478	1.18397	0.03716	1.19961	0.2105	1.06333	0.4008	1.12073	0.06724	1.38102	0.08457	1.1467	0.007435	1.2064	0.003989	1.34648	0.0001702	1.35519	0.01916
merck-NM_053109_at	Clec2d	93694	1.43582	0.06291	-1.00686	0.939	1.20379	0.1038				1.53073	1.58e-05	1.67109	0.001438	1.23237	0.1836	1.33199	0.01468	1.41971	0.008019	1.28766	0.04178	1.7366	0.01196	1.32984	0.03233	1.43615	0.1077	1.23603	0.01264	1.19322	0.1539	1.64059	0.006173	1.52827	0.005801	1.17568	0.5904	1.20174	0.06404	1.13737	0.2343	1.04896	0.4928	1.27526	0.003243	1.1888	0.1026
merck-NM_010434_at	Hipk3	15259	1.43219	0.09737	1.19983	0.09573	1.23595	0.06264				1.45111	0.002813	1.91823	0.0006442	1.81343	0.0008255	1.8608	0.01024	1.53886	0.002294	1.61808	0.0001852	1.59258	0.06141	1.6615	0.0001686	1.25277	0.1356	1.05291	0.7383	1.00255	0.9786	1.22467	0.2652	1.39573	0.004927	1.93241	0.0043	1.91602	0.1474	1.04945	0.5767	1.23751	0.1051	1.17279	0.3831	1.20379	0.0711
merck-NM_153092_at	Nupl2	231042	1.43054	0.0006058	1.3277	0.01002	1.20534	0.05333				1.25774	0.003002	1.22933	0.003721	1.40572	0.00611	1.11566	0.2513	1.24537	0.01253	1.16367	0.03192	1.32526	0.1183	1.34648	0.04676	1.37088	0.0537	1.01739	0.8557	-1.01013	0.9029	1.00944	0.9242	1.3649	0.0006613	1.12297	0.5574	1.57471	0.03749	1.13016	0.1051	1.26532	0.0197	1.11962	0.1395	1.28233	0.0044
merck-NM_007934_at	Enpep	13809	1.42955	0.001872	1.60731	0.001885	1.47028	0.006958				1.69434	0.001045	1.61994	0.002953	1.48218	0.0187	1.53462	0.0002301	1.57181	0.001287	1.20962	0.03108	1.74221	0.0008305	1.41351	0.09818	1.25606	0.3022	-1.27938	0.008956	-1.17009	0.1698	-1.03245	0.837	-1.04184	0.3559	-1.29211	0.1156	1.23291	0.06868	1.45278	0.0005698	1.23677	0.04237	1.23948	0.08374	1.1933	0.3018
merck-AK054293_a_at	Alg9	102580	1.42659	0.01016	1.54454	0.0006543	1.17717	0.07913				1.18637	0.1108	1.39123	8.136e-05	1.4471	0.005961	1.19006	0.02791	1.0856	0.2917	1.16947	0.06833	1.34927	0.008727	1.53851	0.007728	1.5174	0.0003287	1.12904	0.1304	1.29241	0.0009149	-1.11931	0.2297	1.15851	0.08768	-1.07085	0.4182	1.51391	0.1544	1.16482	0.003166	1.25843	0.01762	1.06439	0.3762	1.07862	0.3087
merck-NM_027129_s_at	2310035K24Rik	69596	1.42626	0.002681	1.50904	0.0006361	1.28973	0.02673				1.32923	0.001152	1.62667	0.0007566	1.80801	0.004618	1.34524	0.02098	1.41416	0.0005412	1.51356	0.0001706	1.43417	0.005649	1.6531	0.002988	1.64097	0.001339	1.01684	0.8782	1.01788	0.7938	-1.02226	0.827	1.10961	0.2366	1.07088	0.4236	1.88322	0.09516	1.11066	0.04105	1.16493	0.006061	1.25751	0.001645	1.44544	0.003587
merck-NM_173745_at	Dusp18	75219	1.42364	0.08391	1.44877	0.0009552	1.30257	0.08552				2.14338	0.005161	1.57725	0.000358	2.26725	0.0005037	1.63005	0.00149	1.46251	0.01713	1.42922	0.004988	2.71519	0.0001388	2.41157	0.000475	2.28034	8.112e-05	-1.16971	0.2935	-1.09868	0.1456	-1.31311	0.05355	1.19484	0.07994	1.25262	0.096	1.39091	0.2446	1.12479	0.06195	1.27468	0.01556	1.2118	0.04885	1.12569	0.1262
merck-MMT00036009_at			1.422	0.002133	1.31644	0.1293	1.36962	0.03338				1.28884	0.01825	1.47877	0.003618	1.49279	0.00866	-1.05385	0.6452	1.46352	0.04041	1.75914	0.01234	1.13786	0.2886	1.61994	0.03834	1.69161	0.002249	1.31462	0.0591	1.3213	0.04443	-1.01882	0.8882	1.21964	0.1262	-1.02028	0.8565	1.0485	0.6184	1.13805	0.3776	1.07396	0.4345	1.63531	0.01021	1.91558	0.002874
merck-AK029181_at	Syn2	20965	1.42004	0.04518	1.35894	0.1366	1.14351	0.7143				2.30994	0.0003785	2.20191	0.000627	1.87456	0.1151	2.18827	1.484e-05	2.61276	7.731e-05	2.75867	6.038e-05	2.46831	0.005329	3.46418	0.0004318	3.69148	8.583e-05	1.14417	0.2702	1.25658	0.05954	1.37088	0.1132	-1.41971	0.2665	1.03562	0.9286	2.55094	0.04876	1.51252	0.008913	1.43417	0.04362	1.80177	0.0003	1.34493	0.05527
merck-NM_011104_a_at	Prkce	18754	1.41971	0.006939	1.26503	0.07429	1.09456	0.3556				1.4054	0.005118	1.48902	0.000299	1.68151	0.002112	1.46319	0.00292	1.29152	0.008294	1.39187	0.0001333	1.59184	0.002332	1.70844	3.952e-05	1.66571	0.0007154	1.0076	0.9526	1.19149	0.1511	1.07248	0.5213	1.07053	0.3127	1.10212	0.5302	1.41547	0.2105	1.07865	0.05955	1.25563	0.001242	1.28351	0.0007158	1.24285	0.002141
merck-AK043328_at	A730085K08Rik	654800	1.41971	0.005225	1.51845	0.0007395	1.28588	0.00872				1.64702	0.001466	1.48218	0.001132	1.60842	0.0003893	1.48628	0.00105	1.20737	0.05366	1.19385	0.002856	1.64513	0.0008036	1.90458	9.722e-05	1.45111	0.003462	1.14638	0.05646	1.24222	0.002255	-1.05208	0.4301	1.2438	0.002238	1.0878	0.3016	1.25161	0.05447	1.14567	0.006324	1.25502	0.00633	1.04638	0.5231	1.03393	0.5373
merck-NM_133898_s_at	N4bp2l1	100637	1.41938	0.0003141	1.21258	0.112	1.09079	0.2118				1.37467	0.001415	1.50418	0.0003303	1.48252	0.007498	1.3119	0.0218	1.32008	0.004378	1.25239	0.06184	1.42824	0.003199	1.44777	0.009625	1.39348	0.03277	-1.17047	0.05419	-1.01722	0.8694	1.16574	0.1031	-1.0125	0.8939	1.0161	0.8685	1.44611	0.2865	1.13702	0.1058	1.244	0.01937	1.31341	0.0004973	1.33137	0.001694
merck-NM_033146_at	Fam158a	85308	1.41906	0.04309	1.31553	0.004568	1.27174	0.008617				1.48184	0.0002315	1.38931	0.0007876	1.58161	1.329e-05	1.35988	0.01784	1.15883	0.004462	1.23777	0.004332	1.38995	0.0358	1.33383	0.008396	1.31069	8.821e-05	1.12595	0.3345	1.11388	0.05626	1.19198	0.06437	1.23421	0.00477	1.22933	0.006345	1.22642	0.063	-1.00092	0.9856	1.11414	0.1092	1.19391	0.006735	1.2598	0.01358
merck-AK003239_a_at	Ergic1	67458	1.41873	0.005259	1.65806	0.0002642	1.45345	0.006947				1.28884	0.08956	1.21381	0.05517	1.22939	0.04743	1.23174	0.04842	1.18681	0.01757	1.1746	0.0903	1.41124	0.003631	1.42167	0.0157	1.18637	0.2428	-1.06829	0.4956	1.00472	0.9482	-1.15152	0.2317	1.20673	0.09459	1.12393	0.4678	2.16172	0.01487	1.26736	0.002612	1.26678	0.004869	1.42856	0.0008442	1.16027	0.08922
merck-AK134030_a_at	Col15a1	12819	1.41873	0.07993	1.50522	3.666e-05	1.37848	0.02935				1.33352	0.04891	1.3858	0.02009	1.5153	0.003	1.3807	0.04622	1.12068	0.2613	1.16614	0.05639	1.43781	0.1385	1.11655	0.2697	1.37753	0.1991	1.11879	0.4503	1.44079	0.004434	1.33045	0.1203	1.3219	0.01081	-1.0301	0.9181	1.48594	0.02137	1.10233	0.1469	1.11962	0.2752	1.0754	0.427	1.02407	0.8097
merck-ENSMUST00000024638_at	4930506C21Rik	75060	1.41873	0.07327	1.24787	0.09915	1.01465	0.9132				1.42037	0.01849	1.33137	0.02559	1.15046	0.3018	1.18509	0.09737	1.01552	0.8475	1.11604	0.1617	1.43814	0.003724	1.28914	0.1158	1.28351	0.1648	1.18408	0.2347	1.19991	0.05627	1.04126	0.7135	-1.3219	0.02984	-1.43021	0.0189	1.07555	0.5172	1.14356	0.02232	1.17951	0.05257	1.37088	0.002708	1.44944	0.0006099
merck-NM_019664_s_at	Kcnj15	16516	1.4184	0.1422	1.05492	0.6407	1.14652	0.19				1.63493	0.002543	1.31856	0.05443	1.56964	0.002644	1.38644	0.326	1.27791	0.06973	1.1393	0.2523	1.61845	0.2561	1.06326	0.5892	1.54241	0.1913	-2.00217	0.03471	-1.85225	0.002225	-1.56819	0.01884	-1.2479	0.1023	-1.692	0.2038	1.04253	0.7831	1.02972	0.753	1.06581	0.7084	1.2016	0.03638	1.23393	0.04324
merck-NM_019660_at	Mycbp	56309	1.41775	0.01648	1.25268	0.001127	1.23928	0.02958				1.29808	0.01451	1.1285	0.1662	1.18391	0.04403	1.05791	0.5328	-1.10195	0.07649	-1.04117	0.4656	1.11622	0.4051	1.14768	0.05978	1.0933	0.3616	1.21177	0.1129	1.16912	0.03973	1.06655	0.5421	-1.01305	0.7785	-1.06307	0.2531	1.2735	0.3464	1.05706	0.2933	1.09209	0.302	1.18908	0.03606	1.17195	0.04674
merck-AK005812_at	1700010B09Rik	69341	1.41514	0.03715	1.33844	0.0457	1.21568	0.03933				1.32282	0.01407	1.37658	0.004966	1.22473	0.07155	1.43483	0.001468	1.2448	0.06366	1.50038	0.001138	1.25043	0.06457	1.34679	0.007461	1.36899	0.006715	1.16659	0.05976	-1.00414	0.9348	-1.02464	0.8446	1.03727	0.7029	-1.10946	0.3419	1.65577	0.0179	1.2121	0.01046	1.35052	0.01106	1.19851	0.04309	1.16651	0.1224
merck-NM_144532_at	Cabp4	73660	1.40929	0.03953	1.70805	0.02473	1.52757	0.02078				1.37341	0.002836	2.52872	0.0002487	2.64606	0.000807	1.7183	0.0002133	4.2335	0.0001711	2.98813	0.0001285	1.8893	0.004282	3.51884	1.407e-05	3.24638	0.001666	1.02178	0.8412	-2.21055	0.002328	-1.50038	0.06473	-1.20077	0.2642	1.00232	0.9942	1.72703	0.02517	1.14172	0.1188	1.6125	0.0004603	1.51461	0.004134	1.17338	0.1705
merck-NM_001033271_at	Tmem55b	219024	1.40314	0.0004944	1.29449	0.01682	1.24552	0.008114				1.19845	0.0001971	1.26357	0.01255	1.14499	0.01831	1.17964	0.008475	-1.09094	0.08746	-1.02485	0.6688	1.35238	0.002634	1.26212	0.03546	1.28617	0.02397	1.30377	0.001327	1.2414	0.001198	-1.05645	0.5639	1.22349	0.007404	-1.08104	0.339	1.47945	0.01285	1.10984	0.01991	1.07716	0.1666	1.05553	0.3423	1.01021	0.8475
merck-NM_134099_at	Fbxo4	106052	1.40023	0.002017	1.41677	0.00295	1.16939	0.01807				1.36836	0.00363	1.6125	2.068e-05	1.61845	2.503e-05	1.32984	0.007618	1.30227	0.01264	1.30437	0.0001397	1.45278	0.01438	1.59735	0.0004774	1.55274	0.0003049	1.15875	0.1803	1.02932	0.6211	-1.09039	0.2133	1.16783	0.01124	-1.0029	0.9681	1.70216	0.189	1.14506	0.006322	-1.01212	0.7286	-1.17392	0.07039	-1.18133	0.0003204
merck-NM_183275_s_at	1110002N22Rik	68550	1.39766	0.006594	1.21899	0.0006294	1.17063	0.09728				1.32801	0.00573	1.25406	0.001551	1.31886	0.01717	1.1126	0.2296	1.01135	0.7986	1.09923	0.09804	1.35644	0.02192	1.28351	0.004418	1.23603	0.01855	1.23217	0.05748	1.37753	0.0004095	1.17959	0.1055	1.01313	0.8901	-1.10769	0.3665	1.45848	0.3059	1.02664	0.653	1.34555	0.0004177	1.22152	0.008826	1.22639	0.04722
merck-MMT00074240_s_at			1.39669	0.02926	1.21467	0.004206	1.2211	0.033				1.41026	0.001409	1.53215	0.0004238	1.57	0.0002008	1.36584	0.02101	1.17211	0.08292	1.25176	0.0009884	1.4184	0.04546	1.48218	0.005973	1.4012	0.002677	-1.0075	0.9536	-1.00831	0.8737	1.01873	0.8236	1.09139	0.2101	1.07177	0.2941	1.23205	0.09483	1.00564	0.9172	1.06262	0.4264	1.11931	0.1335	1.19859	0.02599
merck-NM_146097_at	Cbwd1	226043	1.39316	0.03581	1.16576	0.02907	1.07483	0.2536				1.1407	0.03252	1.25141	0.04767	1.26009	0.1227	1.10591	0.4095	1.03331	0.419	1.20224	0.009286	1.07354	0.6125	1.30948	0.04094	1.19616	0.1264	1.27909	0.09931	1.40185	0.0006884	1.23743	0.1371	1.03617	0.5875	1.11145	0.4091	1.55525	0.1881	1.09001	0.2462	1.26328	0.02544	1.06719	0.4925	1.20251	0.05041
merck-AK193410_x_at	Ergic1	67458	1.39219	0.01673	1.52968	0.0001735	1.46724	0.01449				1.32221	0.1004	1.39219	0.003273	1.19845	0.02503	1.25684	0.07189	1.16643	0.1214	1.11748	0.3082	1.43417	0.0005648	1.28617	0.02611	1.17864	0.2461	-1.02402	0.8502	1.18457	0.07115	1.14304	0.2809	1.26648	0.06974	1.12954	0.4076	2.14388	0.02696	1.3983	0.0006244	1.37626	0.003201	1.51915	9.167e-05	1.29152	0.002319
merck-ENSMUST00000037875_a_at	9430032N09Rik	378775	1.39187	0.03628	1.50487	0.0002494	1.5244	0.008762				1.35301	0.001664	1.30768	0.0003752	1.35925	0.0109	1.28973	0.000583	1.05303	0.4332	1.07733	0.3168	1.29987	0.02377	1.25476	0.07926	1.28292	0.05108	1.19437	0.1054	1.12673	0.06081	-1.10306	0.1305	1.59845	0.0009598	1.20812	0.2261	1.35145	0.05823	1.06238	0.2406	1.13451	0.05288	-1.0354	0.6024	-1.03236	0.3459
merck-AK017901_at	Prkce	18754	1.38963	0.01983	1.14675	0.1187	1.13957	0.03982				1.56243	0.0007337	1.38197	0.008648	1.34369	0.001886	1.53215	0.0007303	1.2578	0.00667	1.20667	0.002963	1.47843	0.003206	1.29897	0.03565	1.31795	0.04498	-1.01205	0.9075	1.1705	0.09749	1.28322	0.0272	1.09711	0.1268	1.00614	0.9513	1.12184	0.1108	1.18233	0.01422	1.28558	0.01405	1.21823	0.002925	1.07706	0.2827
merck-AK007764_a_at	Gnpnat1	54342	1.38899	0.01783	1.35738	0.002423	1.17317	0.0275				1.2598	0.03062	1.36364	0.0204	1.61436	0.0001847	1.18552	0.05278	1.1825	0.08693	1.11604	0.2487	1.18801	0.1394	1.28233	0.01779	1.30137	0.01225	1.13944	0.1321	1.67071	0.0002432	1.47911	0.02491	1.00193	0.9689	1.02899	0.7093	1.62817	0.09829	1.15114	0.1982	1.16338	0.1099	1.14301	0.1966	1.01515	0.8289
merck-ENSMUST00000069674_a_at			1.38676	0.04319	1.29957	0.2125	1.12536	0.1034				1.30257	0.03572	1.49451	0.009069	1.89933	2.73e-05	1.22888	0.206	1.03039	0.6514	1.14921	0.174	1.39894	0.04066	1.37753	0.03902	1.45848	0.00208	1.08081	0.64	1.36333	0.1505	1.14127	0.3459	1.13191	0.1411	1.43648	0.03055	1.30437	0.09128	1.1495	0.2843	1.1838	0.04453	1.53462	0.009126	1.32556	0.001367
merck-NM_010046_s_at	Dgat1	13350	1.38548	0.02275	1.42824	0.004825	1.18585	0.02284				1.43252	0.01317	1.7697	0.0002694	1.5729	0.001547	1.38516	0.003679	1.293	0.006577	1.2841	0.00572	1.68655	0.0002118	1.97151	4.137e-05	1.52546	0.00215	1.03858	0.7041	1.05784	0.2227	-1.24549	0.06125	1.00237	0.9615	-1.06898	0.6113	1.07315	0.08505	1.04006	0.2839	1.27174	0.01622	1.11807	0.004395	1.12166	0.004433
merck-AK165614_at	9630033F20Rik	319801	1.38388	0.0002673	1.51775	0.001352	1.15968	0.1986				1.2942	0.02592	1.47503	0.001618	1.30377	0.004898	1.23962	0.02595	1.13729	0.02314	1.13462	0.01652	1.29479	0.003751	1.43582	0.003736	1.27526	0.003502	1.13951	0.1538	1.54953	0.004229	1.51391	0.04507	1.14956	0.1842	1.22764	0.02636	1.42528	0.1387	1.04479	0.5386	1.28322	0.0008363	1.19528	0.002164	1.14454	0.1108
merck-AK002556_a_at	Gosr2	56494	1.38102	2.801e-05	1.45312	0.004726	-1.01026	0.8819				1.24836	0.01809	1.20434	0.03973	1.50418	0.001923	1.14398	0.1767	1.0515	0.3068	1.18277	0.01734	1.45178	0.008175	1.60435	0.004849	1.37373	0.01035	1.19316	0.2295	1.50695	0.004851	-1.0492	0.577	1.14099	0.02181	1.29003	0.06991	1.78813	0.1565	1.01376	0.8535	1.03968	0.3107	1.08773	0.3553	1.08713	0.3512
merck-AK012827_a_at	Pex3	56535	1.37848	0.02422	1.06201	0.6354	1.05604	0.4472				1.77052	0.001486	1.46757	0.00251	1.60768	0.005729	1.2933	0.02378	1.2515	0.009595	1.1837	0.01566	1.63192	0.001727	1.48218	0.007599	1.33783	0.02637	1.01999	0.8508	-1.10769	0.235	-1.16407	0.0825	-1.07149	0.2993	1.07117	0.609	1.1674	0.5272	1.15417	0.01407	1.23342	0.002026	1.13983	0.03717	1.1318	0.1764
merck-ENSMUST00000085661_at			1.37721	0.02757	1.16477	0.01771	1.19591	0.05838				1.47775	0.0009618	1.7354	0.002287	1.76726	0.0002955	1.31069	0.08406	1.36994	0.02756	1.29539	0.04833	1.53179	0.04933	1.44444	0.01675	1.34184	0.06498	1.21543	0.1303	1.28944	0.03967	1.57036	0.06475	1.32282	0.03566	1.46757	0.08825	1.42397	0.01592	1.24724	0.01473	1.16654	0.08238	1.38548	0.001335	1.38963	0.005991
merck-NM_026565_at	Apool	68117	1.37658	0.008797	1.00585	0.9495	-1.01375	0.8977				1.32373	0.04598	1.34493	8.351e-05	1.23478	0.05043	1.19897	0.002666	1.11622	0.07418	1.15979	0.02388	1.40508	0.003487	1.31765	0.001506	1.23268	0.008568	1.15375	0.06586	1.12225	0.09674	1.17788	0.03182	-1.02023	0.8384	-1.05346	0.5398	1.358	0.2591	1.04544	0.4151	1.12528	0.07314	1.08525	0.3917	1.09944	0.07553
merck-AF332863_a_at	Bag4	67384	1.37562	0.01796	1.25254	0.04881	1.18749	0.003416				1.56171	0.003023	1.46454	0.005942	1.78279	0.0004651	1.32282	0.01467	1.23512	0.03568	1.28944	0.03223	1.50107	0.002635	1.68074	0.009941	1.60768	0.01248	-1.12042	0.3047	-1.0274	0.6018	-1.2659	0.1143	1.002	0.9696	1.04771	0.7727	1.71633	0.1624	1.11247	0.01674	1.05847	0.1279	1.10851	0.07111	1.14852	0.002096
merck-NM_134068_a_at	Dusp22	105352	1.36962	0.0216	1.15835	0.1006	1.13991	0.1394				1.28855	0.04413	1.30617	0.01018	1.40896	0.00513	1.19303	0.1073	1.20779	0.05388	1.31613	0.01552	1.41775	0.01272	1.48457	0.0005817	1.45044	0.0009616	1.17465	0.2394	1.22877	0.1	-1.00471	0.9587	1.08943	0.2722	-1.01501	0.9115	1.59074	0.1645	-1.01684	0.5275	1.00691	0.8919	1.0732	0.4619	-1.1567	0.04104
merck-NM_080456_at	Mrps6	121022	1.3693	0.0721	1.34679	0.00551	1.258	0.003526				1.15923	0.07168	1.30527	0.005122	1.20754	0.09866	1.27526	0.01486	1.20249	0.0007193	1.20742	0.0003027	1.16295	0.279	1.37025	0.01086	1.25187	0.008401	1.1623	0.05067	1.24	0.0003421	1.13543	0.1885	1.24234	0.001295	1.18481	0.06791	1.22264	0.0009847	1.13595	0.006522	1.10716	0.07242	1.09883	0.1318	1.12831	0.01767
merck-NM_024478_at	Grpel1	17713	1.36804	0.0325	1.18154	0.01971	1.16646	0.1466				1.63042	0.005503	1.33352	0.0003088	1.45579	0.01203	1.31401	0.03601	1.13975	0.01121	1.14198	0.03433	1.48559	0.04543	1.42561	0.07988	1.46724	0.01308	1.09633	0.4502	1.12145	0.1545	-1.05755	0.4669	-1.01706	0.8689	-1.12574	0.3284	1.36553	0.1074	1.13925	0.06524	1.19138	0.007401	1.06534	0.1572	1.05458	0.3472
merck-ENSMUST00000065784_a_at	Ddx19b	234733	1.36773	0.04203	1.30497	0.06671	1.25092	0.1042				1.33229	0.01561	1.85952	0.0001641	1.40832	0.0008184	1.02842	0.694	1.29658	0.00445	1.35488	0.01028	1.36364	0.02142	1.79102	0.002479	1.834	0.002891	1.4054	0.0006666	1.09348	0.348	-1.01871	0.8818	1.20957	0.06791	-1.04995	0.7505	1.33107	0.009205	1.09822	0.4716	1.23977	0.1038	1.27556	0.1019	1.36333	0.01655
merck-NM_024188_a_at	Oxct1	67041	1.36773	0.0003958	1.2483	0.01329	1.15425	0.1011				1.57	0.0002105	1.61213	5.448e-05	1.59148	0.0002779	1.13854	0.07027	1.07505	0.2442	1.16006	0.03078	1.74663	0.0001506	1.49589	0.01467	1.35238	0.006025	1.11232	0.1777	1.10877	0.1909	1.03155	0.7519	1.17628	0.02252	1.08966	0.1881	1.232	0.09095	1.12305	0.0068	1.04788	0.2137	1.10617	0.2356	1.10971	0.1449
merck-NM_133748_at	Insig2	72999	1.36647	0.04384	1.0869	0.1727	1.17036	0.02264				1.29688	0.0003953	1.63268	0.0002685	1.45479	0.0004549	1.05526	0.6043	1.18103	0.02775	1.27938	0.002559	1.18408	0.2234	1.56099	0.0009614	1.46656	0.002047	1.2125	0.0655	-1.03338	0.5331	-1.05533	0.5845	-1.01252	0.822	-1.11086	0.2736	1.07226	0.7118	-1.14127	0.3145	-1.02915	0.7206	1.16955	0.001548	1.18255	0.02982
merck-NM_019781_at	Pex14	56273	1.36584	0.01705	1.23441	0.006868	1.16279	0.07155				1.33444	0.04933	1.27938	0.01158	1.3954	0.01132	1.32831	0.0358	1.13277	0.05646	1.23084	0.03939	1.39027	0.01419	1.39187	0.00733	1.50904	0.001884	1.01287	0.921	1.0293	0.7395	-1.05441	0.6344	1.04189	0.5587	1.03338	0.7218	1.56063	0.005388	1.15505	0.01294	1.2125	0.001962	1.2193	0.0005702	1.13305	0.09082
merck-NM_145890_at	Grhl1	195733	1.36395	0.08626	1.18144	0.1405	1.21403	0.1152				1.07929	0.6981	1.37088	0.01059	1.47673	0.01179	1.61139	0.01266	1.95389	0.02688	2.1923	0.001952	1.58198	0.013	2.33024	1.037e-05	1.92531	0.03242	-1.52827	0.009451	-1.62032	0.05019	-1.72822	0.002933	-1.55955	0.01614	-1.44145	0.3189	2.49689	0.01	1.66917	0.01528	1.90985	0.00131	1.42824	0.01852	1.87759	7.957e-05
merck-NM_145428_s_at	Dhrs7b	216820	1.36333	0.0103	1.04313	0.6655	1.06557	0.3994				1.62855	0.0004238	1.67919	0.003356	1.65577	0.004701	1.39959	0.01068	1.20323	0.05589	1.27438	0.006598	2.01512	1.013e-05	1.71002	0.002904	1.67996	0.00218	1.05157	0.6346	1.02348	0.7423	-1.06128	0.5164	1.0292	0.6928	-1.03383	0.826	1.25869	0.007137	1.05354	0.4672	1.09028	0.06161	1.15168	0.1065	1.08715	0.1471
merck-NM_145427_at	Atpaf2	246782	1.36239	0.05152	1.13313	0.1179	1.16928	0.09525				1.43913	0.01178	1.41156	0.008873	1.29509	0.01442	1.3122	0.003965	1.12256	0.09549	1.08545	0.07182	1.38007	0.005536	1.25751	0.02871	1.25893	0.04521	1.21116	0.05292	1.12385	0.09506	1.15856	0.1609	1.0678	0.2864	-1.02478	0.5869	1.22569	0.02113	1.14855	0.05468	1.31371	0.04491	1.29181	0.001065	1.12057	0.0709
merck-AK138666_s_at	N4bp2l1	100637	1.36207	0.0002428	1.14333	0.3206	1.0478	0.5348				1.1495	0.09646	1.4642	0.0002924	1.47537	0.0006701	1.17986	0.1453	1.13344	0.1764	1.29808	0.009696	1.34524	0.01076	1.60694	0.01424	1.54561	0.002445	-1.0387	0.6846	1.06096	0.6654	-1.07892	0.4187	1.02655	0.7603	-1.04033	0.6997	1.32404	0.0002612	-1.05969	0.3954	1.08663	0.1101	1.34431	0.002135	1.35519	0.01509
merck-NM_023655_at	Trim29	72169	1.36144	0.1624	1.75954	0.0003858	1.45781	0.143				1.26125	0.07694	2.08641	1.115e-05	1.27732	0.3944	1.40152	0.2823	1.48286	0.0009004	1.5332	0.006806	1.63682	0.1418	2.11982	0.001137	1.41286	0.08866	1.22245	0.4938	1.62517	0.001543	1.32069	0.06	1.33999	0.2267	1.25285	0.5365	1.89977	0.1133	1.2571	0.009464	1.05881	0.5163	1.07778	0.5095	1.3406	0.03818
merck-NM_010495_at	Id1	15901	1.36082	0.0003361	1.20058	0.08926	-1.02355	0.7388				1.46859	0.005471	1.3983	0.009461	1.09147	0.2745	1.72663	0.001243	1.76076	0.002039	1.8608	0.001149	1.97651	0.0005558	2.07491	0.002181	1.5153	0.02116	-1.19605	0.1618	-1.27409	0.02517	-1.48047	0.02586	-1.79308	0.0005967	-1.41742	0.09556	1.15601	0.1878	1.14054	0.08023	1.11038	0.3652	1.41906	0.002415	1.80343	0.0001894
merck-ENSMUST00000009538_at			1.35769	0.08934	1.42889	0.1114	1.52475	0.2247				2.23821	0.001824	2.29668	1.127e-05	2.03517	0.04758	2.00956	0.001688	2.82423	0.0001077	2.84774	4.971e-05	2.83074	0.005431	3.67451	0.0006739	3.78094	2.652e-05	1.17187	0.3108	1.32892	0.1369	1.19034	0.2247	1.03029	0.9233	1.1637	0.6536	2.91877	0.0005108	1.89889	0.01191	1.48868	0.00902	2.15179	0.0002931	1.94536	0.002439
merck-AK148007_a_at	Bcl2l13	94044	1.3555	0.01535	1.18484	0.002225	1.09858	0.2296				1.37057	6.425e-05	1.34648	0.0001265	1.43549	0.005893	1.23484	0.04571	1.12844	0.04533	1.23697	0.0001995	1.34153	0.03452	1.30497	0.02251	1.26999	0.0009217	1.18037	0.1196	1.17807	0.007911	1.03887	0.6974	1.19421	0.02173	1.20481	0.01802	1.12912	0.4786	-1.02565	0.523	1.11653	0.01154	1.07278	0.1531	1.07629	0.06628
merck-ENSMUST00000046558_s_at			1.35519	0.0002845	1.14038	0.1222	1.14259	0.06154				1.06819	0.1294	1.08191	0.273	1.15465	0.09174	1.00559	0.928	1.11015	0.1869	1.06307	0.3817	1.14718	0.0265	1.19828	0.01012	1.00818	0.8712	1.06172	0.2252	1.09822	0.2564	1.14046	0.1779	1.05733	0.2429	1.1638	0.1651	1.35332	0.1421	1.14441	0.005301	1.09021	0.1913	1.13957	0.2429	1.20343	0.004102
merck-AK035945_at	Nav3	260315	1.35363	0.01179	1.4471	0.03151	1.0692	0.6452				1.18209	0.3487	1.18318	0.01949	1.30647	0.02178	1.39187	0.01641	1.62405	0.0003712	1.52792	0.01076	1.60361	0.0003449	1.76319	0.0005551	1.97242	0.002203	1.03155	0.8237	-1.3954	0.03154	-1.53815	0.0127	-1.30227	0.1069	-1.68772	0.01924	1.06787	0.6944	1.15728	0.1275	1.20487	0.02443	-1.03145	0.7964	-1.05095	0.6806
merck-NM_026678_at	Blvra	109778	1.35301	0.01818	1.54206	0.0006835	1.40346	0.01114				1.30527	0.000384	1.46656	1.371e-06	1.23538	0.03317	1.50973	0.006531	1.56207	0.005014	1.36616	0.008574	1.44511	0.01378	1.42692	0.01386	1.34276	0.1215	1.14755	0.2326	1.05935	0.3513	1.10716	0.2552	1.32556	0.02355	1.24303	0.3094	1.77296	0.002017	1.19366	0.001553	1.22781	0.01136	1.05911	0.2952	1.11545	0.09556
merck-NM_026179_at	Abhd5	67469	1.35238	0.006806	1.43913	0.001337	1.29808	0.00646				1.54064	0.003562	1.44278	0.0005632	1.51845	0.0002153	1.40832	0.000677	1.18971	0.05122	1.12435	0.02123	1.57471	0.0007755	1.69629	4.101e-05	1.34803	0.003738	1.136	0.04349	1.16287	0.004191	-1.09386	0.2387	1.24767	0.0009514	1.12419	0.1876	1.16643	0.0174	1.16533	0.005854	1.2314	0.01462	1.0306	0.6044	1.06721	0.08661
merck-NM_013646_a_at	Rora	19883	1.35207	0.003537	1.24411	0.01595	1.1008	0.2975				1.49417	0.001051	1.43946	0.003023	1.4873	0.002728	1.56964	0.001368	1.28499	0.0225	1.41416	0.0007395	1.68539	0.005191	1.56135	0.001607	1.6661	9.239e-05	-1.02326	0.7603	1.03271	0.7314	1.04684	0.6339	-1.10933	0.1789	-1.08089	0.2811	1.51565	0.1599	1.03782	0.6074	-1.06064	0.5927	1.23603	0.009844	1.28914	7.939e-05
merck-NM_198610_at	Igsf21	230868	1.35145	0.2031	1.32343	0.1146	1.53144	0.0242				1.26357	0.1883	1.13011	0.2647	1.30527	0.1805	1.47673	0.01974	1.59148	0.04392	1.33475	0.1017	1.31856	0.1854	-1.05182	0.7364	-1.1663	0.4165	1.23242	0.1789	1.37467	0.1323	1.72504	0.04036	1.27321	0.1426	1.43285	0.187	2.81709	0.007647	1.44644	0.005356	1.7108	0.001213	1.00092	0.9905	1.07231	0.3605
merck-NM_008397_a_at	Itga6	16403	1.35114	0.03447	1.37721	0.001839	1.4345	0.07568				1.4345	0.0005772	1.7362	0.002393	1.57036	0.003952	1.04588	0.7042	1.21018	0.02075	1.17739	0.07106	1.23774	0.106	1.30227	0.01413	1.3216	0.07713	1.49934	0.005419	1.07862	0.2948	1.17441	0.4001	1.23532	0.1684	1.1039	0.5997	1.38963	0.01528	1.17647	0.03859	1.25392	0.03242	1.36741	0.02045	1.14022	0.1024
merck-NM_010837_at	Mtap6	17760	1.35083	0.00774	1.3788	0.005407	1.28529	0.1109				1.30137	0.0532	1.81468	8.529e-05	1.61771	0.001408	1.41124	0.07177	1.39894	0.0001301	1.27732	0.01451	1.63757	0.04454	1.8026	0.0001467	1.60472	0.003972	-1.12124	0.4531	-1.10154	0.1728	-1.00877	0.952	-1.01864	0.8793	1.00234	0.9891	1.64589	0.0002052	1.23435	0.04702	1.22467	0.06724	1.22166	0.05385	1.42856	0.004321
merck-XM_903197_at	Rora	19883	1.34958	0.01111	1.18389	0.0007154	1.04397	0.5981				1.46757	0.000124	1.27321	0.001448	1.23205	0.04011	1.43483	0.002326	1.26328	0.03171	1.2939	0.01699	1.60657	0.007949	1.38548	0.01111	1.39219	0.01551	1.07169	0.3763	1.13624	0.1029	1.18054	0.1624	-1.05165	0.3677	-1.08976	0.5384	1.32221	0.2635	1.13253	0.5331	-1.00482	0.9708	1.21049	0.002951	1.2175	0.06083
merck-AK164038_a_at	Idh3a	67834	1.34865	0.06526	1.18938	0.02364	1.20665	0.1919				1.43913	0.002745	1.38739	0.001504	1.14088	0.1493	1.39605	0.00381	1.0265	0.7067	1.05682	0.2551	1.44944	0.001481	1.35706	0.0006229	1.18258	0.1928	1.13058	0.2887	1.05782	0.2913	1.08936	0.2568	-1.08353	0.5189	-1.22479	0.02224	-1.11776	0.04318	1.14557	0.06703	1.27968	0.0009086	1.22186	0.0002453	1.12096	0.1169
merck-AK164918_at	Shroom3	27428	1.34803	0.05001	1.34958	0.03396	1.18867	0.04437				1.5237	0.001241	1.19069	0.02233	1.81343	0.006339	1.54383	0.005732	1.62855	0.0003558	1.7358	0.000154	1.78279	0.0107	1.66878	0.006399	1.89322	0.0002668	-1.03992	0.7078	-1.02339	0.8337	-1.01845	0.8995	-1.21677	0.04575	1.08733	0.4169	1.48594	0.005177	1.25565	0.02698	1.21661	0.06996	1.49211	0.0001385	1.40217	0.01122
merck-NM_028031_at	Zdhhc13	243983	1.34803	0.002337	1.19459	0.001872	1.26299	0.008945				1.11483	0.1178	1.21258	0.02085	1.27087	0.01003	1.10946	0.2456	1.00204	0.9766	1.1115	0.08915	1.34029	0.005564	1.58489	0.003942	1.48628	0.0008017	1.0224	0.7581	1.13498	0.04936	-1.07934	0.2698	1.01509	0.7804	-1.05228	0.5012	1.24698	0.4342	1.02986	0.8113	1.05329	0.565	1.01088	0.8629	-1.04402	0.5211
merck-NM_178595_at	Ptrh1	329384	1.34679	0.01771	1.22025	0.004292	1.39252	0.02047				1.28825	0.00176	1.17476	0.0007842	1.5244	0.0002811	1.30197	0.05058	1.19369	0.006145	1.2452	0.009218	1.33752	0.05195	1.38388	0.007226	1.41449	0.03297	1.12034	0.3475	1.33999	0.03942	1.11491	0.1177	1.47401	0.00518	1.39766	0.0757	1.81593	0.002975	1.17549	0.08566	1.16584	0.01463	1.06999	0.4671	1.16815	0.02292
merck-NM_033569_at	Cnnm2	94219	1.34679	0.06891	1.2598	0.007998	1.07221	0.3743				1.48594	0.0004889	1.45479	0.0004464	1.52792	0.003744	1.31886	0.07904	1.08415	0.07218	1.10083	0.0711	1.7968	0.01215	1.60657	0.000602	1.48628	0.00168	-1.00403	0.9761	1.04462	0.4874	-1.06515	0.5142	1.14227	0.0416	1.06209	0.6613	1.42594	0.0464	1.12766	0.00198	1.19917	0.04263	1.31704	0.005633	1.33414	0.005846
merck-BC009002_a_at	Rnd3	74194	1.34617	0.04388	1.38038	0.03304	1.58198	0.02186				1.04337	0.7853	1.22718	0.1285	1.39862	0.03128	1.15728	0.2385	1.41677	0.00357	1.29867	0.004671	1.05344	0.7739	1.32648	0.1333	1.5167	0.04525	1.42988	0.007393	1.39637	0.01226	1.15712	0.4262	1.63192	0.01035	1.2137	0.3536	2.00263	0.07838	-1.02967	0.6358	-1.00575	0.9528	-1.01468	0.8481	1.02754	0.8026
merck-NM_028614_at	Ppp2r1b	73699	1.34493	0.03856	1.30948	0.0579	1.2225	0.03123				1.50938	0.001554	1.51391	0.003022	1.52125	0.00866	1.59919	0.0004801	1.51147	0.001037	1.36458	0.00599	1.40152	0.01275	1.61585	0.008192	1.38261	0.006015	-1.16891	0.1507	-1.35644	0.01486	-1.18591	0.1442	-1.04537	0.4841	1.02262	0.8108	1.5237	0.03272	1.2179	0.0005569	1.33506	0.006143	1.14881	0.02412	1.04489	0.326
merck-BC061231_a_at	Pdhx	27402	1.34462	0.0212	1.21426	0.1514	1.09923	0.4913				1.69863	0.01056	1.43285	0.02141	1.32984	0.1021	1.19413	0.1786	-1.03378	0.6256	1.10436	0.2133	1.89802	0.0001791	1.67842	0.002875	1.52897	0.01527	1.18331	0.141	1.2735	0.01568	1.02731	0.8775	-1.13773	0.2939	-1.20559	0.2353	1.11453	0.4207	1.10935	0.1062	1.28174	0.001546	1.31917	0.004534	1.24354	0.007743
merck-AK172106_a_at	Pag1	94212	1.34091	0.02071	1.61065	4.101e-05	1.21641	0.2012				1.19748	0.1068	1.59221	0.001662	1.27057	0.01691	1.28115	0.05622	1.52475	0.00559	-1.02147	0.8274	1.0664	0.6144	1.16464	0.1674	1.29599	0.05415	1.01093	0.9389	1.24337	0.08058	1.29003	0.1011	1.30707	0.03179	1.22874	0.1333	1.12458	0.377	-1.01607	0.8576	1.09845	0.3499	-1.02591	0.6742	1.28174	0.02738
merck-NM_016920_at	Atp6v0a1	11975	1.34029	0.08725	1.83823	0.001077	1.65844	0.003231				1.23868	0.019	2.09074	4.148e-05	1.56243	0.001564	1.71633	0.002716	1.7406	0.001253	1.27673	0.0356	1.49005	0.03335	1.66994	0.01009	1.5729	0.03346	1.02447	0.8024	1.21258	0.09219	1.47435	0.03027	1.44744	0.02003	1.39605	0.1746	2.02862	3.594e-05	1.5481	6.199e-05	1.39284	0.006968	1.24377	0.00297	1.30467	0.001204
merck-NM_010211_at	Fhl1	14199	1.33999	0.04568	1.18921	0.01494	1.26707	0.0003518				1.47028	0.01023	1.47231	0.004513	1.30828	0.0001441	1.50973	0.001679	1.28381	5.77e-05	1.16423	0.0009354	1.58489	0.04022	1.35145	1.311e-06	1.40832	0.000361	1.13975	0.2836	1.17902	0.002935	1.2161	0.1419	1.1749	0.001233	1.02937	0.7183	1.04165	0.06799	1.13039	0.002391	1.13818	0.01664	1.13449	3.964e-05	1.20346	0.001703
merck-AK011098_a_at	Gnpnat1	54342	1.33999	0.009131	1.38166	0.00175	1.05281	0.5325				1.16445	0.09564	1.74341	0.0003543	1.42758	0.01346	1.19492	0.03446	1.14501	0.1567	1.17956	0.1335	1.52651	0.000907	1.53745	0.0002046	1.7002	2.569e-05	1.15595	0.2417	1.61808	0.0001048	1.26736	0.1395	1.03636	0.6485	-1.27968	0.09127	1.81719	0.2438	1.01607	0.8978	1.21283	0.1378	1.18187	0.129	-1.00902	0.8924
merck-NM_023268_at	Qsox1	104009	1.33906	0.055	1.08733	0.2269	-1.01818	0.8246				1.07862	0.194	1.33844	0.0009377	1.28914	0.001222	1.38516	0.004351	1.22307	0.02257	1.24718	0.01045	1.35925	0.1358	1.4171	0.01122	1.29897	0.008096	1.23572	0.02295	1.25199	0.006414	1.23316	0.03057	1.29987	0.007023	1.26241	0.02642	1.43087	0.02462	1.13742	0.006781	-1.00447	0.9582	1.09868	0.2564	1.13739	0.1409
merck-NM_009687_at	Apex1	11792	1.33721	0.001057	1.32099	0.003459	1.26445	0.001728				1.13561	0.01469	1.17549	0.05533	1.18438	0.002151	1.20915	0.003026	-1.05317	0.1947	-1.00665	0.8948	1.2936	0.000533	1.33076	0.01049	1.26067	0.01644	1.28795	0.001827	1.12886	0.0571	-1.15672	0.1377	1.23254	0.001037	1.00474	0.9285	1.61362	0.06825	1.14496	0.005114	1.13154	0.004393	1.06439	0.3683	1.00263	0.9577
merck-NM_026734_at	Tmem126b	68472	1.33537	0.03891	1.13928	0.05015	1.03001	0.593				1.26154	0.01855	1.26474	0.0005302	1.33814	0.004431	1.09164	0.2919	1.14196	0.009315	1.14908	0.01421	1.3122	0.05036	1.30287	0.0008145	1.25522	0.002023	1.21481	0.07226	1.293	0.01241	1.17647	0.02833	1.0855	0.1122	1.08553	0.295	1.38899	0.08213	1.11848	0.03889	1.16595	0.009172	1.11473	0.222	1.18427	0.0166
merck-AK017546_at	5730411F24Rik	70507	1.33475	0.01212	1.48902	0.00456	1.30137	0.01064				1.56567	0.0005578	1.7342	0.0003678	1.97288	0.000366	1.36773	0.002538	2.09797	0.001068	1.73061	0.0008655	1.7832	0.03033	1.96879	0.04386	1.90678	0.007005	1.05709	0.5148	-1.04612	0.8212	1.15099	0.2749	1.03421	0.7669	1.48149	0.003438	1.44112	0.09259	1.16635	0.1792	1.25251	0.005945	1.31039	0.05263	1.29867	0.02497
merck-NM_026075_a_at	Srek1ip1	67288	1.3326	0.008332	1.10337	0.1005	1.14343	0.08735				1.17198	0.02473	1.16595	0.001957	1.12466	0.03046	1.21102	0.02281	1.01663	0.6632	1.05293	0.3478	1.21986	0.05754	1.1753	0.1431	1.02213	0.8235	-1.05468	0.5855	1.05869	0.408	-1.04287	0.4462	-1.054	0.442	-1.0575	0.3819	1.48149	0.1718	1.05213	0.1069	1.14874	0.005002	1.13146	0.00988	1.03426	0.4857
merck-BY709935_a_at	Cinp	67236	1.33168	0.03998	1.20423	0.1126	1.19815	0.03092				1.1463	0.02133	1.18727	0.2066	1.14017	0.07081	1.25661	0.0007995	1.1205	0.1139	1.03469	0.4451	1.28233	0.06538	1.22402	0.006126	1.30467	0.05827	1.12632	0.04734	1.50245	0.009815	1.21238	0.219	1.29003	0.007697	1.08498	0.6096	1.60768	0.1551	1.11622	0.09119	1.16043	0.01574	1.053	0.5249	1.14866	0.03477
merck-NM_026268_at	Dusp6	67603	1.32831	0.001389	1.37088	0.0006989	1.46926	0.002438				1.9476	1.788e-07	1.80343	6.777e-05	1.8638	0.001788	1.40185	3.755e-06	1.36553	0.002073	1.34369	0.001755	1.62817	1.961e-05	1.33383	0.00995	1.71159	0.004126	1.01291	0.7061	1.19388	0.07347	1.37689	0.07163	-1.16225	0.0872	-1.05947	0.6693	1.35114	0.02102	1.21384	0.0009288	1.20509	0.01328	1.06812	0.2532	1.0404	0.5056
merck-CB245541_s_at	Riok2	67045	1.32678	0.003625	1.15263	0.162	1.1102	0.3354				1.12458	0.1623	1.25205	0.0001693	1.24753	0.02228	1.0965	0.07446	-1.07021	0.189	1.08505	0.331	1.40314	0.00295	1.2578	0.0633	1.37025	0.003636	1.11322	0.109	1.29897	0.02998	1.13417	0.2208	-1.06405	0.6023	-1.14043	0.1384	1.01063	0.9253	1.04371	0.5658	1.05699	0.4173	1.05412	0.5131	1.05463	0.3595
merck-D14336_a_at	Polr1e	64424	1.32678	0.002214	1.07184	0.5021	1.15122	0.0552				1.02953	0.5955	1.25693	0.01202	1.37246	0.002043	1.00376	0.9577	-1.00237	0.958	1.15175	0.004296	1.03734	0.5756	1.2331	0.05013	1.16665	0.001438	1.26474	0.04062	1.5153	0.00128	1.17685	0.2503	1.25826	0.003753	1.28145	0.001071	1.84969	0.0753	1.10131	0.1031	1.07862	0.1534	1.12176	0.2869	1.27673	0.009923
merck-NM_027460_at	Slc25a33	70556	1.32648	0.01257	1.30497	0.03423	1.04624	0.664				1.71277	0.002416	1.50487	0.002679	1.71317	0.009623	1.39348	0.007208	1.22422	7.689e-06	1.35738	0.0003009	1.7555	0.001205	1.72743	0.001548	1.8395	3.463e-05	1.02986	0.7656	1.18957	0.0547	1.08251	0.5419	-1.02849	0.7515	1.02272	0.8642	1.39862	0.123	1.07377	0.3359	1.10571	0.04818	1.38899	0.0003223	1.28381	0.02193
merck-NM_145478_at	Pim3	223775	1.32617	0.07694	1.23925	0.004994	1.16754	0.0764				1.23711	0.06841	1.40767	0.003158	1.28766	0.01689	1.60398	0.0002819	1.71989	0.0004523	1.67456	0.0003943	1.25415	0.01429	1.52757	5.764e-05	1.37278	0.001371	-1.04371	0.6565	-1.34029	0.003859	-1.15101	0.04307	-1.26882	0.02408	-1.07246	0.4425	1.41189	0.01818	1.21607	0.02263	1.3366	0.006505	1.19094	0.02846	1.14765	0.03276
merck-AK002686_a_at	Mrpl50	28028	1.32526	0.003306	1.1692	0.1779	-1.0184	0.8712				1.28825	0.003724	1.35769	4.715e-05	1.26707	0.001159	1.01027	0.8891	1.01015	0.8136	1.05896	0.478	1.20174	0.05662	1.16458	0.05385	1.1822	0.03429	1.30077	0.008927	1.42824	0.007146	1.3119	0.003843	1.07265	0.5405	1.04535	0.5811	1.41221	0.3492	-1.04009	0.2059	1.07098	0.176	1.15404	0.11	1.07379	0.236
merck-BC016536_a_at	Lap3	66988	1.32404	0.002177	1.16797	0.03652	1.12808	0.06347				1.31856	0.003971	1.30107	0.005523	1.21305	0.02951	1.18002	0.009269	1.02026	0.8154	1.0872	0.1299	1.358	0.001122	1.42955	0.0008178	1.29062	0.001398	1.07191	0.2313	1.10123	0.2334	-1.10233	0.09262	1.14296	0.02714	1.07803	0.3138	1.45512	0.105	1.13399	0.03131	1.15497	0.1453	1.1984	0.003277	-1.0162	0.7454
merck-XM_887100_x_at	Gm6340	622657	1.32343	0.02908	1.34091	0.01064	1.42824	0.004495				1.40929	0.01642	1.26765	0.04587	1.16893	0.05258	1.32862	0.0005499	1.25522	0.0348	1.06817	0.5319	1.25951	0.02094	1.39573	0.01885	1.1596	0.1013	1.07785	0.2609	-1.01043	0.9035	-1.13875	0.2083	1.14156	0.1681	1.01336	0.8425	1.39701	0.01108	1.11689	0.0661	1.22174	0.1012	1.06488	0.3107	1.06326	0.4761
merck-NM_011584_at	Nr1d2	353187	1.32221	0.00687	1.26241	0.176	1.23296	0.1389				1.29509	0.0473	1.18446	0.198	-1.01629	0.8817	1.27233	0.01197	1.28263	0.009317	1.38325	0.003689	1.16472	0.2326	1.32404	0.1661	1.24954	0.1635	1.20645	0.07097	1.27262	0.07311	1.12777	0.1307	1.00604	0.9578	-1.21736	0.1764	1.20957	0.1636	1.54277	0.01083	1.50314	0.01366	1.1995	0.03116	1.49968	0.004149
merck-NM_025681_a_at	Lix1	66643	1.32099	0.004569	1.09119	0.4989	1.19113	0.2545				1.0556	0.7262	-1.00192	0.9763	1.01944	0.8418	1.27292	0.04234	1.37753	0.0134	1.56531	0.007321	1.20509	0.05137	1.11381	0.4718	1.44844	0.00333	-1.13614	0.202	-1.44112	0.003909	-1.3219	0.001305	-1.48902	0.05837	-1.59478	0.00483	1.50591	0.01176	1.28204	0.002485	-1.00016	0.9993	1.24624	0.03201	1.16094	0.1118
merck-AK028752_at	Itga6	16403	1.31826	0.03984	1.46555	5.46e-05	1.35769	0.006548				1.43318	0.0002701	1.45278	0.004173	1.30497	0.06758	1.1495	0.2085	1.23751	0.01688	1.10701	0.1227	1.19286	0.2071	1.15189	0.2084	1.12824	0.4128	1.12852	0.2247	1.37151	0.001875	1.44911	0.01308	1.34927	0.005997	1.14162	0.4467	1.16472	0.001259	1.33875	0.0007927	1.29987	0.01999	1.22806	0.002452	1.1938	0.03811
merck-NM_011521_at	Sdc4	20971	1.31765	0.002547	1.60029	0.001912	1.22481	0.03915				1.3213	1.729e-05	1.56423	0.0003086	1.30287	0.004053	1.88278	1.633e-05	1.58562	0.0007739	1.54739	0.0005311	1.65806	0.0006627	1.44544	0.004411	1.48286	4.727e-05	-1.02915	0.5526	1.1183	0.2105	1.06424	0.4672	-1.13611	0.203	-1.13527	0.01711	1.60953	0.0004475	1.27556	0.0002487	1.2135	0.002068	1.70805	9.537e-07	1.34122	0.0001947
merck-XM_885368_s_at	Gm6195	620986	1.31735	0.0006106	1.34958	0.003682	1.33291	0.007285				1.03255	0.3758	1.09802	0.08165	-1.07112	0.2323	-1.01018	0.8059	1.12769	0.08314	1.12445	0.08859	1.06925	0.3477	-1.00261	0.9566	1.01525	0.81	1.22369	0.00196	1.25922	0.0161	1.06135	0.3578	1.03762	0.5402	-1.2523	0.01244	1.54028	0.1982	1.1463	0.2161	1.29092	0.0006125	1.09084	0.1633	-1.05747	0.4887
merck-ENSMUST00000075548_s_at			1.31644	0.03132	1.09928	0.2269	1.24368	0.006062				1.19448	0.05764	1.20801	0.01103	1.02407	0.7789	1.28736	0.01576	1.09124	0.3426	-1.03999	0.5878	1.26096	0.03884	1.01716	0.7553	-1.04609	0.7148	1.11135	0.3825	1.40023	0.01045	1.41514	0.01574	1.53426	0.001259	1.33107	0.1084	1.77582	0.1239	1.08793	0.2035	1.14879	0.1843	1.29003	0.004584	1.04431	0.5779
merck-AK015681_at	Chic2	74277	1.31553	0.02663	1.33567	0.03689	1.14546	0.009365				1.4669	0.0006201	1.20426	0.1256	1.31583	0.02047	1.15043	0.2418	1.21272	0.07071	1.15311	0.09245	1.15247	0.4249	1.05855	0.5656	1.09144	0.138	1.22231	0.06904	1.53391	0.002762	1.49108	0.01632	1.44278	0.000451	1.23413	0.009565	1.31099	0.4571	1.13115	0.3726	1.12816	0.3139	1.05051	0.539	1.01209	0.9207
merck-ENSMUST00000038027_at			1.31492	0.04778	1.39669	0.007256	-1.00905	0.9347				-1.04165	0.7759	1.0852	0.4196	-1.04848	0.5673	1.28056	0.0984	1.15641	0.04894	1.01642	0.7811	1.28322	0.2597	1.16818	0.3307	-1.05721	0.5501	-1.12889	0.2403	1.26911	0.03113	1.14641	0.2017	-1.01142	0.8907	1.12748	0.2569	1.77296	0.0226	1.13896	0.08554	1.36207	0.004564	1.30347	0.0001056	1.22662	0.1729
merck-NM_145939_s_at	Alg3	208624	1.31462	0.05155	1.30407	0.01936	1.21029	0.1329				1.07149	0.6612	1.42725	0.0005115	1.11304	0.3705	1.1448	0.1348	1.02589	0.4927	1.05095	0.5089	1.27321	0.01507	1.3649	0.007082	1.33783	0.02359	1.2556	0.01946	1.28617	0.00166	1.16324	0.1053	1.12536	0.1959	1.008	0.9607	1.4832	0.02425	1.13326	0.1161	1.24529	0.009748	1.1794	0.02175	1.15774	0.05968
merck-NM_011309_at	S100a1	20193	1.31341	0.008738	1.25003	0.09912	1.10395	0.4646				1.50626	0.001579	1.4642	0.0005419	1.46016	0.01879	1.39059	0.01464	1.30858	0.1549	1.46791	0.01483	1.72584	0.0008868	1.73141	0.01854	1.67379	0.02021	-1.04417	0.6149	-1.06534	0.6358	-1.17739	0.2934	-1.30587	0.07752	-1.32923	0.2553	1.14512	0.3349	-1.22217	0.003143	1.07912	0.1186	1.15226	0.1437	1.03906	0.6512
merck-XM_911980_a_at			1.30768	0.02064	1.17595	0.004539	1.15032	0.08908				1.28499	0.002648	1.18869	9.9e-05	1.13723	0.04569	1.21776	0.03222	1.02994	0.4989	1.06898	0.1701	1.24658	0.02409	1.11478	0.08316	1.04872	0.4726	1.12881	0.2085	1.10527	0.0117	1.10174	0.08492	1.07865	0.3008	1.09769	0.06881	1.25922	0.01079	1.07555	0.07706	1.1645	0.004051	1.13682	0.01595	1.10042	0.0007114
merck-NM_026797_s_at	Dbndd2	52840	1.30737	0.006918	1.44278	0.0007087	1.2627	0.001936				1.06194	0.302	1.24328	0.006579	1.20329	0.05376	1.33383	0.00642	1.38899	0.001515	1.41906	0.001842	1.41873	0.01373	1.4897	0.001086	1.56567	1.109e-05	1.04959	0.4354	-1.08981	0.3224	-1.16953	0.153	-1.01032	0.9	-1.05816	0.4198	1.99251	0.009579	1.15529	0.01716	1.1775	0.01277	1.26474	0.0001283	1.19366	0.006521
merck-NM_144549_at	Trib1	211770	1.30677	0.008199	1.56639	0.0006074	1.45546	0.007765				1.27526	0.03925	1.27409	0.003892	1.53815	0.01324	1.58964	0.01035	1.75752	3.368e-05	1.46589	0.001321	1.46049	0.002053	1.80053	0.007379	1.69434	0.0005609	-1.19771	0.2485	-1.26357	0.0157	-1.07038	0.4847	-1.09645	0.3157	-1.17306	0.1284	1.15207	0.5787	1.34834	0.04054	1.31462	0.001412	1.10849	0.387	1.12738	0.3283
merck-NM_026695_at	Etfb	110826	1.30617	0.01167	1.17487	0.01478	1.05818	0.4765				1.20096	0.03933	1.163	0.008135	1.18043	0.04121	1.23387	0.002867	1.03805	0.4504	1.1347	0.009447	1.26125	0.0008749	1.33968	0.0003575	1.21241	0.02281	1.07701	0.255	1.08735	0.04991	-1.093	0.03634	-1.01566	0.8147	-1.01768	0.8339	1.11073	0.01424	-1.01243	0.4001	1.12246	0.02808	1.13786	0.002108	1.16826	0.009295
merck-BC029097_a_at	Smurf1	75788	1.30557	0.004596	1.38771	0.07436	1.13999	0.3479				1.26678	0.03411	1.41449	0.004568	1.73101	0.0003217	1.09873	0.4775	1.26707	0.008454	1.2942	0.02534	1.30768	0.09385	1.59184	0.0003206	1.58964	0.0005301	-1.00251	0.9824	1.2933	0.00547	-1.10721	0.5451	1.22242	0.1401	1.10423	0.3965	1.52651	0.07667	1.0054	0.9356	1.1458	0.1542	1.23339	0.005501	1.3219	0.0004265
merck-NM_025485_at	Mrps22	64655	1.30497	0.05479	1.34276	0.002663	1.16367	0.1201				1.28529	0.01101	1.2844	0.004975	1.2362	0.004558	1.1729	0.0606	-1.01237	0.8682	1.07793	0.3338	1.45848	0.00224	1.46859	0.006003	1.4696	0.000428	1.14718	0.1764	1.10652	0.1033	-1.31009	0.00631	-1.14343	0.05133	-1.30077	0.005938	1.38229	0.01156	1.16565	0.0112	1.18086	0.08313	1.35363	0.003916	1.43946	0.008231
merck-BC019834_s_at	1600014C10Rik	72244	1.30377	0.02595	-1.02029	0.8174	1.11789	0.1475				1.30798	0.01424	1.50349	0.0001099	1.50661	0.001675	1.34276	0.0006727	1.30677	0.002154	1.35145	8.541e-05	1.46386	0.003409	1.74462	6.318e-06	1.48662	3.934e-05	1.03524	0.6496	-1.03531	0.7054	1.00506	0.9098	1.10123	0.08861	1.10451	0.2012	1.32434	0.006127	-1.00031	0.9943	1.09565	0.2323	1.21375	0.008823	1.28558	3.994e-06
merck-NM_001040691_s_at	Ung	22256	1.30257	0.0005078	1.21879	0.01975	1.2627	0.1053				1.10222	0.2227	1.2933	0.179	1.88886	0.01406	1.24569	0.04617	1.12145	0.3904	1.25086	0.1082	1.5481	0.002696	1.97697	0.0001054	1.78978	3.576e-05	1.00192	0.9816	1.16974	0.2594	-1.28855	0.1759	1.66265	0.001722	1.6421	0.0007138	1.49692	0.08391	1.16547	0.04553	1.12466	0.168	1.17433	0.02417	1.16716	0.02825
merck-NM_024223_at	Crip2	68337	1.30227	0.08977	1.25571	0.1466	1.36144	0.02714				1.07877	0.417	1.03755	0.4501	-1.01429	0.8872	1.65158	0.001292	1.29181	0.02058	1.22487	0.03669	1.25415	0.07039	-1.163	0.1694	1.00587	0.9524	1.04328	0.5806	1.04448	0.6016	1.2543	0.01243	1.21913	0.1117	1.25409	0.09017	1.91205	0.0009122	1.22854	0.009133	1.26678	0.0408	1.16974	0.01506	1.17225	0.004241
merck-NM_028030_at	Rbpms2	71973	1.30137	0.03662	1.16918	0.00893	1.09209	0.1862				1.35052	0.04172	1.34524	0.0001309	1.26474	0.00705	1.51182	0.002362	1.1348	0.005731	1.18664	0.007887	1.5216	0.003958	1.40152	0.001046	1.33875	8.661e-05	-1.14686	0.2402	-1.03236	0.3091	-1.05572	0.3942	-1.20481	0.0003919	-1.0409	0.4525	1.19454	0.0006489	1.04785	0.366	1.08918	0.116	-1.03417	0.3892	1.0382	0.3907
merck-NM_178255_at	Hapln3	67666	1.30017	0.1111	1.12026	0.2343	1.08166	0.5056				1.11365	0.2603	1.13097	0.06779	1.46926	0.0664	1.04988	0.6333	1.21509	0.215	1.18541	0.02775	-1.05431	0.6894	1.14464	0.2056	1.36301	0.04565	1.11429	0.4136	1.23109	0.1454	1.1772	0.1238	1.37025	0.00569	1.54846	0.04145	1.85097	0.0001874	1.30557	0.1041	1.35301	0.0002078	1.1182	0.3358	1.26445	0.00374
merck-NM_145575_a_at	Cald1	109624	1.29927	0.1209	1.37911	0.001947	1.37278	0.002231				1.3499	0.03425	1.56603	0.002457	1.243	0.1776	1.5181	0.004457	1.25346	0.008607	1.17622	0.02351	1.31371	0.224	1.01045	0.9073	1.07184	0.5891	1.15003	0.2097	1.04021	0.6371	1.33968	0.09997	1.09764	0.0786	1.02063	0.8985	1.55883	0.01775	1.31401	1.156e-05	1.18697	0.04634	1.13357	0.06328	-1.08388	0.4658
merck-AK003926_a_at	Carhsp1	52502	1.29867	0.02199	1.12987	0.03875	1.01723	0.8889				1.31826	0.04357	1.20412	0.0006945	1.1876	0.03666	1.1038	0.4103	1.04737	0.3385	1.02813	0.612	1.4345	0.02661	1.18315	0.04688	1.14868	0.1503	1.12948	0.3018	1.20498	0.03195	1.02837	0.4723	1.13076	0.2488	1.05427	0.6355	1.32282	0.1467	-1.02982	0.5098	1.07897	0.1491	1.14214	0.1256	1.08926	0.188
merck-NM_033612_at	Cela1	109901	1.29748	0.2816	1.61436	0.004299	1.94402	0.1569				1.9611	0.001051	2.261	0.01793	1.57217	0.002519	-1.20481	0.5549	1.16022	0.5018	-1.35738	0.3193	1.91073	0.1675	-1.14594	0.5611	1.32404	0.4175	1.58453	0.1739	1.14612	0.5279	1.72227	0.03744	1.735	0.09068	1.23694	0.6305	1.31553	0.1058	1.02111	0.8467	1.68306	0.07757	1.30828	0.03595	1.31492	0.02258
merck-NM_010730_at	Anxa1	16952	1.29718	0.02371	1.2844	0.003535	1.41971	0.001605				1.24827	0.05495	1.28086	0.02187	1.05636	0.6046	1.33999	0.002769	1.25698	0.001934	1.14826	0.03486	1.1855	0.216	1.01821	0.7452	1.06557	0.5897	1.11861	0.1224	1.08418	0.08357	1.25046	0.05102	1.24205	0.004591	1.01547	0.9192	1.28914	6.723e-05	1.28766	4.172e-06	1.20412	0.01205	1.09011	0.01128	1.06483	0.2251
merck-NM_172947_a_at	Lsm12	268490	1.29628	0.04294	1.16164	0.02286	1.08778	0.3003				1.16955	0.04659	1.30257	0.000284	1.39252	2.682e-05	1.21448	0.01129	1.12626	0.008559	1.26212	0.001985	1.26241	0.007612	1.35769	0.0007573	1.25254	0.02378	1.0982	0.1578	1.00548	0.8746	-1.17319	0.03586	-1.09688	0.1649	-1.02428	0.4602	1.42037	0.07898	1.09026	0.05268	-1.06856	0.3792	1.24704	0.0002919	1.15353	0.05966
merck-NM_025934_at	Riok2	67045	1.29628	0.01209	1.1619	0.002436	1.15038	0.1491				1.26096	0.006493	1.19404	0.05883	1.10527	0.06032	1.1705	0.01728	1.06782	0.144	1.06601	0.07053	1.22515	0.1238	1.10655	0.1266	1.17082	0.08243	-1.01629	0.8337	1.18105	0.006539	1.20837	0.06356	-1.14117	0.06099	-1.09426	0.1793	1.51461	0.3243	1.13637	0.03689	1.16174	0.07133	1.05131	0.4528	1.01549	0.8417
merck-NM_008288_s_at	Hsd11b1	15483	1.29539	0.003226	1.28499	0.04717	1.26154	0.0004858				1.43351	0.001239	1.53745	9.763e-05	1.3406	0.01801	1.34215	0.0005039	1.53391	0.00153	1.47197	0.0006295	1.69434	0.0003624	1.40799	0.005092	1.58234	0.0004387	-1.2939	0.007197	-1.27732	0.03073	-1.0962	0.1592	-1.49108	5.835e-05	-1.35894	0.006708	1.07932	0.135	1.06045	0.2743	1.12344	0.01119	1.42331	7.945e-05	1.22789	0.0002931
merck-NM_133667_at	Pdk2	18604	1.29539	0.01825	-1.1191	0.295	-1.04831	0.7325				1.62405	0.01954	1.4568	0.01603	1.68112	0.003497	1.54419	1.186e-05	1.63493	0.003275	1.65234	0.0006521	1.69044	0.003719	1.94089	0.0003432	1.76848	0.01083	-1.20454	0.01945	-1.49314	0.002216	-1.30798	0.1182	-1.34493	0.0174	-1.07813	0.7553	1.39798	0.2561	-1.02339	0.7166	1.14514	0.01284	1.26038	0.01945	1.1364	0.02217
merck-NM_027324_at	Sfxn1	14057	1.29479	0.002307	1.17349	0.1107	1.10969	0.1131				1.29599	0.01223	1.30677	0.00211	1.31765	0.005778	1.45445	0.0001402	1.30287	0.05046	1.34741	0.002892	1.53709	0.0001138	1.66456	0.001645	1.39027	0.04384	-1.17468	0.03429	-1.36741	0.01738	-1.41482	0.008363	-1.22676	0.01709	-1.18793	0.3627	1.31401	0.002075	1.11725	0.07469	1.26532	0.0001913	1.25207	3.362e-05	1.16633	0.0009038
merck-NM_177603_at	Frat2	212398	1.29122	0.005498	1.3366	0.02494	-1.14818	0.3182				1.08783	0.1339	1.09373	0.4259	1.28825	0.153	-1.03369	0.6944	1.20679	0.05191	1.10271	0.2147	1.16864	0.2526	1.27526	0.1581	1.25216	0.101	1.10515	0.3284	1.20022	0.2247	-1.07525	0.395	1.19174	0.1127	1.22039	0.1205	1.05696	0.6203	-1.12494	0.2225	1.0203	0.8654	1.0566	0.5788	1.032	0.7134
merck-NM_028712_at	Rap2b	74012	1.29122	0.08817	1.43814	0.0004141	1.28529	0.06496				1.25733	0.002643	1.26125	0.0137	1.48047	0.004107	1.29808	0.05825	1.19501	0.01754	1.17999	0.1129	1.51705	0.001702	1.20105	0.2174	1.47639	0.006988	-1.04251	0.7779	1.29748	0.001198	1.20365	0.01861	1.46083	0.02268	1.0731	0.65	1.70333	0.1275	-1.09106	0.3207	-1.1153	0.4398	1.07429	0.4607	1.01231	0.9304
merck-NM_178736_at	Elmod2	244548	1.28973	0.05021	1.16019	0.06491	1.11465	0.1866				1.40185	0.01945	1.20531	0.1277	1.37151	0.008911	1.28588	0.02389	1.32526	0.01124	1.15152	0.01427	1.18664	0.1846	1.32404	0.02921	1.15944	0.1206	1.08101	0.4747	1.26212	0.0068	1.2087	0.1094	1.37309	0.02212	1.1342	0.1423	1.39187	0.0392	1.2523	0.01009	1.30227	0.05725	1.20542	0.09237	1.01956	0.8621
merck-BC096046_a_at	Fam82b	66302	1.28914	0.05534	1.14135	0.297	1.04901	0.791				1.56783	0.0103	1.28766	0.004802	1.43847	0.005764	1.11892	0.1699	1.16402	0.003717	1.24348	0.02298	1.55346	0.01468	1.27938	0.005235	1.27262	0.097	1.07406	0.3118	1.26067	0.1091	1.12235	0.06795	-1.32008	0.1431	-1.2454	0.1613	1.17885	0.4197	1.14591	0.01185	1.21677	0.02314	1.25661	0.01883	1.16673	0.02752
merck-AK010135_a_at	Pole4	66979	1.28855	0.02677	1.3216	0.004779	1.18976	0.0629				1.08785	0.2092	1.12847	0.01552	1.10729	0.03467	1.18334	0.02424	1.15774	0.05539	1.14649	0.09189	1.24071	0.001352	1.34029	0.01713	1.25829	0.05598	1.0691	0.3265	-1.05417	0.2456	-1.21557	0.005824	1.01576	0.8377	-1.1712	0.1056	1.33537	0.2302	1.22191	0.01725	1.27644	0.001111	1.4642	5.114e-05	1.28588	0.003592
merck-ENSMUST00000095348_a_at			1.28647	0.01953	1.15117	0.09689	1.17028	0.1804				1.01525	0.7848	1.33229	0.009072	1.06527	0.5263	1.22524	0.04718	1.08118	0.0646	1.09247	0.1587	1.18163	0.06433	1.2428	0.0006868	1.24386	0.009307	1.24042	0.01594	1.18454	0.04303	1.20818	0.1013	1.0695	0.455	-1.15832	0.1036	1.65348	0.07623	1.0547	0.458	1.14156	0.01874	-1.01632	0.8386	-1.00778	0.8668
merck-NM_018859_at	Akr1e1	56043	1.28647	0.06125	1.01037	0.8613	1.04686	0.4105				1.11283	0.1986	-1.00625	0.8241	1.09089	0.1303	1.15359	0.0654	1.07644	0.06409	1.06414	0.1021	1.19487	0.0973	1.126	0.07603	1.13316	0.1274	-1.07813	0.3487	-1.08191	0.1393	-1.06064	0.1511	1.06392	0.1061	-1.03555	0.5879	1.22803	0.2274	1.03013	0.5382	1.02191	0.5123	1.22053	0.0313	1.16354	0.02558
merck-AF521132_a_at	Nudcd1	67429	1.28617	0.0516	1.2485	0.1409	1.18686	0.199				-1.16289	0.2722	1.20495	0.1875	1.12993	0.3676	1.09416	0.2505	1.05388	0.5449	1.03538	0.7759	1.32008	0.01191	1.16762	0.1479	1.15345	0.3035	1.19903	0.167	1.20016	0.1706	1.01007	0.9521	1.07565	0.4419	-1.16702	0.3802	1.7049	0.01436	1.25542	0.1164	1.25069	0.04516	1.11442	0.4484	-1.03338	0.7366
merck-AK162342_a_at	Gng12	14701	1.28499	0.04005	1.38899	0.0002118	1.25314	0.001696				1.15168	0.05865	1.16555	0.01754	1.2128	0.1046	1.44777	0.0142	1.26561	0.02163	1.16657	0.1227	1.59368	0.002074	1.29927	0.03636	1.10632	0.3868	-1.01337	0.9084	1.16174	0.05198	1.02549	0.6458	1.42824	0.0003763	1.11643	0.4287	2.18273	0.008771	1.13243	0.1156	1.1788	0.00608	1.04879	0.3631	-1.03569	0.7253
merck-AJ272504_a_at	Sh3bgrl	56726	1.2841	0.05715	1.28499	0.02794	1.26328	0.01242				1.27468	0.02425	1.36647	0.00265	1.23418	0.1128	1.31129	0.002157	1.29271	0.0006306	1.27673	0.003369	1.29122	0.07471	1.27204	0.005682	1.2297	0.04133	-1.01353	0.8601	1.00962	0.8841	1.10113	0.2226	-1.03614	0.6183	-1.10446	0.3146	1.45579	0.09109	1.13488	0.2626	1.04672	0.6475	1.0874	0.2475	-1.00638	0.8927
merck-AK010223_a_at	Mrpl35	66223	1.28351	0.07053	1.23024	0.088	1.2006	0.0829				1.28825	0.04986	1.17953	0.1529	1.10836	0.2123	1.31099	0.005796	1.14562	0.1142	1.00374	0.9244	1.37025	0.005801	1.21947	0.0237	1.11787	0.3147	-1.03717	0.6747	1.11176	0.3276	1.07632	0.5838	1.01343	0.8679	-1.06655	0.4254	1.6734	0.08684	1.21851	0.0313	1.25887	5.674e-05	1.20592	0.0348	1.05366	0.4658
merck-NM_133807_at	Lrrc59	98238	1.28233	0.02258	1.61547	2.033e-05	1.40281	0.001041				1.18806	0.0004917	1.37025	0.0001705	1.33076	0.005359	1.34741	0.003777	1.22174	0.00775	1.19928	0.009049	1.33383	0.01155	1.45848	0.0006647	1.28617	0.003094	1.01436	0.8848	1.01062	0.8607	-1.20357	0.03724	1.16271	0.03186	1.054	0.5598	1.4696	0.0004369	1.21868	3.892e-05	1.20099	3.844e-05	1.11178	0.06114	1.09116	0.004388
merck-AK080020_at			1.27938	0.0622	1.81426	0.0004642	1.25887	0.08975				1.35894	0.05694	1.80509	0.0001054	2.01604	0.008054	1.67494	0.0007039	2.38506	0.001129	2.23821	0.0008718	1.46117	0.02105	2.28665	3.88e-05	2.07205	2.766e-05	-1.10497	0.4105	-1.17674	0.188	-1.14908	0.1374	1.03041	0.7309	1.02295	0.8589	1.19316	0.06491	1.12676	0.1763	1.26503	0.05208	1.00735	0.9252	-1.05111	0.4647
merck-AK010343_a_at	Mrpl1	94061	1.27732	0.01457	1.34122	0.001726	1.13485	0.05351				1.37088	0.004691	1.56783	0.000185	1.4471	0.002497	1.38261	0.0001868	1.32617	0.004046	1.29837	0.0004799	1.45077	0.0003282	1.70726	0.0002882	1.44311	0.001024	-1.00981	0.8789	1.01178	0.8462	-1.14778	0.1206	-1.21621	0.003152	-1.14238	0.2241	1.39091	0.02091	1.1563	0.01102	1.22191	6.247e-05	1.28292	0.003637	1.22987	0.0008467
merck-BC046283_a_at	Naa50	72117	1.27673	0.02734	1.42233	0.0005282	1.25768	0.0425				1.27673	0.003017	1.48149	0.004126	1.14837	0.1022	1.36962	0.001111	1.0989	0.159	1.09623	0.178	1.39927	0.000335	1.43219	0.00116	1.23783	0.00681	1.15606	0.06764	1.28027	0.009164	1.12442	0.2798	1.07206	0.4373	-1.13	0.05759	1.50418	0.02661	1.15656	0.346	1.23058	0.01254	1.14757	0.119	-1.02799	0.6854
merck-NM_028724_at	Rin2	74030	1.27644	0.02403	1.31099	0.0006483	1.25632	0.003398				1.49727	0.0001715	1.43384	0.000199	1.38516	0.0004971	1.17715	0.0208	1.17195	0.007401	1.07476	0.06673	1.33937	0.004303	1.07253	0.4579	1.09618	0.1826	1.03067	0.7573	1.00895	0.8562	1.09842	0.1129	1.14562	0.02858	1.05684	0.2649	1.17875	0.1784	1.08798	0.08032	1.17525	0.02348	1.08688	0.01435	1.09827	0.04769
merck-AF058797_a_at	Ywhab	54401	1.27614	0.007761	1.34184	0.003192	1.18416	0.01795				1.37309	9.084e-05	1.45077	0.0004468	1.59258	3.099e-05	1.31795	0.0002016	1.24922	0.0002026	1.22614	0.0004461	1.32923	0.000341	1.43153	0.0007121	1.31947	0.002613	1.0306	0.5512	-1.02402	0.4166	-1.05614	0.2562	1.15385	0.00326	1.13389	0.07262	1.0754	0.05535	1.00948	0.8088	1.07112	0.38	1.12006	0.001382	1.07778	0.04411
merck-AK050169_s_at	Amn1	232566	1.27526	0.0643	1.05291	0.4093	1.02355	0.6002				1.20481	0.06968	1.35863	0.01455	1.35332	0.00966	1.26241	0.009115	1.37594	0.004252	1.3788	0.003419	1.6293	0.03149	1.77378	0.0004557	1.74743	0.0001792	1.08036	0.4443	1.0851	0.3572	1.20684	0.1165	-1.01355	0.8768	1.0334	0.8008	1.43153	0.2218	-1.04081	0.4635	1.07711	0.03769	1.21795	0.07608	1.10675	0.05813
merck-NM_007532_at	Bcat1	12035	1.27497	0.2227	1.10591	0.5439	1.51252	0.02064				1.035	0.8383	-1.06866	0.7412	-1.18735	0.4753	1.43054	0.08578	1.19198	0.2917	1.26241	0.04907	1.89845	0.06212	1.55848	0.009774	1.34772	0.2373	1.51496	0.05737	1.87284	0.01018	1.26999	0.2527	1.91911	0.0006358	1.28145	0.388	1.56027	0.002573	1.18089	0.186	1.32587	0.03132	1.85268	2.098e-05	1.62705	0.0001706
merck-BC003454_a_at	Derl1	67819	1.27409	0.005905	-1.01755	0.8852	1.06832	0.2484				1.2697	0.01721	1.44178	0.0001813	1.39991	4.667e-05	1.39444	0.0003108	1.32801	0.01661	1.37816	0.001013	1.53109	0.002434	1.53391	0.003256	1.40767	0.001614	1.02351	0.7209	-1.09567	0.3148	1.08201	0.2969	1.00044	0.9938	1.07009	0.3786	1.33721	0.1295	1.12863	0.05081	1.13363	0.02199	1.25704	0.001556	1.19531	0.01091
merck-AK005266_a_at	Atg3	67841	1.27262	0.001264	1.31978	0.0003912	1.14485	0.02415				1.19906	0.005779	1.1559	0.01558	1.19308	0.003662	1.18391	0.0007618	1.08943	0.03015	1.13157	0.02058	1.21291	0.00645	1.19798	0.02214	1.12873	0.07677	1.07865	0.1665	1.06557	0.2361	-1.05711	0.284	1.07377	0.1808	-1.03438	0.3614	1.25184	0.1137	1.12699	0.08076	1.14778	0.04339	1.10174	0.07212	1.06106	0.1576
merck-AK031429_a_at	Trmt12	68260	1.27204	0.0162	1.16177	0.07101	1.23754	0.02568				1.13702	0.02642	1.10772	0.07435	1.24506	0.009109	1.08378	0.46	1.11512	0.002917	1.07019	0.2549	1.13813	0.2289	1.11263	0.02259	1.1526	0.0553	-1.00386	0.9714	1.3807	0.001571	1.22256	0.009531	1.44112	0.002228	1.21135	0.07223	1.44278	0.107	1.02778	0.386	1.05916	0.411	1.23817	0.009201	1.20337	0.1593
merck-AK021084_at	C030015D21Rik	77526	1.27087	0.1648	1.59038	0.002482	1.39991	0.02305				1.25733	0.1015	2.16471	0.0005774	1.53851	0.05423	1.58672	0.02051	1.89977	0.001131	1.27585	0.04565	1.53674	0.06469	1.66686	0.03171	1.6278	0.0253	1.05765	0.6659	1.61659	0.00128	2.0773	0.002601	1.63042	0.00188	1.26125	0.2312	2.08257	0.05158	1.35894	0.1115	1.22654	0.1147	1.08089	0.6063	1.33076	0.01463
merck-NM_027514_at	Pvr	52118	1.27057	0.0951	1.3671	0.002538	1.30107	0.005023				1.22394	0.002525	1.85268	4.357e-05	1.54703	0.0002578	1.38134	0.0005171	1.5325	6.896e-05	1.43318	0.0002338	1.4345	0.01615	1.7402	0.0001705	1.73141	0.0001088	1.02672	0.6537	-1.11125	0.08909	1.01952	0.8782	1.03062	0.6177	1.02975	0.7473	1.58672	0.01294	1.1572	0.02899	1.18798	0.006352	1.19275	0.001028	1.21551	0.01416
merck-NM_019873_at	Fkbpl	56299	1.27028	0.04578	1.5481	4.148e-05	1.15491	0.04208				1.33199	0.01671	1.35145	0.01311	1.49417	0.02205	1.21778	0.09306	1.21375	0.00754	1.20149	0.001345	1.54953	0.003041	1.41091	0.02569	1.45278	0.01375	1.0516	0.6365	1.25153	0.0004502	-1.04501	0.7312	1.10726	0.1148	1.0585	0.7286	1.60472	0.01193	1.07038	0.3492	1.14686	0.1405	-1.03098	0.6641	-1.03243	0.6312
merck-ENSMUST00000092218_a_at			1.2694	0.01567	1.25534	0.01803	1.02087	0.7726				1.06967	0.2826	1.0693	0.2071	1.20246	0.001806	1.11625	0.1085	1.16348	0.02071	1.09832	0.02091	1.14533	0.03257	1.17206	0.009345	1.16576	0.01204	1.04761	0.4367	1.11807	0.06039	-1.01455	0.7847	1.07075	0.2876	1.02442	0.6124	1.72147	0.1363	-1.0017	0.9686	-1.02012	0.7009	-1.02003	0.7949	1.02759	0.4941
merck-ENSMUST00000079391_a_at	LOC100503921	100503921	1.26765	0.1051	1.40185	0.0005869	1.20829	0.0246				1.08395	0.3023	1.45245	2.062e-05	1.2031	0.04427	1.43814	0.007175	1.21099	0.001211	1.2844	0.001768	1.27585	0.1522	1.2942	0.002755	1.21487	0.03032	-1.03267	0.7106	1.01258	0.7958	-1.0149	0.7797	1.05478	0.463	1.05738	0.5618	1.71672	0.0003566	1.10334	0.07233	1.04821	0.4644	1.02797	0.5819	1.05706	0.2445
merck-AK210536_a_at	Spg21	27965	1.26619	0.02829	1.18623	0.09761	1.11717	0.1718				1.06033	0.4046	1.34741	4.274e-05	1.27703	0.006425	1.23038	0.00895	1.19737	0.01582	1.41124	9.799e-05	1.36144	0.01274	1.32465	0.0005121	1.43483	4.709e-06	1.16598	0.1314	1.07369	0.1644	1.02911	0.6343	1.04539	0.5425	-1.06135	0.1709	1.39252	0.1058	-1.01777	0.5831	1.0695	0.2907	1.04143	0.476	1.06196	0.08157
merck-NM_177601_at	Tmem60	212090	1.2659	0.01247	1.10189	0.08547	1.16877	0.01843				1.29211	0.002224	1.18976	0.002192	1.37816	0.0002764	1.04014	0.5664	1.00708	0.8805	1.02461	0.5672	1.28499	0.002671	1.1867	0.01337	1.17709	0.03938	1.10785	0.2169	1.31492	0.006449	1.19182	0.0277	1.18116	0.01084	1.17809	0.01722	1.13967	0.4392	1.05257	0.1925	1.17498	0.05005	1.14088	0.02916	1.12001	0.05224
merck-AK011139_at	2600001M11Rik	76531	1.26532	0.05213	1.0556	0.4641	1.12696	0.05587				1.06898	0.4489	1.10393	0.2025	1.11265	0.2798	1.26357	0.02816	1.10207	0.05479	1.10879	0.2228	1.20138	0.05799	1.29808	0.005421	1.17547	0.032	-1.0695	0.5165	1.25435	0.006397	1.17579	0.2428	1.21781	0.002118	1.07686	0.4034	1.7555	0.1789	1.14191	0.04821	1.08523	0.2277	1.04402	0.5526	1.01811	0.8068
merck-NM_172284_s_at	Ddx19b	234733	1.26503	0.03317	1.30888	0.0546	1.17009	0.1175				1.19713	0.002686	1.57688	0.001028	1.46487	0.003265	1.25852	0.001502	1.46589	0.0003505	1.45546	0.006403	1.27292	0.01489	1.83908	0.0003841	1.68151	0.002073	1.00005	0.9994	1.00089	0.9871	-1.13878	0.1375	1.26415	0.01211	-1.02504	0.8604	1.52475	0.05947	1.02986	0.6277	1.08608	0.3924	1.1199	0.01763	1.14528	0.1942
merck-NM_178896_at	Dcun1d4	100737	1.26474	0.002975	1.1614	0.08495	1.01074	0.8448				1.23033	0.007856	1.13792	0.004198	1.34246	0.00163	1.18008	0.09063	1.18776	0.001445	1.22222	0.0005965	1.09179	0.5135	1.21652	0.002304	1.15183	0.003499	1.06829	0.4007	1.15691	0.1988	1.09544	0.2397	1.11219	0.05013	1.23492	0.004848	1.35769	0.01824	1.21588	0.0009268	1.0592	0.2693	1.10981	0.02039	1.06706	0.1588
merck-M59821_a_at	Ier2	15936	1.26415	0.02009	1.59919	0.0006135	1.06436	0.72				1.42364	0.05861	1.68616	3.099e-06	1.42856	0.1089	1.04412	0.5256	1.13415	0.1765	1.11566	0.1421	1.20765	0.1933	1.33567	0.02111	1.49245	0.006647	1.02095	0.8247	1.31765	0.01032	1.23359	0.009764	1.02395	0.892	-1.11476	0.5929	1.25052	0.391	1.0306	0.6866	1.04904	0.4766	-1.30497	0.005028	-1.05487	0.08645
merck-NM_026550_at	Pak1ip1	68083	1.26357	0.004685	1.28086	0.008804	1.20107	0.003123				1.26299	7.2e-05	1.256	0.01156	1.293	0.03135	1.20415	0.01321	1.00341	0.9556	1.00148	0.9785	1.31069	0.002664	1.2738	0.02853	1.20049	0.03927	1.09567	0.1906	1.19922	0.03166	-1.012	0.8541	1.15558	0.03398	1.05718	0.4678	1.22464	0.002142	1.17211	0.001135	1.09903	0.02371	1.16945	0.01087	1.04133	0.5186
merck-XM_897895_at	Lclat1	225010	1.26299	0.008076	1.214	0.006831	1.10815	0.1048				1.17777	0.02443	1.26009	0.007784	1.2111	0.06694	1.20271	0.03004	1.086	0.03225	1.07379	0.1351	1.1681	0.1009	1.25806	4.53e-05	1.13138	0.04173	1.0137	0.8471	1.19812	0.00415	1.08365	0.2795	1.08221	0.07479	1.15088	0.1973	1.56243	0.1908	1.09582	0.08573	1.11112	0.1604	1.05194	0.1803	1.06118	0.4142
merck-NM_001013376_at	Rpp38	227522	1.26183	0.01141	1.1462	0.0289	1.10474	0.03416				1.1115	0.1596	1.28884	0.008678	1.24185	0.0211	1.06387	0.08668	1.04042	0.5712	1.17292	0.0133	1.18386	0.02971	1.39894	0.006463	1.19715	0.03982	1.12104	0.2299	1.01657	0.8217	-1.26648	0.02903	-1.02265	0.6452	-1.05078	0.5974	1.32099	0.07994	1.03314	0.6441	1.03954	0.6526	1.09499	0.3807	1.11753	0.1892
merck-CB587495_a_at	Zfp655	72611	1.26096	0.1419	1.08911	0.6118	1.1595	0.1369				1.34153	0.02654	1.62967	0.0006943	1.39316	0.0252	1.18484	0.1544	1.11142	0.3645	1.12902	0.1354	1.29658	0.1406	1.34215	0.06679	1.39284	0.05597	1.30137	0.03375	1.61696	0.008118	1.44079	0.005027	1.27145	0.01996	-1.08014	0.583	1.4952	0.2714	-1.02672	0.7939	1.10759	0.334	1.21465	0.06519	1.26445	0.08631
merck-NM_008995_a_at	Pex5	19305	1.26096	0.01887	1.1408	0.08609	-1.00615	0.9362				1.37214	0.004111	1.31492	0.007425	1.33229	0.01599	1.36584	0.003219	1.16145	0.1037	1.14477	0.1022	1.40637	0.003389	1.28292	0.01666	1.30467	0.05807	-1.08688	0.3895	-1.04727	0.4226	-1.03839	0.6112	-1.03808	0.4854	-1.11542	0.3683	1.3366	0.1396	-1.00653	0.914	1.10167	0.0998	1.11178	0.03304	-1.02135	0.7736
merck-NM_001039536_a_at	Pigl	327942	1.25893	0.08453	1.29509	0.1244	1.2534	0.1593				1.65844	0.01729	1.74181	0.005179	1.78937	0.009312	1.45781	0.01113	1.33968	0.003749	1.34338	0.03411	1.48457	0.0145	1.64968	0.01346	1.35425	0.1158	-1.2543	0.09068	1.50418	0.04121	1.44212	0.03855	1.36364	0.04661	1.30377	0.2236	2.06395	0.0797	1.38676	0.007067	1.15337	0.1323	1.34555	0.01076	1.19006	0.04655
merck-AK153175_a_at	Tmem135	72759	1.25809	0.06338	1.11697	0.01366	1.19558	0.01595				1.26853	0.01825	1.11422	0.01873	1.18905	0.02606	1.18119	0.1565	1.04265	0.4857	1.01105	0.7694	1.17517	0.2354	1.02279	0.6682	1.06199	0.462	1.09398	0.4227	1.14905	0.03117	1.16885	0.03172	1.25594	0.0001055	1.09446	0.247	-1.00083	0.9744	1.13527	0.02218	1.11599	0.1343	1.10999	0.02653	1.01174	0.8221
merck-AK018668_a_at	Bnip3l	12177	1.25797	0.01302	1.02219	0.7559	1.0628	0.5458				1.16158	0.03782	1.30587	0.0005641	1.33999	0.002487	1.18525	0.008677	1.17368	0.01185	1.21241	0.0009587	1.27468	0.005477	1.22512	0.0001855	1.27644	0.03096	1.09109	0.1389	1.0963	0.1555	1.18733	0.002253	1.04148	0.5802	1.09759	0.4903	1.19286	0.3904	-1.01911	0.8497	1.02046	0.5778	-1.03488	0.4069	1.02055	0.4676
merck-ENSMUST00000053500_a_at			1.25751	0.009346	1.2659	0.002904	1.17861	0.1005				1.28322	0.03495	1.18029	0.1426	1.31856	0.058	1.17639	0.1349	1.01086	0.8972	1.14499	0.1425	1.51008	0.0002522	1.58416	0.00519	1.36553	0.01589	1.0853	0.2164	-1.07992	0.2569	-1.4952	0.01505	-1.20999	0.08304	-1.25626	0.07711	1.26882	0.002124	-1.01986	0.752	1.21728	0.06849	1.19724	0.01084	1.09479	0.3441
merck-NM_133783_at	Ptges2	96979	1.25713	0.05257	1.21661	0.01393	1.14141	0.1712				1.45077	0.008879	1.16552	0.2011	1.2578	0.09757	1.25381	0.05312	1.10492	0.1739	1.14175	0.119	1.47605	0.001117	1.38676	0.005358	1.25675	0.2071	-1.11926	0.239	-1.16692	0.009092	-1.25482	0.1428	-1.22332	0.06385	-1.19448	0.2456	1.76076	0.03699	1.24827	0.003484	1.54064	0.000343	1.61436	0.0001453	1.29897	0.001005
merck-AK044400_a_at	Cnnm2	94219	1.25655	0.2083	1.3369	0.01444	1.10012	0.4232				1.35957	0.003106	1.46117	0.000102	1.72147	0.0009265	1.41026	0.02713	1.14752	0.1505	1.09046	0.2106	1.64854	0.02638	1.64816	0.006537	1.6248	0.009845	-1.0862	0.5187	1.00767	0.9334	-1.21868	0.1475	1.17815	0.07199	-1.01656	0.9323	1.34834	0.1534	1.04422	0.6034	1.14367	0.1906	1.17839	0.1528	1.24738	0.04035
merck-NM_148941_at	Elovl4	83603	1.2551	0.1686	1.32038	0.2068	1.08081	0.659				1.17658	0.2643	1.15987	0.1024	-1.03424	0.849	1.44477	0.006254	1.03043	0.9341	1.87154	0.0004247	1.52721	0.02015	1.49624	0.0799	1.2735	0.3859	1.32373	0.1153	1.19432	0.5658	-1.37753	0.02335	-1.5332	0.01779	-1.47299	0.2945	7.38754	4.077e-05	2.16322	0.02409	1.62144	0.04222	1.3858	0.1361	2.71769	0.006733
merck-ENSMUST00000087143_a_at			1.25438	0.006473	1.41156	0.0001077	1.19776	0.005679				1.08128	0.1722	1.15372	0.002313	1.09021	0.009738	1.16942	0.001571	1.01191	0.6789	1.04287	0.3823	1.18812	0.0004437	1.21445	0.04249	1.09441	0.2284	1.10818	0.00659	1.27468	2.021e-05	-1.00372	0.9459	1.10512	0.03256	-1.00547	0.8771	1.45111	0.04306	1.09794	0.02372	1.1382	0.000605	1.07056	0.2697	1.0613	0.2946
merck-AK178028_a_at	Rexo2	104444	1.25389	0.01415	1.26648	0.005615	1.1547	0.08287				1.14786	0.02275	1.2039	0.0003064	1.30527	0.001323	1.07288	0.411	-1.0154	0.7522	1.02109	0.6288	1.23143	0.0387	1.20934	0.03188	1.15393	0.1439	1.16754	0.1069	1.35488	0.0009129	1.12297	0.1642	1.30707	0.001987	1.21958	0.1465	1.41612	0.1097	1.04513	0.1829	1.07761	0.09798	1.11612	0.1644	1.05458	0.2019
merck-AK029266_a_at	Nek6	59126	1.25199	0.1909	1.11949	0.06383	1.25626	0.03699				1.11163	0.1395	1.51391	0.0003501	1.44877	0.01051	1.38007	0.04269	1.27057	0.01153	1.22242	0.09582	1.35301	0.2069	1.2627	0.03904	1.28558	0.2878	1.25852	0.06921	1.09655	0.2144	1.19097	0.1056	1.41971	0.02434	1.36082	0.3364	2.11252	0.03917	1.22008	0.01327	1.24621	0.0005234	1.16694	0.07482	1.02253	0.7032
merck-NM_178388_at	Tmem202	73893	1.25184	0.07309	-1.13063	0.5636	1.19718	0.1223				1.26328	0.02566	1.03357	0.8609	1.28292	0.2619	1.59551	0.02818	1.69278	0.008223	1.11851	0.5322	1.53957	0.03614	1.61808	0.03654	1.516	0.1637	-1.00116	0.9956	1.14348	0.3581	1.42298	0.01913	2.19887	0.002135	1.25765	0.4736	1.38867	0.02168	1.11566	0.4856	1.00068	0.9922	1.30227	0.007986	1.18919	0.2843
merck-NM_133979_at	Ano10	102566	1.2515	0.04043	1.16461	0.001354	1.11335	0.1569				1.36113	0.0007206	1.34586	2.003e-05	1.46016	0.001242	1.29957	0.002599	1.29599	0.001925	1.26067	0.0002617	1.31765	0.05105	1.39798	0.0004815	1.34029	4.172e-06	1.01842	0.7764	-1.13538	0.01994	-1.07723	0.1113	1.04133	0.4408	1.13716	0.04389	1.18722	0.09549	1.06441	0.3646	1.06267	0.2187	1.15242	0.002802	1.10897	0.005721
merck-NM_009075_at	Rpia	19895	1.25144	0.001904	1.46184	0.0002495	1.27292	0.0008434				1.15032	0.001973	1.39605	0.0001273	1.25193	0.004369	1.13559	0.03896	1.12889	0.02067	-1.00164	0.9659	1.11566	0.1423	1.30768	0.0002851	1.27292	0.0152	1.08081	0.1643	1.23637	0.001646	1.14206	0.02443	1.25317	0.0007555	-1.00542	0.9029	1.21021	0.05004	1.08258	0.1001	1.18321	0.02312	-1.02724	0.4573	-1.07679	0.09413
merck-NM_134007_at	Cisd1	52637	1.25109	0.05686	1.053	0.2186	-1.04629	0.548				1.30978	0.01893	1.30768	0.001309	1.30707	0.01414	1.19143	0.06286	1.08046	0.2476	1.06043	0.1337	1.32678	0.006683	1.32954	0.003257	1.14272	0.01887	1.04059	0.7322	-1.07656	0.04483	-1.13799	0.03971	-1.05655	0.3622	1.07315	0.07887	1.02125	0.7528	-1.03777	0.1699	1.04588	0.2078	1.12026	0.05372	1.06849	0.2215
merck-AK082900_a_at	Lnp	69605	1.24988	0.04067	1.48218	0.002662	1.18982	0.03081				1.17687	0.04784	1.09522	0.3803	1.07219	0.6013	1.09514	0.4742	1.19773	0.001693	1.00469	0.9645	1.0694	0.5741	1.1873	0.0475	1.04265	0.804	1.11183	0.2354	1.66686	2.915e-05	1.44977	0.01443	1.53603	0.001287	1.04759	0.8338	1.61139	0.1866	1.05436	0.541	1.11578	0.2257	1.17763	0.009478	1.05029	0.6713
merck-AK007828_a_at	Mrpl17	27397	1.2475	0.05776	1.17869	0.08095	1.17058	0.01453				1.37784	0.001523	1.28263	0.01198	1.17628	0.02806	1.16447	0.1552	1.09001	0.2842	-1.04081	0.5681	1.25199	0.07673	1.12142	0.2051	-1.0157	0.9136	1.12344	0.3553	1.12166	0.2515	1.19245	0.1115	1.15918	0.02227	1.14062	0.1137	1.26619	0.1019	1.24819	0.01853	1.22656	0.0338	1.15883	0.08071	1.11645	0.1743
merck-NM_029360_at	Tm4sf5	75604	1.24552	0.2588	-1.53815	0.0309	-1.32373	0.1733				-1.25075	0.1012	-1.29658	0.07784	-1.11355	0.6583	-1.71593	0.0002198	-2.25632	0.00517	-2.28087	0.001491	-1.56711	0.07318	-2.0797	0.0002615	-1.93955	0.03005	1.36553	0.1465	1.96925	0.02892	1.69239	0.01652	1.89845	0.0125	1.94178	0.1012	-1.60103	0.0167	-1.53674	0.0003121	-1.36458	0.04618	-1.86552	0.006292	-1.43285	0.1243
merck-NM_021526_at	Psmd14	59029	1.24472	0.01076	1.25323	0.002345	1.14383	0.03287				1.06468	0.1848	1.16506	0.001721	1.07614	0.09576	1.1512	0.0006623	-1.01503	0.5338	1.00667	0.8037	1.22959	0.003882	1.23279	0.01455	1.18642	0.02797	1.1039	0.1299	1.18686	0.001671	1.02168	0.6627	1.1164	0.01507	-1.03493	0.6246	1.19303	0.0459	1.08725	0.01726	1.11265	0.001228	1.14248	0.01571	1.11648	0.005298
merck-AK152899_a_at	Stt3b	68292	1.24391	0.003107	1.13718	0.2254	1.05962	0.1655				1.23629	0.0234	1.36019	0.0006029	1.3499	0.005784	1.09338	0.08357	1.08413	0.03504	1.19146	0.0008633	1.38452	0.003493	1.37088	0.003999	1.28855	0.004014	1.08893	0.1888	1.03126	0.5454	-1.08903	0.2812	-1.06302	0.04584	-1.01726	0.8296	1.19608	0.314	1.08813	0.06078	1.08034	0.05302	1.11895	0.05846	1.10749	0.05926
merck-BC076612_at	3110043O21Rik	73205	1.2432	0.07753	1.14993	0.03951	1.12088	0.06316				1.42922	6.86e-05	1.29658	0.005791	1.32587	0.003487	1.25617	0.01549	1.08041	0.2074	1.10808	0.08382	1.37594	0.01197	1.27057	0.02182	1.256	0.008994	1.13047	0.139	1.17774	0.03294	1.07159	0.398	1.18386	0.01673	1.04349	0.5699	1.06299	0.3419	1.06822	0.142	1.07575	0.1509	-1.00022	0.9971	-1.08855	0.3132
merck-NM_001024206_at	Trappc1	245828	1.2422	0.003857	1.09982	0.113	1.12925	0.01498				1.09668	0.0667	1.06402	0.0372	1.03719	0.4457	1.10917	0.08983	1.04237	0.2037	1.02896	0.4725	1.20662	0.01345	1.13799	0.007084	1.06864	0.2997	1.06314	0.32	1.13055	0.0343	1.07545	0.0498	1.15481	0.004044	1.06282	0.4826	1.40702	0.09586	1.01877	0.5876	1.0403	0.2957	1.04289	0.3235	1.0137	0.6746
merck-NM_027121_a_at	Vkorc1l1	69568	1.24188	0.2065	1.35957	0.01213	1.11874	0.1298				1.33475	0.004594	1.32404	0.001506	1.31765	0.0002947	1.31613	0.1318	1.27116	0.06189	1.07075	0.2385	1.24882	0.2935	1.15537	0.3478	1.17875	0.3531	1.22146	0.1937	1.74824	0.007247	1.55024	0.02591	1.49039	0.0001022	1.3555	0.1929	1.43747	0.2805	1.03205	0.6899	1.13676	0.2728	1.03915	0.5766	-1.02918	0.7781
merck-AK047984_a_at	Car5b	56078	1.24085	0.08669	1.00497	0.937	1.11684	0.162				1.55525	0.003846	1.43979	0.0008882	1.41775	0.005187	1.36082	0.0003019	1.28381	0.00411	1.2067	0.01513	1.59404	0.0008483	1.39927	0.001791	1.33783	0.04544	1.03433	0.6519	-1.30707	0.000623	-1.11818	0.1452	-1.11071	0.03107	-1.19936	0.1933	1.00691	0.8247	1.12391	0.05834	1.1835	0.1566	1.34679	7.373e-05	1.10609	0.08809
merck-BC028638_a_at	Slc1a3	20512	1.23817	0.03673	1.28174	0.06835	1.06709	0.544				1.52827	0.006849	1.59294	0.004682	1.98976	0.004926	1.22039	0.07778	1.38261	0.05409	1.4615	0.01891	1.50003	0.02265	1.84629	2.635e-05	1.62555	0.03693	1.10482	0.3003	1.05838	0.6992	-1.14414	0.2533	1.0677	0.6053	-1.00364	0.9884	1.18299	0.3259	1.118	0.1572	1.24242	0.01088	-1.07838	0.265	1.02065	0.7548
merck-NM_175429_at	Kctd12b	207474	1.23783	0.2042	1.55991	0.0008	1.31401	0.02367				1.58891	0.000123	1.94312	2.384e-07	1.93108	0.0007584	1.3326	0.07393	1.53674	0.00149	1.32801	0.00132	1.70765	0.003542	1.99894	4.196e-05	1.68422	3.159e-06	-1.0354	0.7755	1.09235	0.3087	-1.05933	0.3468	1.29718	0.01488	1.2034	0.145	1.7378	0.1012	1.08246	0.02601	1.08161	0.2314	1.01623	0.8359	1.04088	0.3281
merck-AK044905_a_at	Stx6	58244	1.23711	0.00189	1.26154	0.004044	1.15928	0.01829				1.12432	0.06298	1.45546	3.743e-05	1.41514	0.0006883	1.10042	0.04503	1.20445	0.002555	1.16775	3.231e-05	1.17828	0.08708	1.21219	0.05569	1.32404	0.004262	1.07194	0.2231	1.09172	0.1182	1.13587	0.05301	1.18103	0.00887	1.03994	0.6004	1.51985	0.1964	1.0604	0.2501	1.08051	0.1502	1.17314	0.01203	1.15928	0.05521
merck-NM_025598_s_at	Ppdpf	66496	1.23694	0.001227	1.24366	0.007595	1.17666	0.01213				1.10917	0.1296	1.20815	0.001674	1.21949	0.02828	1.13112	0.03017	1.10449	0.0749	1.17687	0.008486	1.1285	0.08905	1.37341	0.005007	1.28204	0.009054	-1.02162	0.7476	1.07142	0.2476	-1.13627	0.09379	-1.10688	0.07822	1.00088	0.9923	1.50418	0.03212	1.05475	0.2725	1.24724	0.0017	1.13723	0.00931	1.15215	0.001649
merck-NM_172713_at	Sdad1	231452	1.23694	0.006125	1.31069	0.0002604	1.15191	0.01653				-1.02612	0.3116	1.22532	0.0004961	1.18979	0.0688	1.0883	0.1378	1.041	0.2884	1.06057	0.1213	1.00328	0.9662	1.17482	0.04989	1.20119	0.001654	-1.04708	0.5282	1.24713	0.001634	1.15936	0.05628	1.17701	0.002712	1.06687	0.3534	1.35988	0.1981	1.0846	0.02574	1.03777	0.4802	1.05417	0.3153	1.08188	0.09922
merck-NM_001040026_at	Sco1	52892	1.23672	0.03225	1.17709	0.07634	1.1365	0.2248				1.37214	0.01895	1.13342	0.07337	1.31978	0.00437	-1.01052	0.9135	-1.02151	0.6633	1.0345	0.5742	1.27468	0.008192	1.33875	0.02885	1.13269	0.3111	1.05228	0.5026	1.40185	0.001167	1.20865	0.03723	1.09946	0.267	1.07987	0.3459	1.63268	0.1047	1.08668	0.1853	1.27614	0.004913	1.30858	0.01015	1.18419	0.1229
merck-NM_025878_a_at	Mrps18b	66973	1.23581	0.006215	1.17198	0.01667	1.17926	0.0007352				1.19605	0.003289	1.29062	0.00292	1.04846	0.6353	1.24022	2.801e-06	1.0681	0.2492	1.04643	0.3212	1.17907	0.00963	1.12153	0.2015	1.13538	0.1186	1.07587	0.08394	1.00531	0.917	1.11962	0.1716	1.01519	0.6606	-1.04737	0.4814	1.14491	0.0007164	1.12613	0.05388	1.18905	0.004574	1.05502	0.03425	1.03832	0.3282
merck-AK148009_at	Cald1	109624	1.23569	0.0573	1.2659	0.0002828	1.2844	0.0004091				1.2659	0.01164	1.35238	0.00131	1.07671	0.4548	1.40088	0.001214	1.18864	0.00218	1.07666	0.1155	1.25294	0.1927	1.06035	0.3541	1.02121	0.829	1.03884	0.5712	-1.00571	0.881	1.20634	0.04092	1.09966	0.05814	1.01659	0.8788	1.2598	0.0001547	1.16633	0.0003901	1.12683	0.02754	1.08203	0.0269	-1.00567	0.9302
merck-ENSMUST00000086423_x_at	Kpna2	16647	1.23381	0.05228	1.36521	0.00492	1.34153	0.007734				1.16988	0.1033	1.15918	0.01663	1.17125	0.005512	1.05111	0.3639	-1.00032	0.9973	-1.09982	0.1464	1.30768	0.02993	1.13407	0.04059	1.14007	0.1984	1.12928	0.1791	1.62069	0.003318	1.20709	0.01816	1.5028	0.0002363	1.18449	0.1699	1.27468	0.1915	1.04764	0.3337	-1.00206	0.9553	1.05233	0.4014	-1.06405	0.05015
merck-NM_001008424_at	Cdsn	386463	1.2322	0.3497	1.02825	0.7875	1.18217	0.1886				1.24443	0.153	1.80302	0.005858	1.59735	0.002297	1.50418	0.001127	1.27909	0.0124	1.17274	0.08685	1.35083	0.1452	1.37816	0.001086	1.55561	0.009518	-1.20135	0.09088	-1.08683	0.4486	1.35425	0.1874	1.15313	0.1763	1.07401	0.7043	1.90283	0.04262	-1.07186	0.6269	1.79267	0.03597	1.71435	0.00345	1.3693	0.02966
merck-NM_025797_at	Cyb5	109672	1.23208	0.048	1.18692	0.01509	1.09635	0.03651				1.08568	0.1624	1.07026	0.05449	1.10843	0.07519	1.12272	0.0378	1.15327	0.0004991	1.17257	0.0003517	1.16469	0.0786	1.05855	0.1239	1.12702	0.01324	1.08069	0.3201	1.1094	0.01881	1.09049	0.06025	-1.04203	0.2225	-1.0714	0.2855	1.17517	0.01883	1.06493	0.09553	1.04047	0.2868	1.1772	0.04756	1.20287	0.003812
merck-AK077534_a_at	Cmpk1	66588	1.23157	0.1131	1.2209	0.05693	1.24862	0.01381				1.46926	0.001531	1.33752	0.007844	1.23333	0.04449	1.39669	0.0007746	1.19823	0.03012	1.12435	0.08732	1.422	0.004672	1.24411	0.004308	1.30407	0.02896	1.20215	0.163	1.48799	0.01215	1.42331	0.0005929	1.22552	0.007191	-1.12215	0.1058	1.739	0.1659	1.26882	0.1548	1.29837	0.0499	1.27791	0.01418	-1.01964	0.8133
merck-NM_177752_at	Eme1	268465	1.23112	0.123	1.6278	0.003992	1.39733	0.01472				1.0039	0.9667	1.01593	0.9109	1.32678	0.07226	1.14385	0.2194	1.05718	0.5106	1.07741	0.5336	1.34338	0.0123	1.65615	0.004774	1.10007	0.4855	-1.17411	0.1645	1.41775	0.00271	-1.11401	0.5678	1.5838	0.006458	1.53073	0.02553	1.19611	0.003797	1.0831	0.3814	1.14831	0.08804	1.08583	0.3568	-1.00225	0.9801
merck-ENSMUST00000082067_a_at			1.23069	0.008379	1.12946	0.3363	1.07112	0.473				1.16206	0.1577	1.06773	0.4873	1.13347	0.1619	1.05461	0.6389	1.12223	0.2643	-1.01113	0.8584	1.27791	0.03719	1.40475	0.01307	1.39508	0.067	-1.0248	0.7768	1.13923	0.3911	-1.018	0.8744	1.24254	0.01723	1.11353	0.6195	1.45814	0.002377	1.07352	0.5582	1.10025	0.3577	1.12243	0.2691	1.21322	0.08113
merck-AK033372_s_at	B430010I23Rik	78849	1.23038	0.4726	1.28027	0.06733	1.27997	0.2456				-1.04843	0.7509	1.46487	0.03911	1.59882	0.02201	1.92886	0.00473	2.20597	0.03001	2.94036	0.004862	1.44178	0.03751	2.72207	0.002131	2.38122	0.01181	-1.52265	0.1295	-1.54312	0.1601	-1.88799	0.002565	-1.69434	0.05545	-1.66265	0.1806	1.95344	0.007192	1.17009	0.099	1.67649	0.008116	1.36207	0.005223	1.63005	0.002594
merck-NM_025570_s_at	Mrpl20	66448	1.22984	0.03589	1.22999	0.01745	1.04193	0.4292				1.33076	0.008225	1.1486	0.003736	1.25464	0.000504	1.09698	0.1615	-1.00428	0.9093	1.0306	0.4504	1.2694	0.02659	1.11854	0.1074	1.17538	0.05346	1.23427	0.02375	1.19693	0.001604	1.06736	0.283	1.14272	0.02835	1.08256	0.01455	1.13123	0.1537	1.05257	0.2276	1.06515	0.1654	1.09691	0.1533	1.05317	0.06108
merck-NM_133221_at	Slc24a6	170756	1.22939	0.1045	1.18244	0.1298	1.20193	0.1227				1.04928	0.7277	1.62032	0.001532	1.47469	0.02109	1.23328	0.0115	1.66725	1.58e-05	1.67494	0.0007076	1.43153	0.1152	1.64059	0.002022	1.51426	0.001294	1.21141	0.03627	-1.06957	0.3846	1.23103	0.01015	1.11183	0.3001	1.24669	0.2016	1.55668	0.00266	1.25412	0.06808	1.23786	0.1728	1.33999	0.004105	1.38197	0.0001615
merck-ENSMUST00000023830_s_at			1.22925	0.07028	1.20276	0.01276	1.35957	0.00363				1.35988	3.85e-05	1.45579	1.311e-05	1.34524	0.003222	1.5758	0.001908	1.2376	0.06385	1.20179	0.06418	1.6248	0.02307	1.28677	0.1123	1.45011	0.01981	1.07771	0.475	1.38261	0.01066	1.5325	0.0008964	1.62368	0.00105	1.26561	0.1801	1.6099	0.02794	1.24094	0.01005	1.10734	0.08059	1.11504	0.1269	1.06903	0.2016
merck-NM_025443_at	Pno1	66249	1.22919	0.04137	1.28944	0.008358	1.15832	0.04336				1.18176	0.004786	1.14559	0.04445	1.0852	0.2789	1.11684	0.09616	-1.03782	0.1479	1.05735	0.2096	1.18446	0.1001	1.13496	0.09509	1.15875	0.1632	1.18703	0.0598	1.30197	0.003374	1.05942	0.5729	1.05049	0.253	-1.07994	0.4957	1.38229	0.1703	1.06915	0.06769	1.07177	0.02271	1.06035	0.3165	1.00936	0.7554
merck-DX574701_a_at	Mta3	116871	1.22905	0.004133	1.08828	0.2481	1.08218	0.179				-1.0439	0.5018	1.24363	0.005767	1.07924	0.1342	1.01109	0.8567	1.05444	0.3126	1.18018	0.005836	1.14702	0.003942	1.37943	0.001333	1.3326	0.01024	1.20027	0.009901	1.01583	0.6321	-1.12881	0.2942	1.04954	0.3007	-1.03992	0.7378	1.62592	0.01546	1.04887	0.3453	1.1065	0.04274	1.1036	0.1463	1.10846	0.247
merck-ENSMUST00000019514_a_at			1.2286	0.03726	1.38931	0.0004085	1.21107	0.002438				-1.00352	0.9564	-1.04698	0.2783	1.09086	0.2349	1.10042	0.2262	1.1791	0.02835	1.15001	0.04422	1.07649	0.3873	1.13055	0.17	-1.00177	0.9873	1.03381	0.6886	1.20523	0.003772	-1.01143	0.8565	1.21163	0.00207	1.21227	0.15	1.57979	0.08016	1.0248	0.6946	-1.03309	0.5875	1.10864	0.03101	1.04713	0.4383
merck-NM_016915_at	Pla2g6	53357	1.22783	0.08317	1.27262	0.01388	1.06962	0.5276				1.27292	0.03933	1.23874	0.003261	1.6684	0.01623	1.12235	0.2689	1.13805	0.0748	1.20773	0.03921	1.35363	0.07535	1.46083	0.00503	1.41221	0.01015	1.0044	0.9651	1.02939	0.7004	-1.23717	0.03009	1.11601	0.08081	1.03588	0.7197	1.48868	0.09005	1.0651	0.3512	1.17628	0.03223	1.21141	0.007813	1.2376	0.01542
merck-BC019367_a_at	Med9	192191	1.22696	0.04767	1.21437	0.002168	1.14691	0.06364				1.12422	0.04432	1.23333	3.457e-06	1.30647	0.0007945	1.11699	0.2334	1.05521	0.3349	1.12347	0.003991	1.21711	0.1061	1.24945	0.008532	1.2396	0.008724	1.1127	0.237	1.09933	0.05636	1.00966	0.8713	1.18419	0.006442	1.18943	0.06769	1.2256	0.0204	1.01636	0.73	1.03274	0.469	1.03267	0.5568	1.08368	0.2117
merck-NM_178082_a_at	Insig2	72999	1.22583	0.07777	1.07179	0.207	1.1838	0.08006				1.21132	0.01775	1.81009	6.67e-05	1.45445	0.002197	1.11566	0.09934	1.2006	0.08022	1.29003	0.005093	1.34834	0.02811	1.5729	0.0007284	1.43814	0.0008233	1.25279	0.005962	1.09459	0.2485	1.10581	0.4621	1.07162	0.2448	-1.0232	0.7369	1.12707	0.4312	-1.22996	0.1692	-1.02624	0.9	1.27145	0.006294	1.05461	0.2902
merck-NM_133348_at	Acot7	70025	1.22524	0.09603	1.34865	0.005535	1.20806	0.05666				-1.02007	0.7066	1.10869	0.06235	1.07357	0.3103	1.34462	0.009263	1.17336	0.005533	1.20204	0.003336	1.30407	0.01237	1.32739	0.004476	1.26415	0.006113	1.00798	0.9415	1.07994	0.2333	-1.09665	0.1308	1.13634	0.07404	-1.02877	0.7464	1.89627	0.01325	1.05979	0.319	1.04682	0.5838	1.09774	0.08652	1.13648	0.00925
merck-NM_176902_s_at	Fam100b	319370	1.22425	9.495e-05	1.20779	0.03223	1.01402	0.8756				1.08089	0.1654	1.13235	0.01636	1.25951	0.04431	-1.03641	0.6488	1.10943	0.1799	1.25406	0.002339	1.04515	0.5035	1.19564	0.003883	1.29957	0.007205	1.1695	0.04524	1.03188	0.5443	1.02442	0.7193	1.12634	0.1617	1.26532	0.05066	1.45011	0.219	-1.05029	0.2275	1.05653	0.3656	1.12536	0.008705	1.11447	0.1367
merck-AK008965_s_at	Agpat3	28169	1.22298	0.0203	1.17052	0.1042	1.0093	0.9037				1.21913	0.1352	1.18541	0.05125	1.35021	0.0658	1.49968	0.001112	1.17812	0.1045	1.28056	0.04324	1.31553	0.01311	1.3219	0.02552	1.15814	0.1152	-1.04157	0.6504	-1.22716	0.04412	-1.43219	0.002317	-1.49279	0.001026	-1.26154	0.06003	1.29033	0.003918	1.02733	0.725	1.13191	0.04955	1.03236	0.5089	1.13357	0.1358
merck-AK146158_at	Oxct1	67041	1.22214	0.01333	1.1174	0.06632	1.0925	0.08445				1.45479	0.00011	1.27116	0.001629	1.31583	0.0004905	1.10505	0.1546	1.06177	0.334	1.00334	0.9415	1.39766	0.004642	1.18122	0.1143	1.10319	0.2343	1.10268	0.1461	1.11155	0.03574	1.0791	0.2316	1.1266	0.00541	1.09562	0.07496	1.05986	0.1175	1.16958	0.001557	1.10652	0.1336	1.065	0.3592	1.1094	0.0676
merck-AK079116_a_at	9430016H08Rik	68115	1.22079	0.009167	1.17309	0.01749	1.12886	0.02759				1.23356	0.004685	1.17631	0.003981	1.27879	0.003433	1.13125	0.04471	1.03648	0.2727	1.15891	0.004007	1.20407	0.0135	1.22634	0.02095	1.19931	0.02766	1.0253	0.7057	1.02008	0.5622	-1.06441	0.2237	-1.05935	0.1987	-1.04713	0.4897	1.26445	0.1758	1.05044	0.1739	1.08495	0.07162	1.06333	0.1157	1.06522	0.2249
merck-NM_172644_at	Dars2	226539	1.21955	0.04809	1.05516	0.3797	1.0839	0.05763				1.0871	0.09995	1.13561	0.0161	1.20019	0.006077	1.17956	0.02303	1.13868	0.009377	1.10981	0.01332	1.14088	0.128	1.36584	0.0004997	1.22767	0.001741	-1.02761	0.7087	-1.0392	0.5389	-1.05755	0.3979	1.02624	0.4918	1.0867	0.202	1.65386	0.2986	1.06576	0.1734	1.10716	0.05245	1.1136	0.01973	1.11265	0.02137
merck-M83749_a_at	Ccnd2	12444	1.21933	0.002575	1.31674	0.01183	1.02975	0.7863				1.1223	0.09738	1.38261	0.002316	1.49555	0.0006669	1.20066	0.0005274	1.15515	0.01003	1.13008	0.01238	1.23035	0.04111	1.46319	0.01684	1.3369	0.0001099	1.11488	0.03259	1.01452	0.7482	1.00965	0.9172	1.07182	0.3944	1.14786	0.008966	1.27174	0.1023	1.04672	0.289	-1.07273	0.1446	1.08478	0.3133	1.11926	0.1019
merck-AK203411_x_at			1.21933	0.0166	1.41091	0.0001888	1.19903	0.005548				1.11895	0.03174	1.15792	0.002465	1.22532	0.001351	1.20754	0.008688	-1.03443	0.5979	1.06738	0.4436	1.38261	0.00158	1.23458	0.1452	1.16794	0.09089	1.07298	0.3309	1.08665	0.09742	-1.32312	0.02338	1.01805	0.7387	-1.07377	0.2905	1.28884	0.01271	1.10121	0.101	1.02776	0.4545	1.00967	0.807	1.0605	0.2616
merck-NM_011014_at	Sigmar1	18391	1.21921	0.06777	1.29748	0.0009289	1.27585	0.02576				1.39091	0.001646	1.29748	0.0008362	1.43219	0.004639	1.09348	0.3867	1.06601	0.3892	1.0603	0.3238	1.53851	0.008831	1.24417	0.04222	1.20806	0.1199	1.04292	0.6889	1.07051	0.2651	-1.02773	0.7657	1.27585	0.004046	1.09219	0.537	1.20581	0.2855	1.07152	0.4677	1.05063	0.5312	1.17728	0.01892	1.17095	0.009684
merck-NM_019797_s_at	Trip4	56404	1.21871	0.0868	1.11512	0.2341	1.10948	0.1745				1.12943	0.03747	1.05957	0.5054	1.17417	0.1253	1.18713	0.04823	1.06456	0.1884	1.05397	0.4379	1.12619	0.278	-1.00097	0.9909	1.06108	0.5991	-1.02783	0.78	1.34493	0.01273	1.3219	0.04771	1.17484	0.01302	1.06859	0.4594	1.50973	0.09919	1.15353	0.1253	1.10477	0.1313	1.13912	0.1462	1.25268	0.001311
merck-ENSMUST00000023150_at	1810013L24Rik	69053	1.21792	0.02164	1.08305	0.4112	1.03602	0.3755				1.11792	0.1302	1.33598	0.0003914	1.30167	0.02584	1.03836	0.5978	1.15473	0.1111	1.20016	0.0007209	1.25219	0.1163	1.34524	0.03508	1.34648	0.02468	1.24291	0.03151	1.26532	0.0111	1.20887	0.2036	1.29241	1.764e-05	1.21907	0.2095	1.6062	0.04916	1.01147	0.8483	1.03772	0.5894	1.09746	0.1569	1.08668	0.0625
merck-BE647330_at			1.21731	0.2127	1.2047	0.1133	1.46487	0.017				1.14017	0.172	1.16209	0.03148	1.6512	0.008067	1.04677	0.6804	1.19812	0.1264	1.3671	0.004824	1.75106	0.0008732	1.78484	0.005132	1.84629	0.009212	1.2939	0.05321	1.16134	0.2506	-1.13674	0.1839	1.46117	0.01	1.25069	0.3674	1.24781	0.2052	-1.1599	0.2675	-1.00782	0.9323	1.07845	0.4255	1.09335	0.4236
merck-NM_026654_at	Toe1	68276	1.21714	0.004824	1.19569	0.006004	1.12857	0.02011				1.0592	0.1886	1.12008	0.06652	1.26125	0.0002001	1.08106	0.1449	1.01765	0.4825	1.08633	0.0001674	1.12655	0.02779	1.16356	0.09651	1.16582	0.00824	1.02111	0.4747	-1.00738	0.9093	-1.15221	0.08441	1.10882	0.01085	1.18921	0.01556	1.27292	0.2617	1.0111	0.7267	-1.0098	0.7181	1.02485	0.4497	1.04698	0.3625
merck-AK152197_a_at	Derl1	67819	1.21708	0.003321	1.1206	0.0381	1.09396	0.1795				1.11743	0.04741	1.20307	0.002402	1.20154	0.0004032	1.27204	0.0008025	1.15582	0.02176	1.25401	0.002671	1.35644	0.002114	1.41938	0.0003034	1.31009	0.002546	-1.09116	0.1013	-1.09131	0.0924	-1.10286	0.2046	-1.06385	0.2708	-1.09071	0.224	1.29122	0.1135	1.04947	0.4051	1.13975	0.02522	1.16265	0.0006974	1.14209	0.009306
merck-NM_130892_at	Rtn4ip1	170728	1.21691	0.04985	1.00528	0.9334	1.08498	0.5795				1.39862	0.065	1.29748	0.0006149	1.22916	0.0472	1.22321	0.01872	1.02731	0.6611	1.08275	0.2433	1.45211	0.002368	1.523	0.004663	1.32404	0.03357	1.13658	0.07324	1.13674	0.09208	1.01712	0.8003	-1.2024	0.1826	-1.23823	0.07165	1.24971	0.2919	1.03629	0.4832	1.25432	0.0031	1.41026	0.0001494	1.24466	0.001086
merck-NM_001039512_at	Ivns1abp	117198	1.21624	0.01381	1.31704	0.002948	1.28381	0.004176				1.27438	0.002965	1.45412	0.002406	1.51496	0.001338	1.49727	8.845e-05	1.65615	0.0006301	1.5188	3.04e-06	1.25262	0.01679	1.44178	0.0001463	1.34927	0.002923	-1.03176	0.5259	-1.00125	0.9855	1.10869	0.3447	-1.00455	0.9207	1.13999	0.2024	1.00966	0.833	1.05424	0.4639	1.11789	0.07184	1.03579	0.5927	-1.00756	0.907
merck-NM_012060_at	Bcap31	27061	1.21546	0.00866	1.0557	0.09831	1.119	0.01034				1.36301	0.0005212	1.34896	0.0009401	1.2697	0.008611	1.21442	0.001369	1.10438	0.04205	-1.00417	0.909	1.33475	0.001913	1.24446	0.002751	1.04568	0.5709	1.10512	0.06838	1.06618	0.1469	1.11476	0.09876	1.18138	0.0002533	1.17725	0.04939	1.01203	0.7023	1.06915	0.08306	1.04986	0.3806	1.07384	0.03862	1.03923	0.4645
merck-AK076867_s_at	Cab39l	69008	1.21515	0.05989	1.10869	0.134	1.06937	0.2882				1.12626	0.1944	1.13428	0.006019	1.15202	0.2113	1.01757	0.678	1.06206	0.2701	1.04626	0.3227	1.1164	0.2951	1.17174	0.1061	1.13912	0.1714	1.27732	0.009284	1.26009	0.00246	1.02026	0.6969	1.10601	0.1547	1.03684	0.7943	1.33199	0.265	1.10527	0.08299	1.04371	0.2322	1.00537	0.9376	1.01063	0.8389
merck-AK046567_a_at	Galnt2	108148	1.21389	0.07138	1.48115	0.003934	1.09375	0.1883				1.00399	0.9574	1.17025	0.00974	1.33107	0.03093	1.28469	0.00318	1.24632	0.05991	1.33875	0.03121	1.25383	0.1535	1.23345	0.1014	1.46487	0.003239	-1.23823	0.001775	-1.09901	0.3554	-1.14148	0.1765	-1.1568	0.1146	-1.08943	0.5451	2.16721	0.07322	1.08963	0.1147	1.07552	0.3928	1.32892	0.0005716	1.1324	0.174
merck-NM_145967_at	Vstm2a	211739	1.21375	0.04419	2.67178	0.00145	2.01976	0.02043				1.33229	0.06692	3.34503	1.192e-06	1.74663	0.1064	1.45044	0.008754	3.34426	0.001339	3.1268	0.001821	1.38166	0.2193	4.74242	0.006185	3.40957	0.02297	1.15327	0.3555	1.02759	0.8607	-1.39508	0.02061	1.4054	0.08095	-1.9602	0.000984	8.67162	1.371e-06	5.32353	2.801e-05	4.20533	1.371e-06	4.24326	0.000133	4.61211	0.0001003
merck-NM_027342_at	Fam162a	70186	1.21311	0.007797	1.04672	0.3385	1.02773	0.6912				1.19009	0.02955	1.1206	0.02792	1.13666	0.1244	1.10464	0.142	1.03288	0.5876	1.09585	0.07289	1.29569	0.001256	1.34865	0.006647	1.16896	0.01834	-1.00426	0.9493	-1.0305	0.5572	-1.24758	0.01978	-1.16204	0.03175	-1.11993	0.08684	1.28825	0.06287	1.00613	0.7966	1.07416	0.2557	1.20218	0.003344	1.08173	0.1961
merck-NM_139272_at	Galnt2	108148	1.21208	0.03582	1.25922	0.008343	1.14104	0.01694				1.01779	0.8072	1.17717	0.0133	1.14372	0.1052	1.27204	0.002757	1.14064	0.1844	1.16697	0.07479	1.1649	0.1608	1.12075	0.07914	1.2104	0.01656	-1.15351	0.02878	-1.14926	0.1001	-1.08668	0.2852	-1.06819	0.3222	-1.1164	0.1827	1.34834	0.001633	1.12541	0.005112	1.13902	0.01049	1.17685	0.0004207	1.12852	0.003823
merck-AK007920_a_at	Bnip3l	12177	1.21174	0.01618	1.07748	0.3128	1.08981	0.1047				1.39894	0.0002974	1.30167	0.001734	1.20612	0.01275	1.31947	9.936e-05	1.31401	0.0007572	1.12411	0.05077	1.17112	0.02081	1.06368	0.3676	1.04761	0.5937	-1.03896	0.2613	-1.11445	0.1141	1.19297	0.01786	1.07182	0.1477	1.11854	0.112	1.03321	0.7327	1.10576	0.05479	1.04809	0.5071	1.00768	0.7445	-1.01536	0.841
merck-NM_175667_at	Ankrd5	319196	1.21174	0.3265	1.23962	0.1973	1.19859	0.1058				1.59735	0.01341	1.41873	0.003466	1.95254	0.0003943	1.5449	0.00145	1.58489	0.05164	1.75428	0.001165	1.37309	0.1022	1.85823	0.04284	1.68811	0.02378	-1.33567	0.0334	-1.02172	0.8939	-1.29181	0.2283	-1.00969	0.9032	1.02348	0.9079	2.30462	0.04418	1.59625	0.0004347	1.58672	0.007416	1.37499	0.0003771	1.44344	0.02065
merck-AI462521_at	G6pdx	14381	1.21057	0.0443	1.18599	0.08241	1.13217	0.1775				1.16794	0.01061	1.74381	1.866e-05	1.39316	0.001347	1.21331	0.04488	1.61808	0.00403	1.4873	4.661e-05	1.30948	0.03798	1.56171	0.004292	1.54846	0.0006146	1.02079	0.678	-1.19056	0.2455	-1.06608	0.3981	1.18932	0.07783	1.16107	0.01242	1.24672	0.001625	1.08725	0.2009	1.10657	0.007801	1.14072	0.07034	1.24025	0.06511
merck-AK002884_a_at	Tmem167	66074	1.21043	0.129	1.25725	0.05318	1.24919	0.003031				1.03877	0.3908	1.14773	0.2709	1.04937	0.6829	1.0832	0.3537	1.01857	0.7567	-1.14628	0.03992	1.04877	0.6631	1.1772	0.05587	1.05884	0.6257	1.10494	0.1996	1.42233	0.00656	1.32648	0.06907	1.36301	0.0004107	1.02771	0.839	1.78156	0.1142	1.24451	0.00766	1.11722	0.1661	1.10055	0.2836	1.19875	0.02079
merck-NM_025369_at	Mrps36	66128	1.20996	0.03674	1.07924	0.1692	1.03531	0.689				1.25083	0.03366	1.00435	0.9304	1.05938	0.4405	1.23877	0.0008166	1.08956	0.09767	1.06918	0.04345	1.37214	0.0007613	1.12925	0.006464	1.00086	0.9914	-1.06165	0.3086	-1.15931	0.003864	-1.11663	0.07815	-1.06851	0.3625	-1.02615	0.536	1.31674	0.09201	1.11058	0.0854	1.12624	0.06053	1.13073	0.0007617	-1.01071	0.7617
merck-NM_024178_a_at	Alg14	66789	1.20893	0.05264	1.21196	0.00988	1.18558	0.04461				1.07273	0.2918	1.08983	0.2045	1.03483	0.6331	1.08111	0.3408	-1.0292	0.4865	1.04227	0.4002	1.27497	0.004747	1.27879	0.02993	1.02398	0.7127	1.0315	0.7262	1.29271	0.002129	1.01074	0.8442	1.01117	0.8455	1.00412	0.965	1.89452	0.09528	1.07656	0.1284	1.15776	0.03434	1.13271	0.1849	1.18752	0.0207
merck-AK079419_a_at	Gda	14544	1.20623	0.2379	1.38388	0.002298	1.48594	0.01402				1.5028	0.002252	1.22357	0.06703	1.77174	0.001254	1.67302	0.005941	1.07644	0.4813	1.01411	0.8991	2.10475	0.0003732	1.32587	0.1286	1.61436	0.004754	-1.45479	0.03743	1.4481	0.01255	1.29599	0.1124	1.80717	0.00547	1.16936	0.07931	1.65997	0.06018	1.22473	0.06483	1.10017	0.3468	1.36207	0.009127	1.17295	0.05121
merck-NM_010119_at	Ehd1	13660	1.20617	0.02954	1.25687	0.01873	1.38452	0.03513				1.20704	0.03863	1.22721	0.01626	1.34493	0.1168	1.23089	0.03331	1.25121	0.02698	1.30167	0.04012	1.38676	0.01694	1.47096	0.005586	1.68966	0.002006	1.25574	0.03689	-1.00383	0.9619	-1.03911	0.6834	1.08735	0.5469	-1.03498	0.8691	1.6819	0.01067	1.24624	0.06429	1.25655	0.007849	1.15064	0.03742	1.11812	0.3707
merck-NM_019542_at	Nagk	56174	1.20609	0.0563	1.21902	0.01764	1.22637	0.03043				1.12122	0.01142	1.14309	0.0005503	1.12715	0.05622	1.31371	0.0002396	1.33291	0.0004435	1.2523	2.539e-05	1.2573	0.03394	1.18329	0.02521	1.14451	0.06178	-1.06837	0.2437	-1.00262	0.9618	1.12225	0.00604	1.18097	0.03485	1.17595	0.03986	1.57253	0.06454	1.12192	0.004078	1.01605	0.7694	1.01445	0.5959	1.00243	0.9525
merck-BC058268_a_at	Tmem186	66690	1.20534	0.03829	1.12155	0.0938	1.14109	0.08501				1.3527	0.004218	1.33383	0.001884	1.60916	0.001622	1.16332	0.1305	1.03581	0.7253	1.193	0.009859	1.21448	0.02834	1.34896	0.00573	1.38931	0.002943	1.00002	0.9998	1.14419	0.1631	1.03176	0.7155	1.13574	0.07974	1.18135	0.09	1.18757	0.1593	-1.03717	0.548	1.11627	0.1322	1.19572	0.01909	1.21238	0.005721
merck-BC002002_a_at	Uba3	22200	1.20517	0.05515	1.0321	0.5632	1.0592	0.5567				1.14876	0.106	1.19267	0.005071	1.09182	0.1825	1.13412	0.01818	1.01509	0.6499	1.05811	0.2451	1.31583	0.01491	1.2184	0.032	1.25719	0.01394	1.14554	0.04574	1.12251	0.1023	1.14509	0.02179	1.03846	0.6886	-1.18176	0.04079	1.46454	0.2087	1.02074	0.7507	1.13438	0.09673	1.14998	0.101	1.16397	0.03718
merck-NM_021336_s_at	Snrpa1	68981	1.20506	0.06311	1.38166	0.007871	1.26009	0.00347				-1.10144	0.0261	1.0355	0.6173	1.085	0.07589	1.12385	0.07125	1.05216	0.2457	1.06096	0.244	-1.00212	0.9663	1.2659	0.01758	1.0786	0.4052	1.06341	0.4449	1.08873	0.2381	-1.10645	0.1966	1.14064	0.02494	1.02445	0.7509	1.67571	0.1116	1.0005	0.9936	1.06253	0.3286	1.04501	0.4095	1.00556	0.9202
merck-AK011652_at			1.20487	0.004757	1.04376	0.3742	1.07285	0.2292				1.15401	0.02534	1.26824	0.008478	1.26125	0.0005983	1.0712	0.0515	1.0575	0.05213	1.14348	0.004158	1.21739	0.0003237	1.23217	0.01222	1.23259	0.002041	1.05099	0.3186	1.06409	0.109	1.05504	0.4912	-1.01879	0.4938	-1.03162	0.4763	1.14375	0.2332	1.05065	0.1506	1.07078	0.1914	1.11645	0.01006	1.10123	0.08459
merck-NM_001003815_s_at	Epb4.1l1	13821	1.20473	0.1631	1.28944	8.023e-05	1.10273	0.1881				1.13697	0.1231	1.34462	0.002016	1.30647	0.0008771	1.358	0.001254	1.15154	0.04068	1.19102	0.008316	1.42528	0.0009412	1.46083	0.0009742	1.30858	8.112e-05	-1.08238	0.3489	1.18957	0.001101	1.06837	0.3299	1.01954	0.6306	1.01554	0.6675	1.21893	0.01988	-1.03288	0.3429	1.012	0.8354	-1.003	0.9215	1.05589	0.3777
merck-ENSMUST00000033923_a_at	Sgcz	244431	1.20404	0.1655	1.29987	0.01254	1.23749	0.06228				1.3471	0.02989	1.60029	0.0005654	2.00909	0.0002116	1.29748	0.02296	1.4243	0.007899	1.60103	0.0002307	1.3858	0.04019	1.91823	0.0009049	1.71949	0.0002389	-1.0708	0.4312	1.27614	0.0357	1.05606	0.6774	1.11933	0.3326	1.25456	0.07194	1.69317	0.03585	-1.00458	0.9396	1.05791	0.637	1.1413	0.2014	1.11332	0.2453
merck-AK005247_a_at	Zfp593	68040	1.2039	0.04195	1.28027	0.01663	1.15075	0.1238				1.07585	0.4143	1.29181	0.003274	1.47401	0.01464	1.10759	0.2255	1.10979	0.1085	1.11345	0.0867	1.30317	0.005176	1.58016	0.0006638	1.4897	0.003314	1.13574	0.2113	1.1513	0.04534	-1.01649	0.8207	1.19468	0.008786	1.16161	0.1703	1.65577	0.03619	-1.02348	0.7213	1.03746	0.7008	1.07897	0.361	1.0873	0.4852
merck-AK146952_s_at	Rps6	20104	1.20199	0.001361	1.16748	0.02473	1.17471	0.01293				1.04896	0.2895	1.05828	0.1191	-1.02193	0.5279	1.20798	0.002918	1.14588	0.01015	1.10045	0.003911	1.01066	0.8262	1.12406	0.008414	1.02821	0.6182	-1.14644	0.02753	1.00952	0.8729	1.05296	0.1976	1.02149	0.6187	1.03813	0.4866	1.47945	0.09005	1.14876	0.1047	1.11797	0.04113	1.118	0.04438	1.01985	0.6204
merck-NM_172656_at	Stradb	227154	1.20116	0.04942	1.123	0.1483	1.05811	0.4791				1.31522	0.007513	1.24294	0.008995	1.32648	0.003659	1.23424	0.01428	1.11114	0.05795	1.01044	0.8202	1.24277	0.05066	1.20587	0.03377	1.19561	0.01108	1.04438	0.5641	1.14462	0.1154	1.2121	0.02888	1.1622	0.05243	1.26474	0.001961	1.23663	0.1953	1.07127	0.3743	1.15848	0.02769	1.19089	0.001159	1.009	0.8562
merck-AK161246_a_at	Cdc123	98828	1.19895	0.01481	1.15398	0.09338	1.05473	0.4056				1.03036	0.6285	1.19366	0.009118	1.0869	0.299	1.1547	0.009631	1.11563	0.0205	1.16848	0.001117	1.13475	0.04031	1.1311	0.003425	1.21434	0.02805	1.02608	0.671	1.187	0.04688	1.24842	0.002822	1.00404	0.9247	-1.03309	0.638	1.43847	0.229	1.11217	0.05846	1.06979	0.07119	1.09688	0.03503	1.07684	0.1389
merck-AK016764_at	4933411B09Rik	71123	1.19815	0.2046	1.18517	0.1026	1.13687	0.1249				1.04217	0.737	1.14823	0.09238	1.14897	0.2951	1.05317	0.539	1.20767	0.148	1.3527	0.01878	1.06055	0.4782	1.18054	0.3817	1.4568	0.02332	1.15329	0.2202	-1.31795	0.03618	-1.28322	0.03966	-1.10688	0.3784	-1.43318	0.01878	1.40411	0.1546	1.09585	0.349	1.37594	0.004541	1.20642	0.08695	1.16172	0.1224
merck-NM_020045_at	Nfu1	56748	1.19765	0.007938	1.19135	0.008703	1.07572	0.3648				1.13614	0.01026	1.13378	0.00498	1.09046	0.2299	1.08353	0.02194	1.04491	0.07513	1.06952	0.08349	1.13757	0.001793	1.16716	0.008545	1.20781	0.003437	1.09235	0.0548	1.13831	0.004898	1.086	0.1026	-1.0076	0.9111	-1.08263	0.06657	1.24988	0.04161	1.0198	0.4288	1.1266	0.003197	1.09094	0.0281	1.04342	0.2145
merck-NM_013528_at	Gfpt1	14583	1.19707	0.06661	1.27703	0.0183	1.1559	0.006592				1.13504	0.03782	1.2422	0.0007852	1.22425	0.03692	-1.04739	0.5909	1.1066	0.1952	1.10787	0.02611	1.24609	0.05387	1.5417	0.03476	1.26328	0.01984	1.02478	0.8679	1.13058	0.1995	-1.24715	0.006127	1.25496	0.0003812	1.02776	0.7772	1.49624	0.01683	1.15484	0.004808	1.30617	0.02485	1.11977	0.3663	1.00157	0.984
merck-NM_013841_at	Vps45	22365	1.19666	0.04324	1.12192	0.06839	1.10685	0.071				1.00617	0.896	1.05502	0.3339	1.17953	0.006784	1.16198	0.007767	-1.00486	0.9055	1.08029	0.04125	1.23379	0.006156	1.0869	0.05496	1.19239	0.003206	-1.04069	0.5152	1.07421	0.3173	1.01301	0.894	1.06174	0.2628	1.03096	0.6337	1.70923	0.09762	1.12528	0.05045	1.10291	0.1555	1.14747	0.04093	1.24621	0.0003931
merck-AK010242_a_at	Mrps14	64659	1.19523	0.01467	1.06458	0.193	1.07352	0.03217				1.10141	0.1478	1.1458	0.02895	1.11807	0.005616	-1.01362	0.7877	1.02716	0.08095	-1.00456	0.8315	1.07967	0.2597	1.1348	0.03711	1.05626	0.1908	1.16694	0.01533	1.07709	0.05032	1.12847	0.1499	-1.01162	0.7216	-1.01503	0.5427	1.23254	0.3243	1.09061	0.02328	1.07058	0.2225	1.09126	0.2389	1.06476	0.2362
merck-BC048478_a_at	Mycbp	56309	1.19503	0.009188	1.16791	0.01612	1.12647	0.07558				1.15529	0.02317	1.10594	0.004739	1.17498	0.008258	1.01318	0.8647	1.04925	0.2322	-1.01842	0.752	1.18187	0.01091	1.21708	0.01182	1.05967	0.2462	1.11355	0.1353	1.06272	0.2251	-1.09527	0.08912	-1.0097	0.8122	-1.0615	0.2485	1.35738	0.2644	1.08668	0.06542	1.00946	0.8028	1.12106	0.1088	-1.006	0.8742
merck-ENSMUST00000058414_at	1810062O18Rik	75602	1.19459	0.02945	-1.00478	0.9538	1.05349	0.5488				-1.23521	0.001027	1.18263	0.2881	1.28322	0.05029	1.04544	0.6993	1.33752	0.01513	1.36364	0.003277	1.06593	0.5879	1.23572	0.08984	1.11882	0.1976	-1.19944	0.1007	1.15707	0.1831	1.46083	0.01345	1.13559	0.0714	1.47367	0.009033	1.67494	0.007388	1.0249	0.8112	1.02698	0.7135	1.43814	0.005793	1.31856	0.02121
merck-AK012865_a_at	Srfbp1	67222	1.19443	0.01104	1.3788	0.0008082	1.04727	0.6209				1.05558	0.2425	1.13222	0.1423	1.23791	0.01366	1.10986	0.009903	1.0085	0.8671	1.12463	0.2235	1.17101	0.07282	1.31401	0.0425	1.27732	0.0002075	1.04198	0.5872	1.20634	0.0298	-1.08223	0.5128	1.08623	0.4583	-1.06559	0.4508	1.2229	0.2866	-1.06684	0.4475	-1.01517	0.7321	1.06559	0.1874	1.12316	0.0842
merck-AK204892_s_at	Xbp1	22433	1.19424	0.02166	1.24383	0.2175	1.11733	0.2452				1.37658	0.002389	1.73221	3.761e-05	1.69863	7.838e-05	1.58818	0.0001512	1.38708	0.07397	1.39444	0.02289	1.71989	0.006991	1.93508	0.0003006	2.08401	0.001212	-1.04018	0.4564	1.07629	0.3792	1.0781	0.5539	-1.01316	0.8813	-1.12665	0.4909	1.65501	0.05378	1.12826	0.01215	1.1113	0.149	1.05989	0.3266	1.04342	0.6237
merck-NM_008180_at	Gss	14854	1.19349	0.2261	1.17373	0.01149	1.18932	0.07334				1.23794	0.003799	1.1691	0.001933	1.2785	0.01377	1.41221	0.02194	1.27526	0.0003265	1.34586	0.0003027	1.2442	0.1238	1.27997	0.0237	1.27087	0.005502	-1.00892	0.9402	-1.08653	0.1324	-1.0548	0.4376	-1.07681	0.3616	-1.01856	0.828	2.19432	0.02167	1.19895	0.03127	1.11486	0.2547	1.04862	0.4575	1.03629	0.3905
merck-NM_009829_a_at	Ccnd2	12444	1.19212	0.02149	1.16982	0.01439	1.06365	0.4824				1.20548	0.001411	1.344	0.0006332	1.25095	0.0003804	1.20912	0.002757	1.17247	0.006929	-1.00315	0.9029	1.1958	0.05468	1.25768	0.01062	1.14781	0.005576	1.06074	0.2509	1.03039	0.5228	1.15856	0.09477	1.08395	0.1998	1.09547	0.05024	1.19685	0.08895	1.07307	0.06831	1.00761	0.8993	1.04097	0.5275	1.03407	0.4052
merck-AK013268_s_at	Eif1a	13664	1.19179	0.05993	1.38771	0.003203	1.24122	0.003396				1.55489	0.0001433	1.51565	0.0001591	1.228	0.08858	1.25072	0.01064	1.17109	0.05985	-1.11012	0.1362	1.42626	0.02876	1.25513	0.007952	1.20351	0.1305	1.16405	0.1009	1.31886	0.01913	1.3366	0.03279	1.25701	0.007453	1.0499	0.704	1.02899	0.6365	1.08203	0.03743	1.12902	0.1539	1.08226	0.05745	-1.05174	0.5331
merck-NM_009431_at	Ctr9	22083	1.19146	0.02708	1.24371	0.003169	1.1529	0.00394				1.09167	0.09727	1.20667	0.0002276	1.26882	0.001563	1.05124	0.3195	1.1382	0.001836	1.07038	0.1026	1.20279	0.01364	1.37848	0.0007631	1.20893	0.0001596	1.00284	0.9588	1.14881	0.02931	1.06579	0.1991	1.17671	0.001577	1.16241	0.0002913	1.5073	0.1148	1.08101	0.1977	1.15497	0.03462	1.19141	0.02949	1.28766	0.05026
merck-NM_053104_s_at	Rbfox2	93686	1.19127	0.2337	1.26299	0.01262	1.06822	0.442				1.3125	0.05852	1.28914	0.001432	1.18746	0.08835	1.09734	0.4065	-1.04397	0.6215	1.0028	0.981	1.31341	0.1252	1.25444	0.01823	1.19947	0.07404	1.26794	0.04526	1.23689	0.02042	1.08443	0.2623	-1.00584	0.9581	-1.06566	0.4993	1.59331	0.1429	-1.08188	0.2037	1.09139	0.393	1.14718	0.03827	1.19366	0.09812
merck-NM_026365_at	Jagn1	67767	1.18842	0.03628	1.12279	0.02203	1.08388	0.008704				1.18282	0.001475	1.17771	0.0002503	1.23814	0.0001803	1.11194	0.08754	-1.06775	0.08371	1.03257	0.4435	1.28677	0.006133	1.22242	0.002025	1.16533	0.001685	1.15993	0.02389	1.12717	0.01923	1.01521	0.7185	1.21938	0.0004383	1.17677	0.01346	1.226	0.0215	1.06431	0.272	1.05894	0.1046	1.15433	0.02857	1.18435	0.004726
merck-BC018553_a_at	Rnf141	67150	1.18738	0.1959	1.16268	0.05937	1.25742	0.002092				1.09431	0.1703	1.2841	0.03058	1.35613	0.006451	1.15814	0.05837	1.16054	0.01514	1.24323	0.000976	1.23629	0.08872	1.19297	0.003994	1.27116	0.004672	1.0653	0.5057	1.27204	0.002332	1.29897	0.07857	1.21571	0.002141	-1.00856	0.8922	1.39573	0.1228	1.1584	0.01701	1.07434	0.06281	1.12826	0.08703	1.02631	0.5799
merck-ENSMUST00000034412_at	Hephl1	244698	1.18708	0.08228	1.10726	0.1897	1.0931	0.4147				1.14797	0.03751	1.27732	0.03232	1.06716	0.393	1.27204	0.02802	1.32801	0.02492	-1.09873	0.2655	1.32892	0.03281	1.12663	0.1248	1.27468	0.01247	-1.10833	0.5142	1.02027	0.8082	1.04328	0.7723	1.31978	0.00313	-1.00184	0.9841	1.41221	0.008332	1.1402	0.09591	1.34091	0.02542	1.09023	0.4615	1.15364	0.213
merck-ENSMUST00000093969_s_at			1.18601	0.1092	1.31886	0.004728	1.1855	0.02432				1.35957	0.004865	1.27292	0.005526	1.30978	0.05314	1.14731	0.301	1.00371	0.9468	1.13679	0.1269	1.41384	0.01805	1.27997	0.04864	1.38739	0.005161	1.02107	0.8615	1.24214	0.03867	1.05903	0.4525	1.11327	0.07602	1.05572	0.6427	1.33199	0.1128	1.00932	0.881	1.13577	0.02521	-1.08007	0.2115	1.02612	0.6522
merck-BC067037_at	2210009G21Rik	74243	1.18577	0.05167	1.09426	0.2354	1.07498	0.3426				1.10599	0.03802	1.14164	0.08692	1.21989	0.01726	1.06925	0.241	1.1198	0.04172	1.07246	0.05958	1.07984	0.2719	1.11666	0.1867	1.11153	0.2833	-1.00271	0.9592	1.19828	0.0383	1.16595	0.1305	1.1626	0.003199	1.08128	0.4418	1.26532	0.2509	1.19031	0.01079	1.21333	0.01293	1.11453	0.03901	1.11268	0.03473
merck-NM_022992_at	Arl6ip5	65106	1.18288	0.002615	1.1336	0.08991	1.12738	0.03706				1.06687	0.2929	1.13889	0.00631	1.18667	0.01721	1.15747	0.003859	1.13376	0.03507	1.05298	0.4023	1.07922	0.06068	1.14855	0.04275	1.13553	0.04741	1.15284	0.006876	-1.02662	0.5792	-1.0284	0.6219	1.11486	0.03932	1.04778	0.4307	1.42528	0.001273	1.13797	0.01575	1.06517	0.1033	1.13162	0.009164	-1.00596	0.942
merck-NM_011835_at	Katna1	23924	1.18282	0.004855	1.07372	0.09802	1.12883	0.03624				-1.03193	0.4079	1.10928	0.03146	-1.03195	0.5494	1.04764	0.08359	-1.06755	0.0547	1.01874	0.5449	1.07384	0.1992	1.17755	0.04293	1.03586	0.591	-1.00012	0.9978	1.05337	0.07157	-1.07954	0.07586	1.11722	0.03799	-1.02143	0.7509	1.29748	0.1652	1.09489	0.05412	1.06116	0.07881	-1.01128	0.7774	1.02925	0.5427
merck-NM_024439_s_at	H47	109815	1.18236	0.004306	1.19143	0.004056	1.15659	0.01997				1.06677	0.3637	1.14214	0.004043	1.00903	0.8632	1.10134	0.0118	1.03519	0.279	1.06647	0.1455	1.12186	0.001797	1.15332	0.001462	1.14251	0.0707	1.07312	0.1659	1.16415	0.001656	1.05794	0.03555	1.0594	0.1964	-1.07424	0.3244	1.35769	0.1667	1.15154	0.009262	1.12044	0.1667	1.03115	0.5264	1.02549	0.6394
merck-ENSMUST00000012566_x_at			1.1819	0.05527	1.13933	0.02328	1.17712	0.0362				1.13894	0.00814	1.22608	0.001363	1.0479	0.5305	1.07372	0.3768	1.02438	0.6599	-1.03467	0.5806	1.16684	0.1971	1.11096	0.01313	1.06187	0.6866	1.22837	0.02253	1.33229	0.0007043	1.32373	0.00335	1.32709	0.004322	1.17395	0.4301	1.26794	0.1384	1.06016	0.1841	1.05291	0.4034	1.05538	0.3686	1.09542	0.0372
merck-NM_027721_a_at	Katnal2	71206	1.18111	0.1299	1.32069	0.09157	-1.07236	0.4927				1.28086	0.1477	1.55883	0.007586	1.7342	0.0005586	1.28086	0.09634	1.35207	0.09594	1.49073	0.00177	1.739	0.02251	2.2558	0.001925	2.17972	0.001427	1.10907	0.2125	1.19231	0.2801	-1.00868	0.9619	1.26241	0.07009	1.27968	0.2267	1.15635	0.2037	-1.00005	0.9996	1.1286	0.3417	1.25205	0.04383	1.23396	0.1955
merck-BC059099_a_at	Txlng	353170	1.18097	0.1645	1.09041	0.3251	1.10179	0.3832				1.27644	0.06873	1.48184	0.0001997	1.31432	0.02163	1.44444	6.127e-05	1.32709	0.006452	1.47979	0.0005162	1.17222	0.3183	1.40896	0.0005358	1.21065	0.1619	-1.01401	0.8359	-1.14022	0.06243	-1.15266	0.04342	-1.26824	0.01622	-1.25696	0.2135	1.74341	0.0871	1.39444	0.001604	1.46117	6.652e-05	1.17182	0.05684	1.24609	0.04954
merck-NM_012002_s_at	Cops6	26893	1.18092	0.03393	1.11488	0.04505	1.05514	0.1112				1.03638	0.4751	1.06751	0.1357	1.15734	0.008628	1.09036	0.04502	1.01181	0.785	1.09853	0.012	1.24994	0.005056	1.22228	0.004089	1.19094	0.003955	1.05633	0.2962	-1.01134	0.7746	-1.13802	0.04518	1.02603	0.4692	1.01886	0.7364	1.37562	0.1787	-1.01604	0.6144	1.04251	0.3251	1.09883	0.04954	1.07061	0.1348
merck-NM_015802_a_at	Dlc1	50768	1.18089	0.06468	1.25516	0.004022	1.14238	0.05142				1.28322	0.009324	1.34215	5.77e-05	1.3326	0.0001609	1.41319	6.58e-05	1.45044	0.0004817	1.29987	7.874e-05	1.32008	0.006779	1.46791	3.463e-05	1.24237	0.00894	-1.09081	0.1254	-1.13347	0.0506	-1.14243	0.04728	-1.037	0.4089	1.04021	0.6486	1.23783	0.002083	1.16297	0.0001695	1.22242	0.003338	1.0778	0.0519	1.06084	0.1195
merck-AK088980_a_at	Ehd1	13660	1.17956	0.01276	1.53391	0.0001778	1.35706	0.007306				1.3128	5.418e-05	1.22141	0.01131	1.53532	0.001204	1.40281	0.000541	1.34834	0.0002707	1.3122	0.000575	1.68035	0.0001228	1.55919	0.0002328	1.64702	5.96e-07	-1.04629	0.4557	-1.12448	0.06693	-1.36616	0.004462	1.09534	0.2412	-1.10662	0.1278	1.90152	0.00127	1.23771	0.0005693	1.23845	0.002267	1.13269	0.003132	1.02575	0.639
merck-NM_008594_at	Mfge8	17304	1.17869	0.1207	1.28115	0.04583	1.31765	0.02561				1.05286	0.5269	1.7342	3.165e-05	1.68694	0.001364	1.46757	0.001192	1.38995	0.002436	1.30978	0.0003535	1.28617	0.1071	1.46285	0.02865	1.41971	0.02813	-1.01408	0.7969	1.00179	0.9685	1.17063	0.1677	1.19787	0.05927	1.3326	0.1207	1.15003	0.0004409	1.03302	0.2026	1.05913	0.1885	1.13404	0.0006679	1.078	0.005312
merck-NM_001008425_at	Thoc6	386612	1.17856	0.0129	1.26154	0.004081	1.28056	5.096e-05				1.04928	0.3918	1.10189	0.06544	1.02523	0.7134	1.15675	0.007203	1.04578	0.478	1.16998	0.04218	1.25864	0.0009553	1.34741	0.001772	1.34803	0.005969	1.19696	0.002651	1.13776	0.03107	-1.21812	0.007742	1.13131	0.01449	-1.16198	0.1968	1.54454	0.107	1.02532	0.4906	1.09345	0.1424	1.02662	0.3939	-1.04282	0.5339
merck-AK007779_a_at	Tmem183a	57439	1.17837	0.006002	1.27909	0.003369	1.06138	0.2602				1.07498	0.2451	1.19426	0.007248	1.13188	0.2616	1.09878	0.04104	1.03195	0.5261	1.07384	0.1816	1.37943	1.371e-06	1.38548	0.004318	1.30437	0.01362	-1.01577	0.7813	1.16531	0.06013	-1.01828	0.8314	1.07949	0.215	-1.12259	0.2709	1.18727	0.2503	-1.01762	0.6579	1.00893	0.8504	1.0586	0.455	1.09504	0.1027
merck-NM_025872_s_at	Golt1b	66964	1.1779	0.1171	1.39187	0.0001834	1.22538	0.002848				1.11869	0.0612	1.28086	0.005527	1.27468	0.008786	1.08425	0.3357	1.13865	0.07807	1.04388	0.4491	1.17373	0.1313	1.1688	0.01063	1.1381	0.2039	1.06314	0.4902	1.14964	0.03707	1.15157	0.08264	1.32923	5.853e-05	1.04696	0.6695	1.53638	0.05305	1.24603	0.0004053	1.11311	0.134	-1.00849	0.8468	1.06243	0.494
merck-NM_019823_a_at	Cyp2d22	56448	1.17785	0.0361	-1.05177	0.712	-1.13548	0.1764				1.33937	0.04492	1.23603	0.04754	1.34029	0.02268	1.68035	0.0006901	1.80219	0.003501	2.07157	0.000391	1.5378	0.101	1.49176	0.09025	1.41873	0.1122	-1.30557	0.005292	-1.45011	0.001952	-1.13965	0.3335	-1.49658	0.0005347	1.0692	0.7576	1.81051	0.2142	1.04901	0.6335	1.02998	0.8766	1.24506	0.03843	1.30377	0.005321
merck-NM_011968_s_at	Psma6	26443	1.1778	0.01839	1.22617	0.01175	1.10637	0.003138				1.17799	0.01707	1.21719	0.002699	1.19556	0.03256	1.1438	0.0005488	1.05407	0.072	1.06731	0.02083	1.23163	0.0002844	1.21579	0.0004768	1.20815	0.003789	1.13661	0.05564	1.22425	0.002081	1.13264	0.004231	1.04551	0.1187	-1.00493	0.901	1.10517	0.0643	1.09013	0.002557	1.07117	0.01563	1.09595	0.03265	1.1054	0.02242
merck-AK167141_s_at	Naa50	72117	1.17755	0.1111	1.30647	0.02028	1.13024	0.03853				1.24773	0.008569	1.32831	0.01043	1.04638	0.5118	1.37721	0.002788	1.12039	0.06899	1.05249	0.3548	1.31462	0.02724	1.24357	0.003092	1.08518	0.2767	-1.02516	0.7137	1.29569	0.0307	1.16131	0.1483	1.03378	0.5969	-1.09431	0.058	1.36741	0.04196	1.15593	0.003892	1.15372	0.1312	1.01072	0.6461	-1.03624	0.4997
merck-NM_008580_at	Map3k5	26408	1.17671	0.04041	1.41677	0.002888	1.06397	0.4165				1.19201	0.013	1.41873	0.000291	1.50869	0.001334	1.35488	0.0001935	1.3938	0.0004607	1.45982	9.698e-05	1.27673	0.02016	1.57688	0.000501	1.5181	0.0005253	-1.17782	0.004409	1.05874	0.3658	1.0103	0.8724	1.01864	0.7944	1.01641	0.8408	1.31704	0.1621	1.02241	0.7301	1.15888	0.004574	1.11235	0.05719	1.24566	0.006037
merck-AK084976_a_at	Utp6	216987	1.17663	0.1623	1.20393	0.01933	1.17193	0.04302				1.08101	0.2062	1.15521	0.005342	1.19784	0.04438	1.20818	0.004542	1.07999	0.2706	1.16515	0.01571	1.18073	0.01296	1.37784	0.0003611	1.11242	0.2591	1.04076	0.5424	1.0516	0.4923	-1.10685	0.1901	1.07053	0.2332	1.00898	0.9442	1.6493	0.1593	1.04349	0.5269	1.07196	0.3551	1.13483	0.02297	1.08071	0.1688
merck-AK013362_s_at	Ddx19b	234733	1.17655	0.004337	1.33352	0.02521	1.09529	0.08985				1.17514	0.04268	1.56387	0.0003943	1.51915	0.001406	1.07939	0.2319	1.23632	0.01141	1.32404	0.000517	1.3128	0.004816	1.61139	0.0001535	1.46656	0.001087	1.16904	0.08629	-1.04547	0.4896	-1.12567	0.1577	1.00986	0.8468	1.0982	0.1315	1.27585	0.003099	1.0574	0.5683	1.06488	0.4428	1.04371	0.3946	1.05291	0.3702
merck-AK160582_a_at	Pole4	66979	1.1762	0.01767	1.22919	0.0009221	1.11299	0.1199				1.01123	0.8162	1.20631	0.003959	1.17047	0.05003	1.09106	0.01108	1.10477	0.2268	1.25424	0.0004361	1.24738	0.00365	1.4696	0.001518	1.31826	0.009939	1.11437	0.05358	1.03557	0.5796	-1.22928	0.02101	1.01357	0.8116	-1.04261	0.7465	1.30948	0.1051	1.1341	0.06925	1.06898	0.1417	1.39027	0.001865	1.35488	0.00208
merck-NM_026902_at	Mcts1	68995	1.17547	0.005095	1.14881	0.002166	1.11022	0.1185				1.1938	0.001624	1.13219	0.03829	1.16536	0.005461	1.07771	0.2343	1.02662	0.3703	1.00395	0.9317	1.16225	0.02166	1.11542	0.1183	1.08628	0.2644	1.12564	0.07998	1.29211	0.0003669	1.19776	0.02555	1.10159	0.09139	1.05631	0.3838	1.1743	0.09978	1.06116	0.1783	1.06802	0.1022	1.01843	0.6977	1.01082	0.7697
merck-NM_001012400_s_at	AU022252	230696	1.17444	0.06683	1.16754	0.1331	1.17731	0.002261				1.11581	0.1469	1.33721	0.0005032	1.44911	0.007304	1.01418	0.8486	1.05184	0.3488	1.13123	0.08579	1.36741	0.007123	1.3788	0.001109	1.23586	0.01076	1.17725	0.05085	1.35738	0.03352	-1.00009	0.9991	1.3693	0.0001398	1.34307	0.02282	1.39701	0.0761	1.04633	0.2744	1.09272	0.3757	1.20083	0.1028	1.09994	0.248
merck-AK009557_a_at	Abt1	30946	1.1733	0.01225	1.17574	0.005979	1.00594	0.9393				-1.03958	0.3623	1.08074	0.0917	1.1213	0.06275	-1.01549	0.7345	1.00613	0.9132	1.1165	0.1518	1.12839	0.1445	1.1688	0.1003	1.23561	9.596e-06	1.12977	0.04993	1.09592	0.0682	-1.01397	0.858	1.02646	0.7508	-1.00824	0.7997	1.25372	0.1928	-1.08505	0.2052	-1.00285	0.9496	1.05548	0.2751	1.19754	0.01304
merck-NM_178203_s_at	Hist1h3b	319150	1.17141	0.02667	1.12292	0.2313	1.07815	0.07752				1.14022	0.01302	1.29449	0.02454	1.33475	0.006592	-1.04023	0.4321	1.0275	0.6347	1.08688	0.1519	1.12078	0.09713	1.09769	0.1491	1.24526	0.009007	1.1403	0.07366	1.59331	0.002942	1.63155	0.0048	1.22699	0.002137	1.23424	0.05304	1.33629	0.2008	1.10151	0.06796	-1.05087	0.4771	-1.00605	0.8814	1.24687	0.04899
merck-NM_197980_at	Cox19	68033	1.17052	0.08344	1.02885	0.6362	1.03841	0.5165				1.24629	0.03301	1.34648	9.906e-05	1.28647	0.01301	1.12562	0.07746	1.01792	0.7373	1.06414	0.1582	1.40896	0.005274	1.33567	0.0008104	1.23883	0.01551	1.25026	0.01619	1.1984	0.02803	1.15553	0.06699	1.18291	0.006603	1.13608	0.2422	1.13065	0.05423	1.03195	0.5571	1.11453	0.04172	1.18514	0.005685	1.1198	0.07189
merck-ENSMUST00000087891_s_at	Rfwd2	26374	1.16931	0.03707	1.19649	0.04191	1.09784	0.02657				1.1287	0.02921	1.21602	0.005907	1.29211	0.01474	1.29152	0.0001733	1.24983	2.08e-05	1.1785	0.0003811	1.15824	0.04545	1.20177	0.00531	1.24177	0.01199	1.00135	0.9764	1.22936	0.004971	1.37246	0.0003159	1.11568	0.007796	1.11404	0.1289	1.49899	0.2486	1.1093	0.003411	1.11998	0.09242	-1.0181	0.7188	-1.01386	0.6902
merck-NM_178205_s_at	Hist1h3e	319151	1.16815	0.01759	1.0838	0.3358	1.05223	0.5179				1.04292	0.1182	1.27732	0.007911	1.23347	0.01342	1.00176	0.9767	1.05908	0.1494	1.09923	0.1097	1.15971	0.02324	1.12044	0.02916	1.21787	0.009263	1.18233	0.03808	1.39476	0.0009494	1.55561	0.000119	1.19228	0.03069	1.21857	0.03629	1.32617	0.1861	1.07523	0.1872	-1.01865	0.7742	-1.02263	0.6583	1.22837	0.04349
merck-AB009691_a_at	Pin1	23988	1.16643	0.05115	1.14462	0.0159	1.07075	0.03671				-1.00838	0.8678	1.16713	0.009467	1.06082	0.2189	1.11985	0.05739	1.07592	0.1622	1.10617	0.149	1.08961	0.2678	1.1834	0.01774	1.19399	0.008136	1.0925	0.08276	-1.03655	0.4917	-1.03046	0.5274	1.0648	0.2961	1.01154	0.8399	1.51008	0.1278	1.01109	0.8555	-1.01609	0.7222	1.07518	0.08131	-1.00986	0.8336
merck-NM_178215_s_at	Hist2h3b	319154	1.16619	0.03136	1.23817	0.03675	1.07721	0.3767				1.17298	0.0006326	1.19333	0.1121	1.29688	0.001997	-1.06331	0.3841	1.00182	0.9524	1.03803	0.4511	1.0678	0.1284	1.19198	0.06139	1.22343	0.005204	1.20359	0.02674	1.64135	0.00147	1.48286	0.009943	1.2016	0.03029	1.21762	0.01703	1.34803	0.1663	1.09504	0.03605	-1.09365	0.162	-1.03526	0.5027	1.15088	0.05789
merck-AK135033_a_at	Taok1	216965	1.16587	0.177	1.2659	0.008787	1.10484	0.02533				1.13978	0.01103	1.15995	0.02443	1.13742	0.2118	1.09946	0.1142	1.04145	0.4587	1.08385	0.1674	1.22231	0.06116	1.2198	0.02682	1.04923	0.4814	-1.00645	0.9096	1.20545	0.03897	1.13266	0.2016	1.06148	0.1782	1.03138	0.7127	1.5188	0.1447	1.14075	0.0206	1.11253	0.1231	1.184	0.008585	1.15027	0.06743
merck-AK004720_a_at	Gm16515	24083	1.16582	0.008694	1.29241	0.001181	1.10189	0.2425				1.18615	0.0333	1.39348	0.0008472	1.44278	0.0103	1.046	0.6187	1.11245	0.02034	1.1116	0.04198	1.36301	0.008718	1.42922	0.003441	1.38325	0.001947	1.15189	0.107	1.2198	0.01005	-1.02073	0.8343	1.31129	0.002641	1.31522	0.02017	1.3369	0.1143	1.08948	0.08342	1.03307	0.6095	1.15446	0.01271	1.2485	0.00251
merck-AK088820_a_at	1110038D17Rik	68778	1.16579	0.06054	1.32709	0.003037	1.14662	0.1368				1.13632	0.2052	1.39284	0.01507	1.46622	0.02792	1.11222	0.153	1.23231	0.01909	1.28973	0.009035	1.40896	0.001607	1.66341	0.001426	1.57253	0.00891	-1.09999	0.09548	-1.18465	0.01147	-1.42626	0.02685	-1.14338	0.06701	-1.19303	0.3462	1.37088	0.248	1.0613	0.2982	1.18492	0.08112	1.23188	0.01641	1.25101	0.005075
merck-NM_026655_at	2310057M21Rik	68277	1.16555	0.1811	1.13136	0.2016	1.05877	0.2826				1.07221	0.1439	1.24776	0.003511	1.30167	0.00512	1.13936	0.04029	1.11614	0.2351	1.25069	0.00244	1.04559	0.4567	1.29867	0.07611	1.21927	0.0324	-1.01172	0.854	1.18013	0.1222	1.11658	0.157	1.16821	0.02566	1.14559	0.1907	1.62705	0.2474	1.1753	0.08152	1.12473	0.129	1.22211	0.01263	1.25638	0.09536
merck-NM_009479_s_at	Uros	22276	1.16552	0.05024	1.09499	0.1732	1.0002	0.997				1.16969	0.1042	1.1197	0.06064	1.24515	0.01636	1.05972	0.4037	1.02994	0.5946	1.11127	0.09221	1.25806	0.006352	1.33567	0.003955	1.13243	0.1162	1.08926	0.1839	1.04706	0.4562	-1.06294	0.477	-1.02754	0.5903	-1.01958	0.8369	1.20617	0.06752	1.0786	0.1709	1.04061	0.5119	1.41416	0.004018	1.24672	0.03804
merck-AK166647_a_at	Ube2k	53323	1.16552	0.1045	1.15982	0.009316	1.05448	0.2931				1.13493	0.06294	1.06258	0.237	1.16606	0.02138	1.09602	0.1257	1.04076	0.4933	1.04126	0.4942	1.09509	0.3816	1.1453	0.02126	1.03013	0.6118	1.00439	0.9458	1.1412	0.02449	1.14786	0.006594	1.23663	0.002707	1.17796	0.05361	1.32556	0.1526	1.10035	0.02395	1.01708	0.7541	1.14675	0.04928	1.22028	0.001751
merck-XM_001005157_s_at			1.16515	0.004035	1.14049	0.04391	1.16241	0.0402				1.2471	0.002212	1.10813	0.1133	1.16657	0.03631	1.1342	0.00378	1.00528	0.756	-1.02158	0.579	1.25158	0.0005561	1.12632	0.07011	1.1266	0.04064	1.01803	0.455	1.01473	0.6189	1.00675	0.9299	1.03167	0.6019	1.07108	0.2068	1.10047	0.3648	1.11107	0.1205	1.16813	0.0008942	1.06797	0.1938	-1.00096	0.9683
merck-AK151456_a_at	Serp1	28146	1.16501	0.2083	1.42364	1.073e-06	1.20348	0.009097				-1.00175	0.9781	1.31613	0.0005587	1.19363	0.05165	1.08031	0.2119	1.12458	0.05975	1.1843	0.001904	1.29122	0.05583	1.49039	0.006341	1.42495	0.0001017	1.12277	0.2371	1.11061	0.07275	-1.12577	0.1191	1.05718	0.1324	-1.16802	0.01061	1.64627	0.01445	1.11563	0.01063	1.04477	0.3558	1.05308	0.4626	1.0605	0.3512
merck-NM_027446_at	Fam86	70511	1.16388	0.009102	1.14749	0.01907	1.0627	0.1552				1.02899	0.6813	1.09585	0.1298	1.10795	0.2449	1.10314	0.04254	1.0788	0.1197	1.11347	0.1575	1.1267	0.08141	1.17004	0.07529	1.1849	0.002508	1.0071	0.8692	-1.13546	0.02654	-1.07865	0.288	1.03717	0.5328	-1.01443	0.8291	1.41286	0.1526	1.08061	0.2451	1.02709	0.6742	1.08813	0.01898	1.09951	0.2118
merck-NM_013556_at	Hprt	15452	1.16351	0.0187	1.00804	0.8898	1.09305	0.06975				1.15104	0.02221	1.29241	0.002714	1.17152	0.03302	1.18656	0.01031	1.09966	0.1425	1.07016	0.2091	1.18705	0.05592	1.2	0.03739	1.13094	0.149	1.17055	0.02188	1.09313	0.1678	1.11481	0.2153	1.0782	0.1379	1.02608	0.8135	1.06581	0.2905	1.03191	0.2403	1.02679	0.5844	1.06365	0.094	1.06832	0.01316
merck-NM_138580_at	Rdbp	27632	1.16201	0.005131	1.10696	0.03411	1.04872	0.4638				-1.01417	0.6408	1.13368	0.002922	1.18533	0.002243	-1.00189	0.972	1.02556	0.6622	1.15441	0.01181	1.14091	0.09037	1.21778	0.001187	1.23288	0.0003833	-1.0439	0.4339	-1.13655	0.09625	-1.2382	0.002273	-1.11355	0.1082	-1.06189	0.07196	1.53003	0.1741	1.05015	0.4373	-1.03531	0.4521	1.02575	0.4184	1.08703	0.07369
merck-NM_015732_at	Axin2	12006	1.16193	0.2097	1.00952	0.9436	-1.13878	0.3045				-1.16046	0.1069	-1.21686	0.1515	-1.1998	0.3187	-1.66303	0.007827	-1.6278	0.006413	-1.4615	0.05012	-1.61734	0.03589	-1.94984	0.02792	-1.77582	0.01173	1.52686	0.005215	1.3671	0.03012	1.36333	0.1578	1.03889	0.7911	1.11848	0.4608	1.02135	0.8947	-1.16316	0.2706	-1.04556	0.5481	1.00808	0.934	-1.21412	0.09731
merck-NM_028298_at	Zfp655	72611	1.16169	0.1474	1.14572	0.1175	1.09643	0.06723				1.34338	0.006109	1.39508	0.0005798	1.29539	0.0003306	1.22023	0.007053	1.25893	0.001892	1.13118	0.0975	1.34586	0.02442	1.32587	0.005683	1.28174	0.0009244	-1.07352	0.3822	1.12204	0.1802	1.14617	0.02239	1.05359	0.4401	1.0288	0.6391	1.17082	0.4002	-1.00595	0.9262	1.01685	0.7852	1.18315	0.006286	1.21722	0.0007154
merck-NM_009138_at	Ccl25	20300	1.1607	0.3059	1.00003	0.9997	-1.11668	0.2393				1.19768	0.1052	1.0755	0.2699	1.22422	0.0218	1.18342	0.0103	1.0677	0.3993	1.04563	0.5411	1.28499	0.01221	1.41547	0.02027	1.3277	0.005006	-1.02419	0.7264	1.04397	0.6704	-1.18536	0.07046	1.01557	0.8158	-1.05857	0.4892	1.45044	0.09776	1.03622	0.5591	-1.09514	0.3989	1.32954	0.000496	1.49658	0.01539
merck-ENSMUST00000044669_at	Heatr5b	320473	1.16062	0.03645	1.16225	0.01707	1.04561	0.3314				1.07696	0.1139	1.08973	0.05607	1.24876	0.01033	1.1538	0.03795	1.1429	0.003722	1.14876	0.001368	1.24563	0.02608	1.31522	0.003831	1.22699	0.001473	-1.03691	0.4207	-1.00511	0.8711	-1.01061	0.8923	1.07803	0.004652	1.03369	0.4553	1.34276	0.0802	1.04908	0.3785	1.09683	0.1157	1.1113	0.0742	1.18345	0.01981
merck-NM_008155_s_at	Gpi1	14751	1.16011	1.156e-05	1.19718	0.001621	1.03681	0.5886				1.02343	0.7405	1.05458	0.1628	-1.08853	0.2592	1.16504	0.0008912	1.10217	0.0972	1.08568	0.09642	1.20754	0.003273	1.15822	0.02945	1.10083	0.0997	-1.00277	0.8913	-1.06231	0.03008	-1.11941	0.01069	-1.26386	0.004822	-1.25589	0.007985	1.22942	0.01993	1.10068	0.1369	1.15995	0.0005912	1.13755	0.004906	1.0555	0.1461
merck-AK006791_a_at	Rnf141	67150	1.15963	0.1111	1.07907	0.1041	1.00509	0.9626				1.06878	0.4835	1.26445	0.02531	1.35488	0.006401	1.09782	0.2814	1.16872	0.03805	1.34834	0.01408	1.33752	0.032	1.49555	0.00689	1.48628	0.01956	1.08906	0.4073	1.28825	0.004942	1.07962	0.5444	1.12502	0.2546	1.12091	0.5291	1.60657	0.1582	1.11204	0.2072	1.06387	0.4084	1.04422	0.636	1.03605	0.6157
merck-NM_173396_s_at	Tgif2	228839	1.15952	0.3351	-1.04706	0.6717	-1.0095	0.913				-1.1543	0.1798	-1.02849	0.6272	1.08765	0.4644	-1.34246	0.0179	-1.10415	0.2797	-1.15014	0.1453	-1.26038	0.2818	-1.09797	0.5463	-1.10037	0.2881	1.16767	0.164	1.31462	0.05167	1.12956	0.4303	1.01498	0.8556	1.17891	0.2717	-1.10469	0.4752	-1.20409	0.05239	-1.2735	0.03345	-1.29211	0.01812	-1.29569	0.05625
merck-AA198894_x_at			1.15872	0.01664	1.40832	6.682e-05	1.35769	1.299e-05				1.22524	0.002047	1.38899	4.232e-06	1.2378	0.001464	1.41612	0.0003797	1.63908	3.636e-06	1.21311	0.000512	1.21255	0.01673	1.42824	0.0001799	1.14866	0.0309	-1.05706	0.2967	-1.19969	0.001593	-1.02494	0.5987	1.02664	0.2289	1.01574	0.6639	1.20262	0.0003809	1.24555	0.0002751	1.19523	0.03976	1.1287	0.03749	-1.05427	0.2692
merck-ENSMUST00000056635_s_at			1.15862	0.007784	1.11165	0.02791	1.17015	0.1729				-1.06006	0.4306	1.11584	0.03958	1.07875	0.2084	1.18703	0.009264	1.25026	0.0118	1.18059	0.01973	-1.0136	0.8855	1.27116	0.01371	1.20542	0.02563	1.03067	0.5853	1.01277	0.7907	1.04708	0.184	1.20468	0.0526	1.05288	0.4886	1.72068	0.08277	1.23834	0.0176	1.12073	0.01483	1.17587	0.0305	1.15061	0.04187
merck-BC008622_a_at	Ghitm	66092	1.15822	0.04528	-1.01477	0.7751	-1.09041	0.442				1.26765	0.007585	1.34307	0.0002702	1.12166	0.1253	1.12613	0.002312	1.08171	0.07212	1.07902	0.1361	1.50938	8.851e-05	1.36113	3.266e-05	1.21916	0.02244	1.11043	0.06273	1.03562	0.3867	1.09931	0.05336	-1.06113	0.574	-1.15038	0.03878	1.31583	0.2676	1.01145	0.6459	1.05465	0.1319	1.2262	0.007046	1.07723	0.123
merck-NM_172745_s_at	Tufm	233870	1.15819	0.02762	1.1584	0.01222	1.03793	0.603				1.14789	0.07623	1.18837	0.006574	1.17047	0.162	1.13501	0.03665	1.06226	0.399	1.09413	0.3019	1.34524	0.002223	1.3858	0.006391	1.29092	0.03976	-1.09277	0.1083	-1.04602	0.4787	-1.2312	0.05452	-1.23299	0.02635	-1.22902	0.1034	1.53603	0.1132	1.03053	0.5673	1.13833	0.0571	1.28115	0.0008711	1.17595	0.025
merck-NM_133928_at	Chchd4	72170	1.15723	0.1452	1.19674	0.03679	1.06023	0.3522				1.32312	0.00332	1.33015	0.0001276	1.15144	0.1703	1.24839	0.004308	1.12243	0.03296	-1.01345	0.8203	1.27968	0.00165	1.22202	0.0882	1.15308	0.2647	1.0009	0.9909	1.04311	0.4936	1.09003	0.1311	1.03188	0.6877	-1.08388	0.1931	1.11892	0.2443	1.07607	0.282	1.16754	0.04549	1.22738	6.765e-05	1.10091	0.296
merck-NM_145405_a_at	Ubl4	27643	1.1571	0.1403	1.29778	0.001455	1.16241	0.008493				-1.00939	0.838	1.1633	0.0283	1.13687	0.05619	1.24251	0.001108	1.11273	0.02715	1.17428	0.01207	1.27145	0.000347	1.35613	0.001786	1.21801	0.002446	1.07639	0.2131	1.12316	0.02308	-1.05704	0.4995	1.1393	0.0467	1.0753	0.1372	1.8737	0.005672	1.09426	0.06669	1.21102	0.006382	1.07954	0.2646	1.08946	0.1221
merck-NM_008228_s_at	Hdac1	433759	1.15672	0.004978	1.25401	0.0001326	1.13167	0.02882				1.05838	0.1121	1.06898	0.2991	1.1245	0.04551	1.1365	0.04372	1.126	0.02389	1.12468	0.002993	1.05395	0.1953	1.10634	0.07629	1.16153	0.01373	-1.06253	0.2198	-1.07458	0.008443	-1.0082	0.9015	1.02264	0.5268	1.01633	0.7501	1.19031	0.0392	1.14609	0.000543	1.12899	0.04042	1.09577	0.03043	1.11045	0.003778
merck-NM_025692_at	Uba5	66663	1.15664	0.1158	1.32709	0.002322	1.18793	0.005984				1.03679	0.4418	1.07248	0.2407	1.05969	0.2873	1.2052	0.0147	1.08256	0.004073	1.06763	0.1259	1.09396	0.3012	1.20595	0.01626	1.15593	0.07423	1.00242	0.9691	1.23268	0.003715	-1.00863	0.8818	1.18705	0.006397	-1.03698	0.7104	1.78115	0.1312	1.17276	0.01767	1.05526	0.2559	1.09529	0.07346	1.04282	0.1254
merck-NM_028303_at	Pdzd11	72621	1.15651	0.03683	1.11954	0.05025	1.1893	0.007151				1.12295	0.007544	1.07713	0.04123	1.11245	0.02825	1.05349	0.3534	1.06883	0.1009	1.03875	0.3865	1.10749	0.1889	1.05728	0.02276	-1.02875	0.6613	1.07793	0.2623	1.11648	0.02604	1.12135	0.04433	1.13532	0.0131	1.02249	0.7023	1.35613	0.1699	1.14085	0.0468	1.08121	0.07679	1.14135	0.03488	1.09227	0.1977
merck-NM_001033381_a_at	Insr	16337	1.15446	0.2547	1.23413	0.08054	1.00526	0.95				1.39991	0.01357	1.35581	3.922e-05	1.30647	0.003277	1.37309	0.00302	1.25482	0.004165	1.22529	0.0107	1.25922	0.1071	1.17875	0.04966	1.22535	0.07047	-1.13092	0.1694	1.08173	0.3609	1.03538	0.5966	-1.06633	0.1597	-1.00388	0.972	1.4243	0.3659	1.15904	0.03517	1.20531	0.01542	1.14151	0.003796	1.07803	0.1676
merck-AK019362_a_at	Fkbp1a	14225	1.15409	0.08284	1.13668	0.0004334	1.04812	0.5466				1.01211	0.7714	1.17921	0.003421	1.15096	0.004102	1.13629	0.06218	1.06687	0.09189	1.08203	0.01496	1.14778	0.2685	1.06476	0.2001	1.05305	0.6171	1.11856	0.05937	-1.1126	0.0008042	-1.12179	0.02679	1.01608	0.7969	-1.03314	0.8044	1.26853	0.09006	1.0487	0.3947	1.05908	0.2673	1.08758	0.009382	1.07939	0.02693
merck-NM_019469_s_at	Hist2h3b	319154	1.1538	0.01734	1.21717	0.02978	1.02497	0.7787				1.085	0.07164	1.2569	0.01404	1.3277	0.007909	-1.02409	0.7	-1.00208	0.9623	1.1238	0.03799	1.10149	0.01691	1.09997	0.1276	1.27145	0.01358	1.12621	0.07139	1.55561	0.001278	1.57072	0.002145	1.18692	0.07574	1.29271	0.01855	1.23957	0.2193	1.05687	0.2634	-1.10347	0.2295	1.0287	0.6373	1.1952	0.06817
merck-AK171420_a_at	D4Ertd22e	213491	1.15375	0.08067	1.29092	0.0004976	1.26415	0.01078				1.00743	0.8983	1.11612	0.04722	1.06908	0.3568	1.10994	0.07241	1.00645	0.8769	1.07944	0.1416	1.27057	0.002273	1.16861	0.05137	1.09794	0.329	1.12044	0.1163	1.06765	0.2693	-1.14275	0.1614	1.18476	0.03647	-1.02579	0.8035	1.6338	0.03555	1.06876	0.2133	1.14212	0.0739	-1.01005	0.7944	1.0029	0.9377
merck-AK147869_a_at	Sap30bp	57230	1.15329	0.1055	1.29628	0.01921	1.078	0.3849				1.0173	0.6189	1.09013	0.3226	1.23416	0.0142	1.11419	0.2488	1.10357	0.04243	1.05577	0.2226	1.08308	0.4132	1.14133	0.123	1.24268	0.01151	-1.03877	0.6687	1.17206	0.2167	-1.10632	0.4523	1.27438	0.01201	1.23424	0.04349	1.44877	0.09985	1.05124	0.4519	1.02433	0.5996	1.04768	0.4664	1.12171	0.1217
merck-NM_011967_a_at	Psma5	26442	1.15298	0.04807	1.24208	0.00794	1.1659	0.008868				1.11975	0.05598	1.22349	0.008917	1.16743	0.1109	1.07399	0.09582	1.02951	0.4982	-1.0614	0.2731	1.22	0.006121	1.18722	0.1201	1.10693	0.2246	1.17571	0.1224	1.37784	0.0003493	1.17198	0.01551	1.3983	0.0002758	1.14109	0.06858	1.58562	0.2498	1.13112	0.05706	1.08241	0.2619	1.14549	0.05102	1.07476	0.3117
merck-AK146654_a_at	Gmps	229363	1.15279	0.04022	1.12855	0.07658	1.11864	0.2998				1.21989	0.05883	1.12199	0.03217	1.14937	0.07	1.11648	0.06062	1.00222	0.9668	1.04294	0.2419	1.29957	0.001997	1.22256	0.0004779	1.25513	0.001531	1.08578	0.2102	-1.0013	0.9713	-1.06255	0.2981	-1.09794	0.3167	-1.18076	0.02922	1.43714	0.2589	1.00748	0.8895	1.14238	0.003869	1.05701	0.3723	1.06711	0.09887
merck-NM_175363_a_at	Pphln1	223828	1.15271	0.01454	1.06905	0.2555	1.02951	0.516				1.10339	0.04375	1.2394	0.01143	1.11841	0.03029	1.14398	0.006598	1.1004	0.00949	1.19363	0.004201	1.23225	0.03205	1.20262	0.004609	1.2034	0.009351	1.08133	0.03248	1.03488	0.2013	-1.04595	0.4821	1.05726	0.3218	1.03259	0.4762	1.59368	0.1763	1.12404	0.02994	1.07374	0.02037	1.09355	0.04784	1.12093	0.02285
merck-NM_011991_at	Cops3	26572	1.15168	0.06154	1.14839	0.01867	1.0884	0.04039				1.1144	0.1278	1.0653	0.06385	1.0755	0.0378	1.05538	0.1222	-1.0245	0.3472	1.04916	0.2376	1.0987	0.01917	1.07224	0.2577	1.10966	0.1082	1.09923	0.08296	1.06942	0.0149	-1.03982	0.4691	-1.0693	0.2193	-1.07147	0.19	1.21958	0.2151	1.10189	0.02022	1.04131	0.2065	1.06965	0.1477	1.11406	0.009927
merck-AK161520_s_at	Strn	268980	1.15149	0.1122	1.13833	0.06477	1.04882	0.4025				1.14283	0.0004646	1.18005	0.04592	1.11658	0.2081	1.2044	0.01092	1.04722	0.6017	1.01533	0.7983	1.15539	0.1641	1.08855	0.02476	1.14702	0.15	-1.0392	0.6115	1.17696	0.1236	1.10151	0.2434	1.26241	0.003364	1.13776	0.23	1.52125	0.2623	1.06483	0.291	1.05704	0.5972	1.15324	0.001932	1.16853	0.02858
merck-BC039750_a_at	Parva	57342	1.15117	0.3767	1.19185	0.02993	1.26357	0.07135				1.1882	0.02605	1.30948	4.643e-05	1.38357	0.003259	1.31886	0.05143	1.36019	0.002841	1.43483	0.0001472	1.45345	0.05628	1.31462	0.04663	1.29688	0.01353	1.08455	0.5047	1.17579	0.04299	1.21434	0.02546	1.35083	0.01511	1.27292	0.06876	1.92265	0.04145	1.11189	0.01514	1.15446	0.056	1.18738	0.01767	1.09761	0.1472
merck-NM_199195_s_at	Bckdhb	12040	1.15048	0.2766	1.12073	0.0636	1.09197	0.259				1.32373	0.004267	1.46319	5.99e-05	1.5729	0.0002578	1.3122	0.0007661	1.244	0.03679	1.34215	0.006638	1.41547	0.002761	1.59111	3.046e-05	1.46757	0.001084	1.07179	0.3069	-1.01494	0.8548	-1.04901	0.2856	-1.07523	0.3692	-1.01801	0.8546	1.21916	0.2668	-1.09381	0.06782	1.14438	0.03106	1.17104	0.00101	1.12673	0.02809
merck-AK171348_a_at	Psme3	19192	1.14993	0.09724	1.21619	0.001746	1.109	0.1158				1.08933	0.1203	1.15883	0.04658	1.24661	0.05086	1.10321	0.09828	1.03782	0.4361	1.07256	0.1821	1.33229	0.0005119	1.36333	0.003711	1.1873	0.02418	1.12354	0.07643	1.07191	0.1655	-1.09774	0.1448	1.0617	0.2948	1.03098	0.6314	1.57181	0.08826	1.0882	0.008157	1.15075	0.007831	1.10533	0.06493	1.07307	0.1488
merck-AF151110_a_at	Rfwd2	26374	1.14956	0.1418	1.2322	0.00338	1.07669	0.02334				1.12409	0.00689	1.29122	0.0003801	1.12634	0.0561	1.22628	0.001778	1.28706	0.0002509	1.08973	0.008349	1.10558	0.2227	1.06052	0.202	1.17168	0.01767	1.08663	0.07482	1.03402	0.4322	1.27997	0.00122	1.13344	0.00514	1.05235	0.4329	1.35738	0.2731	1.09459	0.01135	1.07989	0.01682	-1.02525	0.629	-1.07204	0.1642
merck-ENSMUST00000089059_at	Defb28	545475	1.14929	0.06735	1.12499	0.09926	1.07803	0.2225				1.15563	0.0811	1.19503	0.009546	1.25176	0.07004	1.12261	0.177	1.18184	0.008392	1.20036	0.004807	1.18198	0.1073	1.09549	0.3986	1.07528	0.4578	1.085	0.2544	1.06849	0.2264	1.13849	0.2453	1.06711	0.2675	1.2147	0.2112	1.66226	0.03694	1.12769	0.2155	1.17039	0.02131	1.22897	0.03186	1.238	0.08252
merck-BY673929_x_at			1.14895	0.1083	1.32282	0.0248	1.47911	0.0006788				1.46117	6.121e-05	1.57761	0.00133	1.23444	0.2378	1.49658	0.0005127	1.55668	0.002307	1.11288	0.2249	1.23347	0.007324	1.0593	0.5528	1.06245	0.5746	-1.01699	0.801	-1.03808	0.7244	1.40475	0.00528	1.05337	0.459	1.07184	0.632	1.03124	0.7576	1.35457	0.000648	1.28884	0.03836	1.12985	0.09637	-1.00256	0.9846
merck-NM_001001493_s_at	BC056474	414077	1.14884	0.02376	1.0926	0.04755	1.09928	0.1789				1.05395	0.2498	1.14974	0.003201	1.10976	0.06419	1.12821	0.005174	1.05431	0.1606	1.05003	0.0424	1.08951	0.1398	1.08768	0.03611	1.07706	0.2148	1.0144	0.669	1.0232	0.5739	1.05303	0.1536	1.0865	0.152	1.04088	0.5136	1.26678	0.03997	1.03143	0.5069	1.04181	0.3539	1.14112	0.001407	1.07048	0.112
merck-AK195909_at			1.14871	0.08342	1.18601	0.0008072	1.20504	5.466e-05				1.22422	0.01372	1.27732	0.0002065	-1.01466	0.8452	1.34153	0.001466	1.22642	0.0009135	1.04648	0.2099	1.18277	0.2226	1.0863	0.1635	-1.01403	0.8396	-1.01346	0.8112	-1.06689	0.1162	1.10566	0.1261	1.0628	0.04767	-1.01056	0.8997	1.2149	0.0006776	1.16233	0.004251	1.12577	0.04817	1.03739	0.05701	-1.0453	0.4584
merck-NM_009874_s_at	Cdk7	12572	1.14847	0.01816	1.24957	0.02468	1.16864	0.006743				1.06901	0.1942	1.16614	0.008535	1.23851	0.03296	-1.03875	0.4823	-1.00393	0.8485	1.03636	0.3699	1.13105	0.1278	1.05738	0.4933	1.0501	0.4715	1.23061	0.001732	1.50765	0.0002653	1.25777	0.00923	1.34555	7.296e-05	1.21585	0.04542	1.55418	0.1472	1.108	0.03886	1.07243	0.1277	1.07184	0.2824	1.1583	0.05253
merck-NM_023041_at	Pex19	19298	1.14821	0.2281	-1.03015	0.685	1.03369	0.6429				1.58562	0.0001637	1.41645	0.00418	1.4642	0.002286	1.32343	0.001283	1.20759	0.02495	1.16872	0.0006028	1.40605	0.01495	1.13504	0.287	1.27703	0.007835	1.01257	0.8805	-1.00466	0.9592	1.29449	0.009199	1.04033	0.3429	1.07696	0.2992	1.16942	0.2789	1.08313	0.3268	1.07572	0.4554	1.18631	0.004068	-1.01128	0.885
merck-U74683_a_at	Ctsc	13032	1.14784	0.3191	1.48868	0.004349	1.54028	0.001791				1.19165	0.1301	1.27938	0.003299	1.10872	0.1478	1.28469	0.02402	1.36301	0.006417	1.09987	0.2016	1.4471	0.001466	1.32282	0.02577	1.1838	0.1508	-1.10764	0.4887	-1.02716	0.6581	-1.07182	0.4853	1.38771	0.005185	-1.12137	0.3636	1.80801	0.1588	1.24819	0.0968	1.16303	0.1424	1.07019	0.3979	-1.12117	0.08902
merck-NM_178935_at	Txlng	353170	1.14686	0.2577	1.00681	0.919	1.03994	0.7562				1.16233	0.329	1.30017	0.008686	1.5244	0.007929	1.32343	0.005885	1.38166	0.006246	1.49211	0.0003848	1.2392	0.09612	1.66188	0.0003558	1.36741	0.03993	-1.21882	0.03014	-1.10831	0.1789	-1.12683	0.05899	-1.05519	0.6574	-1.08625	0.6186	2.02862	0.1036	1.18511	0.2692	1.49796	0.0002939	1.21336	0.02063	1.3216	0.01299
merck-NM_030225_at	Dlst	78920	1.14681	0.03628	1.13329	0.02834	1.01034	0.9147				1.33814	0.008713	1.16547	0.01116	1.16233	0.0989	1.16407	0.02504	1.04672	0.4358	1.06522	0.1894	1.35738	0.000634	1.28973	0.007935	1.12024	0.2625	-1.00773	0.8939	-1.01666	0.7308	-1.07098	0.2214	-1.12305	0.1868	-1.06561	0.5197	1.09739	0.04676	1.05691	0.01159	1.15175	0.0004959	1.16107	0.0002005	1.05626	0.1161
merck-NM_027000_at	Gtpbp4	69237	1.14594	0.02383	1.10332	0.05641	-1.05546	0.1736				1.04795	0.2944	1.26299	0.02139	1.16466	0.03313	1.12699	0.001761	1.10703	0.003599	1.05889	0.1175	1.11908	0.04064	1.13655	0.02824	1.12811	0.008293	1.07557	0.1545	1.32251	0.001493	1.34307	0.02546	1.17198	0.01029	1.10428	0.07973	1.34865	0.2035	1.01543	0.794	1.03562	0.4026	1.11061	0.08549	1.11104	0.02956
merck-NM_146116_at	Tubb2c	227613	1.14594	0.0969	1.34338	0.0004089	1.15633	0.02814				1.13999	0.01291	1.07758	0.05033	1.23544	0.004493	1.23069	0.01786	-1.02991	0.6411	1.05017	0.4773	1.27968	0.009105	1.20479	0.142	1.10032	0.1885	-1.02539	0.7661	1.09698	0.0313	-1.26707	0.03081	1.04369	0.351	-1.00694	0.8913	1.2844	0.03279	1.09222	0.04544	1.06429	0.08602	-1.00989	0.7483	1.01208	0.7824
merck-NM_153547_at	Gnl3	30877	1.14504	0.07859	1.1279	0.1341	1.12192	0.01515				-1.03478	0.5965	1.30617	0.00021	1.0681	0.4376	1.05165	0.132	-1.02442	0.593	1.0399	0.5354	1.13509	0.06411	1.27644	0.004636	1.26299	0.002303	1.078	0.1007	1.29033	0.004463	1.19881	0.01192	-1.03674	0.4367	-1.11058	0.1171	1.45211	0.1384	1.11424	0.04416	1.07902	0.1001	-1.03338	0.6182	-1.00879	0.859
merck-BC060135_at	Prrg3	208748	1.14314	0.473	1.63305	0.00821	1.54561	0.004475				1.08901	0.4171	1.1347	0.129	1.06067	0.6516	1.68927	0.01988	1.94536	0.0005659	1.64854	9.853e-05	1.28499	0.3632	1.13235	0.5613	1.09363	0.6209	-1.06557	0.5605	1.07778	0.1182	1.2942	0.02773	1.28381	0.02934	1.37088	0.06941	2.06538	0.0003518	1.54454	0.0005068	1.47605	0.0106	1.34431	0.001338	1.1467	0.03365
merck-NM_001015876_at	Tyw1	100929	1.14219	0.001065	1.12948	0.06647	1.06517	0.394				1.01989	0.5328	1.20094	0.001685	1.33629	0.0007284	1.05672	0.3357	1.13006	0.01377	1.19297	0.0005644	1.08163	0.1968	1.16498	0.05601	1.11478	0.02944	-1.06333	0.3099	-1.00961	0.8717	1.04102	0.6022	-1.01605	0.7978	1.25951	0.00322	1.735	0.1015	1.14267	0.03258	1.06574	0.1134	1.07256	0.104	1.11555	0.04005
merck-ENSMUST00000068916_s_at			1.1418	0.1331	1.15601	0.06278	1.1896	0.02859				1.05842	0.2486	1.11053	0.03048	-1.03612	0.7158	1.15899	0.1257	1.04126	0.4273	1.0398	0.268	1.06174	0.4699	1.10261	0.1952	1.10711	0.2805	1.071	0.4029	1.28499	0.001789	1.19212	0.01453	1.33045	2.474e-05	1.04352	0.708	1.78937	0.1361	1.18552	0.006648	1.14924	0.05956	-1.03746	0.4217	-1.11345	0.1768
merck-ENSMUST00000010661_a_at	Faf1	14084	1.14148	0.04541	1.1113	0.0677	-1.00614	0.8982				1.03552	0.5129	1.09262	0.096	1.21546	0.001178	1.10956	0.01542	1.00694	0.6771	1.119	0.009521	1.11843	0.04834	1.2177	0.002624	1.1618	0.01226	-1.08114	0.1601	1.03753	0.3293	-1.04069	0.4935	-1.05755	0.2197	-1.04309	0.5125	1.2933	0.2078	1.0524	0.3054	1.08385	0.06971	1.03858	0.2207	1.11887	0.03773
merck-NM_026899_at	Ssu72	68991	1.14141	0.02806	1.11542	0.001216	1.06493	0.1219				1.00746	0.9043	1.01608	0.7026	1.09557	0.09561	1.04631	0.1386	1.08433	0.01073	1.09653	0.05167	1.16386	0.003874	1.1891	0.04941	1.10744	0.03493	1.09076	0.0586	1.09159	0.02345	-1.019	0.7767	1.07788	0.1107	1.05257	0.2845	1.2236	0.128	-1.00204	0.9417	-1.04679	0.06647	1.01607	0.7385	1.08039	0.0549
merck-AK205268_a_at	Coro1b	23789	1.14059	0.05471	1.358	0.01335	1.11107	0.3364				1.07098	0.211	1.65006	5.77e-05	1.38676	0.00023	1.23347	0.006412	1.56531	0.0006089	1.46117	0.0004039	1.55203	0.0005227	1.9293	1.991e-05	1.74985	7.313e-05	1.09509	0.1408	-1.19174	0.0546	-1.23962	0.01476	-1.07424	0.4319	-1.1292	0.03204	1.63946	0.04566	1.03973	0.2228	1.08678	0.307	1.19083	0.0002272	1.24182	0.004761
merck-NM_008898_at	Por	18984	1.13967	0.2686	1.21619	0.08655	-1.04674	0.6038				1.07661	0.3928	1.30798	0.008478	1.23367	0.03282	1.32617	0.001355	1.3366	0.043	1.42528	0.01103	1.31735	0.01195	1.69044	3.207e-05	1.59735	0.0002734	-1.16126	0.02595	-1.358	0.01938	-1.4897	0.004427	-1.29599	0.01825	-1.22885	0.07488	1.53109	0.08904	1.03219	0.4611	1.12481	0.03633	1.31371	0.0002686	1.29718	0.003009
merck-AK161613_a_at	Anxa7	11750	1.13912	0.05703	1.16912	0.001699	1.10808	0.04127				1.14491	0.003382	1.21194	4.858e-05	1.0962	0.01338	1.16692	0.01677	1.13162	0.00161	1.15436	0.01008	1.28381	0.01435	1.18957	0.009276	1.18722	0.02547	1.04038	0.4818	1.03908	0.2652	1.06126	0.2812	1.07689	0.03688	-1.0321	0.6576	1.27673	0.08167	1.0253	0.6369	-1.01697	0.6064	1.05789	0.132	1.02277	0.5442
merck-AK144061_a_at	Ywhab	54401	1.13797	0.05729	1.10769	0.001291	1.08976	0.03989				1.17717	0.001282	1.16118	0.0009513	1.16668	0.002415	1.23328	0.000559	1.10515	0.0004503	1.06265	0.02089	1.09476	0.1216	1.11962	0.02843	1.08061	0.06365	-1.00388	0.9194	-1.00888	0.5254	1.04026	0.2883	1.04501	0.1259	1.07701	0.08338	-1.00127	0.9528	1.03412	0.2844	1.03789	0.4502	1.01884	0.3262	1.00777	0.7134
merck-NM_026107_at	Zkscan6	52712	1.13786	0.01422	1.13655	0.05541	1.02256	0.6426				-1.0073	0.8401	1.04229	0.4706	1.244	0.009023	1.07389	0.1379	1.09645	0.005101	1.05427	0.2404	-1.0029	0.9314	1.06008	0.3898	1.04602	0.3662	-1.14167	0.0176	1.04294	0.3737	-1.0427	0.6109	1.04378	0.4091	1.0681	0.4222	1.19884	0.2375	1.02648	0.4934	-1.01531	0.8312	-1.00317	0.9303	1.01455	0.7895
merck-NM_026124_at	1110008F13Rik	67388	1.13676	0.05758	1.13514	0.01612	1.0649	0.4558				1.35894	0.006838	1.20016	0.00544	1.31613	0.01546	1.14193	0.02542	1.12037	0.107	1.07835	0.1254	1.3788	0.002746	1.19023	0.03841	1.21317	0.07786	1.11004	0.1432	1.20083	0.008998	1.28381	0.01839	1.05107	0.4725	1.02398	0.7982	1.12715	0.3134	1.06285	0.09777	1.13042	0.09001	1.08575	0.05988	1.03348	0.5177
merck-NM_025272_a_at	Atp6v0e	11974	1.13629	0.1745	1.02525	0.68	1.04935	0.4912				1.14054	0.1565	1.11686	0.04077	1.2077	0.005219	-1.08355	0.2723	1.03746	0.4553	1.11399	0.2222	1.2039	0.05691	1.07048	0.2639	1.15239	0.07931	1.34958	0.003471	1.23902	0.002136	1.28145	0.01391	1.16574	0.04367	1.15345	0.1627	1.24888	0.2289	-1.02379	0.4447	1.00392	0.9072	1.19986	0.01831	1.10696	0.06544
merck-NM_024255_a_at	Hsdl2	72479	1.13548	0.3112	-1.03576	0.5824	1.03174	0.7091				1.57145	0.0004179	1.48628	0.0001787	1.47673	0.0003238	1.1847	0.02456	1.13102	0.1017	1.18413	0.001022	1.46555	0.001929	1.38166	0.0001516	1.26765	0.005633	1.18146	0.07167	1.01605	0.7917	1.10469	0.1305	-1.02138	0.7487	1.02315	0.7282	1.02636	0.813	1.05828	0.3639	1.17926	0.003896	1.12171	0.05533	1.02388	0.5791
merck-NM_170760_s_at	U2af1l4	233073	1.1353	0.02036	1.12305	0.02353	1.04026	0.2444				-1.01468	0.761	1.01212	0.7961	1.09459	0.2292	1.04174	0.4409	1.01831	0.7539	1.11643	0.033	1.07431	0.124	1.19958	0.0009679	1.10093	0.006335	1.00078	0.9855	-1.07547	0.3106	-1.17419	0.02351	-1.06763	0.17	1.01084	0.7897	1.70648	0.1557	1.04691	0.336	1.09081	0.07101	1.10792	0.04069	1.07278	0.1578
merck-AK144665_at	Cab39	12283	1.13496	0.007102	1.10314	0.01233	1.06748	0.4465				1.03717	0.4041	1.17193	0.005095	1.14101	0.06424	1.06581	0.02627	1.15356	0.001738	1.20812	0.0006827	1.20121	5.651e-05	1.26067	0.001926	1.3671	0.0004804	1.10123	0.05163	1.06077	0.05991	1.0845	0.1227	-1.03397	0.6135	-1.01432	0.7271	1.20088	0.231	-1.00336	0.9623	1.03856	0.4228	1.1231	0.003418	1.12569	0.00878
merck-ENSMUST00000089461_a_at	Cds2	110911	1.1331	0.2746	1.29271	0.01393	1.16748	0.1889				1.05126	0.2108	1.35394	1.031e-05	1.50695	0.007199	1.24231	0.02542	1.39412	0.0001601	1.46386	0.000128	1.33444	0.02239	1.44911	0.02302	1.36395	0.01307	-1.08086	0.2782	1.11861	0.2464	1.13679	0.08014	1.2154	0.08246	1.24457	0.1262	1.7187	0.003266	1.09547	0.1433	1.07211	0.2287	1.15199	0.1776	1.07214	0.3877
merck-NM_026963_at	Lzic	69151	1.13253	0.1066	1.19358	0.006072	1.07701	0.5007				1.0697	0.3201	1.12629	0.05792	1.17986	0.01759	1.06861	0.3183	1.02305	0.6863	1.04357	0.2661	1.2402	0.05816	1.24337	0.01061	1.1785	0.00501	1.11686	0.1402	1.16017	0.002211	-1.1082	0.1691	1.21361	0.07125	1.02676	0.6704	1.31583	0.0514	1.06603	0.2498	1.04725	0.5858	1.1534	0.02759	1.11404	0.01362
merck-NM_026472_at	Mki67ip	67949	1.13237	0.06645	1.17717	0.01213	1.14916	0.001717				1.03715	0.5383	1.17303	0.0009364	1.1447	0.001306	1.10667	0.0348	1.005	0.8594	1.01248	0.8345	1.08745	0.05656	1.16257	0.08195	1.10042	0.1691	1.08708	0.1309	1.24051	0.007249	1.12772	0.04206	1.06038	0.2761	-1.05223	0.4968	1.43681	0.1096	1.11604	0.09075	1.10151	0.03691	1.13337	0.04636	1.04853	0.1135
merck-NM_138594_at	D6Wsu163e	28040	1.13112	0.0269	1.04875	0.5918	1.09633	0.1616				1.01872	0.5387	1.13003	0.1032	1.01185	0.8614	1.0366	0.4293	1.04604	0.009691	1.0382	0.5146	1.14493	0.07288	1.13253	0.000271	1.05599	0.5236	1.07572	0.2191	1.12135	0.09261	1.05789	0.3874	1.22792	0.01803	1.02039	0.8583	1.5073	0.1763	1.15202	0.00486	1.01711	0.6009	1.11365	0.01449	-1.02584	0.3878
merck-NM_015797_at	Fbxo6	50762	1.13011	0.0979	1.10874	0.147	1.02135	0.7039				-1.04694	0.4708	1.02499	0.6359	1.06478	0.07305	1.13136	0.08723	1.15191	0.03145	1.26328	0.0007459	1.32282	0.001772	1.22707	0.009505	1.21697	0.0003686	-1.01251	0.8614	-1.19457	0.008896	-1.2154	0.01106	-1.02842	0.5771	-1.04494	0.2722	1.32373	0.04446	-1.00823	0.8369	-1.0042	0.9144	1.02146	0.5399	1.03743	0.5885
merck-NM_028139_at	Atxn7l1	380753	1.12959	0.387	1.10568	0.4249	1.14448	0.06691				1.14726	0.1211	1.04004	0.6686	1.0541	0.3977	1.18878	0.1901	1.17265	0.03363	1.04349	0.1757	1.10441	0.4673	-1.01339	0.6955	1.01758	0.873	-1.07942	0.521	1.16934	0.1688	1.27644	0.09396	1.24122	0.003879	1.12021	0.4143	1.81259	0.01435	1.32831	0.0008876	1.17058	0.09987	1.03906	0.4998	-1.01887	0.7447
merck-AK010711_a_at	Sugt1	67955	1.12857	0.06796	1.14525	0.03933	1.04376	0.2498				1.00073	0.9917	1.0422	0.1911	-1.00627	0.881	1.03935	0.4549	1.09512	0.06746	1.08343	0.01806	1.08031	0.07489	1.04877	0.2721	1.06172	0.2307	1.1006	0.1456	1.19152	0.01325	1.14493	0.007384	-1.04976	0.1406	-1.0617	0.02162	1.28499	0.05107	1.16875	0.001887	1.18615	0.001297	1.09522	0.1359	1.06896	0.3445
merck-NM_029746_at	Cog2	76332	1.1285	0.02906	1.17961	0.05186	1.11427	0.1298				1.12303	0.00214	1.12691	0.01313	1.30377	0.005893	1.15226	0.06765	1.12909	0.004097	1.15696	0.001176	1.13475	0.08868	1.24403	0.002131	1.23132	0.009876	1.02539	0.7257	-1.03428	0.6574	-1.05684	0.319	1.07461	0.2107	1.07513	0.405	1.24071	0.2705	-1.02634	0.5958	1.04974	0.3203	1.11076	0.003083	1.15337	0.007909
merck-ENSMUST00000002418_s_at	Nwd1	319555	1.12704	0.01625	-1.10507	0.02118	1.0301	0.4939				1.08231	0.1021	1.18206	0.002639	1.20626	0.001538	-1.0256	0.5302	1.04776	0.07524	1.02464	0.3001	1.12266	0.01157	1.09272	0.1635	1.06628	0.2153	1.03813	0.3613	1.01062	0.7695	1.07112	0.1294	1.09691	0.01386	1.17136	0.01944	1.11112	0.03766	1.04215	0.4679	1.05305	0.2913	1.16292	0.005718	1.1794	0.001177
merck-ENSMUST00000039213_s_at			1.12608	0.001174	1.36773	0.0009101	1.25161	0.009264				1.14035	0.001674	1.6338	5.794e-05	1.15763	0.03474	1.1555	0.0007028	1.18798	0.001035	1.06057	0.3235	1.16482	0.06436	1.47639	0.005926	1.19426	0.006641	1.06901	0.03853	1.27556	0.000669	1.16754	0.01465	1.17904	0.06553	-1.00099	0.9874	1.41873	0.1467	1.21714	0.0232	1.15728	0.009094	1.16281	0.002556	1.17989	0.05321
merck-NM_025448_s_at	Ssr2	66256	1.12543	0.04329	1.21655	0.01243	1.15226	0.0004646				1.01287	0.7186	1.0928	0.02915	1.09391	0.08091	1.07019	0.05456	-1.01677	0.7575	-1.00329	0.9345	1.11153	0.04381	1.13946	0.0231	1.09913	0.1044	1.08388	0.09214	1.19748	0.009606	1.01986	0.6232	1.1472	0.0004819	1.0158	0.7083	1.2785	0.07265	1.07875	0.05842	1.0398	0.2019	1.03868	0.448	1.01404	0.7105
merck-NM_173397_at	Fitm2	228859	1.12455	0.3482	1.09847	0.1292	1.02795	0.6724				1.30587	0.01138	1.30347	0.0006673	1.41938	0.006842	1.31371	0.007497	1.17709	0.01139	1.12354	0.1233	1.3406	0.01582	1.40411	0.0004426	1.28914	0.0004759	1.05099	0.5821	-1.07406	0.07965	-1.11988	0.06531	1.05046	0.2169	1.02643	0.6984	1.03947	0.3316	1.00832	0.8229	1.13219	0.03208	1.05913	0.1103	1.05395	0.2109
merck-NM_138668_at	Ufsp2	192169	1.12424	0.1428	1.09691	0.1614	1.14404	0.004585				1.02113	0.7257	-1.00596	0.8548	1.01059	0.8396	1.05767	0.2678	1.04727	0.1972	1.04434	0.3205	1.0868	0.3801	1.15149	0.1104	1.07305	0.4318	1.09006	0.1705	1.1583	0.0006336	1.03005	0.5693	1.09059	0.09219	1.02069	0.841	1.33506	0.2434	1.04657	0.311	-1.00283	0.9376	1.04976	0.5226	1.07157	0.06986
merck-BC089462_a_at	Srp72	66661	1.1238	0.0153	1.11191	0.09273	1.09365	0.09932				1.1452	0.005791	1.10344	0.1603	1.07929	0.08943	1.11866	0.01138	1.04422	0.3099	-1.00135	0.9747	1.1323	0.0005997	1.1207	0.0002828	1.09091	0.02346	-1.01589	0.6444	1.05196	0.4064	1.0541	0.4432	1.12663	0.08601	1.07666	0.03722	1.19495	0.09725	1.14296	0.004018	1.07845	0.091	1.1038	0.01455	1.07456	0.2422
merck-AK193992_x_at	Tm9sf4	99237	1.12349	0.4942	1.04114	0.6516	-1.05482	0.6279				1.1695	0.08838	1.33844	0.007222	1.38676	0.003567	1.18757	0.1187	1.03191	0.4571	1.09084	0.101	1.3122	0.1182	1.33875	0.0154	1.28469	0.0005012	1.01098	0.9353	1.23526	0.02097	1.30287	0.1292	1.32801	0.006099	1.20834	0.02809	1.50141	0.07204	1.02269	0.7449	1.09767	0.1248	1.22017	0.01466	1.22733	0.03322
merck-BY668023_at			1.12339	0.06989	1.19746	0.007752	1.19608	0.01457				1.20737	0.008346	1.1053	0.02488	1.0708	0.05243	1.24486	0.003785	1.04479	0.5259	-1.04764	0.2779	1.24059	0.007599	1.10505	0.2973	1.01826	0.8371	-1.05145	0.4374	-1.08956	0.08081	-1.23649	0.02523	1.05655	0.2056	-1.04959	0.3958	1.12404	0.04412	1.12941	0.04407	1.06584	0.07149	-1.00312	0.9075	-1.05906	0.2219
merck-AK189487_a_at	Ilk	16202	1.12264	0.07121	1.15385	0.04348	-1.03911	0.6407				-1.11122	0.1378	1.04831	0.3396	1.13569	0.0112	-1.01252	0.8844	1.10205	0.07021	1.25366	0.002332	1.17109	0.109	1.13676	0.1406	1.17077	0.005882	1.13718	0.1033	1.04573	0.2829	-1.1778	0.06619	-1.05271	0.4225	-1.09039	0.1924	2.18776	0.05341	1.13381	0.06294	1.13645	0.02521	1.0248	0.7351	1.10441	0.1517
merck-NM_177009_at	Smyd4	319822	1.12104	0.2345	1.13789	0.02572	1.10261	0.2213				1.22467	0.1265	-1.05657	0.3811	1.29599	0.07916	-1.01994	0.8235	1.06006	0.471	1.03786	0.6792	1.10372	0.4768	1.04133	0.5134	-1.06782	0.3342	1.18288	0.02167	1.15569	0.07566	1.04494	0.5078	-1.05376	0.6069	1.0883	0.4127	1.7555	0.1455	1.25222	0.01449	1.44544	7.951e-05	1.20712	0.003371	1.17525	0.06264
merck-ENSMUST00000033995_s_at			1.12104	0.2212	1.09444	0.1353	1.04066	0.3769				1.26386	0.01458	1.31886	0.0005698	1.27438	0.04246	1.2475	0.08353	1.20626	0.02456	1.17929	0.02985	1.3627	0.04377	1.2697	0.0004857	1.24741	0.03269	1.15175	0.2176	1.19842	0.02467	1.20823	0.0274	1.00692	0.9038	1.10304	0.447	1.65882	0.0677	1.11053	0.01305	1.16257	0.055	1.16276	0.02259	1.2168	0.005084
merck-NM_028038_at	Ddx28	71986	1.1207	0.03242	1.36804	0.002293	1.09154	0.04047				1.13965	0.06688	1.26357	0.02114	1.46117	0.001618	1.13896	0.06923	1.1164	0.127	1.19083	0.0008878	1.30047	0.02342	1.46791	0.0105	1.30347	0.004573	-1.0159	0.8126	-1.0135	0.8277	-1.27909	0.05006	-1.01754	0.6398	1.0111	0.8993	1.36867	0.1741	1.0179	0.664	1.05794	0.3656	1.09807	0.09504	1.09587	0.07524
merck-NM_152234_s_at	Ubqln1	56085	1.12055	0.09276	1.29778	0.01789	1.11015	0.07851				1.29449	0.001015	1.2939	0.002352	1.24162	0.01027	1.18252	0.005091	1.1229	0.08589	1.08273	0.1332	1.34772	0.00303	1.38708	0.001488	1.20856	0.01422	-1.04458	0.3796	-1.04547	0.3705	-1.20232	0.03063	1.0486	0.1548	-1.03793	0.5469	1.3119	0.116	1.08723	0.007716	1.06952	0.1264	1.10805	0.07519	1.03624	0.1823
merck-NM_138584_a_at	Spg21	27965	1.1199	0.06832	1.04455	0.6195	-1.00084	0.993				1.08966	0.3392	1.13629	0.02871	1.33168	0.0557	1.35769	0.001245	1.20748	0.03544	1.21882	0.07408	1.31069	0.007879	1.42824	0.01011	1.43549	0.001831	-1.17487	0.07415	-1.07756	0.2464	-1.16065	0.1448	1.05368	0.6112	1.0691	0.4971	1.19547	0.1064	-1.05034	0.3337	1.08863	0.3922	-1.00297	0.9661	1.07838	0.3941
merck-NM_134100_at	Mfsd5	106073	1.1197	0.03223	1.19602	0.004466	1.13107	0.2618				1.07125	0.1837	1.20235	0.003933	1.29867	0.008415	1.17131	0.01425	1.05143	0.3443	1.05344	0.2187	1.33629	0.002229	1.19121	0.001768	1.18078	0.001099	-1.06218	0.411	1.14652	0.0271	1.05436	0.3249	1.27556	0.02367	1.17392	0.02998	1.33537	0.01626	1.03409	0.3624	1.07058	0.3571	1.00321	0.8881	-1.00589	0.8265
merck-NM_021498_a_at	Pole3	59001	1.1197	0.1917	1.16668	0.01011	1.05388	0.02274				1.09648	0.03162	1.16958	0.006095	1.27057	0.006961	1.14728	0.05645	1.09069	0.05206	1.07562	0.1115	1.15229	0.2106	1.28292	0.01869	1.1838	0.07117	-1.01584	0.7887	1.02362	0.6615	-1.12189	0.1719	1.06719	0.04283	1.17514	0.0728	1.58416	0.08132	1.06979	0.2372	1.00074	0.9806	1.01818	0.7546	1.03856	0.4628
merck-ENSMUST00000036476_s_at	Ddi2	68817	1.11764	0.3222	1.20243	0.06402	1.26619	0.2154				1.0584	0.4733	-1.11805	0.3874	-1.00614	0.9194	-1.24621	0.02095	-1.12611	0.1708	1.04064	0.7414	-1.04448	0.4829	-1.08928	0.2094	-1.02899	0.6911	1.26212	0.03489	1.39123	0.00765	1.07056	0.6368	-1.05833	0.7642	1.11679	0.2169	1.48559	0.3429	-1.02674	0.8369	-1.08703	0.4159	-1.22614	0.02659	-1.2473	0.03336
merck-NM_027314_at	2013-03-05	69104	1.11599	0.06546	1.064	0.278	1.00858	0.82				1.24014	0.001141	1.16743	0.0324	1.17017	0.03116	1.15694	0.003155	-1.00799	0.7801	-1.03433	0.4204	1.18509	0.009233	1.19017	0.02442	1.08268	0.1576	-1.01126	0.8132	-1.01217	0.7051	-1.08248	0.1763	1.07694	0.01167	1.05874	0.2358	-1.02196	0.559	1.02591	0.5018	1.04604	0.3492	1.02925	0.1112	-1.01325	0.5497
merck-AK218390_a_at	Uap1	107652	1.11514	0.1498	1.10464	0.4326	-1.01982	0.8266				-1.04316	0.5009	1.40055	0.01774	1.12624	0.385	1.30707	0.01154	1.23137	0.09747	1.41384	0.009216	1.57036	0.00706	1.63757	0.0008247	1.83908	0.00268	1.18806	0.01857	1.35238	0.00644	1.28736	0.05992	1.22335	0.06295	1.03157	0.8452	1.49142	0.1471	1.04244	0.7385	1.18891	0.0566	1.27614	0.02822	1.27761	0.02765
merck-AK170206_at	F630028O10Rik	100038363	1.11447	0.5142	1.01534	0.888	1.30948	0.1135				1.20665	0.01617	-1.1238	0.3395	-1.1546	0.429	1.26824	0.06845	1.09504	0.3119	1.02414	0.8655	1.42922	0.01348	-1.11304	0.5455	-1.00468	0.9812	-1.22755	0.245	-1.0422	0.6268	1.1587	0.2291	1.47469	0.04126	1.05305	0.7899	1.69395	0.1262	1.27233	0.1355	1.18533	0.09607	1.84077	0.0002115	1.22132	0.08774
merck-NM_011733_s_at	Csda	56449	1.11404	0.06529	1.16832	0.001828	1.04239	0.5526				1.19732	0.0005302	1.27087	0.0001512	1.44877	0.0007565	1.28677	8.523e-05	1.20481	0.0135	1.26648	0.0004696	1.28027	0.02035	1.49176	5.281e-05	1.3213	2.152e-05	-1.12764	0.01083	-1.10179	0.1239	-1.22473	0.000747	-1.05933	0.3016	1.06094	0.2944	1.22512	0.05086	1.06255	0.03475	1.12207	0.04683	1.27585	0.02195	1.14412	0.02894
merck-NM_021305_at	Sec61a2	57743	1.11383	0.4168	1.35301	0.003057	1.14099	0.09175				1.20829	0.04506	1.32465	4.357e-05	1.39155	0.001591	1.29778	0.01655	1.11905	0.2758	1.24715	0.03997	1.24572	0.04056	1.5787	0.005374	1.36019	0.004173	-1.1006	0.3275	1.11586	0.2506	-1.10255	0.1606	1.01998	0.7613	1.07674	0.4211	1.834	0.1168	1.06542	0.2502	1.16496	0.02634	1.08813	0.0868	1.11643	0.1416
merck-NM_027852_at	Rarres2	71660	1.11353	0.4112	1.15263	0.105	1.15149	0.04739				1.21414	0.02738	1.3858	0.004412	1.37943	0.0009952	1.21272	0.0007591	1.17725	0.001514	1.16641	0.00479	1.28884	0.01912	1.33937	0.0002559	1.27997	0.001198	1.04383	0.4595	1.07149	0.1612	1.07046	0.5147	1.08101	0.04827	1.04679	0.5328	1.26619	0.0005912	1.06618	0.05914	1.10894	0.01307	1.2366	0.004914	1.2589	0.0002919
merck-AK154258_at	E030016H06Rik	402722	1.11332	0.03151	1.13577	0.2593	1.04479	0.7019				1.10583	0.336	1.18233	0.1341	1.36458	0.00891	1.34679	0.005507	1.13532	0.2333	1.27497	0.02463	1.09792	0.2998	1.20202	0.01593	1.07332	0.4956	-1.29062	0.001068	1.49005	0.005071	1.24802	0.02157	1.14309	0.254	1.05167	0.72	1.3369	0.2146	1.25603	0.2517	1.32312	0.2485	1.34772	0.01164	1.37436	0.02535
merck-AK004106_at	1110035D15Rik	68684	1.11283	0.04939	1.1976	0.007667	1.0888	0.3628				1.15359	0.1043	1.16528	0.06617	1.39059	0.0214	1.12194	0.01166	1.02402	0.5825	1.19454	0.04076	1.14977	0.02136	1.33937	0.003939	1.40152	0.0008105	1.06368	0.1648	-1.00053	0.9923	-1.28056	0.05832	1.06544	0.4198	1.1092	0.3223	1.20576	0.03914	1.03486	0.6015	1.05073	0.4037	1.01106	0.7931	1.0858	0.2409
merck-AK160600_a_at	Srprb	20818	1.11273	0.1671	1.21958	0.00619	1.1873	0.02884				1.05881	0.2879	1.18744	0.004524	1.0502	0.06431	1.1424	0.007791	1.11283	0.08159	1.0872	0.08577	1.10408	0.08077	1.26212	0.001339	1.15104	0.02799	1.08785	0.1629	1.01961	0.7638	-1.02405	0.6862	1.12065	0.06415	1.03195	0.4712	1.51915	0.04201	1.17606	0.01297	1.0964	0.02653	1.05594	0.269	1.06138	0.0664
merck-ENSMUST00000093415_at			1.1126	0.2474	1.06427	0.3986	1.03043	0.5944				1.05378	0.386	1.12357	0.04292	1.15601	0.06489	1.16864	0.03033	1.07572	0.05564	1.0549	0.2948	1.07622	0.2443	1.14338	0.06758	1.09335	0.1374	-1.14934	0.0413	1.16225	0.1266	1.12341	0.05818	1.184	0.003451	1.15189	0.1005	1.49108	0.0363	1.03405	0.7148	1.09074	0.1679	1.07977	0.04786	1.1746	0.04036
merck-NM_027318_at	Znhit1	70103	1.11119	0.1771	1.13329	0.01645	1.05032	0.1567				1.02452	0.7051	1.04633	0.1363	1.14056	0.02791	1.06503	0.1706	1.02967	0.4538	1.10606	0.0144	1.13389	0.03084	1.23336	0.001477	1.18793	0.006003	1.00688	0.9065	1.14214	0.01527	-1.03903	0.2669	1.0929	0.03729	1.10134	0.04467	1.28647	0.0557	-1.01696	0.7442	1.01882	0.547	1.1191	0.01235	1.06336	0.1662
merck-BC107216_a_at	Gtpbp8	66067	1.10999	0.2802	1.14528	0.3005	1.13813	0.07589				1.19226	0.01625	1.10545	0.0355	1.2785	0.004725	1.07728	0.2479	1.06699	0.2182	1.08418	0.01313	1.13039	0.2938	1.0593	0.1218	1.08034	0.2109	1.08368	0.2393	1.26299	0.09973	1.19732	0.02891	1.05709	0.2681	1.15414	0.1108	1.38102	0.1854	1.12217	0.06055	1.17428	0.07835	1.17031	0.02242	1.12795	0.02622
merck-NM_130882_at	Cyp4f13	170716	1.10971	0.1926	-1.03103	0.7943	-1.0201	0.8254				1.18449	0.1525	1.21266	0.01815	1.2694	0.01597	1.19815	0.03544	1.20359	0.004872	1.16794	0.02115	1.06871	0.4979	1.13514	0.1046	1.11923	0.1725	-1.24265	0.02117	1.1517	0.2471	1.29628	0.01061	-1.01873	0.8034	1.16885	0.1818	1.55239	0.2814	1.07256	0.2636	1.19806	0.007509	1.21021	0.002458	1.27968	0.001455
merck-NM_133847_at	Tm9sf4	99237	1.10912	0.1753	1.17907	0.01383	1.09499	0.08994				-1.0175	0.6668	1.0265	0.6283	1.10441	0.1229	1.09305	0.2337	1.06326	0.1269	1.11841	0.0201	1.11859	0.3113	1.19553	0.05248	1.17236	0.01631	1.01389	0.8562	-1.08388	0.1468	-1.19116	0.1239	1.01842	0.6335	-1.00878	0.8819	1.48696	0.0818	1.12285	0.01271	1.09507	0.1884	1.15667	0.01256	1.09446	0.2625
merck-NM_007760_at	Crat	12908	1.10887	0.3027	1.00128	0.9891	-1.15271	0.2791				1.45814	0.07005	1.54739	0.001226	1.69083	0.04185	1.20448	0.09806	1.23467	0.05851	1.26561	0.06796	1.53922	0.01008	1.75833	0.001238	1.59625	0.006883	-1.02041	0.8749	-1.16177	0.07362	-1.16097	0.1434	-1.14335	0.2208	-1.14406	0.4486	1.20715	0.2567	-1.13261	0.1051	1.01502	0.8014	1.13763	0.05085	1.11774	0.3306
merck-NM_009463_at	Ucp1	22227	1.10843	0.9018	1.0223	0.8096	4.10866	0.2081				11.9674	0.001225	1.69551	0.003688	-1.04419	0.9523	4.4617	0.02409	1.14615	0.2674	3.15864	0.1691	15.6315	0.0009949	3.02622	0.02247	2.82813	0.3882	2.12324	0.2963	-1.31856	0.05125	-1.15609	0.4251	-1.88843	0.5863	-14.0929	0.05889	1.50107	0.2846	1.48354	0.2351	4.11813	0.0005186	4.22669	0.0001588	2.53279	0.01061
merck-NM_026618_at	Ccdc56	52469	1.10752	0.06965	1.08693	0.0123	1.06652	0.2315				1.07226	0.05974	1.03796	0.2406	1.1081	0.01084	1.14609	0.0115	1.00486	0.8911	1.06723	0.01374	1.20848	0.00273	1.1719	0.002993	1.1003	0.002185	1.05138	0.3203	1.06937	0.1685	-1.04313	0.2817	1.0115	0.7881	-1.02915	0.1083	1.19138	0.04386	1.01236	0.7313	1.07157	0.06011	1.07164	0.09669	1.0375	0.2121
merck-NM_024267_s_at	Ipo4	75751	1.10517	0.1912	1.21563	0.03882	1.07607	0.357				1.04141	0.4891	1.18719	0.01808	1.24552	0.03709	1.17501	0.006182	1.10652	0.09454	1.18217	0.07516	1.27703	0.0265	1.35613	0.006276	1.18774	0.01055	1.07439	0.163	1.10492	0.1843	1.05153	0.612	1.03624	0.6192	1.08968	0.2847	1.64551	0.02467	1.12738	0.05656	1.13661	0.08091	1.03364	0.5342	1.11176	0.1582
merck-AK014348_a_at	Coq5	52064	1.10505	0.156	1.01777	0.8637	-1.05487	0.5274				1.33721	0.0309	1.33168	0.04813	1.37404	0.04289	1.21834	0.006236	1.02475	0.5662	1.19784	0.02304	1.50834	0.00172	1.53144	0.002708	1.53144	0.006029	-1.01307	0.8672	1.22383	0.02132	-1.03069	0.8424	-1.17279	0.1027	-1.12699	0.3698	1.32617	0.2965	1.09428	0.04165	1.1559	0.03076	1.20765	0.008478	1.21487	0.01355
merck-BM963943_a_at	Vstm2a	211739	1.10492	0.3129	1.71593	0.001051	1.15022	0.2907				1.08408	0.2861	1.65044	0.0002039	1.41124	0.03043	1.17964	0.04057	1.68461	0.008867	1.66265	0.002101	1.14375	0.1415	2.51768	0.00346	1.52686	0.002979	1.04539	0.7205	1.05567	0.6481	-1.39508	0.03109	1.08673	0.3102	1.17487	0.3156	1.93241	3.392e-05	2.25476	0.0004572	2.1252	3.952e-05	1.57362	0.0001921	2.04174	0.0001559
merck-AK153754_at	AA667203	100503467	1.10474	0.4687	1.2047	0.2427	1.11401	0.1735				1.18258	0.209	1.42397	0.001244	1.96607	0.007445	1.45178	0.0002353	1.17923	0.01675	1.18511	0.2517	1.25311	0.04959	1.68306	0.008999	1.34648	0.02269	-1.25756	0.04544	1.58708	0.00623	1.39959	0.01984	1.1733	0.05784	1.59001	0.0302	1.33321	0.1532	-1.09633	0.4534	1.04703	0.5676	-1.01856	0.9034	1.16461	0.1294
merck-NM_019776_at	Snd1	56463	1.10443	0.06663	1.21512	0.0001424	1.14942	0.05597				-1.10724	0.09243	1.11076	0.06885	1.037	0.575	1.08388	0.05932	1.08588	0.1089	1.12269	0.04995	1.11347	0.2578	1.24695	0.04718	1.14794	0.08029	1.14887	0.003094	-1.02296	0.4572	-1.13102	0.1675	1.05533	0.4517	-1.01184	0.9112	1.33137	0.02857	1.07468	0.1155	1.03367	0.4506	1.03626	0.3516	-1.01421	0.8399
merck-NM_173719_s_at	Med8	80509	1.10426	0.04045	1.33752	0.0003484	1.2582	0.002282				1.11012	0.001036	1.224	0.00232	1.24182	0.02922	1.10025	0.03451	1.12632	0.05739	1.02288	0.4831	1.10311	0.01772	1.27673	0.002415	1.27087	0.00206	1.05296	0.2129	1.05184	0.2975	-1.07325	0.2703	1.15024	0.009274	1.05012	0.5439	1.26678	0.08488	1.04234	0.2418	1.05262	0.2467	1.03236	0.2292	1.0636	0.00751
merck-NM_180678_at	Gars	353172	1.10382	0.05606	1.20926	0.01794	1.14887	0.02345				1.25513	0.004951	1.15505	0.08088	1.19377	0.07128	1.21731	0.002357	1.08206	0.03306	1.14477	0.006819	1.28588	0.001294	1.20296	0.01908	1.14283	0.02952	1.01572	0.7125	1.0409	0.3745	-1.05329	0.3992	1.0628	0.08839	1.06011	0.3115	1.22721	0.07712	1.07201	0.1954	1.13729	0.03925	1.02724	0.2844	1.04836	0.2114
merck-NM_024222_at	Stt3b	68292	1.10375	0.06545	1.07463	0.06478	1.09964	0.02865				1.1199	0.004204	1.11666	0.003828	1.11805	0.001124	1.11296	0.01678	1.08961	0.1047	1.03758	0.2885	1.13081	0.0009078	1.09767	0.05167	1.07585	0.3816	-1.02145	0.5766	1.0604	0.1605	1.12432	0.006837	1.017	0.4997	-1.044	0.5303	1.01449	0.5568	1.10268	0.01151	1.10347	0.1231	1.09913	0.01403	1.03533	0.4639
merck-ENSMUST00000072572_at			1.10276	0.1524	1.11442	0.2378	1.00062	0.9916				1.1485	0.08497	1.19545	0.03441	1.15977	0.1581	1.08873	0.2701	1.03115	0.5565	1.11347	0.01632	1.08163	0.2146	1.09126	0.22	1.09906	0.05075	1.0074	0.906	1.39059	0.009058	1.27556	0.03017	1.04817	0.3164	-1.00796	0.8994	1.523	0.2227	1.17236	0.01563	1.02183	0.7867	1.10385	0.2232	1.18558	0.00978
merck-AK167466_a_at	Hn1	15374	1.10253	0.2868	1.36458	0.0006067	1.28469	0.005993				1.04998	0.4777	1.85396	0.0003735	1.53179	0.009851	1.08173	0.3572	1.2335	0.0406	1.1949	0.04024	1.25072	9.739e-05	1.60288	0.03117	1.45345	0.01062	1.07649	0.4305	1.83865	0.003311	1.72147	0.003918	1.20993	0.04499	-1.06957	0.4297	1.26009	0.02646	1.36773	0.01022	1.06898	0.5421	1.23871	0.003485	1.33721	0.00753
merck-S68022_a_at	Brcc3	210766	1.10243	0.1331	1.1588	0.07004	1.05182	0.4052				1.02582	0.6999	1.15327	0.004824	1.18558	0.001147	1.09592	0.02516	1.02934	0.4464	1.08039	0.0005838	1.12608	0.004407	1.23911	0.002008	1.17799	0.004139	1.03858	0.4313	1.14868	0.09181	1.05567	0.2977	1.04908	0.4141	1.09562	0.0735	1.59956	0.1476	1.15295	0.001884	1.10736	0.01455	1.13164	0.1091	1.15659	0.00266
merck-NM_009272_at	Srm	20810	1.10098	0.1689	1.25066	0.002914	1.13752	0.127				-1.04354	0.3028	1.13237	0.02031	1.17921	0.01515	1.11142	0.09264	1.03191	0.5982	1.02591	0.6706	1.19465	0.02796	1.26038	0.03462	1.18236	0.01496	-1.00651	0.9108	-1.01554	0.7458	-1.13464	0.1283	1.16067	0.08767	1.01471	0.8182	1.7386	0.01932	1.2109	0.00134	1.1769	0.007563	1.06101	0.1906	1.03645	0.5297
merck-ENSMUST00000066594_at	Il12rb1	16161	1.1002	0.4031	-1.2305	0.2584	-1.16893	0.04932				-1.30287	0.01709	-1.23806	0.2203	-1.10746	0.4029	-1.24308	0.06291	-1.21311	0.0248	-1.38995	0.02016	-1.735	0.05233	-1.59882	0.02835	-1.74663	0.004612	1.15401	0.295	1.34091	0.02419	1.67571	0.04955	1.25032	0.01532	1.27204	0.0465	1.02811	0.9385	-1.32892	7.397e-05	-1.34184	0.01316	-1.68035	0.001131	-1.30287	0.01015
merck-DQ054831_a_at	Tbc1d15	66687	1.09923	0.09046	1.07231	0.09346	1.03538	0.6265				1.01427	0.8182	1.31795	0.001352	1.17834	0.07259	1.04573	0.4268	1.31371	0.00779	1.3128	0.0003809	1.1659	0.06104	1.4897	0.001388	1.3128	0.005445	1.1312	0.003689	-1.05446	0.3782	1.03994	0.5817	-1.06272	0.3136	1.0161	0.7689	1.37246	0.3098	1.07201	0.4443	-1.00958	0.9153	1.01396	0.8337	1.07458	0.1661
merck-NM_025945_at	Polr3d	67065	1.09858	0.1656	1.19989	0.0006182	1.20368	0.0004362				1.02795	0.5807	1.15085	0.0002809	-1.00004	0.9993	1.07704	0.1201	1.04754	0.3528	1.0153	0.7687	1.04694	0.416	1.11944	0.002971	1.05102	0.1097	1.03889	0.4108	1.12824	0.03208	1.0204	0.5688	1.11025	0.04111	-1.01095	0.7695	1.36616	0.02833	1.12974	0.01668	1.06714	0.2177	-1.0514	0.1368	-1.05451	0.2142
merck-AK160200_a_at	Chid1	68038	1.09767	0.4062	1.08171	0.4249	1.09199	0.2476				1.13532	0.1449	1.10527	0.173	1.18408	0.08606	1.15835	0.145	-1.00408	0.9064	1.14288	0.03381	1.47435	0.01705	1.17671	0.1349	1.26882	0.04457	-1.001	0.9933	1.25583	0.02121	1.0833	0.3743	1.14485	0.06675	1.0866	0.5623	1.95029	0.07322	1.19834	0.07256	1.16893	0.07872	1.49417	0.004464	1.43285	0.008702
merck-ENSMUST00000039510_x_at			1.09643	0.1688	1.09668	0.1632	1.04359	0.3072				1.0428	0.3278	1.16378	0.0003461	1.07238	0.02995	1.12117	0.001572	1.08568	0.01289	1.08163	0.003682	1.14064	0.003089	1.15792	0.001163	1.11921	0.009112	1.06143	0.1563	1.04884	0.2547	1.0056	0.8377	-1.01772	0.5696	-1.04662	0.3368	1.28825	0.008519	1.09069	0.01862	1.0566	0.1304	-1.00468	0.9399	-1.00145	0.9712
merck-NM_001017966_s_at	Ddi2	68817	1.09587	0.2732	1.23495	0.0004838	1.14422	0.06894				1.08835	0.03931	1.11702	0.1873	1.19231	0.06003	1.14262	0.0324	1.11771	0.04656	1.09144	0.08807	1.23751	0.0075	1.1476	0.01842	1.14889	0.05542	-1.07833	0.3512	1.03517	0.4811	-1.07585	0.2931	1.09979	0.1346	1.04918	0.4685	1.29599	0.2761	-1.10344	0.2421	-1.03765	0.6949	1.15942	0.01218	1.19333	0.04138
merck-AK144653_a_at	Eya3	14050	1.09539	0.3688	1.47503	7.808e-06	1.21314	0.01891				1.25262	0.00504	1.26415	0.007208	1.46117	0.0006478	1.16856	0.05161	1.11242	0.02318	-1.00914	0.8909	1.33107	0.002318	1.31735	0.01252	1.11599	0.4059	-1.10258	0.3942	1.23509	0.001287	-1.01392	0.8824	1.33814	0.006318	1.31371	0.1409	1.29599	0.02242	1.15622	0.02442	1.14852	0.04452	1.18108	0.005071	1.13021	0.09224
merck-NM_019490_at	Uso1	56041	1.09396	0.1847	1.13512	0.07145	1.08285	0.01813				1.0639	0.08938	1.2144	0.00781	1.11504	0.1064	1.10192	0.077	1.03784	0.1733	1.0782	0.05279	1.16869	0.1085	1.2343	0.007357	1.13889	0.03998	1.03939	0.4087	1.11235	0.06607	1.06925	0.271	1.11787	0.002464	1.05385	0.4651	1.28855	0.1225	1.19124	0.054	1.09706	0.1361	-1.01239	0.7947	1.08109	0.3572
merck-BC016539_at	Hmcn1	545370	1.09333	0.6967	-1.10685	0.5945	-1.6014	0.004017				-1.10639	0.5956	-1.34555	0.1234	-1.06431	0.6977	-1.70608	0.05236	-1.2841	0.1162	-1.47503	0.08337	-1.7636	0.05761	-1.9593	0.01812	-1.36647	0.1132	1.01466	0.9497	2.04975	0.004976	2.11592	0.01319	1.28204	0.1778	1.19223	0.474	-1.19358	0.5364	-1.25516	0.3713	-1.15112	0.5366	-1.23095	0.09424	-1.22817	0.4722
merck-NM_026522_at	Chid1	68038	1.09287	0.3747	1.06802	0.3092	1.18484	0.1059				1.07634	0.2393	1.08643	0.2796	1.06272	0.4114	1.15006	0.03014	1.10604	0.1602	1.17444	0.004769	1.17384	0.2104	1.24997	0.005349	1.15247	0.1286	1.14905	0.1048	1.05315	0.33	1.06918	0.3784	1.18754	0.09318	1.30677	0.004383	1.32862	0.004132	1.18212	0.02874	1.0409	0.3434	1.13752	0.01179	1.10997	0.08893
merck-AK134557_a_at	Eif4g1	208643	1.09136	0.1443	1.21051	0.006462	1.08668	0.1243				1.12738	0.07262	1.16126	0.01051	1.31826	0.001828	1.21675	0.01011	1.12673	0.004684	1.1392	0.005217	1.21255	0.06508	1.29152	0.02906	1.23632	0.0002338	-1.03676	0.4683	1.11204	0.02482	1.05036	0.5039	1.11756	0.01734	1.11337	0.09757	1.35145	0.09792	1.09375	0.06052	1.1164	0.01527	1.09131	0.07085	1.10617	0.02788
merck-NM_173453_at	Tmem11	216821	1.09124	0.2907	1.18675	0.01147	-1.00578	0.9196				1.06272	0.1717	1.18941	0.002645	1.16297	0.02054	1.13661	0.04285	1.07392	0.2426	1.14138	0.03487	1.07071	0.09584	1.27145	0.001152	1.22538	0.0309	1.10065	0.1666	-1.02501	0.5758	-1.09353	0.3079	-1.00132	0.985	-1.00173	0.9819	1.33752	0.0552	-1.0617	0.2683	1.03774	0.352	1.04047	0.3074	1.06527	0.2345
merck-NM_145406_at	Slc10a3	214601	1.09101	0.2468	1.19925	0.02025	1.1987	0.04627				1.1517	0.03325	1.34369	0.0006369	1.51985	0.01077	1.10879	0.0985	1.12104	0.03108	1.17731	0.01061	1.19278	0.05826	1.13329	0.0813	1.19724	0.05134	1.00698	0.8797	1.24917	0.00815	1.39252	0.03012	1.19572	0.01859	1.48491	0.03553	1.76035	0.1421	1.07731	0.08196	1.01302	0.8068	-1.02158	0.519	-1.03987	0.3359
merck-NM_133858_s_at	Fam63a	75007	1.08983	0.2101	1.21862	0.004409	1.16866	0.1223				1.22186	0.005205	1.12995	0.1924	1.5325	0.003184	1.27556	0.01673	1.2305	0.001435	1.21543	0.01369	1.43714	0.01891	1.37025	0.01132	1.41906	0.0009193	-1.07952	0.4309	1.02288	0.4462	-1.12393	0.2412	1.10767	0.2063	1.04093	0.3252	1.54064	0.1135	-1.00171	0.9776	-1.10589	0.2126	1.1136	0.06293	1.15664	0.06177
merck-BQ713790_a_at	Csnk1a1	93687	1.08941	0.153	1.24108	0.01086	-1.02348	0.7866				1.04662	0.5265	1.07231	0.1626	1.20177	0.05983	1.10149	0.004206	1.07771	0.174	1.17921	0.007666	1.12549	0.02378	1.26386	0.006724	1.2128	0.03376	-1.06716	0.01913	1.05699	0.3199	-1.26299	0.01086	-1.13415	0.07275	-1.14987	0.2151	1.29957	0.1888	1.0595	0.3523	1.03884	0.485	1.15226	0.05954	1.09683	0.1494
merck-AK160358_at	D11Ertd717e	52704	1.08893	0.5452	1.88365	0.002311	1.42626	0.03211				1.13397	0.2112	1.95794	1.734e-05	1.69356	0.007271	1.60509	0.00383	2.10766	0.0005168	1.41026	0.005463	1.26999	0.1746	1.87456	0.004348	1.68772	0.02932	-1.11843	0.08526	1.58489	0.008631	1.55812	0.002453	1.30047	0.05079	1.39669	0.2075	2.59597	0.02098	1.29181	0.05694	1.24308	0.05123	1.06498	0.6642	1.30077	0.01991
merck-NM_153091_s_at	St7l	229681	1.08865	0.4348	1.04785	0.4427	-1.03872	0.3608				1.25922	0.02531	1.25199	0.005272	1.26154	0.03648	1.04964	0.5578	1.0594	0.3685	-1.00752	0.9015	1.31978	0.06553	1.38166	0.008606	1.19325	0.09127	1.12158	0.2089	1.24472	0.02877	1.24328	0.0304	1.13264	0.1027	1.14148	0.1136	1.68151	0.2729	1.12259	0.06665	1.05964	0.3579	1.17004	0.05027	1.1486	0.1089
merck-AK140727_at			1.08863	0.6014	1.03371	0.8014	-1.06319	0.6871				1.33015	0.1323	1.07905	0.3855	1.53851	0.05098	1.21708	0.1696	1.01557	0.9395	1.09931	0.382	1.3807	0.1876	1.38197	0.1991	1.43847	0.1331	-1.10741	0.5414	1.0187	0.9054	-1.04376	0.5979	1.42528	0.0311	1.08343	0.68	2.39442	0.0141	1.5073	0.02526	1.37246	0.05946	1.58526	0.01035	1.43648	0.06536
merck-ENSMUST00000048790_a_at			1.08845	0.2844	1.29033	0.06305	-1.01356	0.8838				-1.05022	0.449	-1.00276	0.9805	-1.04045	0.7762	1.07211	0.1281	1.5574	0.005246	1.44245	0.01025	-1.00338	0.9712	1.09381	0.6253	1.20806	0.1121	1.06113	0.4331	1.15221	0.2631	-1.06454	0.7322	-1.02263	0.7623	-1.00939	0.929	1.12225	0.6172	1.53109	0.0008351	1.01947	0.8078	1.22228	0.03794	1.5188	0.001331
merck-NM_027519_at	6330406I15Rik	70717	1.0881	0.5828	1.51845	0.04581	1.41971	0.006644				1.00252	0.9788	1.45044	0.0003772	1.04085	0.814	1.71435	0.0006779	1.93419	0.00015	1.46218	0.0002353	1.38007	0.0707	1.23396	0.2111	1.25222	0.108	-1.18694	0.06434	-1.0345	0.6226	1.24437	0.01658	1.20695	0.02397	-1.00457	0.9639	2.54566	0.007682	1.59368	1.544e-05	1.51008	0.01031	1.14456	0.1009	-1.01661	0.883
merck-AK075971_a_at	Glud1	14661	1.08703	0.1916	1.09152	0.1977	1.03889	0.4146				1.15667	0.1108	1.1908	0.002824	1.30437	0.005318	1.07285	0.01308	1.02679	0.6194	1.09224	0.0887	1.30707	0.0006415	1.18402	0.0491	1.15744	0.1129	1.04988	0.3345	1.09926	0.09224	-1.0845	0.1525	1.10535	0.02548	1.00578	0.9539	1.30737	0.1915	1.01302	0.87	-1.00114	0.986	1.11663	0.07631	1.1503	0.002037
merck-AK162118_a_at	D1Bwg0212e	52846	1.08655	0.1428	1.16778	0.04615	1.10746	0.1906				1.0867	0.04189	1.11558	0.07195	1.11201	0.07478	1.06341	0.1297	1.02589	0.4201	1.07706	0.1818	1.11227	0.1403	1.12448	0.04337	1.11771	0.05905	-1.00992	0.8364	1.27703	0.001907	1.19567	0.02166	1.15752	0.09466	1.02513	0.6587	1.43318	0.1461	1.04966	0.4934	1.0596	0.3488	1.13695	0.02655	1.13747	0.1635
merck-NM_130862_at	Baiap2	108100	1.08498	0.5321	1.16453	0.01831	1.23347	0.09358				1.13279	0.2486	1.32617	4.28e-05	1.33383	0.01453	1.3555	0.07259	1.55132	0.0002888	1.42102	0.001138	1.17847	0.3373	1.39959	0.02036	1.35052	0.04996	-1.21417	0.1401	-1.10395	0.2423	-1.10994	0.3204	1.10923	0.3245	-1.00724	0.9582	1.33475	0.06443	1.10882	0.1264	1.03567	0.7307	1.26096	0.002673	1.35238	0.004228
merck-NM_008951_at	Psmd4	19185	1.08485	0.01445	1.10976	0.0685	-1.00132	0.9608				1.03378	0.3643	1.06822	0.1549	1.12621	0.03459	1.0733	0.078	-1.0382	0.1443	1.0592	0.09553	1.15183	0.006196	1.18856	0.005168	1.15242	0.001231	1.03321	0.4646	1.05015	0.0007241	-1.13441	0.01676	1.00176	0.9532	-1.01386	0.6406	1.04655	0.2916	-1.02293	0.06351	1.0055	0.877	1.06881	0.05113	1.12985	0.001164
merck-BC002037_a_at	Pafah1b2	18475	1.08475	0.3342	1.30257	0.002149	1.14317	0.01676				1.25589	5.752e-05	1.17842	0.01255	1.10487	0.02989	1.12305	0.1082	1.04858	0.2537	-1.01214	0.8291	1.28855	0.03198	1.18675	0.003556	1.13512	0.1873	1.06128	0.4462	1.0583	0.3114	-1.08298	0.3229	1.02577	0.6412	-1.10197	0.3296	1.48868	0.06882	1.14285	0.0009849	1.09368	0.02799	1.12047	0.1157	1.04949	0.3517
merck-AK168175_a_at	Sar1a	20224	1.08395	0.1667	1.18435	0.0141	1.05073	0.3209				-1.02054	0.6323	1.10571	0.1704	1.10989	0.03845	1.03696	0.3165	1.01025	0.8149	1.04971	0.2855	1.21767	0.004878	1.19989	0.03432	1.15452	0.04181	1.0792	0.1069	1.07523	0.08684	-1.1659	0.01914	1.09681	0.04916	1.06174	0.3981	1.27997	0.01121	1.07224	0.2781	1.04942	0.4051	1.00825	0.8904	1.10856	0.07532
merck-NM_013842_s_at	Xbp1	22433	1.0834	0.0577	1.33137	0.006195	1.17149	0.1308				1.34462	0.0007406	1.50072	0.001576	1.4388	0.005607	1.52405	0.0001329	1.44577	0.01248	1.18386	0.01562	1.47197	0.005164	1.54312	0.004269	1.49279	0.004542	-1.24037	0.0008739	-1.10877	0.05465	1.02754	0.7436	1.07627	0.1653	1.02044	0.847	1.6573	0.1218	1.19352	0.01862	1.13269	0.02125	1.06888	0.1506	-1.09908	0.1719
merck-NM_031256_at	Plekha3	83435	1.08323	0.08222	1.08196	0.01768	1.12448	0.01114				1.19594	0.004222	1.2154	0.002984	1.02516	0.6556	1.13632	0.002115	1.12824	0.01064	1.02293	0.5405	1.14776	0.06594	1.15343	0.001336	1.04568	0.5817	1.03309	0.09205	1.0416	0.3266	1.11038	0.09016	1.11276	0.007026	1.04978	0.6232	1.08966	0.1147	1.2627	0.0233	1.15396	0.05309	1.05653	0.05161	-1.01652	0.8424
merck-AK170942_a_at	Clic4	29876	1.08315	0.4753	1.00987	0.918	1.12197	0.1137				-1.00132	0.9844	1.26853	0.005429	1.11933	0.02681	1.23521	0.02612	1.14283	0.08439	1.15229	0.002296	1.4481	0.003734	1.27761	0.01161	1.21989	0.1448	1.34091	0.02022	1.19149	0.008995	1.09091	0.2821	1.30107	0.0006983	1.05728	0.7285	1.83992	0.0194	1.17769	0.02002	1.13483	0.141	1.12497	0.2113	-1.02144	0.6586
merck-NM_026434_at	Rbm18	67889	1.08258	0.4698	1.09696	0.1754	1.0732	0.342				1.11555	0.006414	1.07029	0.2495	1.04354	0.449	1.10843	0.1152	1.04995	0.0911	1.05563	0.1086	1.02631	0.7136	1.00849	0.9147	1.00222	0.9763	1.06319	0.3882	1.09494	0.02091	1.16504	0.1224	1.06684	0.2529	1.04093	0.4079	1.26212	0.1294	1.20598	0.003684	1.13598	0.03118	1.07053	0.04911	1.11712	0.1117
merck-NM_183112_at	1700029I15Rik	75641	1.08236	0.3557	1.32495	0.05344	1.05305	0.6317				1.10154	0.4489	1.26154	0.01162	1.30077	0.05867	1.14993	0.2258	1.11481	0.0289	1.07275	0.5327	1.47809	0.003357	1.50904	0.001917	1.54989	0.0012	-1.04143	0.7509	1.42692	0.01162	1.11957	0.285	1.36239	0.005339	1.12091	0.207	1.32312	0.08877	-1.05857	0.3247	1.02386	0.6457	1.21851	0.05514	1.41808	0.007593
merck-NM_026768_at	Mrps18a	68565	1.08193	0.09742	1.10197	0.1693	1.00039	0.993				1.16579	0.11	1.33752	0.0002155	1.23004	0.03496	1.03243	0.5395	-1.06162	0.2324	1.03421	0.3319	1.38166	0.0004762	1.29152	0.008108	1.33752	0.0005038	-1.02714	0.5348	1.12313	0.05048	-1.10395	0.1112	-1.12606	0.03245	-1.14731	0.02621	1.37057	0.08845	1.03903	0.5423	1.06368	0.1195	1.12052	0.02099	1.13347	0.005084
merck-NM_144887_at	Zdhhc5	228136	1.08176	0.02857	1.09954	0.02554	1.08338	0.03432				1.11314	0.003622	1.01924	0.5026	1.09202	0.01716	1.08308	0.1456	1.07845	0.02988	1.04952	0.2548	1.08423	0.06316	1.10418	0.02231	1.02282	0.4301	1.00151	0.9784	1.00267	0.9303	-1.04653	0.3403	1.08901	0.05336	1.0287	0.4418	1.28914	0.06221	1.09481	0.006941	1.11219	0.002954	1.0397	0.0695	1.01081	0.708
merck-NM_001033164_s_at	2510002D24Rik	72307	1.08138	0.3991	-1.22239	0.02738	-1.15168	0.02791				-1.22518	0.002843	-1.05463	0.336	1.01982	0.7749	-1.16206	0.01002	-1.06299	0.2513	1.00951	0.8961	-1.33444	0.004001	-1.1279	0.05287	-1.10979	0.1116	1.17633	0.04399	-1.07654	0.205	1.05636	0.4917	1.09759	0.1883	1.20069	0.06548	1.11342	0.6312	-1.1052	0.2055	-1.17147	0.004114	-1.20971	0.007924	-1.05886	0.4563
merck-NM_013481_at	Bop1	12181	1.08046	0.07348	1.33537	0.0005953	1.08365	0.2473				-1.00413	0.9356	1.10757	0.1357	1.23115	0.1366	1.04747	0.2485	1.03169	0.4293	1.04011	0.4608	1.13496	0.03055	1.38357	0.004561	1.24368	0.007285	-1.04484	0.2529	-1.03119	0.5734	-1.28499	0.03132	1.00787	0.9017	-1.05833	0.4556	1.45412	0.04832	1.04246	0.4527	1.06412	0.1908	1.02806	0.6223	1.06135	0.3454
merck-AK004975_a_at	Ap2b1	71770	1.07997	0.1896	1.29808	0.001356	1.16727	0.06783				-1.04496	0.4233	1.09413	0.06492	1.26648	0.03722	1.1685	0.01989	1.07783	0.1417	1.11655	0.05538	1.31129	0.001647	1.33168	0.006958	1.15878	0.176	-1.03727	0.5837	1.14204	0.07667	-1.04277	0.5645	1.2785	0.006868	1.11163	0.4403	1.66917	0.01825	1.14333	0.02802	1.07952	0.3425	1.14871	0.01199	1.07399	0.2145
merck-NM_145396_at	Tbl3	213773	1.07954	0.02617	1.24371	0.004651	1.11178	0.09755				1.07649	0.1317	1.19261	0.02005	1.33629	0.01291	1.0344	0.528	1.07199	0.143	1.13967	0.02309	1.22767	0.00506	1.4568	0.001528	1.36678	0.0005195	1.07738	0.1268	-1.06228	0.22	-1.32617	0.01926	-1.03813	0.4989	-1.00131	0.9857	1.44212	0.07319	1.01036	0.8553	1.09688	0.1141	1.00248	0.9395	1.12753	0.06394
merck-AK018531_a_at	Golt1b	66964	1.07905	0.3725	1.26038	0.002864	1.17303	0.2642				-1.06842	0.233	1.31735	0.0001159	1.14762	0.08148	1.09964	0.1791	1.17163	0.005328	1.12272	0.1815	1.17457	0.01851	1.27233	0.01089	1.25118	0.06807	1.09736	0.2762	1.31795	0.0005717	1.17484	0.0384	1.07567	0.4216	-1.24606	0.1567	1.4171	0.0388	1.09071	0.1779	1.03079	0.7691	1.19627	0.03399	-1.11168	0.3139
merck-NM_001033212_at	Rprml	104582	1.07828	0.6256	1.10116	0.642	1.01391	0.9471				1.23637	0.07451	1.35675	0.02901	1.90502	0.01068	1.60177	0.0007454	1.61102	0.005881	2.24957	0.0004358	2.84053	0.001813	2.29774	0.004652	3.26062	6.658e-05	-1.81552	0.0001334	-1.34029	0.02637	-1.35894	0.1723	-1.57	0.01589	-1.38166	0.1063	1.23169	0.1419	1.05286	0.6836	1.02908	0.7838	2.09218	2.611e-05	2.13255	0.0007644
merck-AK010321_a_at	2410001C21Rik	66404	1.07785	0.132	1.09893	0.2355	1.03153	0.6055				1.06331	0.2634	1.05565	0.309	1.20398	0.06472	1.09658	0.3317	1.13334	0.03512	1.17733	0.006214	1.15409	0.02891	1.23797	0.01453	1.14309	0.05045	1.03274	0.7176	-1.07404	0.06864	-1.237	0.03943	1.07451	0.2779	1.12587	0.1071	1.29837	0.05849	-1.04465	0.3543	-1.06429	0.1236	1.02603	0.5687	1.05393	0.3337
merck-NM_025521_at	2310011J03Rik	66374	1.07671	0.07735	1.13058	0.01805	1.03722	0.6022				1.06517	0.05789	1.11653	0.02986	1.28706	0.00323	1.00323	0.963	1.03457	0.3727	1.10258	0.09071	1.053	0.3169	1.28174	0.0002335	1.24566	0.006284	-1.07142	0.3526	-1.01725	0.7307	-1.03935	0.3034	1.00915	0.8943	1.10484	0.1667	1.41938	0.04116	-1.00518	0.941	-1.01165	0.8006	1.09825	0.03741	1.33137	1.216e-05
merck-AK035819_a_at	Gfm2	320806	1.07659	0.2655	1.16407	0.07086	1.02369	0.7792				1.24469	0.06713	1.26067	0.002489	1.3499	0.01575	1.07359	0.2319	1.04908	0.4999	1.11453	0.1759	1.34555	0.0009502	1.52055	0.004106	1.3954	0.01232	-1.0388	0.5395	1.07268	0.4982	-1.17704	0.07349	-1.16292	0.0233	-1.15648	0.1596	1.64627	0.2157	-1.00304	0.9379	1.12632	0.07486	1.31522	0.0003725	1.19817	0.0007181
merck-AK151284_a_at	Copg	54161	1.07629	0.16	1.1618	0.0003859	1.10994	0.09661				1.0091	0.6763	1.0984	0.0207	1.02858	0.5795	1.14143	0.001729	1.06113	0.08891	1.08251	0.08167	1.08573	0.1653	1.09187	0.1433	1.11196	0.2207	1.06277	0.07714	1.08921	0.02433	1.05451	0.3548	1.10798	0.02579	-1.00344	0.9761	1.2942	0.015	1.09011	0.01353	1.06382	0.2062	1.05225	0.1565	1.04083	0.5146
merck-XM_915693_a_at			1.07562	0.3938	1.16362	0.1029	1.083	0.1324				1.12709	0.1591	-1.00125	0.9766	1.04426	0.5636	1.06368	0.2726	1.07231	0.122	1.07263	0.08886	1.13128	0.1946	1.10063	0.1449	1.02343	0.7435	1.04109	0.508	1.17823	0.05471	1.10415	0.1609	1.08888	0.148	-1.04285	0.4346	1.24054	0.1621	1.22484	0.0007098	1.13261	0.1247	1.08408	0.1459	1.18517	0.06478
merck-NM_008676_at	Nbr1	17966	1.07453	0.05699	1.04148	0.3859	1.03041	0.3573				1.1251	0.001957	1.15862	0.01125	1.13902	0.004353	1.14388	0.0004809	1.10923	0.007631	1.08718	0.001308	1.14541	0.004468	1.16022	0.001938	1.04904	0.1525	-1.06133	0.04695	1.07723	0.1468	1.01529	0.7743	-1.05538	0.05503	1.01113	0.6166	1.0651	0.1364	1.07503	0.07133	1.07572	0.02638	1.01246	0.5806	1.01778	0.7337
merck-NM_010739_at	Muc13	17063	1.07362	0.3897	1.04189	0.7927	-1.06864	0.2733				1.13457	0.1731	1.12606	0.1779	-1.0074	0.9177	1.3366	0.06023	1.42397	0.01236	1.48868	0.1517	1.17247	0.2596	1.11676	0.08165	1.4952	0.004908	1.10981	0.4015	-1.07751	0.4152	1.00112	0.9948	1.29539	0.2839	-1.04942	0.5954	2.33346	0.001198	2.30887	0.0001071	1.38548	0.04755	1.27174	0.2254	1.11353	0.6492
merck-AK011163_a_at	Mrpl45	67036	1.07357	0.06972	1.06055	0.03882	-1.00614	0.8834				1.14715	0.0697	1.28884	0.006647	1.41873	0.001574	1.09182	0.04869	1.16899	0.07392	1.22654	0.008738	1.41156	0.001196	1.56495	0.0003816	1.52581	0.00181	-1.07728	0.1024	-1.16268	0.03612	-1.30257	0.03191	-1.15303	0.08687	-1.0275	0.8284	1.28086	0.3146	-1.10879	0.008597	-1.03162	0.4905	1.07382	0.1226	1.00287	0.9443
merck-NM_145941_at	Eif4g1	208643	1.07263	0.2889	1.2333	0.002603	1.02664	0.5477				1.05322	0.518	1.24578	0.001696	1.11204	0.1758	1.0613	0.1586	1.08163	0.1099	1.20105	0.0218	1.08156	0.2253	1.26328	0.005219	1.35519	0.0008774	1.20238	0.003831	1.20584	0.004788	1.11329	0.1129	1.03555	0.5444	-1.02509	0.7831	1.52968	0.218	1.03851	0.2889	1.09635	0.1578	1.11204	0.001388	1.05657	0.2417
merck-NM_025947_at	Dynlrb1	67068	1.07246	0.192	-1.00213	0.9432	1.08946	0.00763				1.11558	0.01037	1.17547	0.004551	1.12365	0.0157	1.13337	0.01485	1.09086	0.02948	1.06427	0.08369	1.09406	0.2087	1.03388	0.5293	1.05114	0.2199	1.03357	0.4636	-1.00686	0.8268	1.12181	0.04423	1.06373	0.06028	1.16447	0.01268	1.09345	0.03221	1.01945	0.5862	1.022	0.4422	1.05524	0.02513	1.0446	0.07159
merck-AK172455_a_at	Dram2	67171	1.07169	0.1892	1.02031	0.7522	1.03564	0.5654				1.0958	0.2673	1.07669	0.213	1.09751	0.271	1.12559	0.03643	1.20979	0.0007481	1.12691	0.01753	1.1841	0.03386	1.20734	0.01412	1.14543	0.02487	1.00932	0.8923	1.03459	0.6777	1.08268	0.2743	-1.11381	0.1047	-1.08238	0.2444	1.23203	0.3132	1.0868	0.1688	1.07833	0.1936	1.02419	0.6988	1.02018	0.6984
merck-NM_026267_at	Necap1	67602	1.0708	0.2837	1.06006	0.3698	1.05371	0.3476				1.10268	0.08513	1.26357	0.002374	1.12217	0.1177	1.09403	0.09829	1.13274	0.05	1.17668	0.002117	1.258	0.01391	1.29271	0.001507	1.24687	0.0005002	1.07939	0.3154	1.2479	0.001089	1.20515	0.01694	1.00932	0.8328	-1.02688	0.7114	1.46893	0.1258	1.03958	0.633	1.09287	0.01405	1.18293	0.002606	1.09936	0.2044
merck-NM_175101_at	Tmem111	66087	1.07051	0.2349	1.02381	0.4647	-1.0104	0.7205				1.10129	0.07868	1.12223	0.001062	1.17319	0.0001614	1.06079	0.3459	-1.00013	0.998	-1.00389	0.8997	1.13415	0.113	1.05482	0.1214	1.04508	0.2474	1.03641	0.5247	1.02608	0.5232	1.04169	0.1458	1.06731	0.03601	1.08101	0.09898	1.07592	0.1231	1.05451	0.1563	1.02257	0.5613	1.05439	0.2271	1.09202	0.07943
merck-NM_025571_a_at	Pam16	66449	1.07038	0.2782	1.08398	0.1288	1.031	0.2833				1.13016	0.05009	1.11607	0.02627	1.10596	0.1151	1.08186	0.06881	-1.00847	0.7871	1.05368	0.05447	1.06409	0.1953	1.16928	0.004751	1.06488	0.1118	1.04232	0.3853	1.08638	0.008537	-1.07199	0.09636	-1.01883	0.3587	1.04462	0.2209	1.18689	0.01375	1.04624	0.3451	1.08998	0.007241	1.05587	0.1426	1.1125	0.006364
merck-NM_028281_s_at	Pcbd2	72562	1.07006	0.1571	1.10349	0.09463	-1.00758	0.8432				1.0783	0.2712	1.09671	0.08643	1.12961	0.04765	-1.02934	0.632	1.09997	0.03827	1.11004	0.06655	1.19078	0.04464	1.16198	0.001824	1.06773	0.2603	1.03679	0.6011	1.02719	0.6046	1.0574	0.4429	-1.01453	0.7763	1.15247	0.1012	1.35425	0.1224	1.02021	0.7531	1.07416	0.1303	1.21602	0.008642	1.21521	0.003121
merck-AK036328_a_at	Cds2	110911	1.06937	0.4629	1.1638	0.002477	-1.00535	0.9635				1.04696	0.6082	1.12938	0.02732	1.15985	0.07237	1.19531	0.07234	1.19064	0.04088	1.3119	0.001068	1.3216	0.01497	1.25366	0.04285	1.2198	0.006115	1.00129	0.9858	1.00125	0.9824	1.06861	0.3071	-1.00575	0.9558	1.12021	0.1826	2.42382	0.01797	1.25184	0.0009156	1.18266	6.3e-05	1.05757	0.3053	1.12811	0.1518
merck-BC095984_a_at	Wdr18	216156	1.06918	0.3691	1.23974	0.002732	1.04165	0.4923				1.06079	0.2639	1.28558	0.01088	1.30317	0.04356	1.07347	0.348	1.09454	0.1814	1.19972	0.02472	1.29211	0.01598	1.31947	0.01247	1.37721	3.91e-05	1.05271	0.397	-1.08166	0.2105	-1.2087	0.04191	-1.083	0.3085	-1.03274	0.6693	1.41449	0.06488	1.01929	0.7848	1.06082	0.2065	1.06248	0.4119	1.1375	0.1272
merck-NM_025774_a_at	Prkrip1	66801	1.06608	0.0602	1.19119	0.005324	1.09982	0.00787				-1.00382	0.9194	1.12741	0.01426	1.04826	0.3333	1.04561	0.4251	1.0517	0.2586	1.1397	0.02903	1.11237	0.03993	1.24819	0.02183	1.23606	0.001477	1.12941	0.05803	1.05332	0.3956	-1.13899	0.02541	1.04239	0.3492	-1.0399	0.5205	1.17387	0.02391	1.07406	0.2554	1.06427	0.3183	1.09565	0.06269	1.15739	0.0478
merck-NM_007875_s_at	Dpagt1	13478	1.06534	0.355	1.1463	0.009293	1.07419	0.2912				1.02204	0.6812	1.15779	0.003481	1.19997	0.02779	1.16378	0.03037	1.07345	0.009935	1.04607	0.0291	1.27174	0.04842	1.1418	0.02836	1.13763	0.0902	-1.06419	0.3753	1.15351	0.00333	1.1512	0.03267	1.24988	0.003759	1.181	0.1393	1.45412	0.07398	1.06561	0.1044	1.08548	0.104	-1.00211	0.9513	1.00747	0.7089
merck-NM_133345_at	Ing4	28019	1.06515	0.4874	-1.03624	0.3899	1.02348	0.7938				1.16233	0.01153	1.14485	0.03619	1.25017	0.004376	1.22727	0.006402	1.18301	0.02191	1.07557	0.2554	1.07137	0.4121	1.02154	0.7893	1.04093	0.5574	-1.04715	0.3845	1.11722	0.04282	1.25251	0.01887	1.33844	0.001764	1.30948	0.004034	1.1905	0.2996	1.09524	0.1857	1.03997	0.5932	1.02243	0.4044	1.09444	0.06932
merck-NM_027995_at	Paqr7	71904	1.06485	0.6323	-1.11872	0.0448	-1.03243	0.7974				-1.15699	0.1277	-1.23629	0.006816	-1.10775	0.217	-1.32587	0.1855	-1.28677	0.04237	-1.39508	0.002486	-1.52616	0.06233	-1.6099	0.0003299	-1.63192	0.02016	1.26824	0.1548	1.07795	0.07887	1.13125	0.1259	1.28558	0.03101	1.37753	0.1723	1.14351	0.6358	-1.14792	0.0416	-1.20684	0.009645	-1.24077	0.01199	-1.10884	0.1471
merck-NM_133679_s_at	Cryzl1	66609	1.0625	0.1616	1.01025	0.8806	1.05601	0.1324				1.04186	0.4191	1.04872	0.1622	1.1172	0.02674	1.17055	0.0003757	1.17195	0.001119	1.16893	0.0001253	1.09817	0.1639	1.13105	0.00983	1.09444	0.1925	-1.08313	0.07854	-1.05962	0.1445	1.07142	0.1742	-1.04268	0.2674	1.03383	0.6764	1.45613	0.2776	1.08715	0.05568	1.05286	0.3669	1.04974	0.2226	1.01468	0.7725
merck-NM_019817_at	Copz1	56447	1.06196	0.1002	1.11661	0.04896	1.03426	0.5298				-1.02395	0.6464	-1.01381	0.6792	1.21857	0.004624	-1.00171	0.973	-1.03767	0.309	-1.02594	0.4718	1.12204	0.07335	1.24151	0.001889	1.11748	0.009586	-1.08044	0.1911	-1.11084	0.02403	-1.28944	7.361e-05	-1.0137	0.7473	-1.07463	0.1194	1.26357	0.07703	1.04906	0.4313	1.02313	0.5232	1.04998	0.3147	1.12202	0.04768
merck-AY885266_a_at	Prkaa1	105787	1.06192	0.454	1.09683	0.2179	1.00995	0.8298				1.13201	0.1182	1.0984	0.09093	1.42988	0.0009369	1.16255	0.07724	1.13154	0.05826	1.23291	5.341e-05	1.33383	0.007636	1.29122	0.0002719	1.19553	0.001792	-1.04184	0.6158	-1.11632	0.1498	-1.27116	0.008466	1.06108	0.1956	1.18845	0.0169	1.55096	0.1899	1.0487	0.318	1.12362	0.01997	1.03593	0.4428	1.11967	0.1335
merck-NM_175285_at	Tmem62	96957	1.06182	0.3312	1.02605	0.7037	1.03994	0.4943				1.15545	0.02051	1.16993	0.05251	1.25271	0.005343	1.37816	0.009137	1.12964	0.02744	1.13324	0.01434	1.10948	0.1665	1.13737	0.05788	1.21269	0.005142	-1.01685	0.8301	1.23427	0.005383	1.20011	0.0421	1.16348	0.02131	1.0837	0.3172	1.66533	0.08806	1.0878	0.1739	1.09557	0.1248	1.12132	0.03026	1.11691	0.1745
merck-AK217127_a_at	Coq5	52064	1.06165	0.1225	-1.10696	0.1995	1.01207	0.9143				1.28588	0.02181	1.19165	0.01982	1.11612	0.05988	1.09217	0.02418	1.03153	0.5256	1.10594	0.133	1.37721	0.0001668	1.28027	0.01727	1.28351	0.0143	1.04014	0.2457	-1.14726	0.1156	-1.2238	0.04445	-1.13786	0.1799	-1.09875	0.2918	1.26707	0.253	1.01395	0.8392	1.10683	0.06236	1.1306	0.1266	1.24917	0.0287
merck-AK160728_a_at	Ube2k	53323	1.06108	0.05646	1.09853	0.003185	1.00929	0.7724				1.05327	0.1067	1.08143	7.278e-05	1.10981	0.01959	1.06311	0.1536	-1.00143	0.9616	1.00829	0.5741	1.12494	0.003893	1.13373	0.006269	1.06763	0.211	1.01597	0.7485	1.16606	0.0001129	1.06515	0.02615	1.10678	0.001878	1.14385	0.007703	1.12339	0.256	-1.00674	0.7851	1.0056	0.7604	1.01349	0.5851	-1.01482	0.2846
merck-NM_007408_at	Plin2	11520	1.06064	0.4973	1.22448	0.0014	1.14586	0.01871				1.23464	8.16e-05	1.27174	0.0004827	1.10923	0.04641	1.30197	0.0003244	1.18095	0.01682	1.02605	0.4894	1.57253	8.267e-05	1.27761	0.01283	1.20321	0.02375	-1.03053	0.7056	1.02402	0.5962	-1.01808	0.7656	1.11148	0.03385	-1.05772	0.5256	1.25473	0.0001079	1.18487	0.007146	1.13433	0.00276	1.17503	0.0005259	1.11751	0.003376
merck-NM_011874_at	Psmc4	23996	1.06035	0.03033	1.2456	0.001168	1.08156	0.06625				1.00806	0.762	1.02266	0.586	1.06343	0.3359	1.03186	0.3286	-1.01866	0.4902	-1.00304	0.9027	1.1626	0.001161	1.19578	0.006751	1.11471	0.04151	1.03305	0.3918	1.05468	0.08661	-1.17557	0.002292	1.03143	0.3057	-1.04023	0.4981	1.25213	0.05425	1.05385	0.2496	1.03074	0.4292	1.07221	0.05774	1.05786	0.1366
merck-AK014446_at	Pvr	52118	1.05877	0.6181	1.14046	0.02468	1.01451	0.9025				1.09247	0.3449	1.11995	0.1743	1.26445	0.08139	1.46825	0.0101	1.17967	0.06231	1.17614	0.03874	1.12246	0.3773	1.50245	4.083e-05	1.24148	0.1944	-1.02922	0.8095	-1.09946	0.1801	-1.13128	0.1869	1.21509	0.1085	1.07982	0.7273	1.72584	0.0005876	1.00342	0.9714	-1.02157	0.6482	-1.03598	0.5061	1.0446	0.6027
merck-NM_145600_at	Zfp330	30932	1.05825	0.1354	1.11035	0.04417	1.13415	0.07406				1.01464	0.6518	1.24077	0.001317	1.12525	0.2056	1.03321	0.2901	1.13831	0.01306	1.16313	0.001196	1.0365	0.3221	1.35644	0.001168	1.15622	0.004784	-1.01492	0.7308	1.00009	0.9986	-1.02946	0.6187	1.14594	0.02596	1.03851	0.4002	1.26824	0.1241	1.17149	0.00578	-1.0066	0.913	1.04783	0.4493	1.15486	0.04815
merck-AK044396_s_at	1700017B05Rik	74211	1.05628	0.5364	1.6421	0.000827	1.13313	0.263				1.19325	0.143	1.70059	0.006459	1.59221	0.07126	1.09292	0.1741	1.36301	0.00304	1.21975	0.04375	1.25248	0.07259	1.67649	0.03479	1.39252	0.02104	-1.11522	0.2178	-1.00782	0.9378	-1.19881	0.36	1.01623	0.8958	-1.00612	0.9664	1.42725	0.2668	-1.05899	0.5212	-1.11843	0.0749	1.06984	0.4633	1.05049	0.6749
merck-NM_024177_s_at	Mrpl38	60441	1.05553	0.3305	1.07256	0.3057	-1.02766	0.6894				1.04241	0.5261	1.04576	0.5652	1.2137	0.09692	1.02837	0.5465	1.08039	0.2897	1.12212	0.1862	1.2209	0.01087	1.40055	0.001557	1.30888	0.01026	-1.03412	0.6149	-1.17009	0.05785	-1.34462	0.01523	-1.2936	0.006172	-1.11153	0.3269	1.33567	0.2247	1.07545	0.2006	1.06802	0.3598	1.08243	0.03253	1.08643	0.1949
merck-AK085891_at	D830024N08Rik	319911	1.05225	0.3882	1.02379	0.8001	-1.21275	0.1311				-1.35581	0.08194	-1.16638	0.2872	-1.26183	0.1248	-1.04998	0.6578	-1.44378	0.02695	-1.2598	0.1913	-1.39798	0.01402	-1.14364	0.4438	-1.07684	0.5862	-1.13606	0.1175	1.07421	0.6058	-1.27233	0.2631	-1.02979	0.821	-1.29599	0.1542	-1.04501	0.733	1.01134	0.9017	1.14919	0.01599	1.08825	0.1695	1.18979	0.1083
merck-NM_133806_at	Uap1	107652	1.05124	0.3249	1.0001	0.9989	1.0073	0.9304				1.05402	0.2518	1.34153	0.0004078	1.14359	0.1015	1.35021	0.0002313	1.29152	0.01486	1.3938	0.001132	1.44212	0.01814	1.54525	0.000276	1.66418	0.0002415	1.13386	0.02473	-1.08136	0.2766	-1.03648	0.4906	1.05706	0.4892	-1.10245	0.2762	1.60583	0.1999	1.07617	0.1739	1.1134	0.1638	1.14662	0.02831	1.00367	0.9695
merck-NM_173440_a_at	Nrip1	268903	1.05099	0.657	1.05957	0.5878	1.03896	0.5728				1.11089	0.3511	1.13891	0.08676	1.33968	0.007489	1.14718	0.222	1.16576	0.1908	1.21529	0.07907	1.38038	0.01459	1.47401	0.01773	1.45479	0.04776	-1.32556	0.01684	-1.19006	0.1931	-1.2282	0.1295	-1.0509	0.6059	-1.03512	0.8737	1.42364	0.09447	1.18856	0.09366	1.09534	0.1713	1.11962	0.2942	1.20745	0.02225
merck-M87276_a_at	Thbs1	21825	1.04993	0.9005	2.36483	0.02848	1.52265	0.05676				1.60177	0.1716	4.94994	0.002255	4.44222	0.01988	2.60196	0.05817	5.59371	1.752e-05	2.94713	0.0002801	3.47136	0.04637	3.48819	0.02111	4.06912	0.009429	-1.54846	0.1148	-2.05636	0.006507	1.09305	0.8666	1.13938	0.4397	1.52792	0.4145	2.6339	0.003137	1.21088	0.3473	-1.1329	0.3519	1.12145	0.5024	-1.28766	0.227
merck-NM_021556_at	Mrps30	59054	1.04971	0.3852	1.12562	0.05333	1.03428	0.5336				1.13561	0.03519	1.09001	0.02861	1.18329	0.0223	1.04959	0.3109	1.05082	0.3082	1.06155	0.198	1.13676	0.007451	1.2659	0.00405	1.07219	0.3874	1.01054	0.8021	-1.041	0.2352	-1.16845	0.01959	-1.02478	0.6165	-1.03345	0.6976	1.11355	0.1905	1.08963	0.0781	1.10408	0.04529	1.13258	0.004705	1.00759	0.9023
merck-NM_080287_at	Elmo2	140579	1.04812	0.6208	1.02039	0.7461	1.08845	0.4137				1.08888	0.4435	-1.00667	0.9499	1.16206	0.03477	-1.22346	0.1469	1.0754	0.5138	-1.19204	0.06098	1.0416	0.6458	-1.05611	0.469	-1.03058	0.8071	1.15827	0.289	1.22769	0.1702	1.16563	0.3093	1.77215	0.0009428	1.28469	0.1538	1.28499	0.00674	1.15694	0.0867	1.18672	0.01835	1.69903	0.0007337	1.60214	0.0001274
merck-NM_012051_a_at	Etv3	27049	1.04812	0.5498	1.13138	0.3241	1.00307	0.9684				-1.04993	0.4446	1.25617	0.03384	1.51705	0.02672	1.1365	0.05713	1.40605	0.007627	1.29688	0.02483	1.06755	0.333	1.48184	0.0005319	1.38261	0.005063	-1.13284	0.2163	-1.01638	0.8223	-1.09926	0.2861	1.00156	0.9809	1.02294	0.8624	1.29897	0.1528	1.02537	0.854	1.08633	0.2864	1.28322	0.006046	1.22625	0.09706
merck-NM_019491_at	Rala	56044	1.04662	0.529	-1.03271	0.5572	1.00724	0.9111				-1.08698	0.09319	-1.22781	0.03506	-1.17896	0.04918	-1.09001	0.2176	-1.14285	0.01412	-1.1004	0.06643	-1.16955	0.1566	-1.31917	0.008727	-1.25158	0.02356	1.05165	0.268	1.22651	0.0008662	1.22541	0.04342	1.16869	0.006826	1.05444	0.3749	-1.02438	0.724	1.02169	0.4941	-1.04932	0.4286	-1.20443	0.0001691	-1.15345	0.00597
merck-AK205386_x_at	Rarres2	71660	1.04253	0.6814	1.11671	0.1381	1.1236	0.02185				1.27761	0.0004417	1.33045	0.0001567	1.28027	0.001388	1.21484	0.0002338	1.2087	0.002591	1.10291	0.01362	1.19402	0.02522	1.30527	0.002353	1.22936	0.002281	1.00072	0.9866	-1.04904	0.2183	-1.04232	0.5628	1.07676	0.01934	1.01135	0.8578	1.23803	0.0008683	1.0586	0.05688	1.12096	0.02898	1.16206	0.0019	1.1163	0.001925
merck-NM_144888_at	Mavs	228607	1.04205	0.5702	1.0075	0.9142	1.05356	0.3618				1.07073	0.529	1.22121	0.00335	1.19925	0.05249	1.09106	0.1556	1.02042	0.6662	1.02825	0.6447	1.22738	0.001486	1.17322	0.003349	1.18212	0.09241	-1.05899	0.3683	1.09335	0.1011	1.14594	0.09757	1.06126	0.195	-1.00771	0.9423	1.34462	0.2142	1.02414	0.4692	1.24377	0.008104	1.17276	0.0005224	1.22608	0.000531
merck-AF007552_a_at	Bet1	12068	1.04023	0.6361	1.0638	0.3412	1.00913	0.8211				1.18541	0.002654	1.23197	0.0007045	1.12899	0.005658	1.04155	0.6177	1.09939	0.1388	1.01131	0.801	1.19327	0.1124	1.09408	0.09574	1.28233	0.07882	1.12543	0.1204	1.22795	0.03429	1.24225	0.01498	1.0935	0.08775	-1.03181	0.84	1.26241	0.2466	1.12746	0.09175	1.13491	0.02641	1.09863	0.02094	1.01281	0.7923
merck-AK140891_a_at	Ubfd1	28018	1.0377	0.7288	1.2402	0.02034	-1.00031	0.9964				-1.02655	0.6669	1.26415	0.04628	1.19622	0.03151	1.1517	0.07119	1.09491	0.005715	1.10611	0.1234	1.18446	0.04444	1.25256	0.01743	1.24225	0.02671	1.1041	0.2833	1.20996	0.02498	1.10884	0.5236	1.24641	0.01737	1.08034	0.5005	1.46825	0.1064	1.03978	0.5639	1.07389	0.3158	1.1568	0.01403	-1.00788	0.8744
merck-NM_020009_at	Mtor	56717	1.03739	0.4046	1.0019	0.9612	-1.10088	0.09993				1.09926	0.2141	1.0838	0.0373	1.17666	0.1636	1.15303	0.007239	1.06118	0.4039	1.11905	0.0435	1.24277	0.01651	1.34431	0.009534	1.23883	0.0031	-1.02112	0.5695	-1.15096	0.04377	-1.20276	0.01498	-1.21378	0.0003094	-1.07372	0.2339	1.17747	0.2503	-1.00661	0.8089	1.10408	0.05055	1.04829	0.09914	1.14681	0.01888
merck-NM_010266_at	Gda	14544	1.03693	0.7033	1.13889	0.005489	1.24704	0.05595				1.45345	9.93e-05	1.2448	0.005812	1.41645	0.003154	1.37753	0.001978	1.14652	0.1863	-1.00439	0.9602	1.64589	0.0002789	1.11232	0.3072	1.24558	0.01668	-1.08963	0.3627	1.09106	0.4129	1.19942	0.06306	1.38134	0.02215	1.10767	0.1597	1.14599	0.03722	1.24337	0.00253	1.21832	0.01529	1.0696	0.3156	1.0677	0.3825
merck-AK149102_a_at	Scarb2	12492	1.03688	0.7191	-1.04964	0.6965	1.08343	0.3132				1.24512	0.01851	1.26386	0.03763	1.3649	0.01316	1.07699	0.2653	1.07676	0.2631	1.09969	0.1252	1.59258	0.0004784	1.36741	0.0176	1.25406	0.0196	1.10482	0.3424	1.17809	0.1759	1.12567	0.3134	1.18168	0.04486	1.11002	0.2187	1.35052	0.3436	1.01621	0.7179	1.01776	0.6508	1.10563	0.1932	1.17015	0.01136
merck-AK035509_a_at	Rock2	19878	1.03648	0.8038	1.12741	0.2617	1.19812	0.05175				1.21893	0.04016	1.31371	0.02873	1.10984	0.477	1.3125	0.08364	1.44977	6.109e-05	1.24311	0.01474	1.25768	0.2699	1.18544	0.2847	1.17363	0.3409	-1.07847	0.3433	-1.00013	0.9986	1.31886	0.08543	1.14762	0.05302	1.16549	0.3842	2.12031	0.01288	1.61139	0.0001941	1.30587	0.06292	1.23905	0.01066	-1.01419	0.8999
merck-NM_018872_a_at	Tmem131	56030	1.03622	0.3735	1.21088	6.437e-05	1.12709	0.0207				1.14881	0.00634	1.10261	0.01714	1.36333	0.0004365	1.18801	0.000403	1.25205	0.00189	1.20462	0.004366	1.1579	0.01103	1.40185	0.0001917	1.29092	0.0002171	-1.15859	0.007812	1.02728	0.4616	-1.07691	0.1596	1.14781	0.008471	1.20179	0.004931	1.40767	0.03469	1.08918	0.072	1.09411	0.1094	1.06807	0.1219	1.08628	0.05348
merck-NM_025888_a_at	Kctd20	66989	1.03407	0.5124	1.22309	0.05154	1.05738	0.4604				1.08683	0.1299	1.26386	0.002527	1.43219	0.004251	1.14456	0.0004497	1.03982	0.4085	1.05448	0.4262	1.22107	0.002765	1.32831	0.003939	1.23754	0.0004448	-1.03894	0.3766	1.07733	0.4497	-1.0855	0.3904	1.23509	0.03045	1.23027	0.00764	1.49624	0.1506	1.08763	0.09206	1.04749	0.1446	1.04184	0.1085	1.03923	0.1424
merck-NM_026362_at	5033414D02Rik	67759	1.03307	0.2952	-1.02464	0.3055	-1.07071	0.3899				-1.08323	0.1841	-1.12559	0.001517	-1.05346	0.3379	-1.19834	0.0003896	-1.1847	0.02261	-1.10164	0.02355	-1.14934	0.05771	-1.1756	0.05931	-1.15931	0.003188	1.1183	0.00751	1.20318	0.001436	1.1066	0.1833	1.12831	0.04014	1.06311	0.1329	1.06608	0.6893	-1.08808	0.168	-1.07969	0.07959	-1.13076	0.04605	-1.06741	0.1192
merck-AK220313_at	Spata13	219140	1.03221	0.8404	-1.15752	0.04292	1.086	0.1796				-1.18965	0.05977	-1.12391	0.1011	1.04631	0.5923	-1.3499	0.03526	-1.33015	0.002097	-1.19429	0.1317	-1.344	0.223	-1.10999	0.002668	-1.10172	0.2426	1.06245	0.7247	1.23603	0.01523	1.10984	0.1064	-1.11424	0.2829	1.1376	0.1441	-1.00818	0.9774	-1.16089	0.1955	-1.03426	0.7388	-1.358	0.004902	-1.22155	0.01098
merck-AK082938_at	Vangl2	93840	1.02989	0.7571	1.06333	0.4745	-1.01283	0.892				-1.15436	0.1548	-1.0576	0.5531	1.00168	0.9813	-1.08628	0.2347	-1.10283	0.149	1.01983	0.749	-1.23393	0.02956	-1.1069	0.1676	-1.0679	0.1384	1.01647	0.7643	-1.02944	0.6952	1.13013	0.307	-1.12564	0.1927	-1.06893	0.1287	-1.12691	0.2059	-1.17997	0.05735	-1.15024	0.02178	-1.14773	0.02881	-1.2218	0.01629
merck-NM_017464_at	Nedd9	18003	1.02693	0.743	-1.4471	0.001122	-1.25487	0.09397				-1.29987	0.009622	-1.2295	0.1833	-1.40864	0.0007508	-1.40605	0.06138	-1.55848	0.06184	-1.61436	0.01535	-1.85994	0.006631	-1.9893	0.02074	-1.86166	0.03175	1.60583	0.009443	1.49968	0.04175	1.55597	0.142	1.57181	0.007262	1.46994	0.2044	-1.5167	0.003644	-1.42725	0.0005336	-1.56315	0.005873	-1.34958	0.0372	-1.22885	0.09187
merck-NM_172907_s_at	Olfml1	244198	1.02575	0.7838	-1.17292	0.03391	-1.19613	0.0992				-1.19845	0.192	-1.11939	0.06595	1.04148	0.7608	-1.56639	0.008371	-1.24323	0.009814	-1.18299	0.04943	-1.51217	0.09102	-1.22349	0.1356	-1.12595	0.441	1.30858	0.03143	1.08228	0.2398	1.08713	0.2812	1.27116	0.01164	1.16222	0.1924	-1.02128	0.9503	-1.27233	0.002268	-1.2598	0.009519	-1.4642	3.898e-05	-1.37278	0.0006336
merck-NM_030131_a_at	Cnih4	98417	1.02565	0.8097	1.2738	0.0008889	1.05431	0.1402				-1.01061	0.8943	-1.00845	0.8689	1.09635	0.05722	1.14715	0.05818	1.085	0.04937	1.09106	0.01314	1.30888	0.001238	1.34741	0.003364	1.24202	0.002786	1.07352	0.4493	1.33107	0.0001694	1.00829	0.9144	1.18752	0.0002629	1.11604	0.08079	1.74341	0.1992	1.02608	0.547	1.14704	0.01551	1.07857	0.2947	1.00352	0.9312
merck-NM_027154_s_at	Tmbim1	69660	1.02358	0.7935	1.03872	0.5789	1.07157	0.4055				1.28677	0.002709	1.38931	0.000378	1.29181	0.001775	1.3406	0.01388	1.30107	0.0001374	1.17152	0.001794	1.23766	0.1343	1.06763	0.4379	1.08555	0.1615	-1.12494	0.1639	1.00595	0.9305	1.33906	0.03221	1.04369	0.4273	1.22767	0.004892	1.22318	0.00692	1.15136	0.02133	1.12344	0.1435	1.07233	0.09876	1.06439	0.4518
merck-AK048754_s_at	Stard4	170459	1.0232	0.8004	1.12329	0.05991	1.05201	0.4865				-1.2258	0.01517	-1.15059	0.01566	-1.10966	0.3385	-1.12044	0.08633	-1.15787	0.05781	-1.22096	0.006345	-1.13951	0.2249	-1.28469	0.04687	-1.10548	0.4044	1.09625	0.1801	1.33875	0.002052	1.12587	0.1066	1.2659	0.002157	1.02066	0.8772	1.12034	0.5605	1.03186	0.7753	-1.0983	0.1398	-1.64399	0.0003424	-1.31795	0.0004897
merck-BC046453_a_at	Oxsr1	108737	1.02155	0.789	1.09643	0.08228	-1.0439	0.6272				-1.02582	0.6727	1.20182	0.002119	1.20443	0.02466	1.13627	0.08879	1.07362	0.2388	1.16041	0.01126	1.21857	0.01517	1.36301	0.0007212	1.28766	0.009493	-1.02238	0.759	1.08828	0.274	-1.1068	0.2221	1.14033	0.09139	1.09731	0.2609	1.48868	0.01532	1.0593	0.4704	1.04713	0.4492	1.14601	0.05629	1.04918	0.4998
merck-BC018425_a_at	Wnt5a	22418	1.02108	0.8538	-1.00963	0.8344	-1.03143	0.7969				1.10645	0.2846	1.02698	0.6745	-1.03005	0.8404	-1.15617	0.3061	-1.13967	0.0949	-1.09189	0.238	-1.20692	0.1635	-1.1215	0.2723	-1.4067	0.03407	1.16942	0.1871	1.2659	0.009632	1.28825	0.04828	-1.10415	0.2176	-1.02802	0.8651	1.03224	0.7754	1.04318	0.57	1.01023	0.8966	-1.14083	0.02132	-1.04867	0.3394
merck-ENSMUST00000027295_s_at			1.01803	0.7929	1.0013	0.9659	-1.02638	0.7716				1.04311	0.6718	1.10263	0.1506	-1.0447	0.2323	-1.0845	0.1801	-1.06588	0.3979	-1.02004	0.729	-1.08333	0.3096	-1.05109	0.55	-1.02452	0.7467	1.01111	0.7838	1.05718	0.4916	1.09476	0.4102	-1.0054	0.9313	-1.03153	0.7152	-1.22132	0.04941	-1.13344	0.1334	1.05266	0.5227	-1.27262	0.00331	-1.1838	0.005135
merck-NM_145604_at	D230025D16Rik	234678	1.01665	0.5434	1.04669	0.2742	1.01928	0.7451				1.04829	0.4531	1.09013	0.1736	1.12282	0.1443	1.03894	0.3831	1.17198	0.006419	1.15152	0.006985	1.0962	0.1182	1.06461	0.487	1.12956	0.05833	-1.06571	0.1637	-1.24839	0.002693	-1.2598	0.04547	-1.0349	0.3724	-1.10629	0.1845	1.12241	0.4633	1.03131	0.4198	1.05208	0.2807	1.15476	0.003492	1.33537	7.975e-05
merck-AK183759_x_at	Tuba1b	22143	1.01663	0.8892	1.03402	0.7373	1.04479	0.6699				-1.2428	0.06128	-1.24271	0.08835	-1.40799	0.03072	-1.15266	0.1599	-1.38676	0.009516	-1.38197	0.007917	-1.25441	0.1134	-1.68927	0.01065	-1.61659	0.03811	1.37816	0.007754	1.30948	0.01329	1.22082	0.2591	1.24678	0.03508	1.05628	0.814	1.06893	0.651	1.00013	0.9983	-1.09575	0.1796	-1.38484	0.00161	-1.52616	3.159e-06
merck-ENSMUST00000074417_a_at			1.01457	0.832	1.04117	0.5742	1.01129	0.89				1.14422	0.07581	1.184	0.01847	1.04482	0.4662	1.11122	0.02336	1.08044	0.0259	1.01552	0.4651	1.2392	0.003789	1.123	0.01346	1.09787	0.1064	1.02134	0.73	-1.00609	0.8907	1.03777	0.3945	-1.02866	0.6755	-1.08883	0.09226	1.3499	0.1356	1.17983	0.0004453	1.08971	0.02672	1.04916	0.2082	-1.03193	0.4888
merck-ENSMUST00000047857_s_at			1.01437	0.861	1.02343	0.6014	1.0927	0.08934				1.22321	0.009251	1.27732	0.01644	1.22264	0.2119	1.26474	0.01424	1.25852	0.04758	1.00596	0.9603	1.29062	0.09406	1.12694	0.2396	1.28766	0.03279	-1.03065	0.5922	1.21832	0.08968	1.63832	0.0007731	1.23504	0.02141	1.17419	0.1199	1.19953	0.07404	1.19429	0.006066	1.14335	0.3037	1.35457	8.19e-05	1.20163	0.1192
merck-NM_008925_at	Prkcsh	19089	1.01411	0.7715	1.09572	0.03632	1.11468	0.07855				-1.00728	0.8375	1.01699	0.6927	1.16335	0.0328	1.07885	0.04077	1.02208	0.5318	1.12184	0.06325	1.19338	0.01319	1.16464	0.03391	1.22625	0.000181	-1.06461	0.06883	-1.04518	0.3135	-1.11843	0.05987	1.04744	0.3908	1.05684	0.1258	1.44079	0.02187	1.05701	0.1334	-1.00944	0.8706	1.08014	0.09196	1.12564	0.0363
merck-AK082658_a_at	Vps37b	330192	1.01293	0.8989	-1.15971	0.08956	-1.49211	0.08207				-1.29778	0.02304	1.01937	0.7903	-1.50661	0.2209	-1.19476	0.05549	-1.20673	0.000973	-1.12411	0.08256	-1.34834	0.05568	-1.17257	0.1799	-1.01537	0.8819	1.03179	0.7653	1.32434	0.005013	1.17349	0.02044	-1.5325	0.06399	-1.54525	0.2005	-1.16284	0.1286	-1.35238	0.006182	-1.08493	0.7017	-1.18591	0.008459	-1.01217	0.888
merck-NM_020332_at	Ank	11732	1.01229	0.8225	-1.09454	0.03194	-1.15686	0.162				-1.21568	0.02878	-1.32282	0.005923	-1.37278	0.0006081	-1.19347	0.07114	-1.10047	0.1323	-1.18301	0.02814	-1.28795	0.02388	-1.26386	0.008455	-1.34462	0.003561	1.01581	0.8531	1.01757	0.572	1.08091	0.4282	-1.04052	0.6222	-1.03524	0.6896	1.08318	0.4055	-1.00027	0.9931	1.10309	0.1077	1.08395	0.006104	-1.01551	0.6927
merck-NM_010414_at	Htt	15194	1.01144	0.8942	1.21529	0.009502	1.09386	0.07823				1.10093	0.1451	1.24578	0.0005072	1.23203	0.01706	1.14942	0.00623	1.0863	0.3192	-1.0965	0.0848	1.22654	0.01894	1.40994	0.00266	1.21663	0.03783	-1.0756	0.2619	1.00136	0.9826	-1.16754	0.01281	1.3116	0.0005969	1.04328	0.6599	1.28588	0.01703	1.05599	0.2325	1.04604	0.2882	1.09076	0.1735	1.04196	0.3819
merck-NM_026499_at	Srsf6	67996	1.01025	0.8096	-1.01218	0.7839	1.04621	0.4949				-1.00289	0.9119	-1.08066	0.04289	-1.07761	0.164	-1.03978	0.438	-1.07723	0.09269	-1.01791	0.6553	-1.23421	0.006215	-1.16791	0.02985	-1.10769	0.03663	1.02638	0.6773	1.03022	0.5422	1.01083	0.6623	-1.04703	0.3528	-1.12782	0.03458	1.05553	0.6663	-1.03734	0.5306	-1.05283	0.4091	-1.17004	0.001596	-1.10273	0.01055
merck-AK014653_at	4833403J16Rik	73903	1.01018	0.9569	-1.21367	0.009383	-1.2156	0.1009				-1.13032	0.08825	-1.27968	0.002615	-1.08898	0.3168	-1.14588	0.2941	-1.14435	0.1545	-1.3471	0.002551	-1.56567	0.02434	-1.15798	0.1153	-1.18503	0.2657	1.03798	0.8092	1.11478	0.2562	1.0864	0.3863	1.17209	0.1305	1.33475	0.1793	1.09275	0.8386	-1.3983	0.006046	-1.10652	0.2177	-1.39573	0.0216	-1.15473	0.1355
merck-BC090992_at	Purb	19291	1.00577	0.9219	-1.03748	0.1703	-1.04335	0.2644				-1.07684	0.00185	-1.14017	0.003477	-1.08348	0.06185	-1.09853	0.06279	-1.11353	0.005166	-1.03887	0.2372	-1.14575	0.03253	-1.09179	0.1249	-1.07288	0.007488	1.01482	0.7956	1.15016	1.788e-05	1.05053	0.2184	1.0834	0.0459	1.07666	0.004734	-1.01741	0.7571	-1.0283	0.3293	-1.04441	0.3002	-1.14464	0.001041	-1.04157	0.3261
merck-NM_139306_at	Acer2	230379	1.00456	0.9723	-1.21961	0.139	-1.12083	0.4419				1.08378	0.4738	1.29867	0.01364	1.15353	0.2729	1.64513	0.004615	1.84204	0.001578	1.90239	0.000199	1.34184	0.09358	2.14437	0.006609	1.68112	0.02401	1.03131	0.7805	-1.11771	0.3427	1.07312	0.5843	-1.40443	0.03113	-1.11926	0.6818	1.94536	0.08573	1.21099	0.08095	1.28263	0.03219	1.67379	4.53e-06	1.56711	4.572e-05
merck-NM_019803_at	Ube2g2	22213	1.0002	0.9961	1.08228	0.08611	-1.00641	0.9061				1.00332	0.9525	1.09287	0.06093	1.00826	0.7996	1.0927	0.1987	1.15534	0.04604	1.0478	0.452	1.10474	0.2631	1.08848	0.2845	1.1126	0.04443	-1.00485	0.9429	-1.04422	0.4926	1.00089	0.9864	1.07803	0.26	-1.037	0.5701	1.1222	0.04723	1.04318	0.2548	1.05575	0.3747	1.13742	0.003955	1.13125	0.02657
merck-NM_028862_at	Rnf145	74315	-1.00058	0.9926	-1.11119	0.01695	-1.05721	0.3286				-1.08718	0.1112	-1.19826	0.01755	-1.09275	0.3096	-1.17487	0.01045	-1.09209	0.1926	-1.05735	0.1474	-1.30497	0.008278	-1.34958	0.0008242	-1.22877	0.1235	1.04066	0.5091	-1.00691	0.8729	1.13258	0.2128	-1.02294	0.6014	-1.03034	0.7943	-1.1788	0.1369	-1.06785	0.1655	-1.03569	0.438	-1.2738	8.547e-05	-1.29658	0.000531
merck-AK129412_at	Med12l	329650	-1.00113	0.9856	-1.0872	0.0002962	-1.14491	0.03145				-1.15091	0.01262	-1.25684	0.001521	-1.09147	0.3022	-1.14879	0.206	-1.17074	0.05196	-1.14251	0.03835	-1.20484	0.1461	-1.17444	0.1931	-1.28027	0.05271	1.05799	0.4578	1.16934	0.02497	1.13692	0.02134	1.19991	0.0005111	1.11206	0.3244	1.01504	0.9567	-1.02683	0.6264	-1.24102	0.009658	-1.34958	0.0004889	-1.09542	0.07473
merck-AK039796_at	1700086O06Rik	73516	-1.00166	0.9896	1.20731	0.01937	1.15867	0.01419				1.53851	0.004673	1.06527	0.3606	1.17769	0.05275	1.08858	0.444	1.04588	0.5537	-1.09607	0.2645	1.00353	0.9777	-1.02636	0.6114	-1.15481	0.08292	1.24265	0.1056	1.13381	0.105	1.1543	0.09705	1.10047	0.1924	1.21579	0.02504	2.31739	0.0283	1.59588	0.0008011	1.42824	0.0006086	1.29539	0.04828	1.27409	0.03131
merck-BQ938751_at	H6pd	100198	-1.00209	0.9797	-1.07441	0.4827	-1.00465	0.926				1.04754	0.518	1.24664	0.01046	1.09026	0.3601	1.26824	0.002065	1.2841	0.01681	1.17209	0.09892	1.16579	0.0948	1.21874	0.01694	1.21739	0.002907	-1.06282	0.2168	-1.15205	0.1174	1.08335	0.3057	-1.0128	0.8236	1.20826	7.6e-05	1.07758	0.2259	1.13138	0.146	1.07713	0.3857	1.01002	0.8265	1.00746	0.8845
merck-NM_011122_at	Plod1	18822	-1.00223	0.9857	1.15109	0.05645	1.0986	0.3094				1.03727	0.5936	1.0848	0.03561	1.08345	0.2785	1.15157	0.0239	1.1769	0.02899	1.16049	0.005283	1.40572	0.02723	1.22973	0.1763	1.2735	0.07014	-1.02873	0.7996	1.16206	0.009023	1.14096	0.01406	1.34369	0.001629	1.15651	0.1974	1.38038	0.003173	1.13024	0.0214	1.02134	0.6429	1.15566	0.005236	1.15369	0.02161
merck-AK182169_x_at	Gm5601	434233	-1.00301	0.9483	1.04477	0.4647	-1.01012	0.719				-1.10642	0.0039	-1.17328	0.006805	-1.13519	0.02879	-1.14966	2.968e-05	-1.16009	0.001728	-1.08943	0.00782	-1.08094	0.1747	-1.05296	0.2756	-1.07312	0.05965	1.01556	0.6848	1.02487	0.6613	-1.07718	0.2707	-1.00349	0.8998	-1.02036	0.63	1.1008	0.4749	-1.0593	0.05624	-1.12445	0.0001075	-1.10266	0.005192	-1.08873	0.02097
merck-AK172660_a_at	Clic4	29876	-1.00474	0.9741	-1.01017	0.909	1.16493	0.04515				1.12717	0.2187	1.32801	0.0199	1.33537	0.007441	1.15601	0.209	1.08383	0.2916	1.26386	0.006151	1.31735	0.04815	1.38835	0.05775	1.32923	0.06513	1.14096	0.4074	1.44212	0.004312	1.33321	0.1597	1.43847	0.0005689	1.28263	0.2379	2.04975	0.01343	1.1051	0.1881	1.12886	0.1288	1.1244	0.2829	1.12362	0.02242
merck-NM_145417_at	Rnpep	215615	-1.00515	0.9577	1.36741	0.001219	1.18285	0.01286				1.22202	0.01526	1.09653	0.01523	1.13136	0.1941	1.11347	0.07289	1.20862	0.04482	-1.01222	0.7961	1.33814	0.0009969	1.06214	0.3064	1.07364	0.2172	1.00674	0.9496	-1.03355	0.4444	-1.11137	0.06933	1.16523	0.008784	-1.01988	0.8194	1.78033	0.07203	1.27791	0.01047	1.26707	0.0003384	1.15934	0.003908	1.15963	0.008343
merck-AK032797_a_at	Phip	83946	-1.00729	0.8839	-1.08966	0.0753	-1.13595	0.07739				-1.13206	0.07905	-1.1146	0.04548	-1.01986	0.7673	-1.03474	0.7223	-1.17609	0.01027	-1.08228	0.1137	-1.16217	0.2697	-1.1136	0.03501	-1.09731	0.1659	-1.16458	0.1038	-1.00547	0.9125	-1.00404	0.9384	-1.16926	0.01476	-1.02937	0.7015	1.0106	0.9735	-1.32831	1.192e-06	-1.30437	0.000448	-1.34958	0.001997	-1.18271	0.00191
merck-AK033778_at	AI663975	103819	-1.00865	0.9268	-1.22014	0.01687	-1.45613	0.1068				-1.64892	0.003541	-1.68616	0.01927	-1.43747	0.034	-1.99388	0.000635	-2.0347	0.0001099	-1.91734	0.001067	-2.50438	0.001186	-2.40215	0.0007765	-2.26778	0.005518	1.78896	0.00287	1.6615	0.0006406	1.33567	0.2496	1.39669	0.1112	1.38963	0.259	-1.41416	0.06587	-1.61734	0.0006687	-1.28855	0.04834	-1.53215	0.009879	-1.43781	0.04319
merck-ENSMUST00000078669_s_at	Pcsk7	18554	-1.01249	0.8508	1.10879	0.1798	-1.01597	0.856				1.19547	0.07761	1.14441	0.02781	1.17733	0.06476	1.14427	0.009814	1.21829	0.001958	1.16996	0.05528	1.16113	0.1298	1.30978	0.0006656	1.18935	0.0446	-1.1733	0.003101	1.02134	0.7837	1.04706	0.4698	-1.04957	0.4705	1.10415	0.4309	1.29927	0.1357	1.06346	0.1008	1.20022	0.01452	1.0624	0.1949	1.15798	0.08827
merck-AK193296_x_at	Gm6682	626534	-1.01551	0.7382	-1.02268	0.5737	1.01416	0.7477				-1.18528	0.03008	-1.22696	0.007407	-1.28322	0.00476	-1.09152	0.01813	-1.1882	0.004444	-1.13585	0.01452	-1.21989	0.009862	-1.33076	0.008142	-1.27292	0.03105	1.12886	0.00439	1.06507	0.1328	1.07411	0.3735	1.10507	0.01389	1.02861	0.7689	-1.03562	0.3034	-1.02238	0.4155	-1.06077	0.03978	-1.21049	7.778e-05	-1.25951	8.529e-05
merck-AK081990_at	Igsf10	242050	-1.01666	0.8943	-1.17685	0.01398	-1.04843	0.396				-1.07483	0.358	-1.2521	0.01938	-1.18552	0.08629	-1.19015	0.05934	-1.08911	0.1603	-1.16033	0.05163	-1.1423	0.3238	-1.3277	0.01284	-1.40767	0.006329	-1.00913	0.9224	1.17055	0.00595	1.21275	0.03525	1.43516	0.001006	1.20851	0.1516	1.02575	0.9201	-1.00884	0.8888	-1.14704	0.07218	-1.39348	4.113e-05	-1.2324	0.005854
merck-AK028871_at	Akt2	11652	-1.01755	0.8881	-1.16915	0.1364	-1.37467	0.05205				-1.31039	0.03547	-1.16842	0.1394	-1.03698	0.7653	-1.31613	0.05902	-1.35738	8.529e-05	-1.26415	0.008434	-1.31765	0.01164	-1.37246	0.05875	-1.39573	0.005785	1.1022	0.5103	1.516	4.011e-05	1.35738	0.05668	1.17809	0.1922	1.10566	0.3172	1.03731	0.8309	-1.28825	0.07511	-1.21529	0.003386	-1.27909	0.0009882	-1.14805	0.265
merck-AK082755_a_at	Ctnnal1	54366	-1.01765	0.8542	-1.13805	0.00971	-1.15345	0.08508				-1.06307	0.5511	-1.29748	0.04857	-1.18225	0.2299	-1.34741	0.01776	-1.25629	0.00947	-1.03226	0.5305	-1.26357	0.1737	-1.2384	0.005673	-1.29271	0.004544	-1.001	0.9906	1.13008	0.0198	1.20754	0.1659	-1.02866	0.6144	1.20287	0.0103	1.09295	0.7125	-1.04277	0.527	-1.01617	0.7635	1.0524	0.4099	1.12798	0.2171
merck-AK162551_s_at	Fam63a	75007	-1.01894	0.7179	1.21871	0.1746	1.02792	0.7847				1.17401	0.05479	1.34524	0.01451	1.51112	0.002525	1.15014	0.3102	1.05594	0.5324	1.18711	0.003979	1.3983	0.002348	1.38452	0.004332	1.34803	0.007348	-1.03395	0.7838	1.21619	0.06824	1.0022	0.9785	1.14702	0.1692	1.06397	0.4572	1.52933	0.1173	-1.03908	0.5921	-1.06148	0.4861	1.07167	0.2877	1.19635	0.1288
merck-NM_145582_at	Ctu1	233189	-1.01924	0.6717	1.12037	0.08363	1.11002	0.1421				1.03186	0.4636	1.17853	0.0005969	1.30737	0.01303	1.08024	0.01259	1.06503	0.1017	1.13718	0.05354	1.14675	0.005726	1.25441	0.0006301	1.2077	0.007826	-1.01476	0.6532	1.03722	0.4954	-1.05296	0.1695	1.12427	0.1087	1.16633	0.1795	1.54739	0.0734	1.08703	0.1745	1.05095	0.3619	1.15593	0.003434	1.02586	0.6227
merck-NM_001039509_s_at	Pnkd	56695	-1.02167	0.7674	-1.19715	0.007839	-1.15896	0.05496				-1.06458	0.479	-1.14462	0.1156	-1.05735	0.5431	-1.20232	0.0003091	-1.40572	0.02701	-1.31009	0.008804	-1.29778	0.01714	-1.47197	0.007014	-1.37309	0.001337	1.00102	0.992	1.22225	0.06106	1.28204	0.07036	1.28292	0.005075	1.37975	0.01123	-1.01845	0.9376	-1.12764	0.3131	1.06512	0.5827	-1.1364	0.1258	-1.07434	0.4881
merck-NM_008655_at	Gadd45b	17873	-1.02202	0.9019	-1.42955	0.0005617	-1.49624	0.3411				-1.06618	0.5915	-1.33598	0.01911	-3.75837	0.0493	-1.33814	0.03326	-1.75388	0.01538	-2.41213	0.001339	-1.49383	0.1025	-2.06205	0.0003512	-2.14585	0.01101	1.08019	0.5634	1.37753	0.07116	1.48184	0.005722	-1.66686	0.2238	-1.54668	0.4989	-1.56639	0.03475	-1.43747	0.01852	-1.18634	0.6209	-1.27732	0.0005513	-1.3122	0.001907
merck-AK081563_at	Mllt6	246198	-1.02237	0.8665	-1.16397	0.01489	-1.14388	0.07455				-1.19278	0.0899	-1.00392	0.9244	-1.06571	0.06609	-1.1896	0.1812	-1.11504	0.02744	1.02262	0.7092	-1.31341	0.06756	-1.12626	0.06209	-1.04604	0.5474	1.05317	0.7027	-1.06748	0.1377	1.05818	0.4278	-1.22141	0.01211	1.07865	0.27	-1.06299	0.6538	-1.10349	0.0502	-1.05317	0.3603	-1.16273	0.001353	1.06258	0.3345
merck-AK158761_a_at	Tspan13	66109	-1.02261	0.7442	-1.0883	0.04697	-1.11109	0.2972				-1.19443	0.01477	-1.13102	0.1513	-1.07535	0.5467	-1.26125	0.001624	-1.17066	0.006762	-1.07204	0.2485	-1.41189	0.0004594	-1.20748	0.0608	-1.12808	0.02975	1.1766	0.02718	1.10775	0.08269	1.1476	0.03475	1.02766	0.6813	1.14035	0.2589	-1.07029	0.2341	-1.07011	0.2564	-1.07075	0.4671	-1.15776	0.02293	-1.1123	0.08767
merck-AK134496_at	Zfp395	380912	-1.02358	0.7852	-1.10238	0.2409	-1.19721	0.0319				-1.06667	0.4881	-1.04648	0.4427	-1.09124	0.2083	-1.25519	0.02203	-1.16711	0.1479	-1.02908	0.7429	-1.36458	0.007134	-1.10255	0.3218	-1.25597	0.08473	-1.02468	0.6591	-1.16429	0.09394	-1.07614	0.5482	-1.33137	0.006087	1.03779	0.7964	1.14148	0.7225	-1.30677	0.01041	-1.11733	0.2292	-1.40637	2.289e-05	-1.37278	0.01632
merck-NM_015781_at	Nap1l1	53605	-1.02485	0.7822	-1.28174	0.01942	-1.07265	0.2071				-1.16054	0.1016	-1.21602	0.03362	-1.36427	0.03499	-1.04018	0.7213	-1.09936	0.2195	-1.10627	0.3264	-1.4669	0.006137	-1.55418	0.001598	-1.52475	0.004664	1.21289	0.05278	1.20002	0.01723	1.44577	0.01704	1.32434	0.001583	1.358	0.05513	-1.00668	0.9234	-1.00596	0.9086	-1.09896	0.2662	-1.29509	0.001227	-1.26678	0.00769
merck-NM_153560_at	Fam102a	98952	-1.02669	0.8285	-1.1386	0.05887	-1.31795	0.01563				-1.12008	0.1351	-1.25369	0.004391	-1.12603	0.3552	-1.44511	0.01396	-1.56099	0.0004305	-1.5787	0.0007039	-1.35394	0.1304	-1.23612	0.1549	-1.08173	0.6166	1.08543	0.5285	1.16901	0.0183	-1.15213	0.2572	-1.18878	0.1305	-1.16011	0.4942	-1.17338	0.58	-1.40346	0.001318	-1.28381	0.02323	-1.19611	0.01896	-1.06824	0.3228
merck-NM_175179_at	Fam123b	72345	-1.02738	0.7893	-1.0387	0.5653	-1.17131	0.1426				-1.08216	0.2548	-1.07177	0.5239	1.15497	0.3589	-1.37151	0.01511	-1.22309	0.0367	-1.27145	0.0007576	-1.32495	0.02067	-1.04491	0.5521	-1.21322	0.000774	1.05182	0.6027	1.13016	0.2184	-1.06409	0.5601	1.27879	0.00614	1.38102	0.08881	-1.02643	0.8871	-1.22959	0.04587	-1.31311	0.009433	-1.19435	0.03977	-1.00489	0.9458
merck-NM_007670_at	Cdkn2b	12579	-1.02811	0.8125	1.24262	0.06051	-1.03424	0.7549				-1.11022	0.2482	-1.19666	0.1761	1.09648	0.507	-1.40734	0.04218	-1.64968	0.001524	-1.42856	0.01102	-1.57145	0.05362	-1.19165	0.175	-1.31613	0.04073	1.25951	0.09625	1.81552	0.0006477	1.19286	0.3407	1.58855	0.0006209	1.67186	0.009339	-1.04785	0.808	-1.13344	0.0477	-1.13841	0.2718	-1.36962	0.006329	-1.24168	0.01528
merck-AK134024_a_at	Atrx	22589	-1.02835	0.466	-1.03636	0.4487	-1.23367	0.02646				-1.0792	0.02535	-1.05799	0.2068	-1.04809	0.5396	-1.13959	0.1496	-1.21577	0.01199	-1.14185	0.1111	-1.23047	0.05756	-1.14254	0.0259	-1.15859	0.05405	1.03648	0.5708	1.13237	0.08453	1.08173	0.03467	-1.08178	0.3589	-1.18618	4.089e-05	1.15683	0.6399	-1.08896	0.2618	-1.23112	0.001082	-1.12117	0.06581	-1.23384	0.09341
merck-BC096391_s_at	Snora24	100306957	-1.02948	0.8105	-1.08888	0.05223	-1.10522	0.3795				-1.1893	0.01173	-1.12637	0.1456	-1.08203	0.3261	-1.25887	0.0303	-1.11007	0.0106	-1.02832	0.6981	-1.3605	0.004395	1.05899	0.4595	-1.07644	0.5473	1.09507	0.5066	-1.20262	0.003906	-1.45412	0.0006051	-1.30347	0.0006778	-1.11273	0.4221	1.23276	0.451	-1.15968	0.007309	-1.05582	0.3989	-1.21865	0.06257	-1.13967	0.005916
merck-NM_019634_at	Tspan7	21912	-1.03281	0.596	-1.12785	0.009768	-1.02088	0.5959				-1.13485	0.006493	-1.15069	0.02566	-1.04855	0.4479	-1.09496	0.03539	-1.08665	0.09364	-1.02922	0.5322	-1.28529	0.0002227	-1.24039	0.001049	-1.20207	0.01603	-1.05584	0.4196	-1.04981	0.1196	1.03686	0.4148	-1.02672	0.5558	1.01687	0.7424	-1.01304	0.7226	1.0124	0.7618	-1.01707	0.5635	-1.05167	0.1633	-1.0397	0.3053
merck-AK020301_at	Col4a3bp	68018	-1.036	0.3342	-1.0709	0.006512	-1.08593	0.01253				-1.08583	0.01351	-1.22642	0.003037	-1.16322	0.04315	-1.10726	0.04004	-1.12629	0.01258	-1.06057	0.2934	-1.10841	0.1209	-1.17198	0.01368	-1.20904	0.01305	1.06133	0.05496	1.07256	0.03883	1.04718	0.3172	-1.01487	0.5471	1.0038	0.9503	-1.05153	0.481	-1.10197	0.2229	-1.08388	0.2555	-1.14657	0.01001	-1.09471	0.05207
merck-NM_020578_at	Ehd3	57440	-1.03784	0.7727	-1.51043	0.02919	-1.17552	0.3276				-1.28795	0.04376	-1.16926	0.3814	-1.41156	0.1611	-1.30077	0.02139	-1.21029	0.2109	-1.27087	0.1649	-1.60066	0.02599	-1.51565	0.05057	-1.66571	0.1277	1.08445	0.5167	-1.45111	0.02199	1.28736	0.3341	-1.2218	0.2836	1.24111	0.5874	-1.14183	0.3618	-1.14191	0.1284	-1.28145	0.005782	-1.07656	0.2777	-1.01751	0.8229
merck-BC078414_at	Lphn1	330814	-1.04061	0.7309	-1.12709	0.1155	-1.01555	0.9383				-1.1879	0.1045	-1.04882	0.2376	-1.58416	0.01482	-1.27497	0.01251	-1.38325	0.009868	-1.11581	0.1478	-1.44079	0.02233	-1.29808	0.01715	-1.22402	0.1875	1.14491	0.3269	1.28884	0.02774	1.34122	0.008074	-1.54064	0.02675	-1.28056	0.1856	1.05879	0.7743	-1.19168	0.01797	-1.07967	0.6715	-1.16431	0.07445	-1.24048	0.009516
merck-NM_025980_at	Nrarp	67122	-1.04117	0.8148	-1.20843	0.1371	-1.0603	0.5507				-1.10637	0.452	1.20579	0.2458	-1.04501	0.8219	-1.4568	0.02216	-1.23962	0.06008	-1.29181	0.005515	-1.43549	0.1578	-1.23376	0.05369	-1.35894	3.517e-05	1.65082	0.003951	1.63456	0.0003589	1.64968	0.04378	1.34834	0.001726	1.19903	0.1972	-1.31947	0.01022	-1.25745	0.1036	1.03433	0.839	-1.22352	0.02739	-1.22242	0.003211
merck-AK208077_s_at			-1.04251	0.8334	-1.11949	0.2395	1.15486	0.1859				-1.05916	0.6288	-1.10731	0.4437	-1.21848	0.002535	-1.34122	0.07676	-1.17584	0.1538	-1.344	0.01558	-1.45378	0.1571	-1.27468	0.1058	-1.32678	0.02089	1.18719	0.3098	1.14712	0.2819	1.03712	0.8664	1.10314	0.3612	-1.02087	0.8211	-1.1788	0.5722	-1.08991	0.4544	-1.3627	0.002077	-1.39991	0.004532	-1.44079	0.001885
merck-AK046940_s_at	Dennd4a	102442	-1.04261	0.3328	-1.25363	0.01502	-1.12489	0.1973				-1.12741	0.06783	-1.19936	0.1332	-1.1688	0.06498	-1.24059	0.0173	-1.25534	0.01677	-1.39766	0.00137	-1.64059	0.004044	-1.44944	0.03523	-1.5202	0.006159	1.13024	0.1015	1.3213	0.003176	1.50695	0.03172	1.2156	0.03639	1.24517	0.184	-1.16762	0.5684	-1.2841	0.008931	-1.1329	0.1327	-1.30197	0.00182	-1.32862	0.01656
merck-AK129092_s_at	Zfp516	329003	-1.04299	0.5595	-1.04576	0.5518	-1.08573	0.161				1.03364	0.6014	1.05862	0.4398	1.0126	0.8698	-1.04057	0.4867	-1.05383	0.4214	-1.07466	0.0517	-1.07733	0.2273	-1.11004	0.1522	-1.2284	0.008768	-1.03765	0.4798	1.0787	0.2707	1.06844	0.4862	1.09313	0.06399	1.19305	0.01297	-1.06615	0.7241	-1.2694	7.719e-05	-1.20926	0.1085	-1.29539	0.0009062	-1.16241	0.04588
merck-NM_028194_at	Fryl	72313	-1.04361	0.4233	-1.12003	0.06319	-1.13923	0.05735				-1.22476	0.00604	-1.18804	0.01621	-1.03863	0.7219	-1.12204	0.04366	-1.08815	0.06414	-1.13316	0.09114	-1.31099	0.001436	-1.06454	0.4846	-1.05765	0.6105	1.03001	0.6517	-1.03319	0.4554	1.08435	0.1617	-1.00006	0.9994	1.12803	0.2769	1.068	0.69	-1.12779	0.03317	-1.30768	0.005005	-1.26619	3.922e-05	-1.24117	0.0287
merck-AK165817_at	Brd3	67382	-1.04542	0.2409	-1.08793	0.09419	-1.02221	0.7096				-1.12155	0.009787	-1.09089	0.03177	-1.06055	0.09899	-1.09524	0.04623	-1.09716	0.01981	-1.01159	0.7481	-1.21453	0.001337	-1.0783	0.1703	-1.08246	0.1648	1.08086	0.06306	1.15223	0.004938	1.16156	0.003752	1.06375	0.09764	1.06165	0.3436	1.00734	0.9233	-1.07974	0.03814	-1.0927	0.08116	-1.10915	0.007706	-1.03153	0.3768
merck-AK165823_at	Tbc1d16	207592	-1.04592	0.5252	-1.16627	0.03909	-1.31492	0.0003747				-1.3213	0.0426	-1.3116	0.05092	-1.05015	0.5597	-1.14911	0.1063	-1.02716	0.7641	1.00138	0.9903	-1.39637	0.004987	-1.32099	0.02289	-1.45077	0.005627	-1.0676	0.5151	-1.06628	0.3216	-1.11068	0.3119	-1.62742	0.0007316	-1.16772	0.1372	1.1885	0.337	-1.11127	0.1949	-1.04949	0.3059	1.00811	0.8542	1.00107	0.9855
merck-NM_144907_at	Sesn2	230784	-1.04698	0.7597	-1.20545	0.1206	-1.34524	0.02894				1.1841	0.0929	1.16429	0.248	1.39316	0.08764	1.00015	0.9988	1.03331	0.7535	1.06891	0.3534	1.13264	0.4678	1.0884	0.6729	1.11007	0.4278	-1.0595	0.5912	-1.11761	0.2285	-1.06289	0.4686	1.02192	0.7908	1.01932	0.8886	1.19826	0.2812	1.00542	0.957	-1.19768	0.01464	1.45044	9.573e-05	1.42988	0.001587
merck-ENSMUST00000038890_a_at	Megf11	214058	-1.04766	0.5954	-1.34741	0.003145	-1.25745	0.159				-1.04698	0.5894	-1.13881	0.1418	1.02811	0.7481	-1.32343	0.1126	-1.25727	0.1021	-1.38835	8.488e-05	-1.70216	0.01297	-1.68384	0.01213	-1.66303	0.004946	1.07103	0.6088	1.26619	0.02384	1.66226	0.01795	1.3116	0.06337	1.63682	0.02159	-1.22462	0.603	-1.20246	0.00142	-1.14459	0.2784	-1.31341	0.01826	-1.36082	0.03221
merck-NM_011943_s_at	Map2k6	26399	-1.05121	0.446	-1.25421	0.01568	-1.28292	0.09298				-1.64021	0.00033	-1.92797	8.041e-05	-1.71593	0.005802	-2.0054	4.208e-05	-2.02815	0.0008246	-2.14833	0.000177	-2.25996	0.003311	-2.01976	0.0001547	-2.28665	0.0002975	1.27468	0.02605	1.47945	0.002547	1.09643	0.3308	1.51078	0.003313	1.21672	0.3301	-1.16958	0.5862	-1.37911	0.00132	-1.37911	0.003874	-1.51043	0.0005056	-1.44112	0.001225
merck-AK088500_a_at	Ap2a2	11772	-1.05218	0.7081	1.14385	0.03901	1.03136	0.7842				-1.01457	0.8449	1.04754	0.3163	1.14596	0.2274	1.23316	0.04755	1.14141	0.06258	1.11376	0.09746	1.56495	0.01364	1.23544	0.05841	1.2402	0.005332	-1.03088	0.8004	1.13868	0.1055	1.13797	0.1941	1.31129	0.02546	1.06935	0.5227	1.79804	0.007976	1.22566	0.001177	1.10385	0.1925	1.08268	0.1166	1.12476	0.105
merck-ENSMUST00000047850_at			-1.05237	0.5019	-1.0227	0.7008	-1.08508	0.4071				-1.1916	0.01984	-1.06805	0.3385	-1.12842	0.05485	-1.10999	0.0734	-1.15707	0.06525	-1.02064	0.7994	-1.02381	0.778	-1.00775	0.9047	1.07468	0.4477	-1.0096	0.8689	1.14781	0.02736	1.06743	0.2448	-1.08825	0.3539	-1.05636	0.4074	1.21208	0.4691	-1.12702	0.005847	-1.18757	0.07036	-1.09433	0.03713	-1.0958	0.1515
merck-NM_016693_s_at	Map3k6	53608	-1.05257	0.7691	1.42791	0.03008	1.03703	0.7323				1.05495	0.6012	1.42725	0.009369	1.54846	0.003712	1.71751	0.002846	1.86123	0.0009592	1.71514	0.001787	1.47163	0.07653	1.78279	0.01591	1.57652	0.006876	-1.24968	0.09159	-1.25701	0.07907	-1.1678	0.3155	-1.03576	0.7948	1.16713	0.03108	1.34153	0.08491	1.03433	0.6736	1.02419	0.7327	1.36994	0.005205	1.34246	0.008456
merck-U04672_a_at	Bmpr1a	12166	-1.05342	0.6711	-1.33968	0.01061	-1.31856	0.05275				-1.05325	0.4884	1.09222	0.4729	-1.04515	0.6914	-1.30828	0.02647	-1.58052	0.0007932	-1.47197	0.002764	-1.17872	0.3991	-1.3122	0.02364	-1.2534	0.05696	1.344	0.006011	1.68112	0.00181	1.57109	0.01608	1.3555	0.001268	1.17614	0.1552	-1.16447	0.461	-1.25207	0.04079	-1.27909	0.01637	-1.3406	0.00296	-1.27556	0.01493
merck-NM_013865_at	Ndrg3	29812	-1.05388	0.3455	-1.08153	0.05606	-1.1286	0.1313				-1.13682	0.04985	-1.23061	0.006727	-1.04631	0.6392	-1.13813	0.05559	-1.05342	0.456	-1.04191	0.3964	-1.14723	0.03285	-1.10367	0.2807	-1.07934	0.247	-1.07987	0.2771	-1.07446	0.3459	-1.16062	0.1079	-1.13608	0.09996	-1.06633	0.4098	1.13498	0.4874	-1.05456	0.2264	-1.05022	0.2848	-1.08066	0.03496	-1.1272	0.008121
merck-NM_207681_at	Bcl2l11	12125	-1.05572	0.6963	-1.01273	0.8509	1.13076	0.1383				-1.08004	0.2178	-1.03784	0.5898	-1.07979	0.4398	-1.12001	0.152	-1.27087	0.02945	-1.25826	0.1069	-1.0711	0.5677	-1.08203	0.6026	-1.0832	0.612	-1.01418	0.8864	1.3693	0.009344	1.32008	0.02868	1.11512	0.4298	1.24753	0.1419	-1.0041	0.9871	-1.08956	0.3701	-1.07642	0.5583	-1.3125	0.02325	-1.11805	0.2168
merck-AK028394_at	1190007F08Rik	68859	-1.05757	0.2794	-1.08123	0.09774	-1.15051	0.02769				-1.19707	0.00456	-1.22617	0.0008105	-1.09096	0.06184	-1.15499	0.0602	-1.18571	0.01194	-1.02946	0.6766	-1.15117	0.00131	-1.13073	0.2116	-1.01275	0.7857	1.023	0.6974	-1.02298	0.6628	-1.16099	0.01585	-1.1244	0.09182	-1.05563	0.1773	1.14881	0.5694	-1.16415	0.003554	-1.0515	0.2625	-1.08231	0.04314	-1.01612	0.745
merck-NM_172921_at	Fam55d	244853	-1.05852	0.4218	-1.22959	0.01739	-1.03134	0.7229				-1.11002	0.1898	-1.22682	0.1157	-1.23538	0.162	-1.46622	0.001489	-1.23282	0.08098	-1.20932	0.1134	-1.31009	0.07588	-1.51112	0.01383	-1.31886	0.09947	1.18468	0.106	1.00035	0.9951	1.17371	0.5145	1.15348	0.1738	1.06923	0.7468	-1.04523	0.6742	-1.08265	0.6337	-1.04205	0.7065	-1.22146	0.001426	-1.1716	0.04903
merck-NM_145376_at	Lpcat1	210992	-1.05872	0.5457	-1.00495	0.9194	-1.01079	0.8584				-1.08345	0.1661	-1.19061	0.0008096	-1.04383	0.396	-1.12246	0.01718	-1.07191	0.2845	-1.16204	0.01345	-1.22603	0.2203	-1.27791	0.001464	-1.23891	0.02207	-1.10225	0.2242	1.05828	0.1543	1.10131	0.08093	1.03459	0.4023	1.1135	0.1816	-1.08956	0.4751	-1.05918	0.3299	-1.05935	0.2569	-1.23217	0.001663	-1.13797	0.04557
merck-AK033046_at	LOC100503085	100503085	-1.05977	0.5011	-1.22025	0.07547	1.07446	0.141				-1.18108	0.1277	-1.23075	0.1216	-1.00918	0.9212	-1.13598	0.2194	-1.10316	0.4656	-1.17033	0.1978	-1.50591	0.001473	-1.56135	0.04909	-1.48184	0.04111	-1.15502	0.1123	1.12259	0.2921	1.37278	0.05084	1.45445	0.004668	1.79887	0.005964	-1.02683	0.8322	-1.09051	0.2725	-1.09827	0.3598	-1.1849	0.1686	1.07823	0.5039
merck-BC027783_s_at	Eif2c1	236511	-1.06143	0.3394	-1.07937	0.09988	-1.12883	0.04902				-1.16584	0.01335	-1.15178	0.001393	-1.07736	0.1485	-1.1637	0.006786	-1.10413	0.04262	-1.01699	0.553	-1.18957	0.02351	-1.12538	0.01332	-1.16547	0.02956	-1.00668	0.909	1.06628	0.06771	1.0316	0.2735	-1.02674	0.6042	1.0324	0.5328	1.03093	0.8103	-1.09875	0.00229	-1.08535	0.1215	-1.13941	0.002274	-1.00751	0.7807
merck-ENSMUST00000032916_at			-1.06304	0.3368	-1.12803	0.003996	-1.01278	0.855				-1.16466	0.1886	-1.00963	0.8187	-1.10757	0.3807	-1.04148	0.5126	-1.10255	0.007599	-1.09721	0.05434	-1.17807	0.04855	-1.17376	0.1252	-1.19217	0.0004365	-1.03058	0.6689	1.18648	0.001895	1.23524	0.04772	1.13037	0.04029	1.09451	0.3722	1.05601	0.5825	-1.04891	0.524	1.01158	0.898	-1.09265	0.02826	-1.11424	0.1086
merck-NM_019662_at	Rrad	56437	-1.06422	0.3608	-1.12088	0.4629	-1.33783	0.06079				-1.13585	0.1097	-1.18152	0.01478	-1.16866	0.2499	-1.8412	0.0006428	-1.99251	0.008759	-2.26308	0.0007489	-1.68927	0.0196	-1.96879	0.006544	-1.93955	0.003736	1.2933	0.08235	1.76279	0.008855	1.64816	0.05614	1.71751	0.01459	1.6493	0.0436	-1.38739	0.04046	-1.34029	0.004102	-1.3954	0.01367	-1.17136	0.08438	-1.09139	0.4685
merck-NM_024191_at	Arl2bp	107566	-1.06542	0.09278	-1.06942	0.1368	-1.03803	0.4647				-1.12489	0.01188	-1.03877	0.3895	1.03386	0.6157	-1.26619	0.0003484	-1.14014	0.008525	-1.01848	0.7182	-1.19925	0.006129	1.00194	0.9799	1.02825	0.6866	1.01594	0.7817	1.02707	0.4503	-1.0365	0.471	-1.11191	0.0612	-1.06696	0.1974	1.01996	0.722	-1.12024	0.01108	-1.07773	0.2918	-1.14937	0.006278	-1.41742	0.1622
merck-NM_019730_at	Nme3	79059	-1.06586	0.2858	-1.1413	0.2195	-1.15872	0.1884				-1.21291	0.001908	-1.37025	0.002893	-1.16654	0.1543	-1.28469	0.01211	-1.29957	0.007986	1.00358	0.9636	-1.17837	0.05744	-1.0873	0.05841	-1.14549	0.3132	1.07905	0.2281	1.07498	0.4377	-1.18902	0.0228	-1.19303	0.126	-1.10951	0.5669	1.08908	0.6602	-1.16212	0.02204	-1.11607	0.3435	-1.1126	0.1455	1.0508	0.4291
merck-AK078090_a_at	Luc7l3	67684	-1.0665	0.05744	-1.07483	0.2285	-1.04679	0.5251				-1.01326	0.6882	-1.07345	0.05819	-1.07942	0.0805	-1.0624	0.36	-1.03851	0.1258	-1.07446	0.03208	-1.17444	0.05447	-1.03748	0.5727	-1.11655	0.1291	-1.02002	0.6826	1.07731	0.01281	1.00811	0.868	-1.01926	0.6831	-1.05075	0.5809	1.00232	0.9822	-1.05599	0.1954	-1.0616	0.07312	-1.06336	0.1692	-1.05504	0.1637
merck-NM_018823_a_at	Nfat5	54446	-1.06974	0.5474	-1.00861	0.8896	-1.22803	0.2709				-1.69122	0.03203	-1.00531	0.9637	-1.31311	0.03004	-1.24911	0.08439	-1.45245	0.001806	-1.35894	0.006661	-1.39637	0.0212	-1.38007	0.04491	-1.21871	0.3163	1.03126	0.8056	-1.32709	0.003074	-1.50904	0.01801	-1.0712	0.5641	-1.22253	0.236	1.18741	0.2319	-1.28263	0.0813	-1.1603	0.1593	-1.2738	0.06027	-1.00476	0.9577
merck-ENSMUST00000052291_at	Gm9783	69595	-1.07019	0.3813	-1.17452	0.03897	-1.15918	0.09792				-1.17206	0.05708	-1.11153	0.1684	1.06534	0.6576	-1.54739	0.0124	-1.10197	0.4171	1.00275	0.9757	-1.36427	0.008714	-1.18621	0.2087	-1.1835	0.1842	1.21205	0.1617	-1.05711	0.6442	-1.17557	0.1435	1.04002	0.727	1.25516	0.1433	-1.06586	0.6556	-1.1448	0.07446	-1.13329	0.1338	-1.37721	7.522e-05	-1.1424	0.1591
merck-AK017909_at	5830408B19Rik	74756	-1.07029	0.5662	-1.22877	0.1386	-1.0452	0.4707				-1.30317	0.05165	-1.37151	0.04554	-1.1913	0.3344	-1.38038	0.0121	-1.49486	0.005697	-1.28617	0.06691	-1.54348	0.0856	-1.99618	0.008579	-1.50661	0.121	1.22121	0.01196	1.26532	0.004849	1.48047	0.01903	1.41547	0.004674	1.24429	0.4135	1.20451	0.3903	1.05803	0.7119	1.01047	0.8935	-1.45646	0.0009544	-1.32038	0.006983
merck-BC020189_a_at	Snrk	20623	-1.07038	0.4049	-1.03975	0.4998	-1.06751	0.4205				1.02631	0.7582	1.12582	0.05065	1.21966	0.009525	1.23234	0.03308	1.2933	4.166e-05	1.17921	0.02468	1.05816	0.6407	1.22371	0.069	1.17244	0.01796	-1.16977	0.09028	-1.05852	0.1437	1.06512	0.3759	1.12062	0.1098	1.20312	0.04196	1.07154	0.2466	1.10471	0.328	1.02681	0.5187	1.31009	0.0007032	1.43979	7.755e-05
merck-NM_027861_s_at	Brox	71678	-1.07362	0.06875	-1.16196	0.02226	-1.06265	0.1538				-1.08775	0.0248	-1.08585	0.2957	-1.08278	0.359	-1.10243	0.08478	-1.08265	0.03583	-1.07533	0.02317	-1.14704	0.07034	-1.21205	0.009386	-1.17301	0.07206	1.03696	0.2782	1.15774	0.007577	1.23694	0.1176	1.14078	0.0002399	1.15122	0.1951	1.18244	0.4476	-1.00178	0.963	-1.04998	0.02949	-1.14464	0.003037	-1.10836	0.0676
merck-NM_026241_at	Ankrd39	109346	-1.07453	0.5179	-1.25323	0.007596	-1.19385	0.09631				-1.07261	0.2708	-1.20074	0.1228	1.06731	0.2047	-1.09152	0.5785	-1.12114	0.1556	1.09951	0.173	-1.32587	0.06359	-1.40767	0.01259	-1.40799	0.01118	-1.0524	0.674	-1.26474	0.008691	1.06719	0.5603	-1.10118	0.3795	1.25305	0.00293	1.06999	0.7963	-1.26678	0.02999	-1.21663	0.01355	-1.00395	0.9356	-1.07728	0.2691
merck-NM_054099_at	1110038F14Rik	117171	-1.07476	0.14	-1.05109	0.4731	-1.02771	0.2289				-1.12634	0.1315	-1.11689	0.02017	-1.04814	0.4384	-1.12104	0.0102	-1.03397	0.5242	-1.04624	0.2649	-1.19572	6.145e-05	-1.04167	0.4312	-1.06368	0.2666	-1.04498	0.3914	1.02229	0.7387	-1.00538	0.8784	1.00653	0.8159	1.0225	0.48	1.2782	0.3125	-1.12808	0.05606	-1.03324	0.4157	-1.12593	0.01294	-1.00001	0.9999
merck-NM_133778_s_at	Fam131a	78408	-1.07716	0.3808	-1.16977	0.1365	-1.51391	0.04011				-1.36647	0.04596	-1.25748	0.06059	-1.31613	0.2723	-1.16958	0.06816	-1.28736	0.0001026	-1.19567	0.08428	-1.41579	0.09727	-1.30377	0.00561	-1.33567	0.01889	-1.04042	0.6856	1.29867	0.007426	1.27703	0.04395	-1.32892	0.07406	-1.07451	0.6545	1.03269	0.9033	-1.35769	0.001456	-1.43913	0.02026	-1.00812	0.9366	-1.07728	0.2266
merck-AK020406_at			-1.07771	0.2705	-1.0606	0.4643	-1.10589	0.03958				-1.21725	0.001588	-1.1347	0.02316	1.15125	0.08178	-1.2282	0.002788	-1.11851	0.1862	1.00328	0.9549	-1.21107	0.02829	1.03229	0.5962	-1.09618	0.1229	-1.02145	0.7762	-1.00844	0.9104	-1.07694	0.2878	1.08298	0.2487	1.25046	0.02252	1.10053	0.6349	-1.21004	0.009381	-1.20843	0.002541	-1.07723	0.1373	-1.09729	0.01352
merck-NM_001001182_at	Baz2b	407823	-1.07857	0.07389	-1.18856	0.02553	-1.15154	0.0506				-1.01629	0.7424	-1.05694	0.4819	-1.08253	0.3411	-1.09989	0.07916	-1.10184	0.05093	-1.0863	0.08525	-1.21049	0.0006703	-1.16343	0.009672	-1.14433	0.01933	1.05065	0.4447	1.03226	0.5204	1.20083	0.09146	1.08181	0.1011	1.06439	0.2667	1.11975	0.6962	-1.07285	0.354	-1.04465	0.506	-1.34927	9.775e-06	-1.32831	0.002278
merck-AK172954_a_at	Dstyk	213452	-1.07865	0.1184	-1.02336	0.0565	-1.12818	0.07498				-1.01591	0.6547	-1.06994	0.3604	1.04201	0.5336	-1.14188	0.1535	-1.20257	0.01143	-1.12393	0.03031	-1.14747	0.1298	-1.12365	0.01584	-1.13462	0.007868	-1.01168	0.8605	1.25951	0.0005738	1.16565	0.08866	1.20365	0.004371	1.36019	0.0009042	1.09729	0.6857	-1.14004	0.0005355	-1.15513	0.03442	-1.04253	0.3147	-1.012	0.6901
merck-ENSMUST00000066843_at	Cyp2d13	68444	-1.07872	0.2516	-1.05114	0.4719	-1.09079	0.1635				-1.14789	0.02368	-1.08201	0.09188	-1.07248	0.04302	-1.16861	0.0002573	-1.083	0.08434	-1.13645	0.006651	-1.3842	0.001071	-1.24137	0.01747	-1.25314	0.01426	1.1214	0.05602	1.16496	0.009663	1.26678	0.00877	1.0094	0.8607	1.06987	0.4473	-1.08089	0.5634	-1.15144	0.03337	-1.12137	0.1765	-1.18826	0.0007945	-1.05786	0.3878
merck-NM_172964_at	Arhgap28	268970	-1.07897	0.5134	1.1265	0.4183	-1.29957	0.1556				-1.18642	0.06126	-1.23084	0.05742	1.15032	0.4635	-1.51286	2.635e-05	-1.33968	0.001339	-1.25887	0.0282	-1.1038	0.3177	1.00181	0.9872	-1.15404	0.1645	1.01825	0.8461	1.68229	0.006665	1.20595	0.06591	1.08248	0.6431	1.31674	0.2144	1.02433	0.8757	-1.4067	0.04625	-1.344	0.08042	-1.56171	0.007863	-1.24059	0.06485
merck-NM_020493_at	Srf	20807	-1.07989	0.3422	-1.28795	0.02256	-1.25363	0.01336				-1.20851	0.0253	-1.15324	0.06984	-1.2598	0.005426	-1.25023	0.002621	-1.20987	0.004082	-1.1816	0.02868	-1.48594	0.0002585	-1.17187	0.02981	-1.2216	0.1209	-1.00243	0.9781	1.11022	0.2126	1.10372	0.2826	-1.0465	0.6351	1.02989	0.7012	1.15862	0.5521	-1.08633	0.06375	-1.07513	0.2641	-1.19726	0.01212	-1.14022	0.05128
merck-NM_001025246_s_at	Trp53i11	277414	-1.08114	0.5972	-1.40185	0.008707	-1.10222	0.3775				-1.31069	0.0524	-1.2735	0.1799	-1.31765	0.1859	-1.2841	0.05579	-1.14085	0.1693	-1.24997	0.03698	-1.85609	0.00163	-1.37025	0.09639	-1.57797	0.01138	1.1778	0.3896	1.2305	0.04358	1.48047	0.07671	1.15274	0.2849	1.40443	0.08708	1.03803	0.9042	-1.12052	0.1439	-1.15284	0.09808	-1.37816	0.0001996	-1.12821	0.07354
merck-AK008309_at	Fryl	72313	-1.08246	0.1771	-1.15359	0.01647	-1.13039	0.01344				-1.08076	0.1399	-1.16247	0.04984	-1.08928	0.386	-1.09946	0.1245	-1.09885	0.06456	-1.11038	0.08819	-1.36521	7.212e-06	-1.17198	0.1516	-1.18897	0.07528	-1.01264	0.8525	1.01577	0.7077	1.1692	0.05307	1.10693	0.09037	1.21537	0.00862	-1.00026	0.9987	-1.11704	0.07475	-1.15287	0.01381	-1.32739	8.464e-06	-1.25577	7.987e-06
merck-NM_011600_at	Tle4	21888	-1.08308	0.2803	-1.22402	0.0005486	-1.04561	0.5188				-1.13569	0.07337	-1.27938	0.01416	-1.2039	0.0293	-1.22287	0.01943	-1.18692	0.007614	-1.17117	0.03337	-1.14022	0.2803	-1.18239	0.004292	-1.33107	0.00182	1.02108	0.7546	1.02672	0.3341	1.05017	0.5552	-1.04932	0.2541	1.01649	0.8231	1.16033	0.5677	-1.02967	0.7551	-1.04501	0.6023	-1.08188	0.1067	-1.10604	0.1061
merck-AK147270_at	1700020I14Rik	66602	-1.0839	0.06989	-1.1615	0.0001169	-1.14443	0.06893				-1.11571	5.102e-05	-1.15947	0.004958	-1.05058	0.1653	-1.0711	0.234	-1.0615	0.031	-1.03755	0.3936	-1.22843	0.01204	-1.12068	0.1089	-1.17666	0.00989	-1.03093	0.4088	1.09275	0.006968	1.08765	0.1151	1.02414	0.6711	1.06262	0.3206	1.08921	0.6087	1.00802	0.6978	1.01319	0.7695	-1.06324	0.2104	-1.06962	0.1629
merck-ENSMUST00000007007_at			-1.08488	0.009128	-1.0203	0.4295	-1.00264	0.9063				-1.01608	0.7664	-1.02579	0.4999	-1.1189	0.04152	-1.03655	0.3198	-1.04093	0.3372	-1.12538	0.01043	-1.14678	0.04916	-1.13682	0.02506	-1.15274	0.002752	-1.01595	0.6034	1.07278	0.09764	1.0662	0.1439	-1.00015	0.9968	-1.11178	0.006664	-1.05789	0.2163	-1.03827	0.2938	-1.0541	0.2224	-1.10854	0.03096	-1.1198	0.02977
merck-NM_207265_at			-1.08503	0.5562	-1.07335	0.5669	-1.0929	0.5768				-1.09812	0.4991	-1.03312	0.7972	1.14831	0.5952	-1.20224	0.1559	-1.44212	0.07135	-1.42626	0.04522	-2.00447	0.004133	-1.5417	0.07777	-1.38676	0.07268	1.38548	0.07475	1.94357	0.001373	1.9602	0.002292	1.5181	0.03742	1.69903	0.03549	-1.04916	0.8111	-1.52651	0.006036	-1.13308	0.5074	-1.44378	0.05593	-1.51078	0.004313
merck-NM_011657_at	Tulp3	22158	-1.08505	0.2039	-1.03364	0.5281	-1.06405	0.6484				-1.19091	0.1326	-1.14998	0.06291	-1.10956	0.3471	-1.17171	0.04032	-1.15872	0.09429	-1.1199	0.1461	-1.07206	0.488	-1.14736	0.2106	-1.19707	0.007703	1.08268	0.1952	1.17652	0.0229	1.2694	0.01852	-1.04916	0.6823	1.16073	0.07046	1.04978	0.6481	-1.02351	0.7424	1.04501	0.6416	-1.12844	0.02765	1.00456	0.9216
merck-NM_025516_x_at	Ergic3	66366	-1.08525	0.0385	-1.0453	0.2059	-1.06891	0.266				-1.03789	0.3749	-1.12194	0.02501	-1.05429	0.1185	-1.10162	0.02248	-1.12073	0.002036	-1.04911	0.1463	-1.00618	0.85	-1.09719	0.01362	-1.08705	0.05118	-1.04107	0.3772	1.02913	0.1879	-1.04184	0.4369	1.01047	0.8041	1.01837	0.4392	1.09777	0.2965	-1.00917	0.8679	-1.03364	0.4278	-1.0191	0.585	1.00356	0.9391
merck-NM_011809_at	Ets2	23872	-1.08548	0.2803	-1.05383	0.1278	-1.09408	0.04092				-1.18307	0.004683	-1.12044	0.1169	-1.05388	0.2516	-1.18212	0.01739	-1.16287	0.004925	-1.13068	0.009759	-1.20171	0.03524	-1.09393	0.03534	-1.06358	0.2224	1.07226	0.2458	1.18858	0.0005659	1.13191	0.1276	1.02518	0.5771	1.10012	0.02	-1.04407	0.274	-1.04855	0.4506	-1.01856	0.6587	-1.22464	1.192e-07	-1.08498	0.04797
merck-AK028569_at	Olfml2a	241327	-1.08795	0.3405	-1.05121	0.6338	-1.0046	0.9647				-1.02742	0.6463	-1.11553	0.2147	-1.02667	0.8323	-1.06557	0.613	-1.0156	0.8845	1.04268	0.6156	-1.23991	0.1319	-1.68888	0.0475	-1.44311	0.03085	-1.08148	0.5255	1.20088	0.1319	1.55704	0.005911	-1.2084	0.06595	1.07142	0.6721	1.3277	0.4825	1.00734	0.8413	-1.01956	0.733	-1.09172	0.5657	-1.14871	0.3301
merck-NM_008187_at	Gtl3	14894	-1.09204	0.05391	-1.02123	0.6711	1.01973	0.4387				-1.05977	0.02591	-1.09275	0.09428	1.01907	0.7312	-1.12323	0.06919	-1.03376	0.2443	-1.00657	0.7097	-1.18021	0.0002205	-1.02664	0.2818	-1.14559	0.04642	-1.04761	0.3984	-1.01962	0.6045	-1.1145	0.1462	1.03782	0.09778	1.14665	0.02144	1.22479	0.5098	-1.09524	0.02665	-1.16252	0.0007916	-1.17709	0.005321	-1.10129	0.139
merck-NM_021356_at	Gab1	14388	-1.09305	0.1893	-1.10344	0.09073	-1.14306	0.05252				-1.17401	0.05353	-1.12044	0.1227	-1.07349	0.2884	-1.23333	0.03285	-1.28706	0.003774	-1.1729	0.009377	-1.20921	0.1776	-1.31917	0.001342	-1.22611	0.008939	1.07224	0.2828	1.25664	0.0002897	1.37341	0.001608	1.15001	0.01618	1.29837	0.003601	1.09023	0.6218	-1.13627	0.1765	-1.0884	0.1255	-1.12215	0.01361	-1.01912	0.6937
merck-NM_031392_at	Wdr6	83669	-1.09454	0.157	-1.11866	0.03235	-1.08568	0.54				-1.03407	0.3993	-1.08295	0.2114	-1.07862	0.4091	-1.40605	0.001416	-1.30677	0.00225	-1.21367	0.01618	-1.20634	0.04958	1.02412	0.7178	-1.12889	0.1891	1.0224	0.7109	-1.05918	0.3214	-1.31795	0.02304	-1.31401	0.0388	-1.16977	0.2321	-1.13284	0.5144	-1.05032	0.4378	-1.14874	0.3332	-1.10339	0.06842	-1.07369	0.2857
merck-BC021786_s_at	Itm2b	16432	-1.09547	0.05282	-1.13373	2.39e-05	-1.06928	0.04437				-1.01392	0.4789	-1.08074	0.0003715	-1.0278	0.3092	-1.12316	9.817e-05	-1.09698	0.009234	-1.04619	0.1286	1.02431	0.4089	-1.08051	0.006035	-1.03488	0.1679	-1.00829	0.7003	1.00417	0.8183	1.00781	0.6672	1.04539	0.07275	1.01071	0.7229	-1.0266	0.3925	1.00646	0.4182	-1.02589	0.06333	-1.01504	0.5001	-1.05346	0.07874
merck-ENSMUST00000095243_a_at	Zfp827	622675	-1.09595	0.08767	-1.20229	0.02487	-1.11879	0.4592				-1.21319	0.195	-1.17769	0.2426	1.08718	0.3758	-1.0734	0.3083	-1.16555	0.1926	-1.0547	0.6269	-1.08081	0.4826	1.12899	0.2815	1.00652	0.9573	1.02513	0.7799	1.2156	0.0537	1.19837	0.3611	1.01653	0.9087	1.24297	0.1338	1.15715	0.4195	-1.25661	0.09041	-1.20025	0.06939	-1.47299	0.0006207	-1.05279	0.6986
merck-NM_001008542_at	Mxi1	17859	-1.09719	0.03877	-1.1325	0.0387	-1.19556	0.0001841				-1.1208	0.01701	-1.12639	0.1342	-1.12639	0.02539	-1.0344	0.7024	1.06638	0.3594	1.0037	0.9545	-1.15915	0.06993	-1.21644	0.05747	-1.1712	0.102	-1.16595	0.00156	-1.04357	0.4834	1.22857	0.09098	-1.08558	0.03915	1.0628	0.4252	-1.04879	0.7429	-1.08433	0.1336	-1.05393	0.3079	-1.13177	0.07577	-1.03188	0.5067
merck-AB030203_a_at	Itm2b	16432	-1.09764	0.02922	-1.14499	0.005953	-1.01435	0.5884				1.06397	0.1739	-1.1238	0.008677	-1.1543	0.04041	-1.08735	0.01074	-1.02615	0.6216	-1.15712	0.01046	-1.06842	0.0922	-1.18883	0.02287	-1.18883	0.02911	-1.06047	0.07985	-1.00361	0.9411	1.14562	0.008884	1.07659	0.02791	-1.01226	0.8234	-1.11952	0.003216	1.08181	0.06472	-1.01009	0.8838	1.00375	0.8808	-1.07592	0.2732
merck-NM_145996_at	Arid5a	214855	-1.09767	0.588	-1.33629	0.0033	-1.18217	0.4086				-1.35176	0.01994	-1.39991	0.004983	-1.15244	0.4055	-1.27174	0.06508	-1.22402	0.03966	-1.33199	0.0222	-1.42004	0.05998	-1.21641	0.0655	-1.31947	0.03015	-1.0422	0.805	-1.14987	0.2203	-1.04578	0.6817	1.04535	0.7291	1.2168	0.06332	-1.56495	0.0002058	-1.15883	0.09006	-1.38931	0.002406	-1.34617	0.001505	-1.18719	0.0939
merck-BC038349_at	Ppfia1	233977	-1.09825	0.0129	-1.02171	0.4902	-1.05735	0.1885				-1.0593	0.1706	-1.14707	5.096e-05	-1.06728	0.1285	-1.14383	0.001052	-1.12551	0.009313	-1.09365	0.04758	-1.15043	0.002088	-1.02783	0.5089	-1.07887	0.1232	1.02339	0.5101	1.04342	0.2477	-1.11217	0.01379	1.02925	0.3215	1.03662	0.2913	1.06424	0.689	-1.08938	0.01081	-1.04592	0.1249	-1.06967	0.04078	1.01917	0.61
merck-NM_011609_at	Tnfrsf1a	21937	-1.09939	0.1144	1.12803	0.05818	1.03631	0.6364				1.07347	0.04233	1.11548	0.01198	1.14233	0.003917	1.18217	0.005896	1.08765	0.06758	1.06373	0.2138	1.22676	0.04649	1.2106	0.04752	1.25632	0.0005472	-1.20629	0.007179	-1.04573	0.1112	-1.02579	0.7432	1.09633	0.1631	1.05928	0.2375	1.43252	0.04596	1.07699	0.04849	1.01675	0.7451	1.10502	0.001146	1.11745	0.01422
merck-BB320309_at			-1.09941	0.02528	1.0026	0.9456	1.07736	0.1195				1.06584	0.2722	1.04261	0.2372	-1.03571	0.4547	-1.01354	0.8006	1.02301	0.6353	-1.07877	0.2084	1.01636	0.6976	-1.00195	0.9734	-1.0564	0.2204	-1.04047	0.3607	-1.05397	0.1754	-1.14051	0.009719	1.15088	0.005224	-1.0649	0.3757	1.17476	0.05745	1.18634	0.01963	1.10144	0.04374	1.17071	0.00051	1.06128	0.392
merck-NM_145596_s_at	Gatad2a	234366	-1.09954	0.01235	-1.04193	0.0458	-1.02958	0.6149				-1.02205	0.5706	1.01513	0.5448	1.01109	0.7688	-1.05706	0.005033	-1.06226	0.01737	-1.11104	0.007691	-1.04306	0.1131	-1.06218	0.07523	-1.11117	0.01679	-1.01328	0.6891	1.0864	0.0005054	1.08128	0.01984	1.01924	0.6943	1.13384	0.003116	1.0841	0.3048	-1.06461	0.005641	-1.0223	0.4586	-1.04631	0.1369	-1.03286	0.3385
merck-NM_009758_at	Bmpr1a	12166	-1.10027	0.454	-1.28855	0.0374	-1.23487	0.003399				1.01512	0.8401	-1.06358	0.6131	-1.06346	0.4743	-1.11432	0.4554	-1.32099	0.003015	-1.30948	0.004933	-1.24701	0.2651	-1.32312	0.03593	-1.26794	0.03011	1.02417	0.7601	1.35675	0.006979	1.40378	0.01281	1.19201	0.0002993	1.13663	0.2466	-1.21191	0.2286	-1.05092	0.6861	-1.13606	0.2128	-1.28914	0.001961	-1.16963	0.2113
merck-NM_019561_at	Ensa	56205	-1.10268	0.03264	-1.08588	0.09698	-1.09368	0.1582				1.0146	0.5174	-1.1273	0.03571	-1.09403	0.248	-1.15422	0.004474	-1.12166	0.02531	-1.19402	0.005481	-1.1182	0.02176	-1.26736	0.002233	-1.232	0.001228	1.01111	0.6328	1.09391	0.01777	1.13078	0.05096	1.07088	0.2298	1.19185	0.06728	-1.04241	0.6425	-1.08648	0.09685	-1.06262	0.2298	-1.08012	0.01834	-1.13006	0.07851
merck-XM_989400_at	Nkd1	93960	-1.10271	0.2127	-1.10859	0.1316	-1.1896	0.2173				-1.03067	0.7142	-1.13805	0.04197	-1.1205	0.2686	-1.14805	0.1768	-1.25072	0.01312	-1.13941	0.03571	-1.27145	0.1365	-1.18615	0.1428	-1.31492	0.106	1.07867	0.4982	-1.03476	0.5932	-1.04556	0.4916	-1.33937	0.03051	1.13792	0.4474	-1.30437	0.04008	-1.26357	0.03069	-1.37848	0.002905	-1.53851	0.0008702	-1.38484	0.0005755
merck-AK052718_s_at	Pde3a	54611	-1.10388	0.1593	-1.14815	0.1001	-1.1054	0.3779				-1.03219	0.4232	-1.05662	0.6812	-1.11841	0.4161	-1.3326	0.04118	-1.32678	0.0143	-1.19873	0.04814	-1.18312	0.1645	-1.35706	0.03645	-1.41221	0.01348	1.07298	0.3678	1.32556	0.008261	1.38261	0.09615	-1.01457	0.8955	1.09964	0.3924	1.07647	0.739	-1.12308	0.3242	-1.0502	0.5833	-1.54241	0.0004887	-1.22417	0.05811
merck-NM_029239_a_at	Prkd3	75292	-1.10571	0.0924	-1.02291	0.6784	-1.03017	0.6838				-1.10581	0.01395	-1.02421	0.5196	-1.03174	0.6551	-1.10604	0.1063	1.04349	0.1765	-1.0004	0.9923	-1.1525	0.006557	-1.14583	0.01879	-1.18247	0.0225	-1.04609	0.2667	1.03122	0.4631	1.17975	0.01611	1.16413	0.02666	1.15659	0.02181	1.27585	0.4472	-1.07295	0.03485	-1.12883	0.007428	-1.12481	0.06466	-1.13737	0.0004515
merck-AK083160_at	LOC100504586	100504586	-1.10619	0.2693	-1.1709	0.0006231	-1.2697	0.007687				-1.10443	0.1829	-1.39766	0.0001048	-1.12538	0.08115	-1.05024	0.4999	-1.15213	0.08592	-1.00423	0.9328	-1.30858	0.01503	-1.14304	0.09733	-1.12935	0.02304	-1.19451	0.061	1.22752	0.01333	1.00094	0.988	-1.06743	0.1896	-1.01191	0.8411	1.07612	0.7478	-1.0929	0.2762	-1.15798	0.0133	-1.14546	0.03119	-1.02738	0.5774
merck-NM_145148_at	Frmd4b	232288	-1.10706	0.6107	1.08555	0.1605	1.02504	0.7325				1.1922	0.1758	-1.0148	0.8398	-1.00161	0.9836	1.18035	0.1382	1.1779	0.03971	1.12816	0.1592	1.69824	0.0007228	1.00717	0.9202	1.12686	0.3478	-1.21571	0.2013	1.08208	0.2597	1.18114	0.1072	1.41742	0.002048	1.05092	0.5613	1.60435	0.08019	1.19798	0.04514	1.06236	0.547	1.22276	0.01476	1.1462	0.2417
merck-BC026648_s_at	Mllt4	17356	-1.10892	0.3274	-1.04028	0.1349	-1.1252	0.03235				-1.15582	0.07796	-1.05237	0.5833	1.00411	0.9716	-1.1677	0.2	-1.12821	0.09581	-1.08241	0.1868	-1.3693	0.04338	-1.17736	0.04911	-1.19815	0.02693	1.02195	0.8168	1.12787	0.004009	1.13185	0.1937	1.02636	0.6218	1.1623	0.07182	1.10205	0.1528	1.06446	0.3322	1.09817	0.1338	-1.1393	0.0009812	-1.05271	0.1714
merck-AK134535_a_at	Hexim1	192231	-1.11022	0.1087	-1.11517	0.1993	-1.05206	0.3674				1.25369	0.01646	1.08054	0.4584	1.04277	0.685	-1.10713	0.1505	-1.00306	0.9619	-1.08798	0.2585	-1.0517	0.4291	1.13198	0.2137	-1.01047	0.934	1.07186	0.2202	-1.17017	0.03038	-1.26415	0.08147	-1.1572	0.08678	-1.09994	0.5349	-1.04677	0.8201	-1.16439	0.01822	1.00069	0.9831	-1.22685	0.004198	-1.41351	0.0007114
merck-AK077568_a_at	Hist3h2a	319162	-1.11027	0.05939	-1.44079	0.0003088	-1.19239	0.0896				-1.16861	0.0507	-1.14977	0.113	-1.29718	0.02224	-1.1891	0.03824	-1.26125	0.02362	-1.12863	0.1232	1.06011	0.1873	-1.07545	0.5053	-1.02858	0.7228	1.07211	0.3508	1.15215	0.09872	1.2008	0.2467	1.14834	0.09084	-1.02391	0.8309	1.27028	0.4723	-1.10718	0.0616	1.03743	0.5627	-1.05487	0.3227	-1.15694	0.08042
merck-NM_008306_a_at	Ndst1	15531	-1.11027	0.01875	-1.07528	0.2603	-1.01536	0.8958				1.02176	0.6572	-1.04095	0.1702	1.03079	0.7066	-1.06055	0.1505	-1.12341	0.01099	-1.10744	0.007294	-1.10301	0.01298	-1.10561	0.03839	-1.15977	0.01002	-1.12163	0.02867	1.25531	0.0004941	1.21104	1.18e-05	-1.09921	0.3405	1.12021	0.1993	1.08161	0.6617	-1.03105	0.3806	-1.07473	0.5034	-1.03827	0.4442	-1.13629	0.01365
merck-NM_001007590_at	Ccdc149	100503884	-1.11135	0.0369	-1.02281	0.5407	-1.21535	0.04573				-1.26415	0.0009177	-1.13433	0.06274	-1.03343	0.7564	-1.18727	0.1707	-1.17017	0.05338	-1.09761	0.05077	-1.15242	0.3231	-1.20907	0.05952	-1.13172	0.1483	-1.00662	0.9422	1.09126	0.143	1.0549	0.474	1.02473	0.7472	1.19182	0.09764	1.46454	0.3036	-1.02464	0.6621	-1.09514	0.2962	-1.21291	0.02014	1.03891	0.5759
merck-NM_133699_at	Atp6v1c2	68775	-1.11183	0.1766	-1.18582	0.1021	-1.31039	0.01288				1.18621	0.2611	-1.56171	0.003442	1.10324	0.599	-1.07684	0.5037	-1.80551	0.002782	-1.58891	0.001457	1.00432	0.9477	-1.2485	0.1839	-1.08308	0.6385	1.08029	0.553	-1.19352	0.1136	-1.29957	0.09452	-1.0854	0.5169	-1.02457	0.8647	-1.91117	0.049	-1.11217	0.4611	-1.18722	0.2641	-1.3277	0.01879	-1.12977	0.4675
merck-BC058551_s_at	Il6st	16195	-1.11311	0.3324	-1.36899	0.003404	-1.10111	0.4574				-1.06883	0.07061	1.10869	0.4119	-1.21054	0.04078	-1.22832	0.002806	-1.37848	0.02395	-1.22908	0.01804	-1.10772	0.4667	-1.21818	0.1849	-1.03939	0.4953	1.32587	0.002291	1.32099	0.008818	1.35238	0.1269	1.06576	0.4509	-1.08084	0.3122	1.27585	0.4671	-1.05855	0.6604	1.00934	0.8884	-1.23709	0.05613	-1.42725	0.01347
merck-AK041057_a_at	C6	12274	-1.11391	0.4506	-1.48252	0.2163	-1.62592	0.009406				-1.30317	0.07131	-2.83596	0.001515	-1.47231	0.2546	-1.739	0.009541	-2.09701	0.000193	-1.53993	0.01037	1.04373	0.7607	-2.7746	0.001038	-1.78443	0.02262	-1.03796	0.7425	1.21596	0.273	-1.68112	0.04127	-1.11972	0.4993	-1.1287	0.6905	-1.16073	0.3342	1.06199	0.6889	1.00435	0.9617	-1.32831	0.08605	1.02036	0.9046
merck-AK005364_s_at	Cxxc5	67393	-1.11555	0.1779	-1.1116	0.04596	-1.07674	0.183				-1.13771	0.163	-1.01877	0.6541	-1.14454	0.2366	-1.2079	0.007718	-1.06162	0.4479	1.01275	0.8951	-1.11145	0.1915	1.00142	0.9819	-1.00578	0.9063	1.15202	0.04103	-1.33076	0.0004119	-1.28381	0.003644	-1.33045	0.004499	-1.11165	0.3368	1.05068	0.8088	-1.29688	0.002234	-1.03645	0.6849	-1.20096	0.02926	-1.13055	0.2229
merck-AK132367_at	Igsf10	242050	-1.11586	0.5325	-1.15523	0.03987	-1.1615	0.1298				-1.17598	0.1338	-1.22079	0.1249	-1.05509	0.5279	-1.23615	0.0007079	-1.1093	0.09512	-1.1004	0.08235	1.01441	0.8689	-1.1976	0.02223	-1.38484	0.0216	1.02082	0.7989	1.15859	0.1008	1.0198	0.8212	1.32526	0.005993	1.12709	0.1258	1.11885	0.6469	-1.11481	0.2224	-1.35863	0.001668	-1.32434	8.357e-05	-1.09853	0.2294
merck-NM_144531_at	9030409G11Rik	71529	-1.11689	0.2682	-1.10058	0.3078	-1.17328	0.1497				-1.11689	0.1506	-1.10746	0.2205	-1.03774	0.8002	-1.18574	0.008778	-1.16501	0.01506	1.00287	0.9795	-1.01904	0.8456	-1.30647	0.07247	-1.07642	0.09065	-1.0078	0.8895	1.0566	0.3976	1.00708	0.9415	-1.02461	0.8202	1.03162	0.7168	-1.13128	0.1606	-1.09703	0.264	-1.20665	0.04349	-1.20099	0.009774	-1.31401	0.03903
merck-NM_023672_at	Ssbp3	72475	-1.11764	0.04968	-1.19958	0.0008714	-1.15995	0.01131				-1.09585	0.09048	-1.19086	0.00274	-1.11411	0.008047	-1.1438	0.003558	-1.14327	0.005099	-1.07068	0.1798	-1.25922	0.003528	-1.16439	0.03296	-1.14309	0.0001036	-1.02499	0.5964	1.02892	0.5264	1.07753	0.3168	-1.0848	0.09392	1.08123	0.02245	-1.02596	0.6077	-1.02818	0.4444	-1.00286	0.9374	-1.11589	7.075e-05	-1.06933	0.1899
merck-NM_146127_at	Fam110a	73847	-1.11972	0.3083	-1.2335	0.009351	-1.02445	0.8756				-1.29658	0.07254	-1.36836	0.0124	-1.05762	0.7268	-1.4171	0.05375	-1.45378	0.00549	-1.33999	0.002091	-1.13682	0.2537	-1.61734	0.0004728	-1.29033	0.1158	1.09292	0.5177	1.42167	0.0006463	1.3366	0.004921	1.35769	0.05484	1.15878	0.4991	1.11571	0.6326	-1.27968	0.004659	-1.15579	0.1449	-1.60879	0.0112	-1.2074	0.1003
merck-NM_030259_at	Rilpl2	80291	-1.12006	0.2527	-1.21941	0.01505	-1.34741	7.629e-05				1.01411	0.7725	-1.24228	0.01843	-1.18468	0.1468	-1.24612	0.01097	-1.2782	0.03209	-1.40152	0.0001119	1.07892	0.3258	-1.16729	0.1188	-1.14564	0.1728	-1.075	0.5233	1.00849	0.9328	-1.12006	0.2648	1.16931	0.003934	1.02539	0.8234	-1.04568	0.8358	-1.13538	0.1983	-1.20274	0.01982	-1.29808	0.003352	-1.03124	0.6898
merck-NM_010808_at	Mmp24	17391	-1.12062	0.0607	-1.01511	0.7515	-1.04645	0.7651				-1.08735	0.09537	-1.15643	0.000507	-1.10769	0.454	-1.15305	0.06975	-1.00544	0.9143	-1.01904	0.6107	-1.13629	0.1646	-1.11691	0.1056	-1.03345	0.5004	-1.0789	0.3598	-1.10754	0.1264	-1.06544	0.3345	-1.35988	0.03684	-1.0883	0.5664	1.09202	0.4281	-1.07627	0.1737	-1.22129	0.2198	-1.03122	0.2526	1.08923	0.01679
merck-AK136159_s_at	Fdft1	14137	-1.12124	0.4662	-1.16081	0.2062	-1.37626	0.03194				-1.74421	0.01184	-1.20415	0.007829	-1.50418	0.008178	-1.21261	0.0816	-1.08278	0.4336	-1.05901	0.6111	-1.44145	0.02803	-1.14014	0.2658	-1.14615	0.3868	-1.02042	0.8798	-1.2049	0.1553	-1.01976	0.7739	-1.41254	0.02648	-1.26765	0.2718	1.16619	0.5704	-1.191	0.02032	-1.22225	0.03823	-1.49417	0.0002183	-1.48047	0.0003086
merck-AK018398_at	8430408J09Rik	66804	-1.12256	0.4507	-1.05211	0.6465	-1.16182	0.185				1.11135	0.5465	-1.12171	0.5557	1.16945	0.1684	-1.24592	0.03552	-1.34431	0.009018	-1.13527	0.3349	-1.63456	0.001985	-1.3219	0.05206	-1.33999	0.004314	-1.05743	0.5567	1.86638	0.0003307	1.65463	0.06594	1.47265	0.0005077	1.74141	0.001922	1.05838	0.7928	-1.19152	0.05044	-1.15872	0.2808	-1.08448	0.6217	1.05925	0.7136
merck-NM_027280_s_at	Nkd1	93960	-1.12266	0.07019	-1.26009	0.06218	-1.15811	0.3144				-1.15465	0.1502	-1.08715	0.128	-1.37373	0.008718	-1.30858	0.1243	-1.39991	0.0007377	-1.31583	0.01057	-1.34586	0.06577	-1.40185	0.01162	-1.46724	0.005226	1.24796	0.1384	1.08933	0.2448	1.16966	0.1413	1.08318	0.5512	1.24151	0.1037	-1.19961	0.18	-1.26357	0.001945	-1.36239	0.01236	-1.34648	0.002205	-1.24796	0.00964
merck-AK163883_a_at	Galntl2	78754	-1.12626	0.2059	1.08533	0.5288	1.0138	0.9265				1.21905	0.0128	1.11025	0.005078	1.35613	0.008862	1.36584	0.006775	1.6278	5.674e-05	1.38995	0.002067	1.32892	0.1231	1.32709	0.1798	1.25878	0.07582	-1.32465	0.001083	-1.0287	0.6267	1.22172	0.0008465	1.11818	0.4634	1.46893	0.007043	1.70373	0.09451	1.25774	0.0281	1.39219	0.02759	1.27409	0.005122	1.3527	0.004486
merck-ENSMUST00000057893_at			-1.12777	0.3655	-1.03822	0.5418	-1.14375	0.2916				-1.01103	0.9142	-1.24876	0.07745	-1.06314	0.5876	-1.39605	0.02845	-1.16308	0.006075	1.08116	0.3267	1.06797	0.6504	-1.10238	0.2565	-1.09034	0.4031	1.12282	0.2853	1.50834	1.329e-05	1.24077	0.03848	1.11908	0.2893	1.12246	0.4132	1.21054	0.5225	-1.24283	0.1523	-1.08773	0.2957	-1.48013	0.001042	-1.18408	0.01288
merck-AK002304_at			-1.12837	0.03503	1.06311	0.4014	-1.03872	0.5247				-1.2297	0.004223	-1.11399	0.1204	1.00331	0.9538	-1.14871	0.03699	-1.0934	0.1324	-1.00695	0.8934	-1.09333	0.1968	-1.03086	0.7577	-1.05972	0.5268	-1.08605	0.1619	1.03207	0.6385	-1.08009	0.3339	1.04093	0.3758	-1.0377	0.7094	1.17414	0.5462	-1.12616	0.009071	-1.1525	0.07386	-1.36678	0.0004581	-1.20907	0.0002198
merck-NM_175118_at	Dusp28	67446	-1.13	0.04719	-1.42135	0.002935	-1.6151	2.849e-05				-1.07942	0.5441	-1.23774	0.00844	1.0925	0.2526	-1.41742	0.01414	-1.18976	0.1412	-1.05499	0.475	-1.27262	0.0143	1.01622	0.8641	-1.01821	0.8924	1.08388	0.5041	-1.06495	0.574	-1.0573	0.631	-1.2939	0.0105	1.18965	0.3716	-1.14908	0.4584	-1.27116	0.03614	-1.26911	0.01199	-1.18359	0.02364	-1.03141	0.7197
merck-NM_133218_at	Zfp704	170753	-1.13164	0.04261	-1.18995	0.01674	-1.1443	0.09573				-1.08333	0.1001	-1.0493	0.6117	1.03267	0.6626	-1.3122	0.1252	-1.14422	0.07294	1.00419	0.9477	-1.14206	0.3019	-1.13645	0.09753	-1.10253	0.3262	-1.07508	0.3226	-1.01679	0.8005	1.29152	0.04066	-1.00168	0.98	1.23347	0.008667	-1.20468	0.07663	-1.29748	0.03951	-1.2286	0.006654	-1.23637	0.004021	1.02376	0.8142
merck-NM_016872_at	Vamp5	53620	-1.13224	0.2011	-1.13491	0.08901	-1.09119	0.3498				-1.17956	0.01421	-1.0926	0.1916	1.01492	0.8777	-1.13517	0.103	-1.14156	0.02232	-1.03112	0.6441	-1.23877	0.04548	-1.05104	0.2893	-1.17082	0.1684	-1.11102	0.1361	1.02183	0.7513	1.03448	0.6489	-1.13936	0.1388	1.08141	0.5956	-1.09074	0.3508	-1.22993	0.01492	-1.11625	0.1452	1.01835	0.8426	-1.02131	0.8203
merck-ENSMUST00000026635_a_at			-1.1347	0.09045	-1.2282	0.01133	-1.16883	0.09575				-1.14078	0.1498	-1.20815	0.02393	-1.34865	0.03174	-1.1025	0.2668	-1.21071	0.02125	-1.26619	0.004368	-1.23455	0.1487	-1.42069	0.01009	-1.27968	0.05148	-1.16322	0.08962	1.1381	0.05413	1.42298	0.001292	-1.02003	0.724	1.01156	0.9322	1.1579	0.5211	-1.03077	0.653	-1.00312	0.9783	-1.1762	0.1353	-1.00887	0.8894
merck-AK146130_a_at	Tspan3	56434	-1.13621	0.03401	-1.26183	0.0009684	-1.19179	0.01949				-1.10818	0.05284	-1.12401	0.06915	1.00185	0.9671	-1.33414	0.000196	-1.25112	0.001862	-1.1846	0.03278	-1.07768	0.3001	-1.12642	0.1416	-1.12941	0.02204	1.19028	0.003814	-1.02809	0.4178	-1.02405	0.7462	1.11345	0.03346	1.00458	0.9321	-1.01832	0.8541	-1.00507	0.9347	-1.00966	0.8588	1.03065	0.5585	1.07562	0.1836
merck-BC051931_a_at	Dzip1	66573	-1.13648	0.3975	-1.28204	0.009147	-1.17622	0.2029				-1.04057	0.4216	-1.20556	0.1384	-1.20407	0.06837	-1.26794	0.01041	-1.12001	0.1402	-1.04805	0.4754	-1.06045	0.6487	-1.13248	0.1547	-1.30828	0.02357	-1.11086	0.1949	-1.01621	0.7613	1.12264	0.3152	-1.27174	0.003794	-1.2116	0.02033	1.17303	0.6255	-1.12746	0.2042	1.04501	0.6615	-1.1876	0.06387	-1.19624	0.2666
merck-AK078053_at	6330403M23Rik	109169	-1.13776	0.0151	-1.13776	0.01727	-1.09224	0.1271				-1.12463	0.04629	-1.28174	0.0004905	-1.20604	0.004151	-1.22037	0.01272	-1.09979	0.02233	-1.01862	0.7027	-1.31129	0.004317	-1.14913	0.05451	-1.19009	0.009582	-1.02792	0.5591	1.02109	0.6285	1.0729	0.2966	-1.14578	0.01624	-1.13498	0.02592	1.17428	0.4806	-1.04102	0.6993	-1.02892	0.742	-1.17066	0.04829	-1.06709	0.4185
merck-NM_010638_at	Klf9	16601	-1.13839	0.1592	-1.08968	0.3675	-1.24902	0.02479				1.00209	0.9788	1.05947	0.0886	1.14847	0.05341	1.18285	0.1505	1.2168	0.002319	1.1691	0.04885	1.08206	0.4441	1.1386	0.07521	1.06194	0.2978	-1.24014	0.04554	-1.17093	0.01369	1.00462	0.8949	-1.08408	0.2389	1.10981	0.2793	1.09056	0.5091	1.05903	0.5847	1.00249	0.9672	1.33937	0.001056	1.30317	0.001475
merck-NM_001033388_s_at	Mll2	381022	-1.13954	0.1046	-1.12233	0.1037	-1.07535	0.1299				-1.07372	0.3219	-1.06018	0.2902	-1.0981	0.001923	-1.04568	0.5716	-1.00357	0.8871	-1.05524	0.1091	-1.25037	0.05782	-1.16182	0.01653	-1.10777	0.0264	-1.03259	0.6674	1.06992	0.1323	1.17549	0.0238	-1.04913	0.1732	1.00853	0.8496	-1.02915	0.7245	-1.11962	0.09441	-1.06716	0.199	-1.07686	0.3047	-1.05779	0.2061
merck-AF123533_a_at	Pfkp	56421	-1.13954	0.02535	-1.16754	0.03036	-1.15587	0.0324				-1.09423	0.08248	-1.2738	0.0007882	-1.13491	0.03696	-1.19509	0.005308	-1.27644	0.0004386	-1.22352	0.0001701	-1.09413	0.163	-1.20548	0.006603	-1.19429	0.03803	1.02171	0.6566	1.01888	0.6391	-1.05891	0.4111	1.03155	0.4879	-1.02799	0.7702	1.03293	0.7625	-1.12468	0.01084	-1.08101	0.1133	-1.18247	0.007057	-1.07567	0.2524
merck-NM_080795_at	Lnx2	140887	-1.13967	0.112	-1.25861	0.00466	-1.27526	0.001569				-1.24535	0.0002321	-1.37214	1.067e-05	-1.13037	0.1039	-1.32373	0.001242	-1.34307	2.176e-05	-1.23257	0.0005954	-1.37689	0.001046	-1.30858	0.0002857	-1.26328	0.0008061	1.14146	0.1679	1.23598	0.0001506	1.12011	0.06962	1.15931	0.007604	1.17528	0.06904	-1.0617	0.6453	-1.20579	0.003958	-1.0882	0.1104	-1.12248	0.01845	-1.06552	0.3213
merck-NM_028763_s_at	Cbx6	494448	-1.14014	0.0836	-1.13279	0.1007	-1.11491	0.06152				-1.15191	0.02215	-1.13894	0.03455	-1.20387	0.02179	-1.23843	0.0001137	-1.23276	0.001032	-1.07498	0.09159	-1.24942	0.02456	-1.19135	0.04298	-1.22366	0.02814	1.02894	0.5469	1.22143	0.0004085	1.16791	0.03299	-1.05422	0.2849	1.06231	0.4668	1.02096	0.7175	-1.03707	0.586	-1.0301	0.5709	-1.1311	0.0382	-1.26503	0.2129
merck-NM_009142_at	Cx3cl1	20312	-1.14138	0.1181	-1.09418	0.07623	-1.12161	0.6237				-1.00299	0.9419	-1.15009	0.3162	-1.32465	0.09067	-1.22837	0.0005438	-1.30377	0.001071	-1.26154	0.009079	-1.027	0.5546	-1.1846	0.1471	-1.1547	0.08241	1.06571	0.3718	-1.11107	0.1535	-1.39187	0.04922	-1.61065	0.06286	-1.33629	0.08963	-1.2627	0.1385	-1.12235	0.4999	-1.11314	0.2586	-1.21924	0.006632	-1.05414	0.6941
merck-NM_010512_at	Igf1	16000	-1.14169	0.03459	-1.21054	0.03595	-1.24091	0.01719				-1.00602	0.9354	-1.17839	0.1823	1.0606	0.4919	-1.57507	0.0008579	-1.61771	0.002499	-1.47469	0.0001259	-1.14953	0.1382	-1.18891	0.1821	-1.25202	0.05504	1.06375	0.3426	1.26765	0.00964	-1.11959	0.3638	1.36521	0.0004513	1.23649	0.07489	1.06025	0.7093	-1.07736	0.3337	-1.17166	0.08413	-1.28499	0.008183	-1.31765	0.002806
merck-NM_175121_at	Slc38a2	67760	-1.14175	0.03282	-1.09476	0.1659	-1.09438	0.4519				1.08375	0.1007	-1.07421	0.1772	-1.30107	0.05913	-1.08233	0.1225	-1.24151	0.00637	-1.25187	0.0002954	-1.05643	0.3674	-1.29122	0.07458	-1.20376	0.05991	1.00492	0.8815	1.23891	0.01655	1.21384	0.07555	-1.00992	0.9113	-1.09756	0.4305	-1.16552	0.3695	-1.18968	0.08432	-1.27585	0.004717	-1.33444	4.971e-05	-1.44777	0.001236
merck-AK035655_a_at	Phldb2	208177	-1.14264	0.2424	-1.15313	0.02589	1.07748	0.2047				-1.08805	0.1818	-1.02972	0.6453	-1.05923	0.4228	-1.1546	0.04179	-1.13747	0.002443	1.00065	0.9918	-1.09688	0.3433	-1.20348	0.05176	-1.22143	0.05132	1.12559	0.2694	1.46757	3.946e-05	1.45412	0.002051	1.13873	0.02866	1.23381	0.003202	1.21224	0.4039	-1.08535	0.2847	-1.01404	0.8547	-1.07078	0.2998	1.02747	0.5949
merck-NM_145979_s_at	Chd4	107932	-1.1433	0.02245	-1.08808	0.1636	-1.20105	0.0033				-1.11779	0.1012	-1.0873	0.3267	1.03614	0.6796	-1.14686	0.006424	-1.15862	0.02813	-1.11158	0.01893	-1.09066	0.05524	1.04494	0.5516	-1.04672	0.4947	-1.13128	0.009005	-1.30587	0.005395	-1.37689	0.0209	-1.07805	0.1415	1.01414	0.8839	1.12824	0.5973	-1.16126	0.01166	-1.15367	0.03418	-1.13159	0.0421	-1.05502	0.3912
merck-AK147676_a_at	Dnmt3a	13435	-1.14546	0.01023	-1.02754	0.417	-1.10718	0.01341				-1.05114	0.3361	-1.07577	0.1728	-1.13219	0.05285	-1.15635	0.0001611	-1.20479	0.05133	-1.22874	0.003611	-1.27028	0.001071	-1.20362	0.02851	-1.21104	0.007976	1.02873	0.4402	1.31069	0.001837	1.2454	0.014	1.25617	0.0002213	1.1472	0.05773	-1.03493	0.2816	-1.0252	0.406	-1.03119	0.5312	1.03143	0.3523	1.05344	0.1088
merck-NM_026036_at	Cmtm6	67213	-1.14607	0.003563	-1.06417	0.3879	-1.1208	0.05967				-1.15096	0.003888	-1.13883	0.001783	1.05148	0.517	-1.16332	0.00131	-1.10731	0.07506	-1.13305	0.0117	-1.18163	0.005106	-1.18946	0.02405	-1.17831	0.09259	-1.03307	0.3459	1.00442	0.9505	-1.06952	0.1839	1.07999	0.1139	-1.01779	0.8293	1.00317	0.9614	1.00578	0.9244	-1.10093	0.09077	-1.0509	0.128	-1.17761	0.04023
merck-AK012687_at	2810008D09Rik	76972	-1.15014	0.133	-1.34834	0.01311	-1.06429	0.2077				-1.16627	0.007643	-1.20523	0.0122	-1.17614	0.01027	-1.17693	0.007908	-1.11145	0.3015	1.03407	0.5777	-1.34617	0.01035	-1.13828	0.1434	-1.1337	0.3241	-1.054	0.4557	-1.31886	0.01188	-1.27438	0.08253	-1.09868	0.1061	1.01639	0.9098	1.13797	0.5194	-1.15942	0.01211	-1.01806	0.6655	1.0393	0.543	1.00224	0.9677
merck-NM_008546_at	Mfap2	17150	-1.15046	0.5248	-1.11805	0.007988	-1.1572	0.1541				-1.03409	0.8055	-1.1681	0.1281	1.00382	0.9527	-1.62892	0.001788	-1.27791	0.01771	-1.25922	0.008359	-1.0524	0.7608	-1.33444	0.07593	-1.45011	0.04304	1.17484	0.2331	1.5332	0.0008167	1.3471	0.03219	1.68694	0.0006334	1.55418	0.002571	-1.21233	0.09894	-1.11545	0.3807	-1.18867	0.006962	-1.29569	0.0003715	-1.19143	0.04904
merck-NM_008381_s_at	Inhbb	16324	-1.1508	0.452	-1.32587	0.04027	-1.22264	0.001659				-1.86294	0.01644	-1.20221	0.3231	-1.21554	0.1905	-1.23279	0.05887	1.00012	0.9981	-1.04263	0.5951	-1.96562	0.01793	-1.22919	0.3151	-1.20826	0.07856	1.06736	0.3699	-1.01509	0.7935	1.3277	0.2205	1.00373	0.9527	1.09939	0.4272	-1.15038	0.3355	-1.36616	0.0009089	-1.30197	0.02973	-1.23694	0.02125	-1.11299	0.1667
merck-AK160800_a_at	Bmpr1a	12166	-1.15117	0.1834	-1.43681	0.0002054	-1.38739	0.0579				-1.25176	0.02778	1.03498	0.6301	-1.14985	0.04107	-1.3712	0.002708	-1.62144	4.506e-05	-1.38357	5.49e-05	-1.23211	0.2631	-1.31674	0.06408	-1.28292	0.02057	1.26183	0.008307	1.27909	0.002244	1.22868	0.05193	1.13024	0.1537	1.1066	0.2618	-1.09338	0.7568	-1.20834	0.01595	-1.21739	0.04331	-1.39123	0.004022	-1.26794	0.005619
merck-BC106117_s_at	Klf9	16601	-1.1513	0.0274	1.02806	0.8021	-1.33015	0.007972				1.04563	0.6469	1.01446	0.7864	1.23572	0.02023	1.24839	0.09469	1.31462	0.001574	1.27968	0.004149	1.13177	0.3891	1.23086	0.1076	1.15181	0.09156	-1.54099	0.003252	-1.24644	0.004324	-1.10129	0.282	-1.16359	0.04002	1.14535	0.1379	1.10599	0.5476	-1.03378	0.6667	-1.09355	0.1788	1.40572	0.01635	1.30707	0.008338
merck-AK009928_at	Klf9	16601	-1.15231	0.05707	-1.0547	0.5213	-1.12556	0.1604				1.16364	0.1601	-1.00383	0.8676	-1.04232	0.6186	1.20843	0.08728	1.26096	0.008246	1.08226	0.09889	1.04261	0.6928	1.01215	0.7644	-1.03669	0.6811	-1.26707	0.02534	-1.15617	0.01775	1.0664	0.1886	-1.12437	0.03529	-1.00692	0.9495	-1.07684	0.07175	1.11928	0.3399	1.11406	0.1487	1.23359	0.001433	1.11058	0.1478
merck-NM_007865_at	Dll1	13388	-1.15468	0.0855	-1.14012	0.223	-1.06412	0.3666				-1.19138	0.04876	-1.03638	0.7287	-1.26154	0.1471	-1.02173	0.8333	-1.13128	0.2	-1.04776	0.5656	-1.30858	0.004088	-1.31917	0.1086	-1.25866	0.03476	-1.07738	0.5	1.07525	0.4308	1.00576	0.964	1.12798	0.1036	-1.22388	0.1461	-1.20468	0.06464	-1.07637	0.5462	-1.03314	0.7771	-1.06979	0.3184	-1.03172	0.69
merck-NM_021419_at	Rnf8	58230	-1.15633	0.02548	-1.14109	0.02972	-1.12176	0.1542				-1.08715	0.2517	-1.13342	0.04951	-1.07528	0.3304	1.00939	0.7343	-1.17098	0.01526	-1.1563	0.005018	-1.12987	0.03531	-1.17306	0.06335	-1.11923	0.03679	-1.19523	0.009841	-1.01115	0.7662	1.00465	0.9559	1.03982	0.3569	1.02785	0.6517	1.04422	0.7917	-1.14233	0.04744	-1.08263	0.1769	-1.0499	0.2819	-1.00478	0.9194
merck-NM_133949_at	Ptov1	84113	-1.15862	0.07797	1.10126	0.3492	-1.1037	0.2504				-1.14001	0.08729	-1.16635	0.06067	-1.13412	0.101	-1.21635	0.02641	-1.24065	0.008827	-1.23299	0.01002	-1.13013	0.1214	-1.14346	0.3661	-1.10872	0.2376	1.06199	0.2827	-1.20083	0.1277	-1.45814	0.004671	1.00868	0.916	-1.01922	0.8596	-1.03758	0.6252	-1.12886	0.08417	-1.12959	0.1184	-1.16099	0.0008816	-1.16783	0.04785
merck-NM_146081_at	Ppp4r1	70351	-1.16022	0.007887	-1.04261	0.2849	-1.06913	0.3545				1.00069	0.985	-1.23615	0.0003863	-1.03193	0.3115	-1.04896	0.1672	-1.16684	0.009115	-1.19369	0.003141	-1.05879	0.3737	-1.19602	0.004499	-1.14254	0.06279	-1.10997	0.0465	1.20163	0.0007892	1.07843	0.1888	1.34586	0.00164	1.17279	0.09885	-1.02527	0.7931	-1.01002	0.8468	-1.07211	0.1546	-1.09481	0.01898	-1.08635	0.1234
merck-NM_011546_at	Zeb1	21417	-1.16086	0.009533	-1.3326	0.0007019	-1.12725	0.01259				-1.10273	0.03756	-1.19256	0.02866	-1.14718	0.005502	-1.12391	0.01227	-1.0875	0.048	-1.10261	0.02377	-1.18785	0.008646	-1.17771	0.01385	-1.18943	0.01136	-1.08238	0.07335	1.11465	0.03623	1.22752	0.03162	1.06282	0.1444	1.10757	0.1363	-1.06155	0.2715	-1.0872	0.0465	1.00718	0.8851	-1.09612	0.1279	-1.08353	0.1582
merck-NM_010585_at	Itpr1	16438	-1.1615	0.001608	-1.18427	0.002103	-1.1599	0.1018				-1.12248	0.04166	-1.11954	0.1681	-1.25003	0.03137	-1.10461	0.0521	-1.10243	0.02842	-1.15739	0.00349	-1.40185	0.0001576	-1.24386	0.005097	-1.25681	0.0007521	1.00543	0.8776	1.0032	0.9339	1.08705	0.2259	-1.26125	0.007271	-1.12826	0.05168	1.00386	0.968	-1.02799	0.6024	-1.06052	0.3868	-1.22481	0.0003101	-1.13959	0.03389
merck-NM_198423_at	Bahcc1	268515	-1.16164	0.2996	1.06579	0.3676	-1.1206	0.2902				-1.13021	0.318	-1.06507	0.6086	1.08443	0.5524	1.03803	0.7124	1.04057	0.4842	1.07182	0.5881	-1.22188	0.2114	1.19429	0.1046	1.02873	0.8392	-1.1127	0.3972	-1.05005	0.5906	-1.10762	0.3058	-1.02572	0.7843	1.21591	0.2284	1.46454	0.2173	-1.14004	0.1669	-1.00772	0.9529	-1.37467	0.000111	-1.39252	0.002595
merck-AK164691_a_at	Thbs1	21825	-1.1626	0.6489	1.66341	0.08802	1.516	0.06432				1.95479	0.08275	4.00313	0.006077	2.96893	0.02508	2.22382	0.05	3.2961	4.506e-05	2.43725	0.001183	3.1908	0.05997	2.21871	0.005953	2.50207	0.02472	-1.03715	0.881	-1.53922	0.02918	1.46589	0.4671	-1.10443	0.671	1.29837	0.5503	1.76889	0.03763	1.2942	0.2058	1.1125	0.5218	1.06625	0.6995	-1.55991	0.01837
merck-ENSMUST00000092610_at			-1.1633	0.02307	-1.17428	0.04959	-1.14072	0.1255				-1.06869	0.1221	-1.23427	0.02372	-1.25	0.03361	-1.28588	0.009175	-1.13024	0.08526	-1.14924	0.06637	-1.13039	0.005726	-1.12925	0.1772	-1.1004	0.1729	1.06714	0.3921	1.43153	0.002175	1.30017	0.05204	-1.08823	0.2686	-1.08413	0.3115	1.04369	0.8553	-1.09552	0.3834	-1.09438	0.2794	-1.40152	0.0001026	-1.13737	0.08905
merck-DV660179_a_at	Nexn	68810	-1.16421	0.3883	-1.40411	0.01466	-1.6493	0.03205				-1.25115	0.1548	-1.43087	0.000446	-1.29449	0.04909	-1.07696	0.4823	-1.26154	0.06472	-1.36836	0.117	-2.04739	0.01784	-1.67109	0.01787	-2.30887	0.0002066	-1.10902	0.4474	-1.07763	0.2137	1.09954	0.3613	-1.11058	0.4841	1.35613	0.0673	1.1516	0.602	-1.08623	0.4133	-1.26241	0.007546	-1.03478	0.7931	-1.06108	0.5501
merck-NM_008183_a_at	Gstm2	14863	-1.16536	0.08939	-1.12052	0.001296	-1.05417	0.5269				-1.2782	0.008776	-1.34524	4.953e-05	-1.40508	0.002214	-1.37531	0.009427	-1.15064	0.006499	-1.10151	0.1451	-1.58307	0.002526	-1.47673	0.02712	-1.42659	0.01186	1.06999	0.2863	1.09552	0.0006026	1.02532	0.6341	1.0366	0.542	-1.01342	0.8512	1.04011	0.7547	-1.03743	0.5666	-1.09056	0.1111	-1.13799	0.02445	-1.11473	0.07186
merck-NM_013609_at	Ngf	18049	-1.16579	0.3011	-1.11132	0.3447	-1.09623	0.1579				-1.11265	0.436	-1.1229	0.1109	-1.17674	0.05454	-1.21832	0.122	-1.2364	0.01092	-1.13125	0.07285	-1.20882	0.3476	-1.30197	0.06986	-1.3125	0.07565	1.24291	0.1232	1.28056	0.03943	1.11458	0.007938	1.19743	0.01204	-1.04345	0.5445	1.1599	0.4823	-1.11993	0.3548	1.06738	0.4893	-1.48594	0.00115	-1.08953	0.3976
merck-NM_010424_at	Hfe	15216	-1.16638	0.09409	-1.4615	0.02274	-1.16756	0.1993				-1.08538	0.2375	-1.58964	0.0001786	-1.16708	0.04941	-1.50869	0.03132	-1.37057	0.06738	-1.38388	0.008039	-1.29211	0.1924	-1.83063	0.0001456	-1.5244	0.03824	1.22186	0.1627	1.27909	0.06251	1.22006	0.07176	1.39187	0.001658	1.2939	0.2892	-1.09585	0.2656	1.00972	0.8641	-1.1214	0.05374	-1.0509	0.6664	-1.07632	0.4428
merck-NM_025311_a_at	D14Ertd449e	66039	-1.16686	0.1759	-1.22507	0.06631	-1.31009	0.04735				-1.3119	0.06149	-1.43847	0.00528	-1.23345	0.1791	-1.56747	0.01715	-1.53886	0.007986	-1.66878	0.001508	-1.22999	0.3408	-1.42298	0.08035	-1.27174	0.2532	1.31978	0.06544	1.45345	0.001165	-1.01144	0.923	1.4471	0.0003238	1.06336	0.7562	1.04424	0.86	-1.10877	0.2091	-1.1222	0.07962	-1.11931	0.3419	1.04674	0.5982
merck-CO039588_s_at	100043387	100043387	-1.16788	0.02841	-1.09544	0.192	-1.10091	0.3303				-1.01398	0.8461	-1.0104	0.8258	-1.1237	0.1622	-1.03844	0.5167	-1.11957	0.01806	-1.06387	0.1484	-1.16764	0.005533	-1.14388	0.008806	-1.10785	0.04356	-1.0585	0.2509	1.18607	0.02467	1.22476	0.02015	1.03402	0.5998	-1.01574	0.881	1.02069	0.9184	-1.1397	0.02445	-1.0694	0.1749	-1.29599	0.01403	-1.1002	0.1311
merck-NM_177683_s_at	Vgll4	232334	-1.16864	0.08466	-1.09825	0.0698	-1.42758	0.0008456				-1.26678	0.0219	-1.00444	0.942	1.03245	0.766	-1.3119	0.01711	-1.24042	0.06058	-1.085	0.4825	-1.14014	0.1573	-1.06557	0.5156	-1.08655	0.5155	-1.10189	0.2966	-1.05701	0.428	-1.21571	0.006235	-1.31674	0.02883	-1.06043	0.6379	-1.33783	0.0006623	-1.32373	0.003918	-1.07273	0.3088	-1.16295	0.004248	1.11114	0.4188
merck-NM_001025067_at	Lrig2	269473	-1.16912	0.01234	-1.09951	0.143	-1.1127	0.04545				-1.14298	0.04734	-1.1266	0.003865	-1.06984	0.0596	-1.15383	0.02864	-1.17028	0.005772	-1.12556	0.01821	-1.293	0.0008197	-1.1611	0.0144	-1.15939	0.02577	-1.06226	0.3847	1.16327	0.03878	1.2016	0.003967	1.01303	0.753	1.08285	0.2611	-1.12316	0.2502	-1.1893	0.001544	-1.10129	0.2044	-1.24997	0.001759	-1.11235	0.05883
merck-NM_175035_at	Gimap5	317757	-1.16993	0.2758	-1.17263	0.03297	-1.21121	0.07913				-1.14464	0.186	-1.10583	0.1311	-1.00155	0.9859	-1.14897	0.1098	-1.19746	0.001415	-1.33137	0.007856	-1.44611	0.04466	-1.22273	0.06427	-1.34338	0.00107	-1.01384	0.9136	1.13154	0.06868	1.30437	0.001412	1.20451	0.04794	1.43021	0.004676	-1.28263	0.1355	-1.33015	0.01032	-1.14741	0.1336	-1.37214	0.01125	-1.0471	0.6621
merck-NM_008562_at	Mcl1	17210	-1.17077	0.02811	-1.29479	0.001609	-1.09207	0.101				-1.07006	0.06251	-1.21266	0.01225	-1.27673	0.02032	-1.13475	0.009978	-1.11584	0.1264	-1.30437	3.749e-05	-1.19149	0.008893	-1.33352	0.006303	-1.22242	0.01317	1.01238	0.7881	1.19149	0.02881	1.37246	0.01145	1.2598	0.0001472	1.08941	0.2689	-1.15619	0.01331	-1.07396	0.3139	-1.1039	0.08943	-1.0845	0.03127	-1.09154	0.06934
merck-NM_026495_at	Nacc2	67991	-1.17382	0.0358	-1.21756	0.003026	-1.16893	0.01098				-1.16832	0.01628	-1.17997	0.008452	-1.11196	0.08558	-1.15263	0.05971	-1.17883	0.007746	-1.14343	0.001147	-1.28381	0.0239	-1.22882	0.002536	-1.26707	0.0005425	1.01311	0.7877	1.11488	0.001023	1.11524	0.1181	1.05237	0.1102	1.15784	0.0355	1.01028	0.6506	1.0138	0.6051	1.00173	0.9732	-1.08735	0.00953	-1.05833	0.09459
merck-NM_153194_at	Zfp740	68744	-1.17471	0.01487	-1.13624	0.0446	-1.12347	0.008216				-1.1359	0.01459	-1.13627	0.006551	-1.00919	0.8724	-1.24945	0.0009093	-1.07382	0.05678	1.00935	0.9097	-1.2735	0.008044	-1.13983	0.01669	-1.14652	0.009128	1.07303	0.4226	-1.02721	0.7251	1.04393	0.1612	-1.20016	0.04197	-1.05063	0.3144	1.05453	0.8634	-1.07997	0.02264	-1.1299	0.06121	-1.14852	0.01216	-1.11908	0.01134
merck-NM_010412_at	Hdac5	15184	-1.17476	0.0251	-1.18938	0.009404	-1.3671	0.00657				-1.2042	0.02777	-1.19267	0.02864	-1.13585	0.1263	-1.23399	0.02016	-1.06913	0.4673	1.02757	0.6363	-1.26067	0.003051	-1.0792	0.2994	-1.12086	0.1459	-1.13198	0.03745	-1.16899	0.07457	-1.15707	0.07432	-1.10395	0.1838	1.068	0.1457	-1.02662	0.867	-1.16099	0.00486	-1.14691	0.03528	-1.0355	0.673	1.00175	0.9758
merck-NM_010630_at	Kifc2	16581	-1.17609	0.1981	-1.31492	0.006746	-1.3366	0.02792				-1.1619	0.1586	-1.13029	0.1325	-1.0387	0.7143	-1.21417	0.06097	-1.12445	0.1739	1.02972	0.7926	-1.43186	0.00116	-1.15051	0.259	-1.06226	0.5861	-1.17166	0.2035	1.09807	0.4215	1.2374	0.03467	-1.10611	0.4397	1.12321	0.466	-1.14749	0.4634	-1.19064	0.08218	-1.18296	0.03347	-1.16364	0.06932	1.15409	0.02511
merck-AK090289_at	Folh1	53320	-1.17685	0.5474	-1.08076	0.6601	-1.23595	0.2338				-1.35613	0.1864	-1.7378	0.004219	-1.86982	0.05709	-1.35021	0.3169	-2.08065	0.01414	-1.75348	0.04998	-1.94312	0.03611	-2.34315	0.005193	-3.83178	0.006021	-1.35394	0.2603	1.34772	0.005194	1.05271	0.7941	1.25675	0.1035	1.41579	0.4139	-1.01111	0.9705	-1.06028	0.7164	-1.08173	0.6622	1.00453	0.9761	1.42266	0.09571
merck-NM_008576_at	Abcc1	17250	-1.17785	0.001441	-1.08089	0.04076	-1.04551	0.3652				-1.13357	0.007136	-1.20695	0.001019	-1.03526	0.4242	-1.181	0.002157	-1.15963	0.007384	-1.17628	0.01737	-1.0663	0.2631	-1.18533	0.001718	-1.13237	0.0186	-1.0244	0.5734	-1.11939	0.005462	-1.13744	0.06761	1.04624	0.39	1.01321	0.8155	1.22524	0.2462	1.05691	0.1695	-1.00735	0.8866	-1.09174	0.02313	-1.00453	0.8782
merck-BC029726_at	1600020E01Rik	72012	-1.17877	0.1426	-1.23333	0.01712	-1.30647	0.005415				-1.14456	0.05989	-1.16271	0.0005854	-1.1652	0.03143	-1.23084	0.03737	-1.06028	0.1974	-1.07924	0.3213	-1.293	0.0621	-1.13399	0.1121	-1.13177	0.2538	-1.02858	0.7954	-1.06287	0.3172	1.08813	0.2087	-1.16081	0.0271	1.00854	0.9515	-1.05903	0.8199	-1.17101	0.01859	-1.11142	0.05164	-1.17012	0.04997	-1.02391	0.7152
merck-ENSMUST00000034717_at			-1.1788	0.02802	-1.08695	0.1675	-1.15851	0.0657				-1.13713	0.1843	-1.20517	0.03743	-1.20784	0.1227	-1.22792	0.04358	-1.26125	0.009872	-1.14768	0.04911	-1.15806	0.1209	-1.19624	0.04004	-1.25236	0.005386	-1.01718	0.8462	1.01314	0.8342	-1.14863	0.1868	1.01507	0.7794	-1.00385	0.9712	1.05034	0.6032	-1.04112	0.3267	-1.01465	0.8205	-1.09832	0.003718	-1.15968	0.002411
merck-NM_080793_at	Setd7	73251	-1.18247	0.003956	-1.44944	0.001544	-1.40281	0.001674				-1.01351	0.8411	-1.22031	0.03507	-1.1463	0.185	-1.34122	0.003558	-1.26067	0.01256	-1.22874	0.01192	-1.52933	0.01285	-1.56856	0.001469	-1.36741	0.02634	1.11527	0.1072	1.35114	0.01123	1.54348	0.005522	1.14971	0.01993	1.1659	0.3531	-1.28529	0.04139	-1.11332	0.2733	-1.10375	0.3893	-1.00962	0.8437	-1.08768	0.2919
merck-NM_019696_s_at	Cpxm1	56264	-1.18601	0.4745	-1.1692	0.289	-1.34338	0.1243				-1.1559	0.2417	-1.23877	0.004108	-1.35519	0.02119	-1.9081	0.001143	-1.83738	0.002426	-2.07157	0.000879	-1.25282	0.1461	-1.75995	0.01138	-2.10814	0.009616	1.28381	0.1567	1.25655	0.1032	1.05631	0.6881	1.31644	0.121	1.11866	0.6275	1.07394	0.8338	-1.10403	0.5728	-1.11427	0.3559	-1.45178	0.05736	-1.32069	0.04702
merck-NM_010178_at	Srsf10	14105	-1.18645	0.002611	-1.18413	0.01113	-1.13551	0.1519				-1.14704	0.009092	-1.21964	0.03575	-1.24503	0.01909	-1.06392	0.3936	-1.26212	0.01015	-1.16845	0.003452	-1.21871	0.01704	-1.3128	0.004395	-1.21331	0.157	1.01103	0.8616	1.36899	0.00503	1.35425	0.02286	-1.03739	0.6403	-1.16065	0.1844	1.27761	0.4223	1.07367	0.4797	1.09724	0.1678	-1.03741	0.4964	-1.11061	0.1964
merck-XM_001004290_at	100043387	100043387	-1.18659	0.1029	-1.17815	0.05762	-1.0785	0.3639				1.00524	0.957	-1.01671	0.7985	-1.0458	0.4975	1.06655	0.6459	-1.08029	0.3339	-1.1555	0.1109	-1.15526	0.09431	-1.12891	0.03219	-1.25484	0.01137	-1.10428	0.4873	-1.2422	0.01138	-1.14093	0.2513	-1.01715	0.7718	1.03782	0.6535	1.17268	0.6627	-1.06613	0.5067	-1.14905	0.1238	-1.17961	0.2404	-1.17766	0.07819
merck-AK136580_at	Nr3c2	110784	-1.18787	0.02526	-1.27732	0.01015	-1.32862	0.002328				-1.48491	0.004355	-1.18081	0.05108	-1.27292	0.03577	-1.40346	0.01276	-1.34493	0.0023	-1.18957	0.0277	-1.44477	0.04936	-1.18468	0.06299	-1.21964	0.0616	-1.04225	0.7178	-1.05665	0.4635	-1.06903	0.4897	-1.24669	0.01542	-1.03834	0.6057	-1.18097	0.1181	-1.33783	0.03129	-1.32312	0.002306	-1.41351	6.64e-05	-1.12707	0.1308
merck-AK008521_s_at	Ncoa3	17979	-1.18872	0.04637	-1.11486	0.06769	-1.15656	0.022				-1.14514	0.06736	-1.0596	0.1816	-1.07887	0.1622	-1.09265	0.1651	-1.07987	0.08013	-1.09421	0.04391	-1.15606	0.1024	-1.22843	0.006901	-1.1335	0.05961	-1.07999	0.2608	1.22112	0.0003492	1.30888	0.001365	1.12873	0.04073	1.14222	0.05315	-1.01315	0.9211	-1.16335	0.02176	-1.05991	0.2462	-1.10907	0.172	1.00032	0.9968
merck-ENSMUST00000050697_at	0610009L18Rik	66838	-1.19149	0.1348	-1.63795	0.00473	-1.51008	0.01262				-1.18571	0.1623	-1.54989	0.0002067	1.00018	0.9989	-1.40929	0.01047	-1.28027	0.06796	-1.1292	0.195	-1.67302	0.0026	-1.40088	0.0005276	-1.53003	0.002029	-1.04112	0.8288	-1.28322	0.1476	-1.25722	0.01999	-1.03722	0.6404	1.54348	0.003473	1.32282	0.4664	-1.14088	0.2423	1.03205	0.7873	-1.06706	0.4334	-1.12995	0.2549
merck-NM_181529_at	Syt15	319508	-1.19237	0.04302	-1.05211	0.435	-1.1258	0.1433				-1.10172	0.3033	-1.29688	8.702e-05	1.09739	0.4843	-1.29033	0.0003051	-1.35363	0.0007088	-1.37404	0.003896	-1.33229	0.0118	-1.07972	0.4243	-1.45814	0.04025	-1.13697	0.1756	1.00458	0.9519	1.05254	0.3011	1.18116	0.1271	1.49796	0.05178	1.05315	0.8394	-1.18135	0.06519	-1.09011	0.4482	-1.72703	0.0005466	-1.5028	0.0003857
merck-NM_024244_at	Fam13c	71721	-1.19435	0.2071	-1.10854	0.38	-1.08405	0.4868				-1.00001	0.9999	-1.06682	0.5508	-1.21764	0.1444	-1.02393	0.8384	-1.06979	0.4266	-1.1337	0.06854	-1.02475	0.8887	-1.25029	0.06179	-1.34958	0.004747	-1.0169	0.8749	1.16295	0.2797	1.4481	0.03211	1.087	0.4551	1.21216	0.07461	-1.00173	0.9899	-1.03498	0.7924	1.03419	0.6322	-1.39187	0.001095	-1.35176	0.002968
merck-NM_177101_at	4833442J19Rik	320204	-1.19561	0.04665	-1.48218	0.02448	-1.27703	0.07656				1.39444	0.07008	1.45512	0.005039	1.44644	0.03609	1.54739	0.002767	1.50349	0.04806	1.43351	0.0107	1.96879	0.01255	2.03049	0.001305	1.58234	0.01465	-1.23891	0.1156	-1.44444	0.05427	-1.26765	0.1582	-1.35457	0.01104	-1.08795	0.6012	1.2936	0.4503	-1.00167	0.9842	1.0638	0.4752	-1.09242	0.4938	-1.22464	0.1298
merck-AK078932_at	9130204L05Rik	229550	-1.19594	0.19	1.04539	0.7806	1.15274	0.1925				-1.29062	0.05761	-1.08303	0.6319	-1.12663	0.3731	1.24451	0.1806	1.54668	0.4364	-1.01835	0.9596	1.04974	0.7866	1.0678	0.7394	-1.06564	0.737	1.06861	0.7047	1.08485	0.7502	-1.39508	0.03865	1.15191	0.6401	1.03062	0.8523	13.9637	0.001458	4.56457	0.001706	2.99571	0.006166	7.60151	0.01016	3.36899	0.02386
merck-NM_133957_at	Nfat5	54446	-1.19649	0.003504	-1.12694	0.001747	-1.0666	0.6093				-1.13235	0.04291	-1.06682	0.5643	-1.28973	0.08207	-1.13493	0.02291	-1.15038	0.07434	-1.07594	0.07763	-1.30107	0.003499	-1.21801	0.01368	-1.13162	0.01184	1.00015	0.9974	1.15595	0.01369	1.32892	0.04105	-1.19039	0.06919	-1.07525	0.2428	1.0755	0.671	-1.05502	0.4763	-1.11733	0.1665	-1.20473	0.01747	-1.00974	0.8977
merck-BQ558309_a_at	Myo6	17920	-1.19729	0.01388	1.03112	0.7323	-1.38484	0.003086				-1.20709	0.01984	-1.35176	0.04821	1.02946	0.7358	-1.20506	0.04046	-1.16988	0.004521	1.03314	0.624	-1.22566	0.0832	-1.08493	0.4608	-1.05789	0.5473	-1.01241	0.8314	-1.14998	0.06594	-1.53815	0.04211	-1.1462	0.01999	1.08655	0.415	1.0236	0.9191	-1.10212	0.4354	-1.12961	0.0612	-1.1504	0.07174	1.03008	0.74
merck-NM_172653_s_at	Slc39a10	227059	-1.19806	0.01195	-1.21283	0.0123	-1.21121	0.007667				-1.0501	0.3285	-1.11939	0.21	-1.09441	0.1446	-1.09921	0.1805	-1.04722	0.5805	-1.13097	0.1153	-1.02601	0.7238	-1.14419	0.1247	-1.18408	0.07573	-1.0096	0.8046	1.17017	0.03475	1.28795	0.0568	1.21389	0.00153	1.18653	0.04405	1.37246	0.2353	1.26503	0.02325	-1.04407	0.5322	-1.20202	0.01566	-1.3119	0.001029
merck-NM_021896_at	Gucy1a3	60596	-1.19875	0.00426	-1.10245	0.08089	-1.0989	0.2982				-1.01516	0.765	-1.13204	0.0763	-1.00108	0.9902	-1.35644	0.01207	-1.07644	0.2332	-1.08605	0.3581	-1.4243	0.01225	-1.32221	0.004212	-1.20404	0.01503	1.00346	0.9604	1.18165	0.03078	1.37214	0.006348	1.0077	0.9075	1.21736	0.01221	-1.04297	0.7957	-1.10685	0.1207	-1.11453	0.09431	-1.33414	0.0009704	-1.20542	0.03003
merck-NM_011129_at	2013-09-04	18952	-1.19986	0.1517	-1.17934	0.03532	-1.09726	0.1977				-1.15742	0.1255	-1.1021	0.2364	1.06382	0.6453	-1.24483	0.1074	-1.01602	0.8684	-1.03583	0.583	-1.56171	0.02745	-1.22662	0.1832	-1.13157	0.139	1.06866	0.6186	1.15864	0.1672	1.32617	0.02226	1.24687	0.01231	1.54561	0.002712	-1.14588	0.0953	-1.09217	0.1497	-1.11311	0.1648	-1.61176	0.0004117	-1.3649	0.0004793
merck-AK008445_x_at	Sox12	20667	-1.20304	0.1282	1.23566	0.02769	1.11774	0.579				-1.02709	0.8435	-1.19385	0.003501	1.10311	0.4504	-1.13488	0.2992	-1.17284	0.007427	-1.10159	0.5343	-1.19078	0.04722	-1.04904	0.6423	-1.25742	0.09693	-1.07226	0.6507	1.1318	0.03619	-1.20456	0.1155	1.1893	0.4517	1.30497	0.05077	1.06611	0.7915	-1.19443	0.03471	-1.22079	0.06155	-1.45915	0.0008851	-1.18582	0.1188
merck-NM_146142_at	Tdrd7	100121	-1.20318	0.08341	-1.12171	0.03276	-1.26038	0.02149				1.02086	0.5966	-1.20202	0.002568	-1.06832	0.1835	-1.17384	0.01777	-1.3369	0.0004039	-1.20529	0.004344	-1.01854	0.8715	-1.14422	0.0421	-1.08545	0.4091	1.17401	0.06843	1.14604	0.01234	1.03937	0.4275	1.3807	0.00104	1.25245	0.08354	1.04696	0.8157	-1.16788	0.04868	-1.1567	0.02422	-1.25453	9.203e-05	-1.16829	0.008914
merck-BC094365_at	Tnrc18	231861	-1.20373	0.04559	-1.05546	0.3139	-1.21233	0.02164				-1.09036	0.2269	-1.20251	0.007252	-1.09106	0.2136	-1.05085	0.1706	1.02024	0.661	-1.02379	0.6329	-1.27968	0.0001199	-1.15752	0.1759	-1.1873	0.01814	-1.17179	0.0445	-1.11635	0.03288	-1.00548	0.9221	-1.11299	0.08024	-1.00977	0.8744	-1.00601	0.9662	-1.10357	0.001862	-1.1214	0.1954	-1.19435	0.02303	-1.20407	0.07138
merck-NM_027162_s_at	Mif4gd	69674	-1.20468	0.005381	-1.3555	0.0003076	-1.28706	0.0006511				-1.27292	0.009719	-1.36113	0.0005896	-1.26096	0.01051	-1.18899	0.0004016	-1.21708	0.0248	-1.12894	0.01338	-1.51356	3.362e-05	-1.55167	0.0003824	-1.3119	0.002487	-1.00839	0.8764	-1.17303	0.005477	-1.07053	0.3916	-1.05716	0.2564	-1.0516	0.2827	-1.28558	0.0003843	-1.21102	0.004849	-1.14467	0.003295	-1.06086	0.207	-1.06642	0.07662
merck-NM_172256_at	Dync2li1	213575	-1.20565	0.02803	-1.17295	0.004598	-1.26386	0.01852				-1.28825	0.01214	-1.5506	0.009233	-1.25785	0.01821	-1.5332	0.003275	-1.16105	0.02127	-1.13553	0.1324	-1.58198	0.008588	-1.24085	0.01985	-1.52686	0.0004146	-1.09129	0.3298	-1.3125	0.0002705	-1.45982	0.01935	-1.2534	0.005489	-1.14506	0.05294	1.02224	0.9375	-1.14398	0.3069	-1.23186	0.03123	-1.09199	0.2445	1.04297	0.6048
merck-NM_019510_at	Trpc3	22065	-1.20615	0.3532	1.00632	0.9483	-1.16947	0.172				-1.2113	0.1806	-1.37658	0.02949	1.25725	0.1345	-1.46994	0.04027	-1.31704	0.05973	-1.28056	0.02881	-1.7334	0.0338	-1.70726	0.01362	-1.50314	0.005537	-1.02045	0.911	1.28736	0.00582	1.71475	0.007776	1.50557	0.0005546	1.74904	0.003426	-1.35425	0.1894	-1.39123	0.01182	-1.13214	0.2347	-1.66495	0.0006578	-1.4054	0.001465
merck-NM_026756_at	Nfic	18029	-1.2087	0.04063	-1.18719	0.0001578	-1.24776	0.02155				-1.21322	0.04969	-1.23027	0.001804	-1.15091	0.06704	-1.23951	0.0006176	-1.37816	0.005603	-1.25352	0.001408	-1.33475	0.004125	-1.4054	0.0004467	-1.26794	0.02394	-1.02249	0.678	1.04727	0.0582	1.01816	0.6939	-1.079	0.1849	1.08031	0.4084	-1.15165	0.0006791	-1.08946	0.03119	-1.04817	0.3038	-1.03328	0.3679	1.03145	0.307
merck-NM_181452_at	Mtvr2	17826	-1.20907	0.0003287	-1.25063	0.003094	-1.31613	0.001035				-1.14101	0.044	-1.2627	0.002959	-1.08313	0.2989	-1.39316	0.001985	-1.39123	0.001145	-1.28292	0.0003525	-1.14707	0.1566	-1.25733	0.004686	-1.17171	0.0189	-1.06206	0.2882	-1.0405	0.5804	-1.19831	0.0315	1.0397	0.3835	1.01161	0.8778	-1.02518	0.8156	-1.20431	0.002061	-1.19086	5.352e-05	-1.05056	0.3646	-1.01526	0.7877
merck-AK018177_a_at	Unc5b	107449	-1.20932	0.002278	-1.07448	0.3439	-1.14971	0.09569				1.00432	0.9015	-1.01599	0.8277	-1.0213	0.8714	-1.27968	0.01037	-1.32709	0.004363	-1.27938	0.0469	-1.05417	0.6052	-1.22939	0.2538	-1.14062	0.1457	1.07265	0.3412	1.10423	0.3749	1.09217	0.5784	-1.0356	0.6888	1.13363	0.3017	-1.17333	0.1696	-1.31704	0.01247	-1.00748	0.9337	-1.25893	0.02707	-1.17104	0.08951
merck-ENSMUST00000027997_at			-1.21303	0.04766	-1.17133	0.04166	-1.0881	0.08108				-1.20036	0.02652	-1.2697	0.00573	-1.12746	0.2695	-1.19336	0.1345	-1.09716	0.3139	-1.22431	0.007514	-1.76685	0.002466	-1.83147	0.00617	-1.66648	0.0001092	-1.07149	0.4575	-1.04088	0.5237	1.1637	0.0009169	1.00297	0.9447	1.06267	0.2958	-1.04458	0.1178	1.04568	0.3707	1.03029	0.6052	-1.05704	0.4012	-1.06228	0.09779
merck-ENSMUST00000064814_at			-1.21356	0.01554	-1.08638	0.3627	-1.09217	0.4725				-1.28766	0.0003095	-1.16866	0.09234	-1.15319	0.2468	-1.12948	0.2142	-1.1688	0.07343	-1.12192	0.2938	-1.22798	0.01127	-1.41286	0.002915	-1.48457	0.001441	-1.10815	0.2075	1.00534	0.9639	1.23883	0.005191	-1.13844	0.3609	1.22045	0.1215	1.06861	0.7571	-1.22982	0.00782	-1.46386	0.003117	-1.24077	0.06101	1.05592	0.6178
merck-BC050264_s_at	Pfkp	56421	-1.21445	0.006569	-1.1126	0.06549	-1.21521	0.06832				1.00236	0.9692	-1.10724	0.09311	1.0694	0.3752	-1.04872	0.4086	-1.16936	0.02595	-1.16673	0.0231	-1.26503	0.02516	-1.27791	0.04778	-1.32373	0.01541	-1.07696	0.1589	1.46757	0.00351	1.53109	0.005952	1.05794	0.2051	1.07788	0.5205	-1.19624	0.1006	-1.25438	0.01242	-1.09008	0.2124	-1.1494	0.04432	-1.06143	0.451
merck-NM_025331_at	Gng11	66066	-1.21507	0.07223	-1.22205	0.02723	-1.19864	0.03088				-1.14138	0.04537	-1.07815	0.1451	-1.04026	0.6905	-1.39027	0.01098	-1.2089	0.04495	-1.18664	0.0639	-1.25026	0.2053	-1.20504	0.001561	-1.12717	0.2117	1.30557	0.02654	1.20965	0.0725	1.12445	0.01671	1.14956	0.1423	1.16574	0.254	1.17771	0.4407	-1.06021	0.1824	-1.01383	0.8409	-1.17314	0.03446	-1.19771	0.02365
merck-AK188150_a_at	Mpzl1	68481	-1.21518	0.03737	-1.09565	0.05007	-1.19366	0.03843				-1.26067	0.03542	-1.09729	0.418	-1.08111	0.5353	-1.35114	0.02384	-1.35425	0.0006117	-1.16961	0.05494	-1.37562	0.02295	-1.32221	0.01958	-1.19053	0.07192	1.23492	0.05019	1.19782	0.001379	1.17395	0.06427	-1.00763	0.9239	1.02728	0.5659	-1.08171	0.6686	-1.14054	0.1572	-1.13959	0.08815	-1.43384	0.0002314	-1.10123	0.1572
merck-NM_010111_at	Efnb2	13642	-1.21543	0.02376	-1.2697	0.003653	-1.14156	0.1186				-1.08795	0.388	-1.09381	0.5272	1.03825	0.761	-1.34338	0.02396	-1.32556	0.006937	-1.12938	0.1952	-1.19815	0.2871	-1.27761	0.007486	-1.04937	0.5839	1.18413	0.1192	1.40443	0.003188	1.82264	0.007418	1.17752	0.09731	1.31462	0.02972	1.16292	0.6349	-1.06755	0.5555	1.08161	0.463	-1.50245	0.0007116	-1.30107	0.009132
merck-NM_001007578_s_at	Armcx6	278097	-1.21694	0.03522	1.04109	0.6941	-1.05653	0.7712				-1.35207	0.001732	-1.12145	0.1995	-1.24426	0.01223	-1.1619	0.03467	-1.52546	0.06867	-1.04479	0.629	1.03074	0.7079	-1.19638	0.1669	1.02269	0.8551	1.09308	0.1927	1.57688	0.09387	1.02012	0.8525	1.0236	0.8783	1.06307	0.6605	-1.13204	0.06088	-1.09431	0.4549	-1.49727	0.02258	-1.54383	0.002699	-1.22394	0.1111
merck-NM_173864_s_at	Gm5077	317677	-1.21764	0.01376	-1.19201	0.01268	-1.12725	0.05684				-1.05957	0.3586	-1.14254	0.01895	-1.09139	0.1304	-1.17336	0.0001421	-1.01123	0.6848	-1.0466	0.2318	-1.0965	0.119	-1.19823	0.07043	-1.1778	0.02621	-1.15236	0.0005483	-1.03383	0.2251	1.08625	0.1985	1.04258	0.3619	1.00182	0.9631	1.00586	0.9427	-1.03903	0.6295	-1.00045	0.9928	-1.17631	0.005583	-1.07751	0.2623
merck-NM_029811_at	St5	76954	-1.21891	0.0005337	-1.21756	0.001242	-1.12168	0.1315				-1.15963	0.0105	-1.17687	0.0294	-1.16075	0.02328	-1.29062	0.001397	-1.31704	0.01076	-1.17609	0.005588	-1.42102	0.0007014	-1.40994	0.004335	-1.38134	0.000174	-1.10451	0.06768	-1.00144	0.957	1.14736	0.219	-1.04227	0.5257	1.12287	0.05906	-1.14312	0.01155	-1.12954	0.07767	-1.09977	0.04744	-1.1681	0.002833	-1.11851	0.04851
merck-AK004787_at	Ndst1	15531	-1.21899	0.001045	-1.08906	0.006562	-1.03825	0.7852				-1.02042	0.7432	-1.0471	0.1171	1.01282	0.9011	-1.10337	0.02766	-1.10063	0.06653	-1.15648	0.00308	-1.13365	0.01233	-1.15561	0.04824	-1.20562	0.002653	-1.10098	0.04781	1.04352	0.09637	1.04438	0.4226	-1.14517	0.243	1.12111	0.1472	1.03355	0.8337	-1.04544	0.0884	-1.1807	0.06506	-1.11122	0.003809	-1.15774	0.01349
merck-AK145079_at	BC031361	414072	-1.21921	0.2147	-1.28736	0.0004606	-1.27028	0.03827				-1.33076	0.0285	-1.13674	0.1359	-1.07352	0.6701	-1.35613	0.04242	-1.35581	0.02601	-1.13627	0.1483	-1.30978	0.1314	-1.36427	0.125	-1.31371	0.05847	1.05609	0.657	1.12899	0.312	-1.1813	0.1252	1.25539	0.0805	1.1525	0.04396	-1.06923	0.5633	-1.24165	0.05132	-1.14741	0.2804	-1.17055	0.0508	1.09532	0.4949
merck-AK041261_s_at	Pm20d2	242377	-1.22011	0.2749	-1.24784	0.09167	-1.42364	0.0211				-1.16616	0.0966	-1.3116	0.03705	1.01839	0.8703	-1.50107	0.005933	-1.44644	0.02148	-1.31917	0.02976	-1.70765	0.007017	-1.33352	0.1056	-1.46319	0.02782	-1.07686	0.6129	-1.12533	0.3227	-1.22702	0.2414	-1.18727	0.1223	-1.05189	0.749	-1.35706	0.4031	-1.2785	0.03928	-1.11242	0.2926	-1.00955	0.9393	-1.18345	0.07457
merck-ENSMUST00000065917_at	Csrp2	13008	-1.22062	0.1278	-1.41514	0.01232	-1.37246	0.003685				-1.08775	0.3202	-1.02293	0.8072	-1.02534	0.7404	-1.17187	0.3343	1.03236	0.7111	1.01632	0.8772	-1.37309	0.04185	-1.07778	0.04437	-1.33598	0.002071	1.19536	0.1444	1.15686	0.1241	1.3369	0.05572	1.35083	0.001802	1.56711	0.001697	1.09731	0.6034	-1.23149	0.007903	-1.24371	0.06008	-1.37436	0.0005862	-1.5174	0.002161
merck-NM_031166_s_at	Id4	15904	-1.22217	0.1219	-1.04273	0.5513	-1.07466	0.5864				-1.00041	0.9968	-1.40702	0.02466	-1.2933	0.06543	-1.40508	0.006729	-1.35488	0.01398	-1.17498	0.01813	-1.37341	0.009037	-1.61547	0.07707	-1.92575	0.0006475	-1.07691	0.465	1.34648	0.01543	1.10487	0.5116	1.20199	0.06941	1.11411	0.4164	1.08745	0.7913	-1.0558	0.7258	1.23293	0.1516	-1.2697	0.0723	-1.05453	0.533
merck-NM_145492_a_at	Zfp521	225207	-1.22307	0.1207	-1.08558	0.05713	-1.15883	0.01694				-1.09242	0.1416	-1.33076	0.01375	-1.06382	0.3114	-1.23723	0.0029	-1.09501	0.2381	-1.07803	0.311	-1.09756	0.3009	-1.13355	0.1487	-1.22908	0.05789	-1.08735	0.1914	1.00683	0.9309	-1.0143	0.8253	1.11735	0.1242	1.08605	0.285	1.13144	0.5298	-1.15998	0.01466	-1.17428	0.01388	-1.36836	0.004695	-1.23578	0.01301
merck-NM_145586_at	Tmem159	233806	-1.2234	0.0004054	-1.40605	4.375e-05	-1.13334	0.2969				-1.15907	0.02389	-1.20526	0.001511	-1.31886	0.007383	-1.1984	0.02894	-1.05259	0.5913	1.00061	0.9928	-1.13297	0.1971	-1.05308	0.3335	-1.11715	0.2394	-1.12352	0.04241	-1.36082	0.006023	-1.20354	0.01852	-1.29927	0.02469	-1.04333	0.7257	1.12463	0.5007	-1.0573	0.3082	-1.2697	0.1346	-1.08738	0.2364	-1.01007	0.8518
merck-AK134887_a_at	Lass4	67260	-1.22479	0.02768	-1.08355	0.1749	-1.12228	0.1901				-1.03143	0.427	-1.3116	0.0003225	-1.03188	0.3469	-1.3219	0.02255	-1.14306	0.2709	-1.18076	0.1011	-1.36867	0.01087	-1.36427	0.01094	-1.31129	0.003847	-1.1659	0.1404	-1.1759	0.03378	-1.15468	0.1332	1.16853	0.1655	1.14942	0.1024	-1.0852	0.6279	-1.1293	0.05041	-1.20182	0.02042	-1.41254	0.00011	-1.1318	0.1566
merck-BC046610_a_at	Erap1	80898	-1.22555	0.004525	-1.30197	0.001902	-1.23296	0.06412				-1.1864	0.02498	-1.18511	0.01034	1.01986	0.8112	-1.226	0.02273	-1.20651	0.004002	-1.21515	0.04194	-1.12881	0.02123	-1.05402	0.3013	-1.00836	0.9032	-1.08094	0.3221	1.04371	0.5354	-1.10826	0.2382	1.12155	0.2257	-1.00484	0.9601	1.10288	0.631	-1.11879	0.06843	-1.15327	0.1147	-1.34462	0.009813	-1.12401	0.1107
merck-ENSMUST00000022882_s_at	Myo10	17909	-1.22679	0.004696	-1.23262	0.002284	-1.22493	0.01059				-1.18048	0.003667	-1.14009	0.1017	-1.09863	0.2452	-1.25329	0.02609	-1.0416	0.3432	-1.1448	0.007947	-1.42004	0.002653	-1.18962	0.05732	-1.12876	0.1026	1.02565	0.752	1.18067	0.0001547	1.32038	0.01385	1.0885	0.01113	1.18078	0.04497	1.04971	0.4854	-1.00887	0.8194	-1.03193	0.4841	-1.05165	0.04356	-1.01327	0.8203
merck-AK147484_at	Zc3h7b	20286	-1.22806	0.007502	-1.19611	0.01155	-1.19157	0.09644				-1.06272	0.3085	-1.24099	0.002614	-1.1503	0.008998	-1.09761	0.07788	-1.14325	0.03139	-1.10912	0.05177	-1.36207	0.005542	-1.17883	0.07892	-1.1583	0.05607	-1.18043	0.02481	-1.26038	0.0002686	-1.1037	0.2175	-1.22589	0.03497	-1.10103	0.1935	1.07095	0.6409	-1.02527	0.541	-1.03925	0.4518	-1.07421	0.1449	-1.30047	0.2687
merck-NM_027533_at	Tspan2	70747	-1.23132	0.1032	-1.17801	0.1089	-1.13175	0.02432				-1.24773	0.05385	-1.2578	0.07535	-1.07627	0.6482	-1.31341	0.0302	-1.1896	0.03955	-1.0872	0.2002	-1.69044	0.01705	-1.56279	0.0129	-1.46016	0.0006605	1.07612	0.4858	1.10673	0.189	1.22467	0.05683	1.14459	0.05009	1.21001	0.007627	-1.05124	0.6095	-1.26096	0.02894	-1.25632	0.032	-1.4054	0.000747	-1.52827	3.278e-05
merck-XM_133692_at	Arhgef17	207212	-1.23484	0.01466	1.07414	0.3255	-1.05894	0.7068				-1.07362	0.455	-1.1229	0.1373	-1.03245	0.6832	-1.16619	0.2138	-1.00373	0.9753	1.0499	0.626	-1.35925	0.1156	-1.16083	0.1301	-1.13776	0.3099	1.01116	0.9087	1.14765	0.11	1.06525	0.3836	-1.18266	0.3089	1.07088	0.5908	1.27145	0.5306	-1.14662	0.01265	-1.119	0.01153	-1.44112	0.00207	-1.1336	0.02832
merck-NM_010549_s_at	Il11ra1	16157	-1.23544	0.01598	-1.14191	0.0117	-1.1438	0.101				-1.19569	0.0308	-1.14638	0.04975	-1.26125	0.008547	-1.34369	0.0009415	-1.1428	0.08506	-1.07256	0.3495	-1.17975	0.01171	-1.0666	0.329	-1.0931	0.156	1.05631	0.3823	-1.17547	0.03382	-1.23561	0.0489	-1.17704	0.06676	-1.17157	0.09999	1.11324	0.6031	-1.13768	0.1291	-1.06409	0.2304	-1.10645	0.1001	-1.11309	0.07772
merck-NM_021893_at	Cd274	60533	-1.23589	0.01682	-1.17263	0.0668	-1.39991	0.001415				-1.0112	0.867	-1.03944	0.8121	-1.02638	0.8943	-1.19036	0.09686	-1.78896	0.004841	-1.71435	0.0001639	-1.48594	0.02382	-1.70451	0.01828	-1.56135	0.01004	1.02975	0.7626	1.36082	0.05652	1.57362	0.004524	1.17276	0.0882	1.24526	0.1741	-1.31765	0.07899	-1.25922	0.08455	-1.181	0.1597	-1.59625	0.001401	-1.51356	0.001581
merck-AK164526_a_at	8430427H17Rik	329540	-1.23632	0.02755	-1.38899	0.002542	-1.02001	0.803				-1.04735	0.7446	-1.06454	0.4775	1.13543	0.1074	-1.20976	0.137	-1.48013	0.001732	-1.14982	0.1205	-1.16156	0.2286	-1.19418	0.0925	-1.45781	0.0001143	1.10535	0.3945	1.59625	1.222e-05	1.39348	0.03933	1.0334	0.602	1.42004	0.001646	-1.01947	0.9197	-1.21331	0.06817	-1.10701	0.4218	-1.18566	0.007112	1.01175	0.905
merck-BC023832_a_at	Tram2	170829	-1.23689	0.0841	-1.04537	0.4478	-1.0847	0.4657				-1.09323	0.4628	-1.00007	0.9992	-1.01982	0.8153	-1.2238	0.01814	-1.20542	0.01964	-1.25386	0.01578	-1.2345	0.02136	-1.24721	0.004927	-1.19784	0.05071	-1.00662	0.952	1.66112	9.358e-06	1.56495	0.002459	1.63682	0.002611	1.46521	0.00454	1.01741	0.8509	-1.14193	0.01533	-1.19314	0.1605	-1.19972	0.008138	-1.20174	0.02742
merck-NM_013690_at	Tek	21687	-1.23794	0.001369	-1.34648	0.0001651	-1.13616	0.03719				-1.07885	0.1092	-1.1008	0.2023	1.01389	0.8219	-1.16172	0.1069	-1.05334	0.09197	-1.0873	0.1015	-1.28145	0.08081	-1.31553	0.02579	-1.18203	0.01645	-1.08183	0.1753	1.01792	0.7151	1.34493	0.01323	1.11329	0.01579	1.1888	0.01925	1.02398	0.8568	-1.07766	0.2175	-1.03414	0.5731	-1.29271	0.001098	-1.20968	0.05748
merck-NM_011254_at	Rbp1	19659	-1.23811	0.1157	-1.05572	0.512	-1.32343	0.06262				-1.20854	0.05571	-1.25893	0.07051	-1.08151	0.2917	-1.32892	0.008578	-1.22315	0.01807	1.19594	0.06097	-1.10992	0.2533	-1.04316	0.6621	-1.04556	0.7604	-1.19586	0.06911	-1.23615	0.01087	-1.44245	0.03393	-1.81259	0.000461	-1.3277	0.09578	1.03388	0.897	-1.26882	0.1129	-1.26474	0.03222	-1.39284	0.0001225	-1.14723	0.07085
merck-NM_054048_at	Rcor2	104383	-1.23828	0.08789	-1.36867	0.02254	-1.21649	0.1324				-1.1267	0.5589	-1.22899	0.1282	-1.21666	0.2864	-1.3842	0.03774	-1.59221	0.003504	-1.4345	0.008177	-1.77256	0.009107	-1.69942	0.01943	-1.4481	0.01748	1.04277	0.7897	1.07374	0.4316	1.17298	0.4272	1.3369	0.0569	1.29271	0.1071	-1.0636	0.4642	-1.05422	0.5032	-1.06214	0.6257	-1.05201	0.4563	1.11327	0.2572
merck-ENSMUST00000095844_a_at			-1.23954	0.004357	-1.15523	0.03038	-1.2936	0.01399				-1.29122	0.004176	-1.06471	0.2697	-1.19768	0.03378	-1.29271	0.004396	-1.08906	0.2784	-1.06962	0.4007	-1.26561	0.02505	-1.18823	0.0133	-1.17744	0.00314	-1.00782	0.8896	-1.09343	0.2072	-1.14312	0.0449	-1.13682	0.2377	-1.09908	0.08811	-1.07992	0.4	-1.17411	0.08083	-1.14264	0.1678	-1.26765	0.001198	-1.06923	0.5917
merck-NM_010698_a_at	Ldb2	16826	-1.24237	0.04521	-1.20656	0.1225	-1.20573	0.1319				-1.08241	0.3462	1.04462	0.3654	-1.1144	0.214	-1.23643	0.02731	-1.293	0.02679	-1.1093	0.2791	-1.2841	0.07372	-1.21776	0.05568	-1.19721	0.1586	-1.02686	0.7627	1.21174	0.1523	1.09567	0.1868	1.20326	0.1074	1.24151	0.01873	-1.07843	0.7187	-1.17913	0.0771	-1.17847	0.09331	-1.37784	0.0003244	-1.3125	0.008519
merck-NM_172619_s_at	Adamts10	224697	-1.24285	0.009646	-1.37531	0.01057	-1.32008	0.009073				-1.24323	0.009326	-1.44311	0.001276	-1.12233	0.2601	-1.39798	0.002505	-1.30587	0.008533	-1.13331	0.06424	-1.80011	0.0004701	-1.6278	0.0009822	-1.39701	0.01525	1.03221	0.632	1.21885	0.03144	1.44511	0.003926	1.22346	0.02242	1.52055	0.03798	1.0515	0.8441	-1.1538	0.0001046	-1.15305	0.02701	-1.20119	0.07661	1.06267	0.3015
merck-AK122288_s_at	Pogz	229584	-1.24411	7.975e-05	-1.08658	0.04801	-1.1867	0.1152				-1.32373	0.003969	-1.21635	0.0276	-1.19116	0.03103	-1.25528	0.02636	-1.19333	0.01014	-1.12068	0.2439	-1.30497	0.02301	-1.18492	0.05934	-1.2049	0.001671	1.06613	0.3852	1.01851	0.6433	-1.02648	0.6744	-1.17295	0.0622	-1.14162	0.04207	1.05811	0.7516	-1.12974	0.1464	-1.22631	0.0522	-1.03359	0.4671	-1.08608	0.07614
merck-NM_016765_at	Ddah2	51793	-1.24667	0.03988	-1.18135	0.02878	-1.22115	0.04414				-1.31129	0.002428	-1.26096	0.009666	-1.16292	0.02394	-1.19034	0.03076	-1.05672	0.3116	1.09643	0.1579	-1.09532	0.4068	-1.26445	0.03976	-1.13983	0.2357	-1.05648	0.4499	-1.11949	0.0779	-1.20915	0.007631	-1.01012	0.902	-1.05058	0.3448	1.2113	0.4294	-1.15313	0.02174	-1.20022	0.02189	-1.38293	0.002384	-1.13527	0.03239
merck-ENSMUST00000063594_s_at	Nrp2	18187	-1.24988	0.004606	-1.09416	0.01575	-1.00889	0.8402				-1.10792	0.05255	-1.14477	0.06017	-1.1952	0.1331	-1.08428	0.1243	-1.18084	0.01171	-1.19171	0.001264	1.02785	0.6493	-1.23421	0.04636	-1.18133	0.08544	-1.11219	0.02206	1.14723	0.01884	1.14406	0.1046	1.26999	0.001669	1.17677	0.1254	1.03932	0.3634	-1.01762	0.7002	1.10708	0.08302	-1.07115	0.09997	-1.0829	0.1535
merck-Y07693_a_at	Nfic	18029	-1.25098	0.01944	-1.1172	0.03524	-1.33937	0.03156				-1.32954	0.02483	-1.20412	0.009424	-1.10477	0.3838	-1.40055	0.01092	-1.42266	0.0007832	-1.30888	0.005185	-1.18119	0.2668	-1.23709	0.03295	-1.20996	0.08336	1.03899	0.6873	-1.00121	0.983	-1.28973	0.02111	-1.23814	0.03289	-1.16244	0.2367	1.1797	0.6128	-1.27057	0.005428	-1.20296	0.03904	-1.0868	0.05608	1.02747	0.7311
merck-NM_133186_a_at	Steap3	68428	-1.25202	0.1555	-1.00047	0.9947	-1.25806	0.06088				-1.06908	0.3724	-1.31765	0.005173	-1.11748	0.2628	-1.33968	0.001786	-1.39284	0.01305	-1.43516	0.0009822	1.11268	0.4471	-1.36333	0.005073	-1.2458	0.02472	-1.04438	0.6764	1.64097	0.002464	1.27997	0.08734	1.36647	0.009397	1.07723	0.4736	-1.03729	0.8143	-1.18002	0.04114	-1.06013	0.446	-1.1471	0.03198	-1.00562	0.9292
merck-ENSMUST00000035735_at			-1.253	0.09123	-1.19624	0.0784	-1.18035	0.2395				-1.42922	0.023	-1.15712	0.09706	-1.14235	0.3085	-1.38166	0.07152	-1.18648	0.08368	-1.13907	0.1159	-1.40249	0.1156	-1.49279	3.064e-05	-1.17864	0.3376	1.37562	0.03443	1.31462	0.02534	1.31341	0.002519	1.09855	0.4965	1.21049	0.388	-1.00128	0.9847	-1.13839	0.1127	-1.10905	0.4096	-1.2104	0.02033	-1.06814	0.3861
merck-AK028374_at	Pcdh12	53601	-1.25467	0.07192	-1.0874	0.421	-1.15558	0.1817				-1.13076	0.2777	-1.11483	0.414	1.0287	0.7618	-1.4952	0.05556	-1.41514	0.01981	-1.46555	0.002507	-1.51008	0.05081	-1.54454	0.001112	-1.49142	0.03726	1.02274	0.8863	1.23703	0.01425	1.30978	0.06086	1.26212	0.03613	1.46622	0.09674	1.05157	0.6448	-1.03896	0.5036	1.07833	0.3966	-1.29449	0.02135	-1.19454	0.05648
merck-NM_172552_at	Tdg	21665	-1.25615	0.08466	-1.33906	0.005752	-1.31341	0.01501				-1.10352	0.1625	-1.33598	0.009141	-1.17986	0.04137	-1.46926	0.007273	-1.19737	0.1865	-1.29271	0.01844	-1.3369	0.1953	-1.60472	0.002845	-1.6014	0.007475	-1.02225	0.7953	1.05984	0.6163	1.29241	0.04418	1.36899	0.01717	1.25193	0.1508	1.17649	0.3422	-1.10622	0.2548	-1.02809	0.8462	-1.24434	0.05416	-1.10156	0.1663
merck-AK090253_a_at	Cbx6	494448	-1.25722	0.02506	1.0274	0.6551	-1.18801	0.1336				-1.1626	0.03918	-1.2659	0.01994	1.04409	0.6437	-1.18103	0.006033	-1.15149	0.06762	-1.00474	0.9353	-1.22755	0.01362	-1.17725	0.0499	-1.2543	0.04484	-1.23362	0.004023	-1.05945	0.3279	-1.19498	0.1798	-1.13266	0.2172	1.11771	0.1147	1.09597	0.4672	-1.01322	0.8732	-1.11864	0.02449	-1.19842	0.06768	-1.03001	0.6417
merck-NM_010142_at	Ephb2	13844	-1.258	0.1401	-1.22622	0.1711	-1.20285	0.2137				-1.16866	0.05106	-1.45278	0.004706	-1.17098	0.1564	-1.37436	0.08847	-1.64892	0.0001405	-1.26212	0.002349	-1.37975	0.1424	-1.53709	0.00228	-1.30347	0.3347	1.3119	0.07576	1.40411	0.002294	1.16313	0.2314	-1.00866	0.9425	-1.01292	0.9673	1.2477	0.4689	-1.12251	0.003989	-1.26096	0.02034	-1.27116	0.002318	1.00289	0.9603
merck-AK048874_at	Ncrna00085	75202	-1.25861	0.1197	-1.24807	0.2403	-1.24383	0.1261				-1.05672	0.7639	-1.03698	0.712	1.07897	0.7016	1.01763	0.9061	-1.21577	0.05126	-1.14993	0.3345	-1.38612	0.1235	-1.2659	0.162	-1.15242	0.09841	-1.26736	0.06158	1.85353	0.009587	2.13108	0.001378	1.25893	0.1067	1.34338	0.07005	-1.21437	0.1471	-1.293	0.1073	-1.2438	0.1858	-1.30077	0.0323	-1.04561	0.4473
merck-BC050190_a_at	Setd7	73251	-1.25922	0.008738	1.14433	0.1448	-1.36144	0.01857				-1.22574	0.08822	-1.14591	0.2115	-1.01962	0.8576	-1.29211	0.07554	-1.33076	0.00894	-1.32404	0.04091	-1.28706	0.08009	-1.40961	0.001374	-1.53603	0.03437	1.10344	0.2378	1.42233	0.000473	1.44212	0.01085	1.23851	0.01038	1.22253	0.3837	-1.00168	0.9938	-1.20213	0.09065	-1.0663	0.5785	1.10601	0.145	-1.03498	0.6905
merck-NM_010580_at	Itgb5	16419	-1.26009	0.009852	-1.3406	0.003773	-1.29718	0.02696				-1.25846	0.01972	-1.42725	0.006484	-1.28647	0.03369	-1.1788	0.08826	-1.12499	0.03633	-1.1082	0.01282	-1.27262	0.1843	-1.46622	0.005387	-1.27409	0.06816	-1.09282	0.1898	-1.22795	0.003182	-1.05755	0.4956	-1.07743	0.3652	1.04133	0.7666	1.09499	0.4632	-1.08723	0.06469	-1.2452	0.01409	-1.05825	0.3675	-1.0624	0.2729
merck-AK148444_a_at	Dtx3	80904	-1.26125	0.01109	-1.25369	0.002958	-1.15686	0.2007				-1.12445	0.1651	-1.10329	0.1951	-1.16174	0.01893	-1.14813	0.08589	-1.06652	0.2012	-1.09698	0.1269	-1.26415	0.01811	-1.41579	0.0002258	-1.19319	0.1295	-1.13967	0.1628	-1.0576	0.4434	1.15955	0.05799	-1.14464	0.1864	1.02672	0.7224	1.06392	0.7408	-1.02066	0.7673	-1.11496	0.2239	-1.30137	0.03711	-1.0269	0.6082
merck-U70622_a_at	Lpar1	14745	-1.26183	0.06545	-1.05359	0.4176	-1.07664	0.3962				-1.20418	0.00574	-1.4713	0.01768	-1.1936	0.2253	-1.26999	0.01714	-1.09101	0.4497	-1.1135	0.3395	-1.1499	0.275	-1.26532	0.1202	-1.32556	0.004589	-1.03464	0.6134	1.06642	0.3721	-1.13433	0.4423	-1.03307	0.6221	-1.07992	0.4971	1.37499	0.2339	-1.06596	0.5332	-1.08633	0.3338	-1.1438	0.07751	-1.31553	0.1157
merck-NM_144916_at	Tmem150a	232086	-1.26241	0.0008867	-1.14254	0.024	-1.18416	0.03205				-1.0983	0.2604	-1.15931	0.05612	-1.03419	0.5458	-1.23259	0.003339	-1.19187	0.005852	-1.15979	0.0218	-1.08056	0.4009	-1.27761	0.005447	-1.12969	0.01508	-1.18604	0.007282	-1.11173	0.1473	-1.09358	0.208	-1.17117	0.01814	-1.01677	0.7346	1.09008	0.5924	-1.20279	0.04971	-1.04373	0.7133	-1.21392	0.06258	-1.07738	0.2393
merck-NM_007584_s_at	Ddr1	12305	-1.26241	0.04785	-1.07731	0.2598	-1.37025	0.03722				-1.01547	0.9135	-1.30768	0.004221	-1.15952	0.1226	-1.56027	0.00973	-1.63983	0.004407	-1.82894	0.0008627	-1.64021	0.03368	-2.02675	0.001948	-1.76604	0.006113	1.28736	0.04667	1.15547	0.06305	1.2694	0.1382	1.30888	0.05422	1.39637	0.09105	1.05779	0.8392	1.0248	0.8617	-1.20993	0.05225	-1.24787	0.004012	-1.15505	0.1544
merck-ENSMUST00000034522_at			-1.26357	0.05118	-1.19234	0.1932	-1.017	0.857				-1.16875	0.01725	-1.08021	0.2918	1.1065	0.3344	-1.4067	0.07238	-1.19338	0.2015	-1.40217	0.003733	-1.30798	0.1225	-1.34958	0.06014	-1.41482	0.0259	-1.02346	0.8458	1.38325	0.0006879	1.59845	0.00167	1.51356	0.0002929	1.35738	0.00987	-1.13125	0.3932	-1.17633	0.007623	-1.15958	0.2809	-1.3627	0.0005722	-1.12852	0.1408
merck-NM_146102_at	Afap1l2	226250	-1.26503	0.04453	-1.06008	0.06522	-1.04877	0.6725				-1.01215	0.8423	-1.27028	0.0007954	-1.00355	0.9671	-1.17333	0.2802	-1.21927	0.03337	-1.10718	0.254	-1.2785	0.1117	-1.2936	0.01028	-1.33383	0.001342	-1.07585	0.4986	1.37943	6.33e-05	1.23615	0.007595	1.27438	0.04291	1.33107	0.00269	1.23945	0.2663	-1.04232	0.5293	1.02598	0.7359	-1.18952	0.03103	-1.26882	0.01493
merck-AK084886_a_at	Arvcf	11877	-1.26532	0.002345	-1.13975	0.05692	-1.12756	0.4216				-1.16426	0.01843	-1.1933	0.09554	-1.10083	0.3345	-1.2627	0.07052	-1.19256	0.1049	-1.06982	0.185	-1.3326	0.1247	-1.32587	0.01398	-1.29479	0.02904	-1.1008	0.1309	1.08455	0.2187	1.11109	0.2399	-1.02837	0.8194	1.30257	0.07258	-1.39862	0.005581	-1.14686	0.09716	-1.1495	0.1123	-1.16649	0.02915	1.17042	0.03942
merck-NM_053267_at	Selm	114679	-1.26707	0.1135	-1.01546	0.8072	-1.13412	0.1115				-1.27468	0.0004012	-1.31947	0.0472	-1.15838	0.05622	-1.2111	0.01497	-1.05203	0.2259	1.10994	0.002108	-1.03186	0.5866	-1.08618	0.2087	-1.07972	0.3851	-1.05514	0.5087	-1.13384	0.009697	-1.22574	0.1811	-1.11995	0.06863	-1.10091	0.2166	1.33567	0.2815	-1.21297	0.01258	-1.18853	0.04069	-1.26183	0.00945	-1.06189	0.4818
merck-AK044751_at			-1.26794	0.01538	-1.09441	0.07646	-1.26503	0.03415				-1.19569	0.1104	-1.04776	0.4852	1.04547	0.539	-1.13136	0.1968	-1.01133	0.8465	-1.14169	0.1853	-1.35675	0.0159	-1.32587	0.02195	-1.43979	0.002308	-1.04054	0.6152	1.05254	0.5493	1.13621	0.08437	1.05704	0.4377	1.32069	0.01135	1.00523	0.9842	-1.27468	0.06956	-1.16579	0.07947	-1.23427	0.1015	1.09671	0.385
merck-CJ222407_at	Tsc22d1	21807	-1.26853	0.0007714	-1.25951	9.316e-05	1.02979	0.6995				-1.29181	6.568e-05	-1.27732	0.0007561	-1.38484	0.001061	-1.15223	0.03051	-1.07659	0.05128	-1.07389	0.04521	-1.38452	0.0002193	-1.2154	0.09129	-1.1229	0.08137	-1.02757	0.5804	-1.13986	0.001933	-1.01059	0.7867	-1.02664	0.6232	1.00874	0.8265	-1.04241	0.09845	-1.01723	0.5984	-1.07016	0.1678	-1.07167	0.0205	1.02062	0.3547
merck-NM_026139_s_at	Armcx2	67416	-1.2694	0.004337	-1.02058	0.6089	-1.1336	0.5126				-1.18552	0.005404	-1.34896	0.03545	-1.49589	0.05816	-1.31341	0.001941	-1.12476	0.06679	-1.09285	0.09009	-1.18078	0.03866	-1.1485	0.0425	-1.17522	0.118	1.07051	0.4053	1.45814	0.0001857	1.28174	0.07651	-1.03681	0.8376	-1.12606	0.5014	1.22487	0.4526	-1.06236	0.3225	-1.14083	0.3114	-1.46083	0.001104	-1.20484	0.003148
merck-NM_139300_at	Mylk	107589	-1.27057	0.001934	-1.358	0.003657	-1.1238	0.2752				-1.36207	4.196e-05	-1.8906	1.568e-05	-1.31704	0.2257	-1.54953	0.0005912	-1.61027	0.002495	-1.50314	0.008023	-1.65691	0.0008265	-1.83105	0.001019	-2.4797	1.448e-05	1.09681	0.2986	1.04535	0.5842	-1.1348	0.2611	1.11563	0.1547	1.17015	0.4538	-1.44977	0.002513	-1.12546	0.1744	-1.06503	0.3889	-1.07627	0.513	1.02823	0.7861
merck-BC025091_at	Arrdc4	66412	-1.27145	0.005247	-1.39605	0.006451	-1.24408	0.02952				-1.34772	9.817e-05	-1.28263	0.03147	-1.19961	0.1536	-1.30647	0.004989	-1.19782	0.02722	-1.22682	0.01552	-1.12582	0.05418	-1.17028	0.04111	-1.19426	0.1176	-1.10182	0.1175	1.13778	0.01028	1.18927	0.1494	1.16081	0.04327	-1.03638	0.8011	1.10655	0.59	-1.1794	0.1005	-1.22476	0.04475	-1.31704	0.000236	-1.42233	0.0009589
merck-AK004681_a_at	Tril	66873	-1.27233	0.02991	-1.24088	0.03727	-1.43615	0.0102				-1.12907	0.1896	-1.20798	0.05143	1.03734	0.7032	-1.21311	0.457	-1.0302	0.8174	-1.2382	0.02683	-1.36019	0.2437	-1.42758	0.02178	-1.31129	0.05472	1.02089	0.9153	1.20323	0.01449	1.42791	0.002947	1.38676	0.03074	1.42167	0.07127	-1.14306	0.1413	-1.12792	0.008709	-1.2019	0.13	-1.27997	0.005169	-1.20179	0.04235
merck-NM_007528_at	Bcl6b	12029	-1.27292	0.3734	-1.23615	0.03408	-1.19338	0.06023				-1.48628	0.03709	-1.26009	0.2181	-1.41971	0.1205	-1.32709	0.1218	-1.22628	0.08623	-1.37911	0.01403	-1.74381	0.03542	-1.38293	0.001425	-1.43847	0.0213	1.2388	0.1968	1.62293	0.001196	1.4481	0.08414	1.44577	0.005367	1.25461	0.2216	-1.24374	0.001794	-1.28263	0.03375	-1.13162	0.2329	-1.33168	0.001024	-1.15985	0.144
merck-NM_021567_at	Pcbp4	59092	-1.27321	0.01149	-1.07014	0.1774	-1.33999	0.01327				-1.11168	0.1803	-1.1825	0.08239	-1.12153	0.02552	-1.10139	0.3113	-1.01188	0.8956	-1.03217	0.4755	-1.10398	0.2041	-1.06503	0.3692	-1.07845	0.1666	-1.37594	0.003552	-1.28381	0.006004	-1.18834	0.08579	-1.1706	0.06155	1.05444	0.2981	1.11281	0.5935	-1.16826	0.04822	-1.12024	0.2006	-1.02643	0.6275	-1.01346	0.7047
merck-BC030045_s_at	Zfp651	270210	-1.27321	0.009662	-1.04718	0.3472	-1.32038	0.04428				-1.29211	0.006366	-1.11494	0.2214	-1.03765	0.6298	-1.32526	0.02011	-1.24609	0.01292	-1.2	0.007979	-1.37784	0.01443	-1.11517	0.2267	-1.3219	0.001774	-1.06726	0.3973	1.17112	0.009981	1.133	0.1152	1.2362	0.0657	1.53462	0.001334	-1.00798	0.9677	-1.08858	0.3021	-1.21512	0.02777	-1.23942	0.01491	-1.03901	0.6424
merck-ENSMUST00000064187_s_at	Gsdma3	450219	-1.27644	0.02745	-1.10726	0.119	-1.20845	0.0133				-1.29152	0.01716	-1.26357	3.082e-05	-1.1267	0.02924	-1.31886	0.02686	-1.06353	0.4759	-1.03982	0.6094	-1.74944	0.003051	-1.25	0.06921	-1.31947	0.02855	-1.13619	0.1034	-1.16313	0.06526	-1.18228	0.0554	-1.108	0.1848	-1.06638	0.5685	1.16969	0.5491	-1.11897	0.09824	-1.08388	0.2681	-1.08251	0.02683	-1.00456	0.9218
merck-AK019066_at	2210414L08Rik	78486	-1.27644	0.03102	1.11381	0.1992	-1.21294	0.1658				-1.12751	0.2455	1.02174	0.8013	1.11045	0.2982	-1.15003	0.1794	-1.30677	0.07571	-1.06844	0.5872	-1.26794	0.06235	-1.14837	0.3134	-1.12655	0.3101	-1.04299	0.6813	1.78197	0.002156	1.30437	0.03941	1.35052	0.001793	1.41906	0.004459	-1.23897	0.1315	-1.34834	0.00191	-1.41319	0.005951	-1.48286	0.001272	-1.05745	0.5849
merck-BE991037_a_at			-1.27879	0.01782	-1.07248	0.183	-1.24377	0.0525				-1.14675	0.08036	-1.11709	0.1249	1.05482	0.3706	1.07575	0.4489	-1.0515	0.3988	-1.03999	0.6075	-1.13295	0.04207	-1.0214	0.833	-1.07159	0.5287	-1.39605	0.002153	-1.00926	0.8776	1.00681	0.9149	-1.14485	0.07417	-1.02802	0.8449	-1.1619	0.1301	-1.1105	0.1102	-1.44145	0.0006016	-1.08916	0.4098	1.01382	0.8469
merck-AK011222_s_at	1110020A21Rik	68531	-1.28056	0.1172	-1.46926	0.001956	-1.55883	0.001889				-1.17419	0.141	-1.23157	0.001372	-1.00588	0.9556	-1.46016	0.001619	-1.02844	0.8081	-1.0252	0.6913	-1.34369	0.02939	-1.22679	0.06328	-1.17809	0.3052	-1.16065	0.1562	-1.22098	0.1738	-1.03662	0.7473	-1.04971	0.5476	1.02438	0.9061	-1.25317	0.2645	-1.34431	0.003172	-1.15688	0.1002	-1.0393	0.5638	-1.22003	0.01675
merck-NM_024186_a_at	Ssbp2	66970	-1.28233	0.001306	-1.29479	0.001289	-1.28263	0.0008418				-1.33168	0.0008687	-1.41286	6.205e-05	-1.32069	0.003972	-1.34958	0.0008494	-1.15838	0.05034	-1.12574	0.0191	-1.37562	0.0008183	-1.1756	0.002819	-1.31856	0.001334	-1.06409	0.338	-1.16697	0.00672	-1.13896	0.06383	-1.11324	0.02381	1.02492	0.7566	1.05538	0.784	-1.01436	0.7412	-1.09484	0.0446	-1.09893	0.04669	-1.04636	0.1922
merck-NM_010518_s_at	Igfbp5	16011	-1.28263	0.07344	-1.33107	0.0002992	-1.20895	0.004454				1.03167	0.7261	-1.50418	0.0002302	-1.25083	0.01359	-1.27468	0.003106	-1.30437	0.002619	-1.22996	0.001114	-1.18571	0.2486	-1.84672	0.006137	-1.45077	0.000941	-1.10838	0.1187	-1.0185	0.69	1.07905	0.1718	-1.04578	0.1143	-1.08883	0.2397	-1.08413	0.05851	-1.1213	0.03775	-1.1885	0.05016	-1.03412	0.4821	-1.10263	0.1678
merck-ENSMUST00000038032_at			-1.28263	0.02822	-1.07456	0.6813	-1.39059	0.026				-1.1723	0.1328	-1.27673	0.06797	-1.01493	0.8966	-1.33321	0.1429	-1.35176	0.05443	-1.3471	0.03324	-1.3693	0.02463	-1.06807	0.6353	-1.11851	0.3931	1.09013	0.6135	1.21823	0.05187	-1.0664	0.5923	1.41221	0.007484	1.37309	0.07215	-1.01051	0.9581	-1.35083	0.0008774	-1.29033	0.01811	-1.19149	0.05705	-1.12512	0.1313
merck-AI844685_at	AI844685	106267	-1.28469	0.4592	-1.74462	0.04099	-1.57688	0.1215				-1.40023	0.2193	-1.52405	0.02034	1.08988	0.7116	-3.19595	0.002665	-3.0304	0.001867	-2.31633	0.005695	-2.62785	0.05418	-2.21004	0.07354	-2.14141	0.0748	1.45747	0.2247	1.49245	0.0002933	1.58599	0.04939	1.29628	0.01938	1.4312	0.07266	-1.78855	0.01847	-1.43516	0.00173	-1.35114	0.009144	-1.52968	0.01535	-1.54917	0.002764
merck-CL459598_at	Tsc22d1	21807	-1.28529	0.06357	-1.45011	0.0002076	1.03753	0.7529				-1.56495	3.362e-05	-1.17582	0.06949	-1.83358	0.01051	-1.42004	0.002906	-1.31644	0.007522	-1.15635	0.1037	-1.61957	0.002118	-1.31341	0.03734	-1.25476	0.0829	1.43483	0.001213	1.0989	0.2269	1.24701	0.08976	-1.24925	0.04144	-1.20645	0.08049	1.03593	0.8522	-1.1323	0.07998	-1.13771	0.4896	-1.09628	0.3987	-1.08226	0.3397
merck-AK018137_at	6330407I18Rik	70710	-1.28529	0.02968	-1.37278	0.006823	-1.27497	0.03693				-1.1563	0.1442	-1.26183	0.1094	-1.17872	0.288	-1.29599	0.08248	-1.19349	0.06522	-1.07872	0.2748	-1.56099	0.0502	-1.6421	0.009154	-1.56351	0.03514	-1.0879	0.1977	1.5195	0.0008242	1.57979	0.000502	1.06574	0.5787	1.04674	0.8046	1.0165	0.9498	-1.14078	0.2148	1.07597	0.4974	-1.5195	0.002986	-1.21938	0.038
merck-NM_009295_s_at	Stxbp1	20910	-1.28855	0.0008817	-1.13115	0.04561	-1.22324	0.2145				-1.27028	0.02205	-1.19108	0.1172	-1.34927	0.04776	-1.17693	0.03871	-1.04301	0.1625	-1.11247	0.02742	-1.26824	0.02729	-1.19341	0.0134	-1.24825	0.06608	-1.1434	0.08428	1.02417	0.6613	1.11406	0.06	-1.14496	0.3322	-1.00429	0.9729	1.23797	0.3922	-1.13493	0.03798	-1.08128	0.4062	-1.13125	0.08322	-1.05799	0.2981
merck-NM_030209_s_at	Crispld2	78892	-1.29122	0.01811	-1.33414	0.003525	-1.37531	0.001581				-1.2238	0.05329	-1.03512	0.7269	1.20368	0.1096	-1.30587	0.002745	-1.27938	0.002115	-1.1656	0.1691	-1.35425	0.01787	-1.17696	0.07766	-1.35769	0.003703	-1.2029	0.06882	-1.03923	0.3542	1.00429	0.9721	-1.33137	0.0277	1.12476	0.2209	1.21219	0.582	-1.08738	0.2597	-1.06238	0.391	-1.30107	0.03118	1.02374	0.5684
merck-NM_198625_at	Mtss1l	244654	-1.29211	0.02641	-1.3555	0.0001926	-1.22225	0.07151				-1.1963	0.1016	-1.18345	0.1595	-1.27761	0.008857	-1.22925	0.02174	-1.12285	0.09694	-1.18599	0.02479	-1.4873	0.01227	-1.53603	0.001111	-1.54668	0.0002888	-1.08793	0.2954	-1.02123	0.651	1.42758	0.0228	-1.02133	0.7979	1.19972	0.03177	-1.06928	0.3034	-1.0486	0.5248	-1.02148	0.8366	-1.08074	0.2755	-1.1105	0.2662
merck-ENSMUST00000093211_a_at			-1.29211	0.07058	-1.41124	0.008308	-1.45044	0.001511				-1.35363	0.003981	-1.62218	0.0001745	-1.24305	0.141	-1.96336	0.00237	-2.16371	0.001194	-1.76116	0.0008759	-1.66226	0.01297	-1.6323	0.01649	-1.5174	0.02665	1.14488	0.3735	1.13894	0.1625	-1.15998	0.1609	1.15848	0.04898	-1.06427	0.5959	-1.59331	0.03042	-1.40734	0.004885	-1.45278	0.001039	-1.00578	0.9268	1.06655	0.5189
merck-NM_008760_at	Ogn	18295	-1.2933	0.006003	-1.19228	0.006213	-1.22589	0.0451				-1.13394	0.2056	-1.24764	0.003217	-1.18558	0.151	-1.36427	0.003666	-1.20434	0.05238	-1.0681	0.4465	-1.27644	0.1615	-1.22877	0.0652	-1.27703	0.008186	-1.13006	0.1029	-1.04879	0.4692	-1.03891	0.7046	-1.30647	0.01105	-1.3954	0.005284	-1.17744	0.1981	-1.09091	0.1412	-1.07394	0.2961	-1.35021	0.0008249	-1.03853	0.7306
merck-NM_008750_a_at	Nxn	18230	-1.2936	0.02246	-1.27145	0.02995	-1.16447	0.0762				-1.24314	0.03172	-1.28381	0.008747	-1.26212	0.04722	-1.13021	0.1582	-1.22538	0.01079	-1.08918	0.2208	-1.26096	0.04212	-1.56315	0.006827	-1.61883	9.68e-05	-1.21725	0.01736	-1.2738	0.01864	-1.13629	0.219	-1.39091	0.002396	-1.04057	0.6473	1.18845	0.5268	-1.10877	0.2742	-1.17828	0.06127	-1.30347	0.002081	-1.17152	0.0136
merck-NM_028331_s_at	C1qtnf6	72709	-1.2939	0.1584	-1.2249	0.02973	-1.14913	0.4287				-1.33537	0.008599	-1.43913	0.003994	-1.0731	0.4092	-1.43186	0.006458	-1.21795	0.1186	-1.1603	0.0894	-1.04004	0.6842	-1.38102	0.04321	-1.36867	0.04709	1.19663	0.3204	1.66725	0.0005525	1.10177	0.4786	1.87068	0.005092	1.43516	0.04087	1.18878	0.3846	-1.22894	0.09699	-1.23544	0.01109	-1.45646	0.0004747	-1.06289	0.3748
merck-AK164934_a_at	Nfic	18029	-1.29748	0.026	-1.10611	0.0563	-1.27761	0.05219				-1.17612	0.12	-1.22639	0.003261	-1.04778	0.6612	-1.22107	0.01755	-1.31856	0.02139	-1.39187	0.001372	-1.23629	0.1335	-1.31371	0.006969	-1.35457	0.009998	-1.19056	0.05977	1.00928	0.8389	-1.06989	0.5046	1.02308	0.8051	1.15491	0.2268	1.0256	0.8731	-1.14601	0.1021	-1.13167	0.05827	-1.08405	0.2921	1.02806	0.6221
merck-ENSMUST00000057595_at	Filip1l	78749	-1.29778	0.007803	-1.53745	0.00147	-1.2782	0.003				-1.21851	0.01154	-1.36333	0.01104	-1.45714	0.04354	-1.11877	0.2272	-1.1476	0.04893	-1.09154	0.1841	-1.39669	0.006139	-1.3527	0.07145	-1.29837	0.03497	-1.05563	0.2809	1.02542	0.6558	1.24042	0.06619	1.10344	0.1431	1.19542	0.08747	1.21283	0.6302	-1.13368	0.09389	-1.23157	0.05433	-1.22982	0.01554	-1.19023	0.01259
merck-NM_198419_at	Phactr1	218194	-1.29867	0.00181	-1.23112	0.006739	-1.18443	0.04831				-1.40734	0.000321	-1.15593	0.1425	-1.21574	0.07908	-1.30527	0.0837	-1.16437	0.0193	-1.07632	0.1785	-1.59514	0.007729	-1.27028	0.04913	-1.29778	0.01963	1.01107	0.9087	1.09992	0.1731	1.27938	0.04576	-1.07905	0.2943	-1.01272	0.891	1.03729	0.8312	-1.30197	0.006853	-1.09451	0.3154	-1.5028	0.0006211	-1.35145	0.001166
merck-AF281676_a_at	Ppp1r1a	58200	-1.29897	0.1366	-1.18386	0.1853	-1.31401	0.0266				1.00901	0.9487	-1.14852	0.1612	1.14926	0.4199	-1.76807	0.001754	-1.55704	0.009795	-1.40734	0.02041	-1.10997	0.3862	-1.13491	0.6532	-1.16107	0.5345	1.0266	0.8638	1.08168	0.3897	-1.42626	0.01035	1.04959	0.6266	-1.03107	0.8568	-1.2936	0.009256	-1.24119	0.01987	-1.05777	0.6058	1.02156	0.8322	-1.05631	0.46
merck-NM_009686_at	Apbb2	11787	-1.29927	0.001373	-1.22011	0.0001678	-1.28056	0.002363				-1.18163	0.001578	-1.20307	0.02719	-1.04239	0.5275	-1.17463	0.02581	-1.1181	0.174	-1.0148	0.8013	-1.2042	0.08493	-1.02568	0.8337	-1.09275	0.4012	-1.08283	0.161	1.01178	0.8538	1.03143	0.643	1.0858	0.1983	1.35769	0.002722	-1.11792	0.1655	-1.16335	0.01793	-1.16075	0.01893	-1.25707	0.001722	-1.05512	0.4877
merck-NM_010019_s_at	Dapk2	13143	-1.30017	0.04025	-1.49039	0.0004768	-1.32954	0.003207				-1.29927	0.004939	-1.24687	0.05583	-1.02716	0.8455	-1.31311	0.09705	-1.02504	0.7277	-1.07337	0.5059	-1.50038	0.01814	-1.16014	0.2622	-1.22034	0.04506	1.08228	0.5916	-1.14607	0.04949	1.07689	0.4161	1.08991	0.3264	1.36176	0.003216	1.28145	0.1587	1.04095	0.6005	1.05723	0.6215	-1.16971	0.04771	-1.05201	0.4641
merck-NM_028013_at	Endod1	71946	-1.30047	0.004589	-1.23803	0.002175	-1.21826	0.005065				-1.18938	0.002129	-1.22149	0.0212	-1.18544	0.01965	-1.17328	0.1402	-1.23237	0.006266	-1.24446	0.006371	-1.19699	0.04555	-1.43549	0.0009266	-1.39573	0.0001791	-1.15146	0.1102	1.10207	0.08995	1.1526	0.04075	1.09577	0.1447	1.20036	6.074e-05	1.22146	0.4713	-1.10123	0.1335	-1.01968	0.762	-1.11576	0.1005	-1.03195	0.3996
merck-NM_011406_at	Slc8a1	20541	-1.30137	0.07608	-1.28588	0.001889	-1.14085	0.2688				-1.06596	0.4569	-1.54454	0.0006953	-1.4983	0.04141	-1.43847	0.005422	-1.90634	0.00108	-1.68733	0.001998	-1.11468	0.2719	-2.22638	9.048e-05	-2.27039	1.49e-06	1.1067	0.355	1.49899	0.008408	1.43946	0.007351	1.24704	0.1426	1.03748	0.7858	-1.17747	0.2991	-1.17525	0.07347	-1.16129	0.09243	-1.50626	3.564e-05	-1.38548	0.009193
merck-NM_011697_at	Vegfb	22340	-1.30317	0.02593	-1.32069	3.63e-05	-1.20154	0.007355				-1.24833	0.0347	-1.17902	0.000263	-1.05747	0.4617	-1.40961	0.002943	-1.1094	0.07566	-1.02384	0.7103	-1.27292	0.006516	-1.10288	0.08399	-1.02362	0.6901	-1.05789	0.5393	-1.09197	0.1352	-1.01094	0.7625	-1.05082	0.4186	1.01889	0.7726	-1.10785	0.1114	-1.10665	0.02152	-1.06505	0.368	-1.13308	0.002744	-1.03569	0.6261
merck-ENSMUST00000014957_a_at			-1.30407	0.229	-1.48833	0.0156	-1.4067	0.006788				-1.47911	0.003175	-1.11789	0.4153	-1.3954	0.09089	-1.75792	0.0006225	-1.63268	0.00129	-1.78238	0.003142	-1.55346	0.02706	-1.61436	0.0331	-1.77705	0.001691	1.18615	0.1951	1.68655	0.001052	2.29298	0.0005828	1.55991	0.00678	1.70098	0.007672	-1.55418	0.06871	-1.51915	0.002642	-1.31401	0.04795	-1.68578	0.00415	-1.60325	0.003192
merck-NM_008808_a_at	Pdgfa	18590	-1.30587	0.003683	-1.04547	0.4594	-1.13593	0.07263				-1.31311	0.002183	-1.34431	0.005974	-1.2	0.07194	-1.1183	0.1744	-1.23672	0.01285	-1.13441	0.1287	-1.31009	0.01789	-1.31371	0.05432	-1.29003	0.08709	-1.00473	0.9416	1.06397	0.2559	-1.04776	0.6642	1.00539	0.9485	1.05782	0.6453	1.08498	0.4804	-1.08938	0.2211	-1.15811	0.02528	-1.06937	0.3091	-1.07305	0.1712
merck-NM_025891_at	Smarcd3	66993	-1.30858	0.1408	-1.0176	0.7546	-1.47673	0.008159				-1.47571	0.003929	-1.35332	0.01178	-1.16172	0.178	-1.23563	0.04381	-1.22332	0.1213	1.08931	0.3418	-1.45579	0.07273	-1.10798	0.353	-1.15141	0.03689	-1.10398	0.2369	-1.1155	0.3716	-1.29003	0.035	-1.41775	0.01302	-1.0124	0.8854	1.01803	0.935	-1.08118	0.5457	-1.12613	0.2133	1.08256	0.6425	1.02076	0.8156
merck-NM_172870_at	Bnc2	242509	-1.30918	0.07827	-1.29927	0.08596	-1.47673	0.001141				1.02473	0.7056	-1.09247	0.4792	1.00317	0.9806	-1.14333	0.1855	-1.2347	0.1344	-1.17557	0.1831	-1.17176	0.1969	-1.06233	0.6404	-1.37151	0.05643	-1.19542	0.07619	-1.34834	0.03169	-1.24411	0.1791	-1.06409	0.5242	1.04684	0.8076	-1.05397	0.8171	-1.05555	0.2824	-1.18457	0.1553	-1.27644	0.002096	-1.217	0.08355
merck-ENSMUST00000094652_s_at	Stard9	668880	-1.31069	0.03762	-1.16453	0.05971	-1.05984	0.5062				1.03622	0.4922	-1.20968	0.01822	-1.06226	0.4216	-1.13078	0.03221	-1.04198	0.3013	-1.13478	0.02072	-1.18057	0.09108	-1.28204	0.02576	-1.2598	0.06619	-1.11869	0.2988	1.09878	0.1586	1.34648	0.01216	1.42626	0.01214	1.20762	0.1025	1.1816	0.5926	-1.10032	0.105	-1.10894	0.2958	-1.23438	0.07287	-1.14874	0.03215
merck-NM_011777_at	Zyx	22793	-1.31311	0.04685	1.03298	0.7002	-1.17203	0.1858				-1.19873	0.03831	-1.24194	0.01234	-1.13089	0.09453	-1.15822	0.02657	-1.03552	0.6262	-1.13334	0.0304	-1.06057	0.3084	-1.18916	0.1232	-1.19663	0.08214	-1.22304	0.007334	-1.00699	0.9278	-1.05368	0.5424	1.14617	0.1646	1.0867	0.2547	1.12393	0.5551	-1.18935	0.02202	-1.20188	0.008236	-1.2	0.1245	-1.05864	0.2923
merck-NM_008086_at	Gas1	14451	-1.31826	0.06178	-1.15846	0.01613	-1.28944	0.05991				-1.10581	0.2902	-1.07071	0.4711	-1.23404	0.02293	-1.39701	0.01268	-1.11099	0.08948	-1.0163	0.7216	-1.18533	0.2209	-1.1542	0.1206	-1.20085	0.0964	1.03896	0.7653	-1.03707	0.4336	1.07676	0.4783	-1.15795	0.05433	-1.11604	0.3584	1.02051	0.8348	-1.11743	0.231	-1.01111	0.9044	-1.23455	0.002614	-1.11848	0.2677
merck-AK136211_a_at	Tsc22d1	21807	-1.31917	0.02718	-1.33567	0.0009215	1.00088	0.9945				-1.67996	2.921e-06	-1.32221	0.009356	-1.78525	0.007045	-1.46994	0.004185	-1.3406	0.00577	-1.13896	0.2102	-1.51915	0.001977	-1.23058	0.1387	-1.18897	0.2276	1.37975	0.005752	1.04889	0.5302	1.04121	0.5953	-1.26561	0.09779	-1.17101	0.1475	1.08715	0.629	-1.23845	0.0165	-1.22625	0.2727	-1.14549	0.1944	1.03617	0.6869
merck-NM_172928_s_at	Dclk3	245038	-1.31978	0.2353	-1.07473	0.5828	-1.27497	0.1795				-1.28884	0.07793	-1.62144	0.05135	-1.47877	0.05603	-1.0877	0.6691	-1.61957	0.1604	-1.7187	0.03608	-1.86166	0.05626	-3.7653	0.004454	-3.39078	0.001567	-1.30077	0.04749	-1.0935	0.5223	1.59331	0.2051	1.19914	0.3633	1.9593	0.02557	-1.14333	0.2784	-1.23777	0.422	-1.02795	0.8772	-1.27644	0.05844	1.10015	0.4556
merck-NM_207652_at	Tsc22d1	21807	-1.3213	0.002057	-1.28115	0.0009895	1.06967	0.5365				-1.33015	0.0009851	-1.40929	0.001108	-1.65959	0.009596	-1.18228	0.01927	-1.04143	0.5208	-1.1403	0.06079	-1.44944	0.002161	-1.30647	0.04019	-1.29658	0.008379	1.0311	0.5266	-1.07659	0.313	1.09638	0.2296	-1.07845	0.3457	-1.05555	0.5331	-1.07248	0.08541	-1.02542	0.5403	-1.06962	0.5498	-1.03696	0.2945	-1.03065	0.5437
merck-NM_028127_s_at	Frmd6	319710	-1.32251	0.01088	-1.1078	0.07246	-1.22459	0.1725				-1.09393	0.2326	-1.29033	0.0003508	-1.5167	0.03036	-1.30737	0.0006018	-1.09365	0.3413	-1.19322	0.01259	-1.07137	0.4404	-1.18084	0.04026	-1.32556	0.004849	-1.16848	0.05545	1.07932	0.2354	-1.06424	0.3221	-1.13136	0.2742	-1.2269	0.2063	1.2198	0.4911	-1.08089	0.3642	-1.14583	0.1059	-1.26096	0.01579	-1.04727	0.395
merck-NM_010517_s_at	Igfbp4	16010	-1.32556	4.768e-07	-1.32587	4.917e-05	-1.23578	0.003815				-1.3938	0.0001841	-1.39444	8.625e-05	-1.22936	0.03022	-1.30077	0.0002798	-1.14757	0.006913	-1.11091	0.01214	-1.39669	0.0001772	-1.38612	0.01279	-1.23041	0.002854	-1.13972	0.009387	-1.20262	1.401e-05	-1.04701	0.09062	-1.17047	0.008881	-1.11812	0.05537	-1.26707	0.001299	-1.14219	0.03109	-1.17666	0.01451	-1.22608	0.01498	-1.13162	0.01034
merck-AK147384_at	Dagla	269060	-1.32648	0.01204	-1.29808	0.02192	-1.39605	0.01749				-1.07924	0.4437	-1.19245	0.06554	-1.07256	0.4685	-1.05645	0.4948	-1.07939	0.3144	-1.07157	0.3633	-1.02731	0.7852	-1.18566	0.08105	-1.28469	0.0222	-1.18331	0.07033	-1.14091	0.1886	1.0045	0.9531	-1.06262	0.5337	1.13509	0.222	1.19671	0.267	-1.0852	0.005099	1.03195	0.7275	-1.16003	0.05076	-1.05182	0.4422
merck-NM_008135_at	Slc6a9	14664	-1.32739	0.002178	1.0883	0.4128	-1.09479	0.4622				-1.24761	0.03515	-1.36553	0.03619	-1.39444	0.006264	-1.16397	0.2286	-1.27791	0.02776	-1.07009	0.4945	-1.24713	0.02554	-1.27732	0.1935	-1.48047	0.08732	-1.14127	0.1703	-1.00409	0.968	-1.20884	0.3265	-1.344	0.02014	-1.0856	0.7677	-1.08941	0.4957	-1.26415	0.1357	-1.15473	0.2195	-1.58745	8.041e-05	-1.19413	0.076
merck-NM_008513_at	Lrp5	16973	-1.32923	0.01183	-1.22262	0.0007386	-1.14908	0.3034				-1.22744	0.03161	-1.07105	0.0399	-1.10408	0.05718	-1.1387	0.1814	-1.10505	0.09323	-1.03887	0.4878	-1.37562	0.009004	-1.2627	0.003208	-1.1791	0.02401	-1.00351	0.9652	-1.09618	0.1856	1.15862	0.1049	1.01736	0.8685	1.1453	0.1078	1.37943	0.258	-1.12096	0.09008	-1.14488	0.05434	-1.14059	0.001773	-1.2936	0.1144
merck-NM_019417_at	Pdlim4	30794	-1.32954	0.01489	-1.26386	0.02343	-1.12173	0.1127				-1.29181	0.002467	-1.33291	0.003798	-1.1807	0.07403	-1.23387	0.009403	-1.20121	0.003973	1.00384	0.9352	-1.1238	0.3495	-1.41416	0.01212	-1.19666	0.07852	-1.13637	0.1426	-1.07226	0.1801	-1.10123	0.2006	-1.08388	0.2105	-1.21001	0.01135	1.09711	0.7231	-1.24928	0.07835	-1.2175	0.02214	-1.0031	0.9385	-1.10586	0.1444
merck-NM_013415_s_at	Atp1b2	11932	-1.33015	0.03096	-1.05203	0.5605	-1.21467	0.2815				-1.25823	0.195	-1.19809	0.1189	-1.07253	0.4517	-1.13264	0.4705	-1.12274	0.3089	-1.06682	0.4741	-1.77133	0.04459	-1.53073	0.006913	-1.46555	0.003807	-1.18105	0.2594	1.34772	0.02956	1.46521	0.001065	-1.14961	0.275	1.2844	0.004041	1.15566	0.5183	-1.14154	0.06757	-1.17761	0.03649	-1.05061	0.7464	-1.20673	0.04146
merck-AK029852_a_at	S1pr3	13610	-1.33015	0.01954	-1.0961	0.1848	1.02442	0.7059				-1.27174	0.005308	-1.39412	0.007726	-1.27526	0.02499	-1.17363	0.06366	-1.28855	0.0004868	-1.24859	0.02405	1.02007	0.875	-1.31795	0.04326	-1.22687	0.1141	-1.07741	0.373	1.184	0.01077	-1.07927	0.4793	1.18342	0.03602	-1.0071	0.9577	1.033	0.8681	-1.1695	0.06368	-1.04891	0.6207	-1.60103	0.0001848	-1.20865	0.09544
merck-BU055868_at	Daam2	76441	-1.33045	0.0002546	-1.16134	0.03178	-1.34834	0.08561				-1.20751	0.002915	-1.22205	0.01683	-1.034	0.7095	-1.36899	0.007785	-1.15215	0.103	-1.1153	0.04583	-1.43186	0.02708	-1.44944	0.0008885	-1.30587	0.04945	1.0325	0.6525	1.24102	0.000449	1.28292	0.00396	1.04225	0.7138	1.2057	0.06879	1.18359	0.4728	-1.21812	0.01163	-1.27997	0.001528	-1.47265	0.003211	-1.16051	0.09246
merck-NM_021604_at	Agrn	11603	-1.33137	0.01854	-1.158	0.01176	-1.19975	0.02061				-1.06782	0.3643	-1.17668	0.02369	-1.04311	0.4697	-1.16252	0.01982	-1.24592	0.0003186	-1.06123	0.1888	-1.04426	0.3956	-1.09242	0.1165	-1.05468	0.4896	-1.0141	0.8943	1.13092	0.003631	1.01143	0.8225	-1.00167	0.9757	1.01063	0.9191	1.06576	0.6849	-1.08019	0.391	1.00392	0.9447	-1.1206	0.06632	1.04181	0.4442
merck-NM_010276_s_at	Gem	14579	-1.33229	0.09444	-1.16848	0.09086	-1.72425	0.2906				1.38229	0.07579	-1.06974	0.6941	-3.52533	0.07016	-1.41971	0.00545	-1.47197	0.0293	-1.45178	0.02549	-1.14995	0.2246	-1.34617	0.0178	-1.28914	0.01334	1.09777	0.4171	1.53745	0.03068	1.53038	0.102	-2.05163	0.1378	-2.95189	0.1042	-1.15625	0.5131	-1.43186	0.001519	-1.38452	0.4594	-1.38612	0.007033	-1.55668	0.06542
merck-NM_012043_at	Islr	26968	-1.33414	0.09489	-1.37721	0.001447	-1.20207	0.05714				-1.07597	0.4494	-1.25748	0.04241	-1.18479	0.1782	-1.31947	0.01693	-1.05711	0.4069	-1.06896	0.25	-1.01445	0.9159	-1.37025	0.03572	-1.19261	0.08272	1.13833	0.1432	1.10979	0.1903	1.27879	0.02365	1.12946	0.124	1.05881	0.3164	-1.00965	0.9381	-1.10446	0.2319	-1.03569	0.6236	-1.14786	0.0657	-1.20304	0.01964
merck-AK051090_s_at	Cdr2l	237988	-1.33475	0.1179	-1.05039	0.4099	-1.18078	0.5093				-1.13737	0.215	-1.06498	0.2335	-1.43054	0.2115	-1.16579	0.1845	-1.09496	0.08312	1.01529	0.8471	1.20088	0.1442	-1.03727	0.7462	1.01308	0.8979	1.08553	0.6251	1.65691	3.433e-05	1.59661	0.002067	-1.20113	0.3943	-1.17923	0.5101	1.13666	0.4935	-1.21071	0.04571	-1.2392	0.1514	-1.38197	0.004375	-1.10757	0.1784
merck-BC002142_a_at	D4Wsu53e	27981	-1.33968	0.02613	-1.54632	0.01933	-1.56819	0.005766				-1.4696	0.005709	-1.17858	0.2751	-1.24842	0.358	-1.8608	0.000256	-1.62817	0.0001893	-1.60509	0.001282	-1.22507	0.05311	-1.2735	0.23	-1.34462	0.1462	1.40249	0.02538	1.42397	0.01016	1.00995	0.9612	1.04208	0.696	-1.15672	0.256	-1.0638	0.5091	-1.46859	0.07613	-1.63644	0.1187	1.0924	0.3734	-1.03074	0.7974
merck-NM_031184_at	Glis2	83396	-1.33999	0.1019	1.02341	0.5901	-1.15542	0.2781				-1.00534	0.9519	-1.3471	0.003105	-1.03176	0.7271	-1.17687	0.09318	-1.11165	0.04779	-1.0156	0.891	1.00731	0.9474	-1.2738	0.08533	-1.18378	0.03965	-1.20318	0.09343	-1.01749	0.5652	-1.11815	0.3385	-1.00035	0.998	-1.05383	0.5898	1.35021	0.287	-1.04378	0.7544	-1.06155	0.2292	-1.27938	0.02594	-1.12899	0.2735
merck-NM_013867_at	Bcar3	29815	-1.33999	0.004758	-1.62106	0.0001871	-1.35301	0.001921				-1.24051	0.01404	-1.5449	1.502e-05	-1.21426	0.0604	-1.63268	0.01913	-1.51461	0.02605	-1.4615	0.022	-1.65158	0.02423	-1.88452	0.01022	-1.60029	0.04929	1.13805	0.3974	1.14214	0.2587	1.16496	0.2265	1.18514	0.03869	1.13391	0.576	-1.78115	0.0004671	-1.40249	0.03934	-1.50245	0.0005289	-1.17937	0.0381	-1.07924	0.4401
merck-NM_016696_at	Gpc1	14733	-1.3406	0.003375	-1.6278	0.0008677	-1.60066	0.001771				-1.15252	0.1406	-1.42988	0.005753	-1.14525	0.1047	-1.60546	0.02895	-1.46454	0.06413	-1.43219	0.04951	-1.67803	0.01643	-1.90897	0.002445	-1.84757	0.01102	-1.00308	0.9853	1.04537	0.7007	1.16193	0.2873	-1.1782	0.221	1.47231	0.1751	-1.14501	0.1203	-1.21652	0.02101	-1.21874	0.04302	-1.17074	0.1163	-1.27409	0.02915
merck-NM_027334_x_at	Mettl7a1	70152	-1.34276	0.000389	-1.41449	0.003119	-1.41156	0.0003106				1.01206	0.8445	-1.08505	0.2025	1.08428	0.2369	-1.30768	0.001248	-1.02339	0.6857	-1.0531	0.3546	-1.15061	0.05883	-1.12715	0.08547	-1.06258	0.431	-1.15617	0.02494	-1.3216	0.002715	-1.12967	0.09528	-1.15518	0.01719	-1.02766	0.7356	-1.13305	0.1439	-1.08168	0.1539	-1.03698	0.3695	-1.01209	0.7405	-1.0752	0.3554
merck-NM_177204_at	Fam40b	320609	-1.344	0.037	-1.84629	0.001983	-1.57253	0.001246				-1.28736	0.002095	-1.71475	3.606e-05	-1.11905	0.3783	-1.50557	0.01346	-1.32984	0.0002835	-1.5216	0.004907	-1.49486	0.005859	-1.33015	0.1057	-1.41971	0.1718	-1.09524	0.5763	-1.13331	0.03659	1.00626	0.9493	1.13172	0.3876	1.19875	0.5926	-1.58672	0.04117	-1.3712	0.04196	-1.43781	0.004263	-1.56279	0.00554	-1.28351	0.01134
merck-AK133500_at	Comt	12846	-1.34462	0.00402	-1.6233	1.436e-05	-1.46319	0.00179				-1.43781	0.0001535	-1.43483	0.004568	-1.76807	0.001808	-1.16531	0.2274	-1.23359	0.06586	-1.14683	0.05143	-1.33875	0.1534	-1.36994	0.08693	-1.33506	0.05652	1.02854	0.6852	-1.15181	0.06299	1.02745	0.8133	1.02986	0.6529	-1.00045	0.9978	1.09089	0.5128	-1.10461	0.116	-1.11627	0.1419	-1.12339	0.1151	-1.1779	0.0455
merck-AK143447_at	Gm13889	620695	-1.34741	0.009471	-1.09101	0.5136	-1.37689	0.1025				-1.08738	0.4328	-1.24457	0.05188	-1.93642	0.006427	-1.28766	0.00397	-1.52265	0.003657	-1.41449	0.004768	-1.6512	0.002063	-1.6885	0.001001	-1.7832	6.634e-05	-1.19784	0.1412	1.39155	0.03977	1.29539	0.07044	-1.28558	0.1968	-1.2099	0.1796	-1.27585	0.3654	-1.15614	0.2559	-1.31917	0.01689	-1.81426	0.001727	-1.69083	0.002014
merck-NM_016886_at	Gria3	53623	-1.34834	0.0516	-1.02799	0.7881	-1.05877	0.8481				-1.17948	0.09609	-1.31371	0.008063	-1.99388	0.02392	-1.49934	0.006038	-1.40896	0.02526	-1.30828	0.02981	-1.72385	0.04377	-1.34958	0.09795	-1.89365	0.00109	-1.43781	0.0002069	1.14757	0.1433	-1.03202	0.8154	-1.53993	0.1126	-1.37341	0.2274	1.18621	0.6863	-1.09901	0.3636	-1.28529	0.3976	-1.42037	0.02029	-1.06424	0.7157
merck-BC015254_a_at	Cxcr7	12778	-1.34896	0.004489	-1.38452	0.00472	-1.40508	0.002109				-1.13951	0.3031	-1.36333	0.02747	-1.26154	0.01141	-1.18708	0.01537	-1.13232	0.09426	-1.11887	0.2617	-1.00636	0.9569	-1.20384	0.01858	-1.21428	0.02688	1.01817	0.7703	1.0354	0.3896	-1.01875	0.8325	1.00476	0.9438	-1.11247	0.2011	1.03003	0.814	-1.12574	0.06177	-1.11066	0.4639	-1.20695	0.0686	-1.25696	0.01213
merck-AK159662_a_at	Srpx	51795	-1.35083	0.2361	-1.51426	0.06817	-1.35083	0.0944				-1.29509	0.1635	-1.46994	0.04306	-1.4012	0.05896	-1.64059	0.007617	-1.71435	0.004481	-1.35488	0.01277	1.04974	0.6552	-1.43153	0.1431	-1.5531	0.002496	1.09842	0.6163	1.26125	0.1535	-1.11843	0.6529	1.42528	0.04875	-1.02007	0.8251	1.21641	0.5587	1.02454	0.8487	-1.00465	0.9464	-1.34122	0.003043	-1.36082	0.007632
merck-NM_181585_at	Pik3r3	18710	-1.35644	0.001723	-1.3366	0.005197	-1.20074	0.2294				-1.04381	0.7953	1.04619	0.716	1.08783	0.1026	-1.2936	0.02613	-1.38867	0.03907	-1.26765	0.06398	-1.21398	0.3046	-1.03739	0.7844	-1.1837	0.09231	1.14932	0.1933	1.42037	0.009748	1.6819	0.02416	1.16493	0.2938	1.24328	0.02981	1.09217	0.8177	-1.28086	0.01454	-1.17701	0.0705	-1.35519	0.003458	-1.31613	0.02329
merck-AK045205_at			-1.358	0.001316	1.03925	0.7126	-1.10314	0.1415				-1.04383	0.5508	-1.1323	0.1425	1.03103	0.8382	-1.11717	0.4696	-1.08308	0.3825	-1.13642	0.1487	-1.27233	0.01437	-1.1513	0.2659	-1.23339	0.2444	-1.22186	0.1347	-1.12696	0.311	1.03562	0.7114	-1.06647	0.414	-1.02074	0.9293	1.1723	0.574	-1.04217	0.7568	1.00285	0.9739	-1.2109	0.07979	-1.04706	0.6286
merck-NM_016885_at	Emcn	59308	-1.3605	0.007714	-1.21233	0.01492	-1.11122	0.2704				-1.09396	0.2352	-1.05857	0.4086	-1.08143	0.4455	-1.11291	0.1306	-1.17845	0.01113	-1.03393	0.6345	-1.07458	0.3962	-1.01151	0.8706	1.04405	0.5174	-1.22473	0.05371	-1.02847	0.5621	-1.05684	0.4611	-1.21222	0.05879	-1.07495	0.2793	1.18889	0.4035	-1.02615	0.621	-1.08171	0.4184	-1.25693	0.00435	-1.11309	0.2493
merck-NM_029102_at	Glt8d2	74782	-1.36082	0.01038	-1.70608	0.0003875	-1.70569	0.001933				-1.27087	0.02219	-1.53851	0.00464	-1.42167	0.002609	-1.56243	0.001629	-1.34029	0.02267	-1.3712	0.01158	-1.50383	0.06177	-2.18374	0.001418	-1.86423	0.001965	1.05558	0.4232	-1.18222	0.09161	1.14583	0.3762	1.03583	0.7465	1.13162	0.3456	-1.02546	0.8648	-1.19212	0.04076	-1.14306	0.1421	-1.24914	0.009313	-1.04998	0.4969
merck-NM_029770_s_at	Unc5b	107449	-1.3627	0.003671	-1.25326	0.06633	-1.0558	0.6862				-1.40249	0.01469	-1.31947	0.04404	-1.02142	0.738	-1.24142	0.06061	-1.60731	0.004605	-1.41026	0.0609	-1.32251	0.2107	-1.43318	0.04243	-1.31856	0.02432	-1.11099	0.4121	1.26009	0.1045	1.02825	0.8397	1.18968	0.3418	1.32069	0.01386	-1.03091	0.873	-1.17579	0.06836	1.03217	0.8509	-1.27233	0.002841	-1.22149	0.03943
merck-ENSMUST00000035651_at			-1.36521	0.3009	-1.03198	0.665	-1.1571	0.263				-1.16788	0.2509	-1.31674	0.03727	-1.42397	0.03124	-1.43054	0.01753	-1.13417	0.2769	-1.24945	0.09061	1.08535	0.663	-1.38038	0.1303	-1.7832	0.002635	-1.02667	0.8905	-1.05456	0.3917	-1.07201	0.7157	1.2933	0.04183	-1.11009	0.5532	1.25487	0.5882	-1.31886	0.06066	-1.22059	0.03582	-1.99251	0.0003407	-1.60842	3.517e-05
merck-NM_023143_at	C1ra	50909	-1.36521	0.02981	-1.18163	0.02543	-1.21983	0.04536				-1.13068	0.1418	-1.29539	4.357e-05	-1.18733	0.01077	-1.32069	0.001267	-1.17163	0.08084	-1.10111	0.1306	-1.09001	0.2305	-1.19641	0.07925	-1.18481	0.06529	-1.17122	0.05139	-1.26765	0.002185	-1.23376	0.03108	-1.17217	0.09116	-1.19454	0.007764	1.23262	0.3722	-1.08453	0.4024	-1.0652	0.4322	-1.22433	0.007933	-1.13146	0.1516
merck-NM_001035531_at	Adrbk2	320129	-1.36741	0.07496	1.08146	0.4782	-1.25461	0.01027				-1.16091	0.4788	-1.1503	0.1065	-1.18402	0.2894	1.00202	0.983	-1.22987	0.2218	-1.52721	0.006281	-1.3527	0.1674	-1.5202	0.004862	-1.47809	0.02694	-1.37246	0.01844	1.80177	0.004094	1.49039	0.001595	1.22521	0.08174	1.04174	0.8359	-1.31765	0.06941	-1.28056	0.04606	1.06962	0.5432	-1.23843	0.07828	1.09222	0.36
merck-NM_181072_at	Myo1e	71602	-1.36899	0.02297	-1.18125	0.1357	-1.08084	0.5855				-1.10319	0.2864	-1.43615	0.001783	-1.24698	0.001535	-1.22087	0.01784	-1.19875	0.1237	-1.55561	0.0371	-1.26009	0.01146	-1.42922	0.02734	-1.38166	0.2604	-1.08911	0.3505	1.17309	0.2359	1.27292	0.02405	1.78197	0.005668	1.60288	0.1214	-1.01548	0.942	-1.20717	0.1277	-1.18138	0.06255	-1.12928	0.2799	-1.10994	0.2237
merck-AK040809_at	Gm12824	666048	-1.37151	0.1521	-1.13854	0.1973	-1.50661	0.02624				-1.66112	0.007882	-2.00586	0.001706	-1.42167	0.08423	-2.17621	0.02557	-1.94715	0.02283	-1.90546	0.01627	-1.98701	0.05657	-2.38122	0.002639	-1.77419	0.07411	-1.37816	0.2223	-1.22332	0.07814	-1.0256	0.8763	-1.08089	0.5866	-1.11468	0.769	-1.24171	0.01522	-1.20143	0.01669	-1.15191	0.2864	-1.1688	0.04037	-1.06694	0.2337
merck-AK078489_at	Gli2	14633	-1.37214	0.008716	-1.53886	0.004858	-1.47843	0.01451				-1.32587	0.0163	-1.32434	0.08633	-1.11828	0.3353	-1.26241	0.02279	-1.13642	0.2373	1.00371	0.9608	-1.11764	0.3997	-1.45814	0.05366	-1.35301	0.05842	-1.33506	0.01655	-1.40185	0.03531	1.00831	0.9666	-1.24635	0.1641	1.14665	0.321	-1.25456	0.01826	-1.03827	0.7376	-1.06684	0.3118	-1.14272	0.08331	1.31371	0.0003926
merck-AK133867_a_at	Jun	16476	-1.37309	0.03116	-1.32678	0.001365	-1.31553	0.08188				1.04966	0.7997	-1.14609	0.1092	-1.56495	0.02801	-1.24515	0.04139	-1.20893	0.004035	-1.32954	0.005691	-1.26911	0.1441	-1.33414	0.003326	-1.39927	0.00934	1.01469	0.9043	-1.11301	0.01383	-1.11058	0.1611	-1.27585	0.09628	-1.3499	0.1079	1.08228	0.7513	-1.08618	0.4035	-1.24017	0.09987	-1.13295	0.05027	-1.11745	0.2562
merck-NM_021414_at	Ahcyl2	74340	-1.37309	0.01462	-1.40508	0.01647	-1.18212	0.052				-1.02754	0.7606	-1.09764	0.4489	-1.23888	0.2349	-1.21543	0.02417	-1.0662	0.2818	-1.19102	0.01998	-1.2697	0.06754	-1.30497	0.01409	-1.24603	0.07248	1.00743	0.8513	1.01029	0.9241	1.43186	0.05171	1.08026	0.05331	1.13237	0.2751	-1.35332	0.0004821	-1.03221	0.6721	-1.04285	0.6323	-1.33721	0.001633	-1.30047	0.03381
merck-NM_009780_s_at	C4b	12268	-1.37467	0.002165	-1.37943	0.01155	-1.22408	0.1144				-1.24506	0.003301	-1.47265	1.431e-06	-1.20954	0.003073	-1.25479	0.0001922	-1.13488	0.00523	-1.23937	0.01011	-1.14183	0.07823	-1.55919	0.03309	-1.33814	0.08498	-1.13391	0.02131	-1.01971	0.4163	1.0301	0.4647	1.09282	0.3759	-1.01516	0.7739	-1.00956	0.9004	-1.15152	0.1402	-1.09623	0.1418	-1.19757	0.004987	-1.12158	0.2657
merck-ENSMUST00000025663_a_at			-1.37721	0.03119	-1.0182	0.8139	1.02813	0.7805				-1.47062	0.01286	-1.16821	0.04642	-1.02941	0.6887	-1.06623	0.4471	-1.21372	0.004464	-1.02478	0.7432	-1.14312	0.2955	-1.07322	0.4077	1.05363	0.6062	-1.22849	0.01666	1.16265	0.1859	1.04638	0.4807	1.06243	0.4345	1.3116	0.0765	1.03324	0.9046	-1.21311	0.007306	-1.35675	0.001674	-1.2738	0.01105	-1.30798	0.01763
merck-NM_009328_at	Tcf15	21407	-1.37848	0.06797	-1.15332	0.1123	-1.42594	0.01614				-1.29122	0.05279	-1.11617	0.08195	1.08986	0.3732	-1.24945	0.09259	-1.09297	0.3017	1.00395	0.9443	-1.36678	0.09128	-1.14694	0.4474	-1.14778	0.2819	1.11045	0.2571	-1.01635	0.8621	-1.25809	0.04625	-1.07196	0.5128	1.03224	0.7521	1.04653	0.8539	-1.22965	0.03859	-1.1164	0.262	-1.21966	0.07127	-1.12481	0.1945
merck-NM_028266_s_at	Col16a1	107581	-1.37975	0.1062	-1.08863	0.3526	-1.24386	0.06122				-1.14212	0.2542	-1.38548	0.003804	-1.1504	0.1147	-1.3213	0.02726	-1.0844	0.3932	-1.17271	0.1933	-1.03932	0.7436	-1.52862	0.02175	-1.59001	0.0389	1.04038	0.7877	1.06079	0.5687	1.13868	0.2982	1.16635	0.2132	1.32617	0.2049	-1.06994	0.5752	-1.10581	0.3201	-1.25453	0.007614	-1.38261	0.01254	-1.126	0.04348
merck-XM_904152_at	Gm12824	666048	-1.38166	0.0661	-1.14977	0.1424	-1.38963	0.01394				-1.43814	0.02493	-1.92841	0.0004494	-1.39219	0.125	-1.78443	0.03724	-1.59919	0.06573	-1.69434	0.02603	-2.11885	0.02247	-2.28034	0.005574	-1.69356	0.02618	-1.73101	0.032	-1.44544	0.00776	-1.38229	0.06811	-1.26299	0.05865	-1.2519	0.3682	-1.12772	0.2219	-1.20834	0.06795	-1.16786	0.2854	-1.07833	0.2873	-1.03963	0.7091
merck-NM_008064_s_at	Gaa	14387	-1.38261	0.001316	-1.32801	3.97e-05	-1.30287	0.01397				-1.15303	0.06596	-1.23637	0.0006332	1.01017	0.8702	-1.22096	0.0009641	-1.09207	0.1738	1.0139	0.7881	-1.088	0.3523	-1.11247	0.4162	-1.02478	0.6437	-1.20565	0.0005893	-1.25626	0.0008767	-1.07298	0.2384	-1.19061	0.0258	1.03958	0.3224	1.09683	0.6125	-1.11663	0.0412	-1.0923	0.094	-1.1068	0.08645	1.00466	0.9175
merck-NM_177068_at	Olfml2b	320078	-1.38325	0.1423	-1.03805	0.3345	-1.25456	0.03348				-1.2286	0.05402	-1.3671	0.008616	-1.19638	0.02419	-1.42364	0.009151	-1.18293	0.05886	-1.07009	0.3259	1.01128	0.9305	-1.37246	0.1332	-1.2515	0.04456	1.03136	0.8155	1.11206	0.04399	-1.10385	0.4743	1.05747	0.4137	-1.15656	0.07755	1.13065	0.4178	-1.08966	0.4885	-1.11281	0.1795	-1.34555	0.002104	-1.19446	0.0105
merck-NM_033601_at	Bcl3	12051	-1.38452	0.02112	-1.09628	0.3847	-1.0869	0.5902				-1.25467	0.1136	-1.08246	0.1476	-1.17617	0.2005	-1.19798	0.2103	-1.39894	0.004824	-1.70333	0.000904	-1.07048	0.7256	-1.22891	0.3068	-1.11877	0.5086	-1.15032	0.1326	1.0422	0.6868	1.06596	0.4791	1.12378	0.4231	1.04114	0.8301	-1.47945	0.08951	-1.27438	0.1293	-1.19424	0.03791	-1.53038	0.01582	-1.44477	0.00507
merck-NM_010831_at	Sik1	17691	-1.38516	0.004433	-1.5073	0.009526	-1.36176	0.01448				-1.23637	0.09052	-1.08405	0.5215	-1.28973	0.1774	-1.45278	0.00243	-1.17823	0.1912	-1.13917	0.04875	-1.48868	0.01465	-1.41645	0.03621	-1.21032	0.1299	1.44378	0.009604	1.19542	0.1428	1.19978	0.2007	-1.07795	0.3891	-1.07758	0.6394	-1.24713	0.02009	-1.2031	0.05337	-1.16022	0.3983	-1.10225	0.3364	-1.12331	0.2737
merck-ENSMUST00000079529_s_at	Sod2	20656	-1.38899	0.02919	-1.09018	0.1537	-1.21241	0.117				1.02724	0.8116	-1.01721	0.8052	1.01001	0.9183	-1.10589	0.1389	-1.05407	0.3858	-1.15654	0.134	-1.39123	0.003151	-1.23367	0.05261	-1.16861	0.127	-1.31462	0.02333	1.22191	0.0126	1.23737	0.07248	1.33015	0.02368	1.41808	0.006688	1.05174	0.7475	-1.11199	0.2446	-1.06077	0.4442	-1.45915	0.05846	-1.00007	0.9994
merck-ENSMUST00000074114_a_at			-1.39187	0.01592	-1.16805	0.0246	-1.4171	0.003982				-1.16445	0.297	-1.23652	0.01876	-1.00729	0.9659	-1.36395	0.01969	-1.46285	8.905e-05	-1.21989	0.06867	-1.19917	0.3169	-1.32831	0.1021	-1.18656	0.3434	1.02264	0.819	-1.11691	0.06494	-1.23149	0.01904	-1.29688	0.002297	-1.24194	0.09953	-1.11815	0.4365	-1.17696	0.0071	-1.15888	0.01211	-1.27997	0.001026	-1.0925	0.2505
merck-AK129277_at	Amot	27494	-1.39187	0.004596	-1.07684	0.4558	-1.44511	0.01717				1.05657	0.5977	-1.52616	0.002458	-1.02726	0.5442	-1.20831	0.07242	-1.15231	0.3469	1.00357	0.9731	-1.21141	0.3396	-1.33999	0.0324	-1.37214	0.02643	-1.2079	0.08838	-1.08423	0.468	-1.09282	0.5491	1.02504	0.8121	1.33783	0.03463	1.05604	0.7795	-1.16472	0.123	-1.31099	0.01275	-1.12792	0.1243	1.04251	0.7776
merck-NM_008716_at	Notch3	18131	-1.39894	0.0008543	-1.21989	0.03058	-1.27938	0.02775				-1.25343	0.00965	-1.18861	0.01094	-1.07604	0.3005	-1.22304	0.009078	-1.16998	0.03523	-1.1663	0.027	-1.50038	0.001863	-1.48423	0.004297	-1.41547	0.002951	-1.08026	0.3028	1.23092	0.006732	1.34431	0.0009552	1.16907	0.1011	1.20659	0.08759	1.04604	0.7679	-1.14675	0.0001377	-1.00808	0.9104	-1.37531	0.005554	-1.28647	0.0007434
merck-NM_026376_s_at	Plxnd1	67784	-1.39991	0.0002789	-1.11812	0.1833	-1.1867	0.1664				-1.43979	0.01281	-1.34462	0.06769	-1.30257	0.07458	-1.53568	0.02252	-1.56459	0.0003183	-1.77256	0.0004297	-1.34246	0.07139	-1.50038	0.005386	-1.5209	0.05093	-1.03062	0.7428	1.54846	9.334e-05	1.14499	0.3903	1.37626	0.00509	-1.10301	0.6718	1.21978	0.2417	-1.14533	0.04619	-1.03134	0.6618	-1.08688	0.1159	-1.11864	0.3945
merck-NM_019738_at	Nupr1	56312	-1.40152	0.0002793	-1.3277	0.007311	-1.29152	0.01385				-1.3277	0.00135	-1.20251	0.01297	-1.16501	0.2325	-1.21717	0.01158	-1.1423	0.04661	-1.13417	0.1113	-1.26299	0.07448	-1.24615	0.004488	-1.19256	0.01165	1.00927	0.8739	1.09451	0.2031	1.16236	0.1114	1.11797	0.09298	-1.00134	0.9901	1.0547	0.6521	-1.1476	0.02131	-1.14001	0.08154	-1.33844	0.0001161	-1.3125	5.138e-05
merck-NM_001001980_a_at	Limch1	77569	-1.40767	0.002306	-1.37278	0.007646	-1.42266	0.000396				-1.36113	0.002759	-1.29808	0.1095	-1.19072	0.269	-1.40378	0.04656	-1.16883	0.02081	-1.12186	0.1845	-1.82474	0.01651	-1.61176	0.004604	-1.57072	0.001586	1.12432	0.2824	1.07458	0.3504	1.27703	0.1804	-1.00535	0.9486	1.33567	0.0665	-1.23078	0.2892	-1.53426	0.00018	-1.60731	0.0001386	-1.54846	0.0007042	-1.37689	0.001439
merck-AK147547_s_at	Limch1	77569	-1.40832	0.008799	-1.5174	0.001013	-1.36082	0.002773				-1.41059	0.004827	-1.42266	0.03183	-1.18618	0.2454	-1.38516	0.04715	-1.17953	0.02045	-1.16354	0.02851	-1.89758	0.02257	-1.63531	0.01102	-1.55955	0.003368	1.06888	0.5598	1.10604	0.2726	1.31553	0.04479	1.05393	0.498	1.31856	0.07585	-1.01514	0.9635	-1.34338	7.689e-05	-1.45378	0.004344	-1.55597	0.0009294	-1.44577	0.00517
merck-BC007166_a_at	Epb4.1l4a	13824	-1.41351	0.005952	-1.19185	0.0233	-1.20168	0.1084				-1.13572	0.08772	-1.28647	0.01058	-1.00407	0.9548	-1.33968	0.07141	-1.12839	0.0845	-1.07073	0.526	-1.36867	0.0761	-1.27791	0.0191	-1.34369	0.02398	1.03507	0.8051	-1.01396	0.8171	1.01816	0.6902	1.11952	0.2987	1.26445	0.012	1.27087	0.2999	-1.01572	0.9142	-1.09187	0.4637	-1.16716	0.02986	1.00501	0.9293
merck-NM_009849_s_at	Entpd2	12496	-1.41351	0.00532	-1.30227	0.01242	-1.37404	0.01431				-1.22112	0.01316	-1.38261	0.001733	-1.05397	0.1476	-1.54846	0.00161	-1.26765	0.0001628	-1.12091	0.04333	-1.20008	0.1316	-1.37278	0.001876	-1.27997	0.0043	-1.13042	0.116	-1.04855	0.4406	-1.04304	0.678	1.13232	0.2106	1.13692	0.03056	1.06021	0.7146	-1.19119	0.002622	-1.08019	0.2213	-1.21577	0.003667	-1.03174	0.5043
merck-NM_020559_at	Alas1	11655	-1.41416	0.000498	-1.7366	0.000313	-1.5574	0.01141				-1.10141	0.3961	-1.63456	0.004616	-1.4054	0.1741	-1.42692	0.006673	-1.86294	9.537e-06	-1.50973	2.843e-05	-1.08188	0.5318	-1.33291	0.04898	-1.344	0.01177	1.10711	0.1702	1.05575	0.405	-1.14789	0.2845	-1.16883	0.1378	-1.09774	0.5507	-1.34153	0.005084	-1.35644	4.649e-05	-1.23828	0.08125	-1.13464	0.05915	-1.12686	0.01779
merck-NM_198862_at	Nlgn2	216856	-1.41938	0.01031	-1.05291	0.3498	-1.23418	0.2119				-1.2191	0.0191	-1.28115	0.01494	-1.17888	0.211	-1.24042	0.0006644	-1.1525	0.03721	-1.00559	0.9354	-1.14062	0.007607	-1.31978	0.01507	-1.22939	0.07955	-1.10739	0.171	1.26096	0.01447	1.20119	0.0298	-1.15335	0.3223	1.07639	0.6188	-1.05631	0.4046	-1.12525	0.04873	-1.21289	0.03278	-1.41351	0.004894	-1.16966	0.0008658
merck-AK044849_s_at	Wnk1	232341	-1.42233	0.00474	-1.04273	0.3818	-1.05684	0.2411				-1.07731	0.3839	-1.17999	0.1246	-1.05916	0.446	-1.02129	0.8362	-1.21026	0.05618	-1.4642	0.007536	-1.30407	0.00674	-1.35021	0.037	-1.61883	0.001426	-1.30737	0.03176	1.42004	0.0008454	1.3788	0.03348	1.32312	0.02895	1.16322	0.1646	-1.11959	0.4119	-1.15263	0.3411	-1.22781	0.07504	-1.2299	0.1894	-1.18735	0.06037
merck-NM_016704_at	C6	12274	-1.42266	0.1145	-1.48286	0.1169	-1.44511	0.007749				-1.13847	0.3886	-2.57513	0.002447	-1.7002	0.07252	-1.50003	0.001494	-1.7394	0.001573	-1.44577	0.01182	1.0873	0.4917	-2.66624	0.0002199	-2.60856	0.001789	-1.293	0.05883	-1.17284	0.2432	-1.92886	0.01663	-1.14797	0.2673	1.00516	0.9801	-1.12287	0.3903	-1.12792	0.423	-1.21921	0.01844	-1.60509	0.006266	-1.11232	0.4163
merck-AK037218_s_at	Pla2g4b	211429	-1.42298	0.02039	-1.39123	0.00499	-1.46454	0.01278				-1.22422	0.06753	-1.33598	0.01627	-1.04607	0.6969	-1.15138	0.1179	-1.3125	0.00432	-1.25285	0.03318	-1.11017	0.4331	-1.2543	0.1712	-1.15032	0.3161	-1.18962	0.1492	1.06094	0.417	-1.19768	0.2518	1.24305	0.04254	1.15985	0.3652	-1.17845	0.121	-1.60103	0.003985	-1.38102	0.003838	-1.42528	0.009495	-1.18763	0.08906
merck-AK081485_s_at	LOC552909	552909	-1.42397	0.05258	-1.20943	0.1337	-1.36144	0.09466				1.05543	0.7359	1.05504	0.7113	1.09197	0.4897	1.006	0.9648	-1.15891	0.04568	-1.26038	0.1262	-1.2168	0.1814	-1.24848	0.1869	-1.29033	0.08792	-1.20033	0.1828	2.23769	0.000124	1.88538	0.04519	1.53497	0.05311	1.58234	0.01506	-1.15904	0.4571	-1.09792	0.4591	-1.14298	0.1494	-1.30077	0.1883	1.07379	0.3089
merck-NM_011587_at	Tie1	21846	-1.42659	0.00349	-1.22076	0.005234	-1.29808	0.008914				-1.31129	0.01275	-1.18135	0.05919	-1.0676	0.2746	-1.34122	0.007994	-1.20127	0.04753	-1.05099	0.5453	-1.37309	0.01436	-1.16619	0.0896	-1.08056	0.4201	1.04131	0.5804	1.18998	0.01591	1.1947	0.01066	1.09459	0.3547	1.30257	0.005918	1.34307	0.3495	-1.10632	0.2341	-1.04491	0.6087	-1.21353	0.01213	-1.01188	0.8956
[truncated: 114 more rows]
[truncated: 15 more columns]
