# Supplementary material for: Downstream Signaling Pathways in Mouse Adipose Tissues Following Acute In Vivo Administration of Fibroblast Growth Factor 21
Source: PLoS One. 2013 Sep 6;8(9):e73011. doi: 10.1371/journal.pone.0073011 (PMC3765203; doi:10.1371/journal.pone.0073011)
Supplement: Table S2 — GO term enrichment analysis of the FGF21 treatment-induced signature in WAT. Listed are the GO terms with expectation p value <0.1 for enrichment in the 1129 gene set (Table S1). The probe set IDs associated with each GO term are shown in column J. (XLSX) [file pone.0073011.s008.xlsx]

## Sheet: Table_S2
Similar Set	Expectation	Collection	Species	Input Gene Count	Overlap Gene Count	Set Gene Count	Background Gene Count	P-Value	Input Identifiers
metabolic process	6.301E-12	GO Biological Process	mouse	876	528	10652	22683	5.2E-16	merck-NM_145582_at;merck-NM_001033388_s_at;merck-NM_019716_at;merck-NM_001033381_a_at;merck-NM_010022_a_at;merck-NM_134247_at;merck-NM_026865_at;merck-NM_021282_at;merck-NM_183275_s_at;merck-NM_012060_at;merck-NM_134007_at;merck-NM_001001985_at;merck-NM_028038_at;merck-NM_010840_at;merck-NM_009479_s_at;merck-NM_027334_x_at;merck-AK133867_a_at;merck-NM_021336_s_at;merck-NM_009142_at;merck-NM_14608…
cellular metabolic process	1.326E-11	GO Biological Process	mouse	876	471	9226	22683	1.095E-15	merck-NM_145582_at;merck-NM_001033388_s_at;merck-NM_019716_at;merck-NM_001033381_a_at;merck-NM_010022_a_at;merck-NM_134247_at;merck-NM_026865_at;merck-NM_021282_at;merck-NM_183275_s_at;merck-NM_134007_at;merck-NM_028038_at;merck-NM_010840_at;merck-NM_009479_s_at;merck-AK133867_a_at;merck-NM_021336_s_at;merck-NM_009142_at;merck-NM_146081_at;merck-NM_027129_s_at;merck-BC050190_a_at;merck-NM_080793_…
primary metabolic process	2.239E-11	GO Biological Process	mouse	876	472	9275	22683	1.848E-15	merck-NM_145582_at;merck-NM_001033388_s_at;merck-NM_019716_at;merck-NM_001033381_a_at;merck-NM_134247_at;merck-NM_026865_at;merck-NM_021282_at;merck-NM_183275_s_at;merck-NM_028038_at;merck-NM_010840_at;merck-AK133867_a_at;merck-NM_021336_s_at;merck-NM_009142_at;merck-NM_027129_s_at;merck-BC050190_a_at;merck-NM_080793_at;merck-NM_001039536_a_at;merck-NM_008037_at;merck-NM_175174_s_at;merck-NM_1991…
cellular process	1.222E-09	GO Biological Process	mouse	876	706	15831	22683	1.008E-13	merck-BC025091_at;merck-NM_172256_at;merck-NM_021551_at;merck-NM_145582_at;merck-NM_001033388_s_at;merck-NM_019716_at;merck-NM_001033381_a_at;merck-NM_010022_a_at;merck-NM_134247_at;merck-NM_026865_at;merck-NM_021282_at;merck-NM_183275_s_at;merck-NM_012060_at;merck-NM_134007_at;merck-NM_173347_at;merck-NM_001001985_at;merck-NM_028038_at;merck-NM_010840_at;merck-NM_009479_s_at;merck-NM_025272_a_at…
negative regulation of cellular process	4.335E-09	GO Biological Process	mouse	876	219	3570	22683	3.578E-13	merck-BC025091_at;merck-NM_001033388_s_at;merck-NM_001033381_a_at;merck-AK133867_a_at;merck-NM_009142_at;merck-NM_026550_at;merck-NM_008655_at;merck-NM_031392_at;merck-NM_027314_at;merck-AK078489_at;merck-NM_138580_at;merck-NM_011657_at;merck-NM_010076_at;merck-NM_008228_s_at;merck-AK044849_s_at;merck-AW125844_s_at;merck-AK147676_a_at;merck-NM_007670_at;merck-NM_027000_at;merck-ENSMUST00000074334…
negative regulation of biological process	1.316E-07	GO Biological Process	mouse	876	230	3935	22683	1.086E-11	merck-BC025091_at;merck-NM_001033388_s_at;merck-NM_001033381_a_at;merck-AK133867_a_at;merck-NM_009142_at;merck-NM_026550_at;merck-NM_008655_at;merck-NM_031392_at;merck-NM_027314_at;merck-AK078489_at;merck-NM_138580_at;merck-NM_011657_at;merck-NM_010076_at;merck-NM_008228_s_at;merck-AK044849_s_at;merck-AW125844_s_at;merck-AK147676_a_at;merck-NM_007670_at;merck-NM_027000_at;merck-ENSMUST00000074334…
regulation of cell death	1.518E-07	GO Biological Process	mouse	876	129	1830	22683	1.253E-11	merck-AK133867_a_at;merck-NM_009142_at;merck-NM_021604_at;merck-NM_027154_s_at;merck-AK078489_at;merck-NM_011657_at;merck-NM_019671_a_at;merck-NM_008228_s_at;merck-NM_011943_s_at;merck-AW125844_s_at;merck-ENSMUST00000074334_at;merck-NM_139306_at;merck-NM_011104_a_at;merck-AK017901_at;merck-NM_011406_at;merck-AK041057_a_at;merck-NM_016704_at;merck-NM_010424_at;merck-NM_008713_at;merck-NM_024439_s_…
phosphorus metabolic process	1.606E-07	GO Biological Process	mouse	876	144	2128	22683	1.325E-11	merck-NM_001033381_a_at;merck-NM_183275_s_at;merck-AK133867_a_at;merck-NM_009142_at;merck-NM_146081_at;merck-NM_021604_at;merck-BC020189_a_at;merck-NM_008655_at;merck-NM_029239_a_at;merck-AK144665_at;merck-NM_010076_at;merck-NM_011943_s_at;merck-AK044849_s_at;merck-AW125844_s_at;merck-NM_009849_s_at;merck-M83749_a_at;merck-NM_009829_a_at;merck-NM_007670_at;merck-NM_027000_at;merck-NM_011104_a_at;…
phosphate-containing compound metabolic process	1.606E-07	GO Biological Process	mouse	876	144	2128	22683	1.325E-11	merck-NM_001033381_a_at;merck-NM_183275_s_at;merck-AK133867_a_at;merck-NM_009142_at;merck-NM_146081_at;merck-NM_021604_at;merck-BC020189_a_at;merck-NM_008655_at;merck-NM_029239_a_at;merck-AK144665_at;merck-NM_010076_at;merck-NM_011943_s_at;merck-AK044849_s_at;merck-AW125844_s_at;merck-NM_009849_s_at;merck-M83749_a_at;merck-NM_009829_a_at;merck-NM_007670_at;merck-NM_027000_at;merck-NM_011104_a_at;…
positive regulation of cellular process	1.848E-07	GO Biological Process	mouse	876	219	3707	22683	1.525E-11	merck-NM_001033388_s_at;merck-NM_001033381_a_at;merck-NM_012060_at;merck-AK133867_a_at;merck-NM_009142_at;merck-NM_008037_at;merck-NM_021604_at;merck-NM_008655_at;merck-NM_027314_at;merck-NM_027196_at;merck-AK078489_at;merck-NM_019671_a_at;merck-AK144665_at;merck-NM_010076_at;merck-NM_008228_s_at;merck-NM_011943_s_at;merck-AW125844_s_at;merck-M83749_a_at;merck-NM_009829_a_at;merck-BC002037_a_at;m…
death	2.013E-07	GO Biological Process	mouse	876	148	2215	22683	1.661E-11	merck-NM_001033381_a_at;merck-NM_012060_at;merck-AK133867_a_at;merck-NM_009142_at;merck-NM_021604_at;merck-NM_008655_at;merck-NM_027154_s_at;merck-AK078489_at;merck-NM_011657_at;merck-NM_019671_a_at;merck-NM_008228_s_at;merck-NM_011943_s_at;merck-AW125844_s_at;merck-ENSMUST00000074334_at;merck-NM_139306_at;merck-NM_011104_a_at;merck-AK017901_at;merck-NM_011406_at;merck-NM_009328_at;merck-AK041057…
positive regulation of biological process	2.894E-07	GO Biological Process	mouse	876	236	4099	22683	2.389E-11	merck-NM_001033388_s_at;merck-NM_001033381_a_at;merck-NM_012060_at;merck-NM_001001985_at;merck-AK133867_a_at;merck-NM_009142_at;merck-NM_008037_at;merck-NM_021604_at;merck-NM_008655_at;merck-NM_027314_at;merck-NM_027196_at;merck-AK078489_at;merck-NM_019671_a_at;merck-AK144665_at;merck-NM_010076_at;merck-NM_008228_s_at;merck-NM_011943_s_at;merck-AW125844_s_at;merck-M83749_a_at;merck-NM_009829_a_at…
cell death	3.448E-07	GO Biological Process	mouse	876	147	2211	22683	2.846E-11	merck-NM_001033381_a_at;merck-NM_012060_at;merck-AK133867_a_at;merck-NM_009142_at;merck-NM_021604_at;merck-NM_008655_at;merck-NM_027154_s_at;merck-AK078489_at;merck-NM_011657_at;merck-NM_019671_a_at;merck-NM_008228_s_at;merck-NM_011943_s_at;merck-AW125844_s_at;merck-ENSMUST00000074334_at;merck-NM_139306_at;merck-NM_011104_a_at;merck-AK017901_at;merck-NM_011406_at;merck-AK041057_a_at;merck-NM_0167…
regulation of response to stimulus	3.523E-07	GO Biological Process	mouse	876	169	2663	22683	2.908E-11	merck-NM_001033388_s_at;merck-NM_001033381_a_at;merck-NM_012060_at;merck-NM_001001985_at;merck-AK133867_a_at;merck-NM_009142_at;merck-NM_026550_at;merck-NM_175429_at;merck-NM_021604_at;merck-AK078489_at;merck-NM_011657_at;merck-NM_019671_a_at;merck-NM_010076_at;merck-NM_008228_s_at;merck-NM_011943_s_at;merck-AW125844_s_at;merck-BC002037_a_at;merck-NM_007670_at;merck-NM_011104_a_at;merck-AK017901_…
phosphorylation	6.825E-07	GO Biological Process	mouse	876	127	1832	22683	5.632E-11	merck-NM_001033381_a_at;merck-NM_183275_s_at;merck-AK133867_a_at;merck-NM_009142_at;merck-NM_146081_at;merck-NM_021604_at;merck-BC020189_a_at;merck-NM_008655_at;merck-NM_029239_a_at;merck-AK144665_at;merck-NM_010076_at;merck-NM_011943_s_at;merck-AK044849_s_at;merck-AW125844_s_at;merck-M83749_a_at;merck-NM_009829_a_at;merck-NM_007670_at;merck-NM_027000_at;merck-NM_011104_a_at;merck-AK017901_at;mer…
regulation of apoptotic process	1.176E-06	GO Biological Process	mouse	876	122	1749	22683	9.707E-11	merck-AK133867_a_at;merck-NM_009142_at;merck-NM_021604_at;merck-NM_027154_s_at;merck-AK078489_at;merck-NM_011657_at;merck-NM_019671_a_at;merck-NM_008228_s_at;merck-NM_011943_s_at;merck-NM_011104_a_at;merck-AK017901_at;merck-NM_011406_at;merck-AK041057_a_at;merck-NM_016704_at;merck-NM_010424_at;merck-NM_008713_at;merck-NM_024439_s_at;merck-NM_007929_at;merck-NM_008594_at;merck-AK189622_x_at;merck-…
regulation of protein modification process	1.197E-06	GO Biological Process	mouse	876	91	1162	22683	9.878E-11	merck-NM_001033381_a_at;merck-AK133867_a_at;merck-NM_009142_at;merck-NM_021604_at;merck-NM_008655_at;merck-AK144665_at;merck-NM_010076_at;merck-NM_008228_s_at;merck-NM_011943_s_at;merck-AK044849_s_at;merck-M83749_a_at;merck-NM_009829_a_at;merck-NM_007670_at;merck-NM_027000_at;merck-ENSMUST00000074334_at;merck-NM_139306_at;merck-NM_011104_a_at;merck-AK017901_at;merck-NM_016693_s_at;merck-NM_008594…
programmed cell death	1.268E-06	GO Biological Process	mouse	876	139	2089	22683	1.047E-10	merck-NM_001033381_a_at;merck-NM_012060_at;merck-AK133867_a_at;merck-NM_009142_at;merck-NM_021604_at;merck-NM_008655_at;merck-NM_027154_s_at;merck-AK078489_at;merck-NM_011657_at;merck-NM_019671_a_at;merck-NM_008228_s_at;merck-NM_011943_s_at;merck-ENSMUST00000074334_at;merck-NM_139306_at;merck-NM_011104_a_at;merck-AK017901_at;merck-NM_011406_at;merck-AK041057_a_at;merck-NM_016704_at;merck-NM_01042…
regulation of programmed cell death	1.329E-06	GO Biological Process	mouse	876	123	1772	22683	1.097E-10	merck-AK133867_a_at;merck-NM_009142_at;merck-NM_021604_at;merck-NM_027154_s_at;merck-AK078489_at;merck-NM_011657_at;merck-NM_019671_a_at;merck-NM_008228_s_at;merck-NM_011943_s_at;merck-NM_011104_a_at;merck-AK017901_at;merck-NM_011406_at;merck-AK041057_a_at;merck-NM_016704_at;merck-NM_010424_at;merck-NM_008713_at;merck-NM_024439_s_at;merck-NM_007929_at;merck-NM_008594_at;merck-AK189622_x_at;merck-…
apoptotic process	1.46E-06	GO Biological Process	mouse	876	137	2053	22683	1.205E-10	merck-NM_001033381_a_at;merck-NM_012060_at;merck-AK133867_a_at;merck-NM_009142_at;merck-NM_021604_at;merck-NM_008655_at;merck-NM_027154_s_at;merck-AK078489_at;merck-NM_011657_at;merck-NM_019671_a_at;merck-NM_008228_s_at;merck-NM_011943_s_at;merck-ENSMUST00000074334_at;merck-NM_139306_at;merck-NM_011104_a_at;merck-AK017901_at;merck-NM_011406_at;merck-AK041057_a_at;merck-NM_016704_at;merck-NM_01042…
localization	1.674E-06	GO Biological Process	mouse	876	279	5149	22683	1.382E-10	merck-NM_172256_at;merck-NM_021551_at;merck-NM_134100_at;merck-NM_001033381_a_at;merck-NM_012060_at;merck-NM_213616_at;merck-AK143672_a_at;merck-NM_001001985_at;merck-NM_025272_a_at;merck-AK133867_a_at;merck-AF007552_a_at;merck-NM_009142_at;merck-NM_027129_s_at;merck-NM_007408_at;merck-NM_175429_at;merck-NM_021604_at;merck-NM_133987_at;merck-NM_027314_at;merck-NM_001024206_at;merck-NM_021487_at;m…
macromolecule metabolic process	3.727E-06	GO Biological Process	mouse	876	392	7886	22683	3.076E-10	merck-NM_145582_at;merck-NM_001033388_s_at;merck-NM_019716_at;merck-NM_001033381_a_at;merck-NM_026865_at;merck-NM_183275_s_at;merck-NM_028038_at;merck-AK133867_a_at;merck-NM_021336_s_at;merck-NM_009142_at;merck-NM_027129_s_at;merck-BC050190_a_at;merck-NM_080793_at;merck-NM_001039536_a_at;merck-NM_008037_at;merck-NM_175174_s_at;merck-NM_021604_at;merck-BC020189_a_at;merck-NM_008655_at;merck-NM_031…
regulation of cellular metabolic process	5.815E-06	GO Biological Process	mouse	876	257	4702	22683	4.799E-10	merck-NM_001033388_s_at;merck-NM_001033381_a_at;merck-NM_183275_s_at;merck-NM_134007_at;merck-AK133867_a_at;merck-NM_009142_at;merck-NM_146081_at;merck-BC050190_a_at;merck-NM_080793_at;merck-NM_008037_at;merck-NM_175174_s_at;merck-NM_021604_at;merck-NM_008655_at;merck-NM_031392_at;merck-NM_010755_at;merck-AK078489_at;merck-NM_138580_at;merck-NM_019671_a_at;merck-AK144665_at;merck-NM_010076_at;mer…
regulation of signaling	6.677E-06	GO Biological Process	mouse	876	150	2367	22683	5.511E-10	merck-NM_001033388_s_at;merck-NM_001033381_a_at;merck-NM_012060_at;merck-NM_001001985_at;merck-AK133867_a_at;merck-NM_009142_at;merck-NM_026550_at;merck-NM_175429_at;merck-NM_021604_at;merck-AK078489_at;merck-NM_011657_at;merck-NM_019671_a_at;merck-NM_010076_at;merck-NM_008228_s_at;merck-NM_011943_s_at;merck-NM_007670_at;merck-NM_011104_a_at;merck-AK017901_at;merck-NM_011406_at;merck-NM_198604_at…
regulation of signal transduction	6.783E-06	GO Biological Process	mouse	876	131	1979	22683	5.598E-10	merck-NM_001033388_s_at;merck-NM_001033381_a_at;merck-NM_012060_at;merck-AK133867_a_at;merck-NM_009142_at;merck-NM_026550_at;merck-NM_175429_at;merck-NM_021604_at;merck-AK078489_at;merck-NM_011657_at;merck-NM_019671_a_at;merck-NM_008228_s_at;merck-NM_011943_s_at;merck-NM_007670_at;merck-NM_011104_a_at;merck-AK017901_at;merck-NM_011406_at;merck-NM_198604_at;merck-NM_016693_s_at;merck-NM_008594_at;…
regulation of metabolic process	1.429E-05	GO Biological Process	mouse	876	291	5532	22683	1.179E-09	merck-NM_001033388_s_at;merck-NM_001033381_a_at;merck-NM_183275_s_at;merck-NM_012060_at;merck-NM_134007_at;merck-AK133867_a_at;merck-NM_009142_at;merck-NM_146081_at;merck-BC050190_a_at;merck-NM_080793_at;merck-NM_008037_at;merck-NM_175174_s_at;merck-NM_021604_at;merck-NM_008655_at;merck-NM_031392_at;merck-NM_010755_at;merck-AK078489_at;merck-NM_138580_at;merck-NM_019671_a_at;merck-AK144665_at;mer…
regulation of cellular protein metabolic process	2.221E-05	GO Biological Process	mouse	876	104	1479	22683	1.833E-09	merck-NM_001033381_a_at;merck-AK133867_a_at;merck-NM_009142_at;merck-NM_021604_at;merck-NM_008655_at;merck-AK144665_at;merck-NM_010076_at;merck-NM_008228_s_at;merck-NM_011943_s_at;merck-AK044849_s_at;merck-M83749_a_at;merck-NM_009829_a_at;merck-NM_007670_at;merck-NM_027000_at;merck-ENSMUST00000074334_at;merck-NM_139306_at;merck-NM_011104_a_at;merck-AK017901_at;merck-NM_016693_s_at;merck-NM_008594…
positive regulation of response to stimulus	2.595E-05	GO Biological Process	mouse	876	88	1178	22683	2.141E-09	merck-NM_001033388_s_at;merck-NM_001033381_a_at;merck-NM_012060_at;merck-NM_009142_at;merck-NM_019671_a_at;merck-AW125844_s_at;merck-BC002037_a_at;merck-NM_007670_at;merck-NM_011104_a_at;merck-AK017901_at;merck-NM_023143_at;merck-AK041057_a_at;merck-NM_016704_at;merck-NM_007929_at;merck-NM_008086_at;merck-AK014446_at;merck-NM_027514_at;merck-AK029266_a_at;merck-NM_011014_at;merck-AF332863_a_at;me…
cellular protein metabolic process	2.944E-05	GO Biological Process	mouse	876	211	3738	22683	2.429E-09	merck-NM_001033388_s_at;merck-NM_001033381_a_at;merck-NM_026865_at;merck-NM_028038_at;merck-AK133867_a_at;merck-NM_009142_at;merck-BC050190_a_at;merck-NM_080793_at;merck-NM_001039536_a_at;merck-NM_021604_at;merck-BC020189_a_at;merck-NM_008655_at;merck-NM_027314_at;merck-NM_029239_a_at;merck-AK013268_s_at;merck-NM_010120_at;merck-AK144665_at;merck-NM_010076_at;merck-NM_008228_s_at;merck-NM_011943_…
cellular macromolecule metabolic process	3.542E-05	GO Biological Process	mouse	876	347	6914	22683	2.923E-09	merck-NM_145582_at;merck-NM_001033388_s_at;merck-NM_019716_at;merck-NM_001033381_a_at;merck-NM_026865_at;merck-NM_183275_s_at;merck-NM_028038_at;merck-AK133867_a_at;merck-NM_021336_s_at;merck-NM_009142_at;merck-NM_027129_s_at;merck-BC050190_a_at;merck-NM_080793_at;merck-NM_001039536_a_at;merck-NM_008037_at;merck-NM_175174_s_at;merck-NM_021604_at;merck-BC020189_a_at;merck-NM_008655_at;merck-NM_031…
protein metabolic process	3.543E-05	GO Biological Process	mouse	876	245	4513	22683	2.924E-09	merck-NM_001033388_s_at;merck-NM_001033381_a_at;merck-NM_026865_at;merck-NM_028038_at;merck-AK133867_a_at;merck-NM_009142_at;merck-BC050190_a_at;merck-NM_080793_at;merck-NM_001039536_a_at;merck-NM_021604_at;merck-BC020189_a_at;merck-NM_008655_at;merck-NM_027314_at;merck-NM_029239_a_at;merck-AK013268_s_at;merck-NM_010120_at;merck-AK144665_at;merck-NM_010076_at;merck-NM_008228_s_at;merck-NM_011943_…
protein phosphorylation	4.176E-05	GO Biological Process	mouse	876	103	1477	22683	3.447E-09	merck-NM_001033381_a_at;merck-AK133867_a_at;merck-NM_009142_at;merck-NM_021604_at;merck-BC020189_a_at;merck-NM_008655_at;merck-NM_029239_a_at;merck-AK144665_at;merck-NM_010076_at;merck-NM_011943_s_at;merck-AK044849_s_at;merck-AW125844_s_at;merck-M83749_a_at;merck-NM_009829_a_at;merck-NM_007670_at;merck-NM_027000_at;merck-NM_011104_a_at;merck-AK017901_at;merck-NM_016693_s_at;merck-NM_008594_at;mer…
smooth muscle cell migration	4.608E-05	GO Biological Process	mouse	876	14	50	22683	3.803E-09	merck-ENSMUST00000065917_at;merck-U70622_a_at;merck-BC057447_a_at;merck-NM_010518_s_at;merck-NM_024223_at;merck-NM_010171_at;merck-NM_007584_s_at;merck-NM_008716_at;merck-NM_010512_at;merck-NM_013690_at;merck-NM_008808_a_at;merck-BC058551_s_at;merck-AK189487_a_at;merck-NM_144549_at;merck-AK162876_a_at;merck-NM_009687_at
cellular localization	5.86E-05	GO Biological Process	mouse	876	140	2234	22683	4.836E-09	merck-NM_172256_at;merck-NM_012060_at;merck-AK133867_a_at;merck-AF007552_a_at;merck-NM_009142_at;merck-NM_027129_s_at;merck-NM_175429_at;merck-NM_021604_at;merck-NM_027314_at;merck-NM_001024206_at;merck-BC023832_a_at;merck-NM_010076_at;merck-NM_011104_a_at;merck-AK017901_at;merck-NM_011406_at;merck-NM_023041_at;merck-NM_010424_at;merck-AK052301_s_at;merck-ENSMUST00000085405_s_at;merck-NM_145604_a…
regulation of cell communication	6.7E-05	GO Biological Process	mouse	876	116	1748	22683	5.529E-09	merck-NM_001033388_s_at;merck-NM_001033381_a_at;merck-NM_012060_at;merck-NM_001001985_at;merck-NM_009142_at;merck-NM_026550_at;merck-NM_011657_at;merck-NM_019671_a_at;merck-NM_010076_at;merck-NM_008228_s_at;merck-BC002037_a_at;merck-NM_007670_at;merck-NM_011104_a_at;merck-AK017901_at;merck-NM_010424_at;merck-NM_007929_at;merck-NM_008086_at;merck-NM_144847_at;merck-NM_011146_s_at;merck-AK029266_a_…
regulation of protein metabolic process	0.0001202	GO Biological Process	mouse	876	114	1726	22683	9.919E-09	merck-NM_001033381_a_at;merck-AK133867_a_at;merck-NM_009142_at;merck-NM_021604_at;merck-NM_008655_at;merck-AK144665_at;merck-NM_010076_at;merck-NM_008228_s_at;merck-NM_011943_s_at;merck-AK044849_s_at;merck-M83749_a_at;merck-NM_009829_a_at;merck-NM_007670_at;merck-NM_027000_at;merck-ENSMUST00000074334_at;merck-NM_139306_at;merck-NM_011104_a_at;merck-AK017901_at;merck-AK041057_a_at;merck-NM_016704_…
regulation of phosphate metabolic process	0.0001321	GO Biological Process	mouse	876	86	1181	22683	1.09E-08	merck-NM_001033381_a_at;merck-AK133867_a_at;merck-NM_009142_at;merck-NM_146081_at;merck-NM_021604_at;merck-NM_008655_at;merck-AK144665_at;merck-NM_010076_at;merck-NM_011943_s_at;merck-AK044849_s_at;merck-M83749_a_at;merck-NM_009829_a_at;merck-NM_007670_at;merck-NM_027000_at;merck-NM_011104_a_at;merck-AK017901_at;merck-NM_016693_s_at;merck-NM_008594_at;merck-AK189622_x_at;merck-AK189618_a_at;merck…
regulation of phosphorus metabolic process	0.0001374	GO Biological Process	mouse	876	86	1182	22683	1.134E-08	merck-NM_001033381_a_at;merck-AK133867_a_at;merck-NM_009142_at;merck-NM_146081_at;merck-NM_021604_at;merck-NM_008655_at;merck-AK144665_at;merck-NM_010076_at;merck-NM_011943_s_at;merck-AK044849_s_at;merck-M83749_a_at;merck-NM_009829_a_at;merck-NM_007670_at;merck-NM_027000_at;merck-NM_011104_a_at;merck-AK017901_at;merck-NM_016693_s_at;merck-NM_008594_at;merck-AK189622_x_at;merck-AK189618_a_at;merck…
cardiovascular system development	0.0001589	GO Biological Process	mouse	876	75	980	22683	1.311E-08	merck-NM_001033381_a_at;merck-AK133867_a_at;merck-NM_009142_at;merck-AK078489_at;merck-NM_021487_at;merck-AK044849_s_at;merck-NM_011406_at;merck-AK041057_a_at;merck-NM_016704_at;merck-NM_008713_at;merck-NM_008594_at;merck-AK189622_x_at;merck-AK189618_a_at;merck-AK134535_a_at;merck-AK020301_at;merck-AK034613_a_at;merck-NM_007934_at;merck-AK090289_at;merck-AK018177_a_at;merck-NM_029770_s_at;merck-N…
circulatory system development	0.0001589	GO Biological Process	mouse	876	75	980	22683	1.311E-08	merck-NM_001033381_a_at;merck-AK133867_a_at;merck-NM_009142_at;merck-AK078489_at;merck-NM_021487_at;merck-AK044849_s_at;merck-NM_011406_at;merck-AK041057_a_at;merck-NM_016704_at;merck-NM_008713_at;merck-NM_008594_at;merck-AK189622_x_at;merck-AK189618_a_at;merck-AK134535_a_at;merck-AK020301_at;merck-AK034613_a_at;merck-NM_007934_at;merck-AK090289_at;merck-AK018177_a_at;merck-NM_029770_s_at;merck-N…
protein modification process	0.0002171	GO Biological Process	mouse	876	164	2792	22683	1.792E-08	merck-NM_001033388_s_at;merck-NM_001033381_a_at;merck-AK133867_a_at;merck-NM_009142_at;merck-BC050190_a_at;merck-NM_080793_at;merck-NM_001039536_a_at;merck-NM_021604_at;merck-BC020189_a_at;merck-NM_008655_at;merck-NM_027314_at;merck-NM_029239_a_at;merck-AK144665_at;merck-NM_010076_at;merck-NM_008228_s_at;merck-NM_011943_s_at;merck-AK044849_s_at;merck-AW125844_s_at;merck-M83749_a_at;merck-NM_00982…
cellular protein modification process	0.0002171	GO Biological Process	mouse	876	164	2792	22683	1.792E-08	merck-NM_001033388_s_at;merck-NM_001033381_a_at;merck-AK133867_a_at;merck-NM_009142_at;merck-BC050190_a_at;merck-NM_080793_at;merck-NM_001039536_a_at;merck-NM_021604_at;merck-BC020189_a_at;merck-NM_008655_at;merck-NM_027314_at;merck-NM_029239_a_at;merck-AK144665_at;merck-NM_010076_at;merck-NM_008228_s_at;merck-NM_011943_s_at;merck-AK044849_s_at;merck-AW125844_s_at;merck-M83749_a_at;merck-NM_00982…
regulation of protein phosphorylation	0.0002814	GO Biological Process	mouse	876	74	975	22683	2.323E-08	merck-NM_001033381_a_at;merck-AK133867_a_at;merck-NM_009142_at;merck-NM_021604_at;merck-NM_008655_at;merck-AK144665_at;merck-NM_010076_at;merck-NM_011943_s_at;merck-AK044849_s_at;merck-M83749_a_at;merck-NM_009829_a_at;merck-NM_007670_at;merck-NM_027000_at;merck-NM_011104_a_at;merck-AK017901_at;merck-NM_016693_s_at;merck-NM_008594_at;merck-AK189622_x_at;merck-AK189618_a_at;merck-AK134535_a_at;merc…
regulation of phosphorylation	0.000294	GO Biological Process	mouse	876	80	1088	22683	2.427E-08	merck-NM_001033381_a_at;merck-AK133867_a_at;merck-NM_009142_at;merck-NM_146081_at;merck-NM_021604_at;merck-NM_008655_at;merck-AK144665_at;merck-NM_010076_at;merck-NM_011943_s_at;merck-AK044849_s_at;merck-M83749_a_at;merck-NM_009829_a_at;merck-NM_007670_at;merck-NM_027000_at;merck-NM_011104_a_at;merck-AK017901_at;merck-NM_016693_s_at;merck-NM_008594_at;merck-AK189622_x_at;merck-AK189618_a_at;merck…
macromolecule modification	0.000331	GO Biological Process	mouse	876	168	2896	22683	2.732E-08	merck-NM_145582_at;merck-NM_001033388_s_at;merck-NM_001033381_a_at;merck-AK133867_a_at;merck-NM_009142_at;merck-BC050190_a_at;merck-NM_080793_at;merck-NM_001039536_a_at;merck-NM_021604_at;merck-BC020189_a_at;merck-NM_008655_at;merck-NM_027314_at;merck-NM_029239_a_at;merck-AK144665_at;merck-NM_010076_at;merck-NM_008228_s_at;merck-NM_011943_s_at;merck-AK044849_s_at;merck-AW125844_s_at;merck-M83749_…
muscle cell migration	0.0003738	GO Biological Process	mouse	876	14	58	22683	3.085E-08	merck-ENSMUST00000065917_at;merck-U70622_a_at;merck-BC057447_a_at;merck-NM_010518_s_at;merck-NM_024223_at;merck-NM_010171_at;merck-NM_007584_s_at;merck-NM_008716_at;merck-NM_010512_at;merck-NM_013690_at;merck-NM_008808_a_at;merck-BC058551_s_at;merck-AK189487_a_at;merck-NM_144549_at;merck-AK162876_a_at;merck-NM_009687_at
macromolecule localization	0.0003878	GO Biological Process	mouse	876	129	2072	22683	3.201E-08	merck-NM_012060_at;merck-AK133867_a_at;merck-AF007552_a_at;merck-NM_009142_at;merck-NM_027129_s_at;merck-NM_007408_at;merck-NM_175429_at;merck-NM_021604_at;merck-NM_027314_at;merck-BC023832_a_at;merck-NM_010076_at;merck-AK164918_at;merck-NM_023041_at;merck-NM_010424_at;merck-AK052301_s_at;merck-ENSMUST00000085405_s_at;merck-NM_145604_at;merck-NM_024439_s_at;merck-NM_008594_at;merck-AK189622_x_at;…
intracellular transport	0.0004614	GO Biological Process	mouse	876	86	1214	22683	3.809E-08	merck-NM_172256_at;merck-NM_012060_at;merck-AK133867_a_at;merck-AF007552_a_at;merck-NM_027129_s_at;merck-NM_175429_at;merck-NM_001024206_at;merck-BC023832_a_at;merck-NM_010076_at;merck-NM_011406_at;merck-NM_023041_at;merck-NM_145604_at;merck-NM_024439_s_at;merck-NM_007929_at;merck-NM_008086_at;merck-NM_133221_at;merck-AK020301_at;merck-AK011163_a_at;merck-NM_019817_at;merck-AK151284_a_at;merck-NM…
regulation of macromolecule metabolic process	0.0004673	GO Biological Process	mouse	876	246	4665	22683	3.857E-08	merck-NM_001033388_s_at;merck-NM_001033381_a_at;merck-NM_183275_s_at;merck-AK133867_a_at;merck-NM_009142_at;merck-BC050190_a_at;merck-NM_080793_at;merck-NM_008037_at;merck-NM_175174_s_at;merck-NM_021604_at;merck-NM_008655_at;merck-NM_010755_at;merck-AK078489_at;merck-NM_138580_at;merck-AK144665_at;merck-NM_010076_at;merck-NM_008228_s_at;merck-NM_011943_s_at;merck-AK044849_s_at;merck-M83749_a_at;m…
regulation of primary metabolic process	0.0004976	GO Biological Process	mouse	876	243	4599	22683	4.108E-08	merck-NM_001033388_s_at;merck-NM_001033381_a_at;merck-NM_183275_s_at;merck-AK133867_a_at;merck-NM_009142_at;merck-BC050190_a_at;merck-NM_080793_at;merck-NM_008037_at;merck-NM_175174_s_at;merck-NM_021604_at;merck-NM_008655_at;merck-NM_010755_at;merck-AK078489_at;merck-NM_138580_at;merck-NM_019671_a_at;merck-AK144665_at;merck-NM_010076_at;merck-NM_008228_s_at;merck-NM_011943_s_at;merck-AK044849_s_a…
regulation of developmental process	0.0007128	GO Biological Process	mouse	876	129	2094	22683	5.885E-08	merck-NM_001033381_a_at;merck-AK133867_a_at;merck-NM_009142_at;merck-NM_021604_at;merck-NM_027314_at;merck-NM_010755_at;merck-AK078489_at;merck-NM_011657_at;merck-NM_008228_s_at;merck-AK044849_s_at;merck-AW125844_s_at;merck-AK164918_at;merck-NM_011406_at;merck-NM_053104_s_at;merck-AK041057_a_at;merck-NM_016704_at;merck-NM_008713_at;merck-NM_010698_a_at;merck-NM_054048_at;merck-NM_008086_at;merck-…
positive regulation of protein modification process	0.0007595	GO Biological Process	mouse	876	61	761	22683	6.27E-08	merck-NM_001033381_a_at;merck-NM_009142_at;merck-NM_021604_at;merck-NM_008655_at;merck-AK144665_at;merck-NM_011943_s_at;merck-M83749_a_at;merck-NM_009829_a_at;merck-NM_016693_s_at;merck-NM_008594_at;merck-AK189622_x_at;merck-AK189618_a_at;merck-AF332863_a_at;merck-NM_181748_at;merck-AK164691_a_at;merck-M87276_a_at;merck-NM_021356_at;merck-NM_019491_at;merck-XM_989400_at;merck-NM_027280_s_at;merck…
anatomical structure development	0.0008375	GO Biological Process	mouse	876	289	5705	22683	6.914E-08	merck-NM_172256_at;merck-NM_001033388_s_at;merck-NM_001033381_a_at;merck-AK133867_a_at;merck-NM_009142_at;merck-NM_145586_at;merck-NM_175174_s_at;merck-NM_021604_at;merck-NM_027314_at;merck-NM_010755_at;merck-AK078489_at;merck-NM_021487_at;merck-NM_011657_at;merck-NM_019671_a_at;merck-NM_010076_at;merck-NM_008228_s_at;merck-AK044849_s_at;merck-AW125844_s_at;merck-NM_030131_a_at;merck-AK147676_a_a…
cell migration	0.0008844	GO Biological Process	mouse	876	83	1174	22683	7.302E-08	merck-NM_001033381_a_at;merck-NM_009142_at;merck-NM_010076_at;merck-AK044849_s_at;merck-AW125844_s_at;merck-NM_027000_at;merck-NM_011104_a_at;merck-AK017901_at;merck-NM_011406_at;merck-AK041057_a_at;merck-NM_016704_at;merck-NM_008713_at;merck-NM_009138_at;merck-NM_008594_at;merck-AK189622_x_at;merck-AK189618_a_at;merck-AK034613_a_at;merck-NM_007934_at;merck-AK014446_at;merck-NM_027514_at;merck-AF…
blood vessel morphogenesis	0.0009789	GO Biological Process	mouse	876	50	574	22683	8.083E-08	merck-AK133867_a_at;merck-NM_009142_at;merck-AK078489_at;merck-AK044849_s_at;merck-AK041057_a_at;merck-NM_016704_at;merck-NM_008713_at;merck-NM_008594_at;merck-AK189622_x_at;merck-AK189618_a_at;merck-AK134535_a_at;merck-AK034613_a_at;merck-NM_007934_at;merck-AK090289_at;merck-AK018177_a_at;merck-NM_029770_s_at;merck-NM_010412_at;merck-AK164691_a_at;merck-M87276_a_at;merck-NM_008155_s_at;merck-NM_…
developmental process	0.001	GO Biological Process	mouse	876	318	6410	22683	8.363E-08	merck-NM_172256_at;merck-NM_001033388_s_at;merck-NM_001033381_a_at;merck-AK133867_a_at;merck-NM_009142_at;merck-NM_145586_at;merck-NM_175174_s_at;merck-NM_021604_at;merck-BC020189_a_at;merck-NM_008655_at;merck-NM_027314_at;merck-NM_027154_s_at;merck-NM_010755_at;merck-AK078489_at;merck-NM_021487_at;merck-NM_011657_at;merck-NM_019671_a_at;merck-NM_010076_at;merck-NM_008228_s_at;merck-AK044849_s_at…
vasculature development	0.001	GO Biological Process	mouse	876	56	680	22683	9.041E-08	merck-AK133867_a_at;merck-NM_009142_at;merck-AK078489_at;merck-AK044849_s_at;merck-AK041057_a_at;merck-NM_016704_at;merck-NM_008713_at;merck-NM_008594_at;merck-AK189622_x_at;merck-AK189618_a_at;merck-AK134535_a_at;merck-AK034613_a_at;merck-NM_007934_at;merck-AK090289_at;merck-AK018177_a_at;merck-NM_029770_s_at;merck-NM_010412_at;merck-AK164691_a_at;merck-M87276_a_at;merck-NM_018780_at;merck-NM_00…
regulation of smooth muscle cell migration	0.001	GO Biological Process	mouse	876	12	45	22683	9.06E-08	merck-ENSMUST00000065917_at;merck-U70622_a_at;merck-BC057447_a_at;merck-NM_010518_s_at;merck-NM_024223_at;merck-NM_010171_at;merck-NM_008716_at;merck-NM_010512_at;merck-NM_008808_a_at;merck-BC058551_s_at;merck-AK189487_a_at;merck-NM_144549_at;merck-AK162876_a_at;merck-NM_009687_at
establishment of localization in cell	0.001	GO Biological Process	mouse	876	123	1987	22683	9.69E-08	merck-NM_172256_at;merck-NM_012060_at;merck-AK133867_a_at;merck-AF007552_a_at;merck-NM_009142_at;merck-NM_027129_s_at;merck-NM_175429_at;merck-NM_001024206_at;merck-BC023832_a_at;merck-NM_010076_at;merck-NM_011104_a_at;merck-AK017901_at;merck-NM_011406_at;merck-NM_023041_at;merck-NM_010424_at;merck-NM_145604_at;merck-NM_024439_s_at;merck-NM_007929_at;merck-NM_008594_at;merck-AK189622_x_at;merck-A…
regulation of cell motility	0.001	GO Biological Process	mouse	876	51	597	22683	1.106E-07	merck-NM_001033381_a_at;merck-NM_009142_at;merck-NM_010076_at;merck-AK044849_s_at;merck-NM_027000_at;merck-NM_011104_a_at;merck-AK017901_at;merck-NM_011406_at;merck-NM_008594_at;merck-AK189622_x_at;merck-AK189618_a_at;merck-AK014446_at;merck-NM_027514_at;merck-AF332863_a_at;merck-NM_010412_at;merck-AK164691_a_at;merck-M87276_a_at;merck-NM_021356_at;merck-NM_011521_at;merck-AK153445_a_at;merck-NM_…
regulation of cell migration	0.001	GO Biological Process	mouse	876	50	581	22683	1.177E-07	merck-NM_001033381_a_at;merck-NM_009142_at;merck-NM_010076_at;merck-AK044849_s_at;merck-NM_027000_at;merck-NM_011104_a_at;merck-AK017901_at;merck-NM_011406_at;merck-NM_008594_at;merck-AK189622_x_at;merck-AK189618_a_at;merck-AK014446_at;merck-NM_027514_at;merck-AF332863_a_at;merck-NM_010412_at;merck-AK164691_a_at;merck-M87276_a_at;merck-NM_021356_at;merck-NM_011521_at;merck-AK153445_a_at;merck-NM_…
biosynthetic process	0.002	GO Biological Process	mouse	876	268	5251	22683	1.445E-07	merck-NM_001033388_s_at;merck-NM_019716_at;merck-NM_001033381_a_at;merck-NM_010022_a_at;merck-NM_183275_s_at;merck-NM_010840_at;merck-NM_009479_s_at;merck-AK133867_a_at;merck-NM_009142_at;merck-BC050190_a_at;merck-NM_080793_at;merck-NM_001039536_a_at;merck-NM_008037_at;merck-NM_175174_s_at;merck-NM_021604_at;merck-NM_031392_at;merck-NM_027196_at;merck-NM_010755_at;merck-AK078489_at;merck-NM_13858…
regulation of cell cycle	0.002	GO Biological Process	mouse	876	67	892	22683	1.623E-07	merck-NM_001033381_a_at;merck-AK133867_a_at;merck-NM_008655_at;merck-NM_031392_at;merck-M83749_a_at;merck-NM_009829_a_at;merck-NM_007670_at;merck-NM_027000_at;merck-NM_011104_a_at;merck-AK017901_at;merck-NM_054048_at;merck-NM_008086_at;merck-AK134535_a_at;merck-AK029266_a_at;merck-AK164691_a_at;merck-M87276_a_at;merck-AK134024_a_at;merck-NM_172713_at;merck-NM_009686_at;merck-NM_001002012_s_at;mer…
cellular component organization or biogenesis	0.002	GO Biological Process	mouse	876	259	5047	22683	1.647E-07	merck-NM_172256_at;merck-NM_001033388_s_at;merck-NM_001033381_a_at;merck-NM_026865_at;merck-NM_183275_s_at;merck-AK133867_a_at;merck-AF007552_a_at;merck-NM_009142_at;merck-AK028569_at;merck-BC050190_a_at;merck-NM_080793_at;merck-NM_021604_at;merck-NM_027314_at;merck-NM_172964_at;merck-AK078489_at;merck-NM_001040026_at;merck-NM_030209_s_at;merck-NM_019671_a_at;merck-NM_008228_s_at;merck-AK044849_s…
cellular protein localization	0.002	GO Biological Process	mouse	876	75	1043	22683	1.663E-07	merck-NM_012060_at;merck-AK133867_a_at;merck-NM_175429_at;merck-NM_021604_at;merck-NM_027314_at;merck-BC023832_a_at;merck-NM_010076_at;merck-NM_023041_at;merck-AK052301_s_at;merck-ENSMUST00000085405_s_at;merck-NM_145604_at;merck-NM_024439_s_at;merck-AK011163_a_at;merck-NM_019817_at;merck-AK151284_a_at;merck-AF332863_a_at;merck-AK168175_a_at;merck-NM_180678_at;merck-BC089462_a_at;merck-NM_00103332…
blood vessel development	0.002	GO Biological Process	mouse	876	53	641	22683	1.772E-07	merck-AK133867_a_at;merck-NM_009142_at;merck-AK078489_at;merck-AK044849_s_at;merck-AK041057_a_at;merck-NM_016704_at;merck-NM_008713_at;merck-NM_008594_at;merck-AK189622_x_at;merck-AK189618_a_at;merck-AK134535_a_at;merck-AK034613_a_at;merck-NM_007934_at;merck-AK090289_at;merck-AK018177_a_at;merck-NM_029770_s_at;merck-NM_010412_at;merck-AK164691_a_at;merck-M87276_a_at;merck-NM_008155_s_at;merck-NM_…
positive regulation of cell communication	0.002	GO Biological Process	mouse	876	66	876	22683	1.803E-07	merck-NM_001033388_s_at;merck-NM_001033381_a_at;merck-NM_012060_at;merck-NM_019671_a_at;merck-NM_010076_at;merck-BC002037_a_at;merck-NM_007670_at;merck-NM_011104_a_at;merck-AK017901_at;merck-NM_007929_at;merck-NM_008086_at;merck-AK029266_a_at;merck-NM_011014_at;merck-AF332863_a_at;merck-AK018177_a_at;merck-NM_029770_s_at;merck-NM_181748_at;merck-AK164691_a_at;merck-M87276_a_at;merck-NM_021356_at;…
regulation of angiogenesis	0.002	GO Biological Process	mouse	876	28	239	22683	1.886E-07	merck-NM_009142_at;merck-AK044849_s_at;merck-AK041057_a_at;merck-NM_016704_at;merck-NM_008713_at;merck-AK134535_a_at;merck-AK034613_a_at;merck-NM_007934_at;merck-AK090289_at;merck-AK018177_a_at;merck-NM_029770_s_at;merck-NM_010412_at;merck-AK164691_a_at;merck-M87276_a_at;merck-AK016742_at;merck-AK035509_a_at;merck-AK129277_at;merck-NM_008317_at;merck-BC046610_a_at;merck-AK048009_s_at;merck-NM_010…
anatomical structure morphogenesis	0.002	GO Biological Process	mouse	876	161	2827	22683	1.912E-07	merck-NM_172256_at;merck-NM_001033381_a_at;merck-AK133867_a_at;merck-NM_009142_at;merck-NM_145586_at;merck-NM_027314_at;merck-AK078489_at;merck-NM_011657_at;merck-NM_019671_a_at;merck-NM_008228_s_at;merck-AK044849_s_at;merck-AW125844_s_at;merck-NM_030131_a_at;merck-AK164918_at;merck-NM_011406_at;merck-NM_198604_at;merck-NM_009328_at;merck-NM_145492_a_at;merck-AK041057_a_at;merck-NM_016704_at;merc…
angiogenesis	0.002	GO Biological Process	mouse	876	41	439	22683	1.923E-07	merck-AK133867_a_at;merck-NM_009142_at;merck-AK044849_s_at;merck-AK041057_a_at;merck-NM_016704_at;merck-NM_008713_at;merck-NM_008594_at;merck-AK189622_x_at;merck-AK189618_a_at;merck-AK134535_a_at;merck-AK034613_a_at;merck-NM_007934_at;merck-AK090289_at;merck-AK018177_a_at;merck-NM_029770_s_at;merck-NM_010412_at;merck-AK164691_a_at;merck-M87276_a_at;merck-NM_008155_s_at;merck-NM_011521_at;merck-AK…
cellular macromolecule localization	0.003	GO Biological Process	mouse	876	75	1049	22683	2.085E-07	merck-NM_012060_at;merck-AK133867_a_at;merck-NM_175429_at;merck-NM_021604_at;merck-NM_027314_at;merck-BC023832_a_at;merck-NM_010076_at;merck-NM_023041_at;merck-AK052301_s_at;merck-ENSMUST00000085405_s_at;merck-NM_145604_at;merck-NM_024439_s_at;merck-AK011163_a_at;merck-NM_019817_at;merck-AK151284_a_at;merck-AF332863_a_at;merck-AK168175_a_at;merck-NM_180678_at;merck-BC089462_a_at;merck-NM_00103332…
cellular biosynthetic process	0.003	GO Biological Process	mouse	876	259	5067	22683	2.335E-07	merck-NM_001033388_s_at;merck-NM_019716_at;merck-NM_001033381_a_at;merck-NM_010022_a_at;merck-NM_183275_s_at;merck-NM_010840_at;merck-NM_009479_s_at;merck-AK133867_a_at;merck-NM_009142_at;merck-BC050190_a_at;merck-NM_080793_at;merck-NM_001039536_a_at;merck-NM_008037_at;merck-NM_175174_s_at;merck-NM_021604_at;merck-NM_031392_at;merck-NM_027196_at;merck-NM_010755_at;merck-AK078489_at;merck-NM_13858…
positive regulation of phosphate metabolic process	0.003	GO Biological Process	mouse	876	56	700	22683	2.35E-07	merck-NM_001033381_a_at;merck-NM_009142_at;merck-NM_021604_at;merck-NM_008655_at;merck-AK144665_at;merck-NM_011943_s_at;merck-M83749_a_at;merck-NM_009829_a_at;merck-NM_016693_s_at;merck-NM_008594_at;merck-AK189622_x_at;merck-AK189618_a_at;merck-NM_011014_at;merck-AF332863_a_at;merck-NM_181748_at;merck-AK164691_a_at;merck-M87276_a_at;merck-NM_021356_at;merck-NM_019491_at;merck-XM_989400_at;merck-N…
regulation of protein kinase activity	0.003	GO Biological Process	mouse	876	56	700	22683	2.35E-07	merck-NM_001033381_a_at;merck-NM_009142_at;merck-NM_008655_at;merck-AK144665_at;merck-NM_010076_at;merck-NM_011943_s_at;merck-AK044849_s_at;merck-M83749_a_at;merck-NM_009829_a_at;merck-NM_007670_at;merck-NM_027000_at;merck-NM_016693_s_at;merck-NM_008594_at;merck-AK189622_x_at;merck-AK189618_a_at;merck-AK134535_a_at;merck-NM_026797_s_at;merck-NM_181748_at;merck-AK164691_a_at;merck-M87276_a_at;merc…
positive regulation of phosphorus metabolic process	0.003	GO Biological Process	mouse	876	56	700	22683	2.35E-07	merck-NM_001033381_a_at;merck-NM_009142_at;merck-NM_021604_at;merck-NM_008655_at;merck-AK144665_at;merck-NM_011943_s_at;merck-M83749_a_at;merck-NM_009829_a_at;merck-NM_016693_s_at;merck-NM_008594_at;merck-AK189622_x_at;merck-AK189618_a_at;merck-NM_011014_at;merck-AF332863_a_at;merck-NM_181748_at;merck-AK164691_a_at;merck-M87276_a_at;merck-NM_021356_at;merck-NM_019491_at;merck-XM_989400_at;merck-N…
positive regulation of signal transduction	0.003	GO Biological Process	mouse	876	61	794	22683	2.756E-07	merck-NM_001033388_s_at;merck-NM_001033381_a_at;merck-NM_012060_at;merck-NM_019671_a_at;merck-NM_007670_at;merck-NM_011104_a_at;merck-AK017901_at;merck-NM_008086_at;merck-AK029266_a_at;merck-NM_011014_at;merck-AF332863_a_at;merck-AK018177_a_at;merck-NM_029770_s_at;merck-NM_181748_at;merck-AK164691_a_at;merck-M87276_a_at;merck-NM_021356_at;merck-NM_028614_at;merck-AK016742_at;merck-NM_134068_a_at;…
regulation of cellular component movement	0.003	GO Biological Process	mouse	876	52	633	22683	2.834E-07	merck-NM_001033381_a_at;merck-NM_009142_at;merck-NM_010076_at;merck-AK044849_s_at;merck-NM_027000_at;merck-NM_011104_a_at;merck-AK017901_at;merck-NM_011406_at;merck-NM_008594_at;merck-AK189622_x_at;merck-AK189618_a_at;merck-AK014446_at;merck-NM_027514_at;merck-AF332863_a_at;merck-NM_010412_at;merck-AK164691_a_at;merck-M87276_a_at;merck-NM_021356_at;merck-NM_011521_at;merck-AK153445_a_at;merck-NM_…
regulation of molecular function	0.003	GO Biological Process	mouse	876	132	2218	22683	2.88E-07	merck-NM_001033381_a_at;merck-NM_183275_s_at;merck-NM_012060_at;merck-AK133867_a_at;merck-NM_009142_at;merck-NM_021604_at;merck-NM_008655_at;merck-AK078489_at;merck-NM_019671_a_at;merck-AK144665_at;merck-NM_010076_at;merck-NM_011943_s_at;merck-AK044849_s_at;merck-M83749_a_at;merck-NM_009829_a_at;merck-NM_007670_at;merck-NM_027000_at;merck-ENSMUST00000074334_at;merck-NM_139306_at;merck-AK078601_at…
regulation of kinase activity	0.004	GO Biological Process	mouse	876	58	745	22683	3.529E-07	merck-NM_001033381_a_at;merck-NM_009142_at;merck-NM_008655_at;merck-AK144665_at;merck-NM_010076_at;merck-NM_011943_s_at;merck-AK044849_s_at;merck-M83749_a_at;merck-NM_009829_a_at;merck-NM_007670_at;merck-NM_027000_at;merck-NM_016693_s_at;merck-NM_008594_at;merck-AK189622_x_at;merck-AK189618_a_at;merck-AK134535_a_at;merck-NM_026797_s_at;merck-AK090289_at;merck-NM_181748_at;merck-AK164691_a_at;merc…
positive regulation of phosphorylation	0.004	GO Biological Process	mouse	876	55	691	22683	3.546E-07	merck-NM_001033381_a_at;merck-NM_009142_at;merck-NM_021604_at;merck-NM_008655_at;merck-AK144665_at;merck-NM_011943_s_at;merck-M83749_a_at;merck-NM_009829_a_at;merck-NM_016693_s_at;merck-NM_008594_at;merck-AK189622_x_at;merck-AK189618_a_at;merck-NM_011014_at;merck-AF332863_a_at;merck-NM_181748_at;merck-AK164691_a_at;merck-M87276_a_at;merck-NM_021356_at;merck-NM_019491_at;merck-XM_989400_at;merck-N…
positive regulation of molecular function	0.004	GO Biological Process	mouse	876	81	1181	22683	3.704E-07	merck-NM_001033381_a_at;merck-NM_012060_at;merck-AK133867_a_at;merck-NM_009142_at;merck-NM_008655_at;merck-NM_019671_a_at;merck-AK144665_at;merck-NM_010076_at;merck-NM_011943_s_at;merck-M83749_a_at;merck-NM_009829_a_at;merck-ENSMUST00000074334_at;merck-NM_139306_at;merck-AK078601_at;merck-AK041057_a_at;merck-NM_016704_at;merck-NM_008713_at;merck-NM_016693_s_at;merck-NM_008594_at;merck-AK189622_x_…
organic substance metabolic process	0.005	GO Biological Process	mouse	876	293	5902	22683	3.756E-07	merck-NM_145582_at;merck-NM_001033388_s_at;merck-NM_019716_at;merck-NM_001033381_a_at;merck-NM_021282_at;merck-NM_183275_s_at;merck-NM_010840_at;merck-NM_009479_s_at;merck-AK133867_a_at;merck-NM_021336_s_at;merck-NM_009142_at;merck-NM_027129_s_at;merck-BC050190_a_at;merck-NM_080793_at;merck-NM_001039536_a_at;merck-NM_008037_at;merck-NM_175174_s_at;merck-NM_016918_at;merck-NM_021604_at;merck-AK178…
regulation of transferase activity	0.006	GO Biological Process	mouse	876	59	771	22683	4.944E-07	merck-NM_001033381_a_at;merck-NM_009142_at;merck-NM_008655_at;merck-AK144665_at;merck-NM_010076_at;merck-NM_011943_s_at;merck-AK044849_s_at;merck-M83749_a_at;merck-NM_009829_a_at;merck-NM_007670_at;merck-NM_027000_at;merck-NM_016693_s_at;merck-NM_008594_at;merck-AK189622_x_at;merck-AK189618_a_at;merck-AK134535_a_at;merck-NM_011146_s_at;merck-NM_026797_s_at;merck-AK090289_at;merck-NM_181748_at;mer…
protein localization	0.006	GO Biological Process	mouse	876	111	1797	22683	4.968E-07	merck-NM_012060_at;merck-AK133867_a_at;merck-AF007552_a_at;merck-NM_009142_at;merck-NM_027129_s_at;merck-NM_175429_at;merck-NM_021604_at;merck-NM_027314_at;merck-BC023832_a_at;merck-NM_010076_at;merck-AK164918_at;merck-NM_023041_at;merck-NM_010424_at;merck-AK052301_s_at;merck-ENSMUST00000085405_s_at;merck-NM_145604_at;merck-NM_024439_s_at;merck-NM_008594_at;merck-AK189622_x_at;merck-AK189618_a_at…
regulation of locomotion	0.006	GO Biological Process	mouse	876	53	663	22683	5.082E-07	merck-NM_001033381_a_at;merck-NM_009142_at;merck-NM_010076_at;merck-AK044849_s_at;merck-NM_027000_at;merck-NM_011104_a_at;merck-AK017901_at;merck-NM_011406_at;merck-NM_008594_at;merck-AK189622_x_at;merck-AK189618_a_at;merck-AK014446_at;merck-NM_027514_at;merck-NM_011014_at;merck-AF332863_a_at;merck-NM_010412_at;merck-AK164691_a_at;merck-M87276_a_at;merck-NM_021356_at;merck-NM_011521_at;merck-AK15…
regulation of vasculature development	0.006	GO Biological Process	mouse	876	28	251	22683	5.197E-07	merck-NM_009142_at;merck-AK044849_s_at;merck-AK041057_a_at;merck-NM_016704_at;merck-NM_008713_at;merck-AK134535_a_at;merck-AK034613_a_at;merck-NM_007934_at;merck-AK090289_at;merck-AK018177_a_at;merck-NM_029770_s_at;merck-NM_010412_at;merck-AK164691_a_at;merck-M87276_a_at;merck-AK016742_at;merck-AK035509_a_at;merck-AK129277_at;merck-NM_008317_at;merck-BC046610_a_at;merck-AK048009_s_at;merck-NM_010…
protein transport	0.007	GO Biological Process	mouse	876	89	1352	22683	5.62E-07	merck-NM_012060_at;merck-AK133867_a_at;merck-AF007552_a_at;merck-NM_009142_at;merck-NM_027129_s_at;merck-NM_175429_at;merck-BC023832_a_at;merck-NM_010076_at;merck-NM_023041_at;merck-NM_010424_at;merck-NM_145604_at;merck-NM_024439_s_at;merck-NM_008594_at;merck-AK189622_x_at;merck-AK189618_a_at;merck-AK011163_a_at;merck-NM_011146_s_at;merck-NM_019817_at;merck-AK151284_a_at;merck-AK168175_a_at;merck…
nitrogen compound metabolic process	0.007	GO Biological Process	mouse	876	272	5429	22683	5.877E-07	merck-NM_145582_at;merck-NM_001033388_s_at;merck-NM_019716_at;merck-NM_001033381_a_at;merck-NM_183275_s_at;merck-NM_010840_at;merck-NM_009479_s_at;merck-AK133867_a_at;merck-NM_021336_s_at;merck-NM_009142_at;merck-NM_027129_s_at;merck-BC050190_a_at;merck-NM_080793_at;merck-NM_008037_at;merck-NM_175174_s_at;merck-NM_016918_at;merck-NM_021604_at;merck-AK178028_a_at;merck-NM_031392_at;merck-NM_027196…
cellular component organization	0.007	GO Biological Process	mouse	876	250	4911	22683	6.02E-07	merck-NM_172256_at;merck-NM_001033388_s_at;merck-NM_001033381_a_at;merck-NM_026865_at;merck-NM_183275_s_at;merck-AK133867_a_at;merck-AF007552_a_at;merck-NM_009142_at;merck-AK028569_at;merck-BC050190_a_at;merck-NM_080793_at;merck-NM_021604_at;merck-NM_027314_at;merck-NM_172964_at;merck-AK078489_at;merck-NM_001040026_at;merck-NM_030209_s_at;merck-NM_019671_a_at;merck-NM_008228_s_at;merck-AK044849_s…
establishment of protein localization	0.008	GO Biological Process	mouse	876	93	1436	22683	6.271E-07	merck-NM_012060_at;merck-AK133867_a_at;merck-AF007552_a_at;merck-NM_009142_at;merck-NM_027129_s_at;merck-NM_175429_at;merck-BC023832_a_at;merck-NM_010076_at;merck-AK164918_at;merck-NM_023041_at;merck-NM_010424_at;merck-NM_145604_at;merck-NM_024439_s_at;merck-NM_008594_at;merck-AK189622_x_at;merck-AK189618_a_at;merck-AK011163_a_at;merck-NM_011146_s_at;merck-NM_019817_at;merck-AK151284_a_at;merck-A…
transport	0.008	GO Biological Process	mouse	876	212	4032	22683	6.413E-07	merck-NM_172256_at;merck-NM_021551_at;merck-NM_134100_at;merck-NM_001033381_a_at;merck-NM_012060_at;merck-NM_213616_at;merck-AK143672_a_at;merck-NM_001001985_at;merck-NM_025272_a_at;merck-AK133867_a_at;merck-AF007552_a_at;merck-NM_009142_at;merck-NM_027129_s_at;merck-NM_007408_at;merck-NM_175429_at;merck-NM_133987_at;merck-NM_001024206_at;merck-NM_021487_at;merck-NM_001040026_at;merck-BC023832_a_…
positive regulation of protein phosphorylation	0.008	GO Biological Process	mouse	876	52	652	22683	6.988E-07	merck-NM_001033381_a_at;merck-NM_009142_at;merck-NM_021604_at;merck-NM_008655_at;merck-AK144665_at;merck-NM_011943_s_at;merck-M83749_a_at;merck-NM_009829_a_at;merck-NM_016693_s_at;merck-NM_008594_at;merck-AK189622_x_at;merck-AK189618_a_at;merck-AF332863_a_at;merck-NM_181748_at;merck-AK164691_a_at;merck-M87276_a_at;merck-NM_021356_at;merck-NM_019491_at;merck-XM_989400_at;merck-NM_027280_s_at;merck…
cell proliferation	0.008	GO Biological Process	mouse	876	131	2233	22683	7.034E-07	merck-BC025091_at;merck-NM_001033388_s_at;merck-NM_001033381_a_at;merck-AK133867_a_at;merck-NM_009142_at;merck-NM_008037_at;merck-NM_031392_at;merck-NM_027196_at;merck-AK078489_at;merck-NM_138580_at;merck-NM_008228_s_at;merck-AK044849_s_at;merck-M83749_a_at;merck-NM_009829_a_at;merck-NM_007670_at;merck-NM_027000_at;merck-ENSMUST00000074334_at;merck-NM_139306_at;merck-NM_145492_a_at;merck-NM_00871…
positive regulation of cellular protein metabolic process	0.009	GO Biological Process	mouse	876	63	854	22683	7.133E-07	merck-NM_001033381_a_at;merck-NM_009142_at;merck-NM_021604_at;merck-NM_008655_at;merck-AK144665_at;merck-NM_011943_s_at;merck-M83749_a_at;merck-NM_009829_a_at;merck-NM_016693_s_at;merck-NM_008594_at;merck-AK189622_x_at;merck-AK189618_a_at;merck-AF332863_a_at;merck-NM_181748_at;merck-AK164691_a_at;merck-M87276_a_at;merck-NM_021356_at;merck-NM_019491_at;merck-XM_989400_at;merck-NM_027280_s_at;merck…
cell motility	0.009	GO Biological Process	mouse	876	85	1281	22683	7.439E-07	merck-NM_001033381_a_at;merck-NM_009142_at;merck-NM_010076_at;merck-AK044849_s_at;merck-AW125844_s_at;merck-NM_027000_at;merck-NM_011104_a_at;merck-AK017901_at;merck-NM_011406_at;merck-AK041057_a_at;merck-NM_016704_at;merck-NM_008713_at;merck-NM_009138_at;merck-NM_008594_at;merck-AK189622_x_at;merck-AK189618_a_at;merck-AK034613_a_at;merck-NM_007934_at;merck-AK014446_at;merck-NM_027514_at;merck-AF…
regulation of response to stress	0.009	GO Biological Process	mouse	876	64	874	22683	7.491E-07	merck-NM_009142_at;merck-NM_019671_a_at;merck-AW125844_s_at;merck-BC002037_a_at;merck-NM_011104_a_at;merck-AK017901_at;merck-AK041057_a_at;merck-NM_016704_at;merck-NM_024439_s_at;merck-NM_007929_at;merck-NM_016693_s_at;merck-NM_008594_at;merck-AK189622_x_at;merck-AK189618_a_at;merck-NM_178736_at;merck-NM_144847_at;merck-NM_011146_s_at;merck-AK014446_at;merck-NM_027514_at;merck-NM_181748_at;merck-…
anatomical structure formation involved in morphogenesis	0.009	GO Biological Process	mouse	876	71	1008	22683	7.742E-07	merck-NM_172256_at;merck-AK133867_a_at;merck-NM_009142_at;merck-AK078489_at;merck-NM_011657_at;merck-NM_008228_s_at;merck-AK044849_s_at;merck-AK164918_at;merck-NM_009328_at;merck-AK041057_a_at;merck-NM_016704_at;merck-NM_008713_at;merck-NM_008594_at;merck-AK189622_x_at;merck-AK189618_a_at;merck-AK134535_a_at;merck-AK034613_a_at;merck-NM_007934_at;merck-NM_029422_s_at;merck-AK090289_at;merck-AK018…
intracellular protein transport	0.01	GO Biological Process	mouse	876	59	783	22683	8.193E-07	merck-NM_012060_at;merck-AK133867_a_at;merck-NM_175429_at;merck-BC023832_a_at;merck-NM_010076_at;merck-NM_023041_at;merck-NM_145604_at;merck-NM_024439_s_at;merck-AK011163_a_at;merck-NM_019817_at;merck-AK151284_a_at;merck-NM_180678_at;merck-BC089462_a_at;merck-NM_018780_at;merck-AK079664_a_at;merck-NM_173745_at;merck-NM_181452_at;merck-NM_020578_at;merck-NM_019490_at;merck-NM_011521_at;merck-AK153…
localization of cell	0.01	GO Biological Process	mouse	876	85	1285	22683	8.448E-07	merck-NM_001033381_a_at;merck-NM_009142_at;merck-NM_010076_at;merck-AK044849_s_at;merck-AW125844_s_at;merck-NM_027000_at;merck-NM_011104_a_at;merck-AK017901_at;merck-NM_011406_at;merck-AK041057_a_at;merck-NM_016704_at;merck-NM_008713_at;merck-NM_009138_at;merck-NM_008594_at;merck-AK189622_x_at;merck-AK189618_a_at;merck-AK034613_a_at;merck-NM_007934_at;merck-AK014446_at;merck-NM_027514_at;merck-AF…
positive regulation of signaling	0.011	GO Biological Process	mouse	876	64	878	22683	8.756E-07	merck-NM_001033388_s_at;merck-NM_001033381_a_at;merck-NM_012060_at;merck-NM_019671_a_at;merck-NM_010076_at;merck-NM_007670_at;merck-NM_011104_a_at;merck-AK017901_at;merck-NM_008086_at;merck-AK029266_a_at;merck-NM_011014_at;merck-AF332863_a_at;merck-AK018177_a_at;merck-NM_029770_s_at;merck-NM_181748_at;merck-AK164691_a_at;merck-M87276_a_at;merck-NM_021356_at;merck-NM_028614_at;merck-AK016742_at;me…
establishment of localization	0.012	GO Biological Process	mouse	876	215	4124	22683	9.717E-07	merck-NM_172256_at;merck-NM_021551_at;merck-NM_134100_at;merck-NM_001033381_a_at;merck-NM_012060_at;merck-NM_213616_at;merck-AK143672_a_at;merck-NM_001001985_at;merck-NM_025272_a_at;merck-AK133867_a_at;merck-AF007552_a_at;merck-NM_009142_at;merck-NM_027129_s_at;merck-NM_007408_at;merck-NM_175429_at;merck-NM_133987_at;merck-NM_001024206_at;merck-NM_021487_at;merck-NM_001040026_at;merck-BC023832_a_…
response to stress	0.013	GO Biological Process	mouse	876	174	3197	22683	1.086E-06	merck-NM_001033381_a_at;merck-AK133867_a_at;merck-NM_009142_at;merck-NM_027129_s_at;merck-NM_008037_at;merck-NM_008655_at;merck-NM_133987_at;merck-NM_001024206_at;merck-NM_019671_a_at;merck-NM_010076_at;merck-NM_008228_s_at;merck-NM_011943_s_at;merck-AK044849_s_at;merck-AW125844_s_at;merck-NM_009849_s_at;merck-BC002037_a_at;merck-NM_146097_at;merck-NM_011104_a_at;merck-AK017901_at;merck-BY709935_…
negative regulation of cell motility	0.013	GO Biological Process	mouse	876	21	161	22683	1.102E-06	merck-NM_010076_at;merck-NM_027000_at;merck-NM_010412_at;merck-AK164691_a_at;merck-M87276_a_at;merck-NM_011521_at;merck-AK153445_a_at;merck-NM_028712_at;merck-AK129277_at;merck-BC057447_a_at;merck-NM_010518_s_at;merck-NM_007826_at;merck-AB009691_a_at;merck-NM_008716_at;merck-AK170942_a_at;merck-AK172660_a_at;merck-NM_015802_a_at;merck-NM_011587_at;merck-NM_013749_at;merck-NM_172874_at;merck-AK189…
cellular response to chemical stimulus	0.014	GO Biological Process	mouse	876	94	1476	22683	1.126E-06	merck-NM_001033381_a_at;merck-NM_021282_at;merck-NM_001001985_at;merck-NM_147093_at;merck-AK133867_a_at;merck-NM_009142_at;merck-AK078489_at;merck-NM_019671_a_at;merck-NM_010076_at;merck-NM_008228_s_at;merck-AK147676_a_at;merck-NM_007670_at;merck-NM_011104_a_at;merck-AK017901_at;merck-NM_011406_at;merck-NM_145492_a_at;merck-NM_008713_at;merck-NM_024439_s_at;merck-NM_026899_at;merck-NM_178736_at;m…
regulation of multicellular organismal process	0.015	GO Biological Process	mouse	876	150	2670	22683	1.228E-06	merck-NM_001033381_a_at;merck-NM_001001985_at;merck-AK133867_a_at;merck-NM_009142_at;merck-NM_021604_at;merck-NM_010755_at;merck-AK078489_at;merck-NM_011657_at;merck-NM_010076_at;merck-NM_008228_s_at;merck-AK044849_s_at;merck-AW125844_s_at;merck-NM_011104_a_at;merck-AK017901_at;merck-NM_011406_at;merck-NM_053104_s_at;merck-AK041057_a_at;merck-NM_016704_at;merck-NM_008713_at;merck-NM_024439_s_at;m…
cellular nitrogen compound metabolic process	0.015	GO Biological Process	mouse	876	268	5382	22683	1.271E-06	merck-NM_145582_at;merck-NM_001033388_s_at;merck-NM_019716_at;merck-NM_001033381_a_at;merck-NM_183275_s_at;merck-NM_009479_s_at;merck-AK133867_a_at;merck-NM_021336_s_at;merck-NM_009142_at;merck-NM_027129_s_at;merck-BC050190_a_at;merck-NM_080793_at;merck-NM_008037_at;merck-NM_175174_s_at;merck-NM_016918_at;merck-NM_021604_at;merck-AK178028_a_at;merck-NM_031392_at;merck-NM_027196_at;merck-NM_010755…
positive regulation of protein metabolic process	0.016	GO Biological Process	mouse	876	68	965	22683	1.317E-06	merck-NM_001033381_a_at;merck-NM_009142_at;merck-NM_021604_at;merck-NM_008655_at;merck-AK144665_at;merck-NM_011943_s_at;merck-M83749_a_at;merck-NM_009829_a_at;merck-AK041057_a_at;merck-NM_016704_at;merck-NM_016693_s_at;merck-NM_008594_at;merck-AK189622_x_at;merck-AK189618_a_at;merck-AF332863_a_at;merck-NM_181748_at;merck-AK164691_a_at;merck-M87276_a_at;merck-NM_021356_at;merck-NM_019491_at;merck-…
cellular component movement	0.016	GO Biological Process	mouse	876	97	1544	22683	1.361E-06	merck-NM_172256_at;merck-NM_001033381_a_at;merck-NM_173347_at;merck-NM_009142_at;merck-NM_010076_at;merck-AK044849_s_at;merck-AW125844_s_at;merck-BC002037_a_at;merck-NM_027000_at;merck-NM_011104_a_at;merck-AK017901_at;merck-NM_011406_at;merck-AK041057_a_at;merck-NM_016704_at;merck-NM_008713_at;merck-NM_009138_at;merck-NM_008594_at;merck-AK189622_x_at;merck-AK189618_a_at;merck-AK034613_a_at;merck-…
regulation of protein serine/threonine kinase activity	0.021	GO Biological Process	mouse	876	41	478	22683	1.763E-06	merck-NM_001033381_a_at;merck-NM_009142_at;merck-NM_011943_s_at;merck-AK044849_s_at;merck-M83749_a_at;merck-NM_009829_a_at;merck-NM_007670_at;merck-NM_027000_at;merck-NM_016693_s_at;merck-NM_008594_at;merck-AK189622_x_at;merck-AK189618_a_at;merck-AK134535_a_at;merck-NM_181748_at;merck-AK164691_a_at;merck-M87276_a_at;merck-NM_021356_at;merck-NM_019491_at;merck-NM_018780_at;merck-AK079664_a_at;merc…
negative regulation of cellular component movement	0.024	GO Biological Process	mouse	876	21	167	22683	2.011E-06	merck-NM_010076_at;merck-NM_027000_at;merck-NM_010412_at;merck-AK164691_a_at;merck-M87276_a_at;merck-NM_011521_at;merck-AK153445_a_at;merck-NM_028712_at;merck-AK129277_at;merck-BC057447_a_at;merck-NM_010518_s_at;merck-NM_007826_at;merck-AB009691_a_at;merck-NM_008716_at;merck-AK170942_a_at;merck-AK172660_a_at;merck-NM_015802_a_at;merck-NM_011587_at;merck-NM_013749_at;merck-NM_172874_at;merck-AK189…
negative regulation of locomotion	0.027	GO Biological Process	mouse	876	22	182	22683	2.253E-06	merck-NM_010076_at;merck-NM_027000_at;merck-NM_010412_at;merck-AK164691_a_at;merck-M87276_a_at;merck-NM_011521_at;merck-AK153445_a_at;merck-NM_028712_at;merck-AK129277_at;merck-BC057447_a_at;merck-NM_010518_s_at;merck-BC018425_a_at;merck-NM_007826_at;merck-AB009691_a_at;merck-NM_008716_at;merck-AK170942_a_at;merck-AK172660_a_at;merck-NM_015802_a_at;merck-NM_011587_at;merck-NM_013749_at;merck-NM_1…
intracellular signal transduction	0.028	GO Biological Process	mouse	876	119	2026	22683	2.325E-06	merck-NM_001033381_a_at;merck-NM_012060_at;merck-AK082755_a_at;merck-NM_172964_at;merck-NM_029239_a_at;merck-AK078489_at;merck-NM_019671_a_at;merck-NM_010076_at;merck-NM_011943_s_at;merck-AK044849_s_at;merck-NM_030131_a_at;merck-NM_011104_a_at;merck-AK017901_at;merck-NM_011406_at;merck-NM_198604_at;merck-AK172106_a_at;merck-NM_016693_s_at;merck-AK160600_a_at;merck-NM_178736_at;merck-BC046453_a_at…
regulation of intracellular protein kinase cascade	0.029	GO Biological Process	mouse	876	53	698	22683	2.387E-06	merck-NM_001033381_a_at;merck-AK078489_at;merck-NM_019671_a_at;merck-NM_011104_a_at;merck-AK017901_at;merck-NM_016693_s_at;merck-AK029266_a_at;merck-AF332863_a_at;merck-NM_181748_at;merck-AK164691_a_at;merck-M87276_a_at;merck-NM_021356_at;merck-NM_019491_at;merck-NM_018780_at;merck-AK079664_a_at;merck-NM_173745_at;merck-XM_989400_at;merck-NM_027280_s_at;merck-NM_010211_at;merck-AK016742_at;merck-…
regulation of catalytic activity	0.03	GO Biological Process	mouse	876	106	1754	22683	2.528E-06	merck-NM_001033381_a_at;merck-NM_183275_s_at;merck-NM_012060_at;merck-AK133867_a_at;merck-NM_009142_at;merck-NM_021604_at;merck-NM_008655_at;merck-NM_019671_a_at;merck-AK144665_at;merck-NM_010076_at;merck-NM_011943_s_at;merck-AK044849_s_at;merck-M83749_a_at;merck-NM_009829_a_at;merck-NM_007670_at;merck-NM_027000_at;merck-ENSMUST00000074334_at;merck-NM_139306_at;merck-AK078601_at;merck-AK041057_a_…
organ development	0.034	GO Biological Process	mouse	876	180	3382	22683	2.829E-06	merck-NM_172256_at;merck-NM_001033381_a_at;merck-AK133867_a_at;merck-NM_145586_at;merck-NM_021604_at;merck-NM_010755_at;merck-AK078489_at;merck-NM_021487_at;merck-NM_011657_at;merck-NM_010076_at;merck-NM_008228_s_at;merck-AK044849_s_at;merck-NM_011406_at;merck-NM_001001980_a_at;merck-AK147547_s_at;merck-NM_053104_s_at;merck-NM_009328_at;merck-NM_145492_a_at;merck-NM_008713_at;merck-NM_001008424_a…
negative regulation of cellular metabolic process	0.034	GO Biological Process	mouse	876	98	1592	22683	2.888E-06	merck-NM_001033388_s_at;merck-NM_001033381_a_at;merck-AK133867_a_at;merck-NM_009142_at;merck-NM_008655_at;merck-NM_031392_at;merck-AK078489_at;merck-NM_138580_at;merck-NM_010076_at;merck-NM_008228_s_at;merck-AK044849_s_at;merck-AK147676_a_at;merck-NM_007670_at;merck-NM_027000_at;merck-ENSMUST00000074334_at;merck-NM_139306_at;merck-NM_053104_s_at;merck-NM_054048_at;merck-NM_008086_at;merck-AK13453…
regulation of cell proliferation	0.035	GO Biological Process	mouse	876	110	1844	22683	2.92E-06	merck-BC025091_at;merck-NM_001033388_s_at;merck-NM_001033381_a_at;merck-AK133867_a_at;merck-NM_009142_at;merck-NM_008037_at;merck-NM_031392_at;merck-NM_027196_at;merck-AK078489_at;merck-NM_138580_at;merck-NM_008228_s_at;merck-AK044849_s_at;merck-M83749_a_at;merck-NM_009829_a_at;merck-NM_007670_at;merck-NM_027000_at;merck-ENSMUST00000074334_at;merck-NM_139306_at;merck-NM_008713_at;merck-NM_008594_…
interphase	0.035	GO Biological Process	mouse	876	30	305	22683	2.933E-06	merck-M83749_a_at;merck-NM_009829_a_at;merck-NM_007670_at;merck-NM_008086_at;merck-NM_031166_s_at;merck-NM_009686_at;merck-NM_001002012_s_at;merck-NM_010211_at;merck-AK016742_at;merck-NM_012051_a_at;merck-NM_008317_at;merck-NM_010831_at;merck-NM_133949_at;merck-AB009691_a_at;merck-NM_133345_at;merck-NM_011835_at;merck-NM_020009_at;merck-NM_011991_at;merck-AK146952_s_at;merck-NM_134099_at;merck-NM…
interphase of mitotic cell cycle	0.037	GO Biological Process	mouse	876	29	290	22683	3.081E-06	merck-M83749_a_at;merck-NM_009829_a_at;merck-NM_007670_at;merck-NM_008086_at;merck-NM_031166_s_at;merck-NM_009686_at;merck-NM_001002012_s_at;merck-NM_010211_at;merck-AK016742_at;merck-NM_012051_a_at;merck-NM_008317_at;merck-NM_010831_at;merck-NM_133949_at;merck-AB009691_a_at;merck-NM_133345_at;merck-NM_011835_at;merck-NM_020009_at;merck-NM_011991_at;merck-AK146952_s_at;merck-NM_153547_at;merck-AK…
negative regulation of cell migration	0.041	GO Biological Process	mouse	876	20	159	22683	3.487E-06	merck-NM_010076_at;merck-NM_027000_at;merck-NM_010412_at;merck-AK164691_a_at;merck-M87276_a_at;merck-NM_011521_at;merck-AK153445_a_at;merck-NM_028712_at;merck-AK129277_at;merck-BC057447_a_at;merck-NM_010518_s_at;merck-NM_007826_at;merck-NM_008716_at;merck-AK170942_a_at;merck-AK172660_a_at;merck-NM_015802_a_at;merck-NM_011587_at;merck-NM_013749_at;merck-NM_172874_at;merck-AK189487_a_at;merck-NM_14…
negative regulation of cell death	0.042	GO Biological Process	mouse	876	63	896	22683	3.499E-06	merck-AK133867_a_at;merck-NM_009142_at;merck-NM_008228_s_at;merck-AW125844_s_at;merck-NM_011104_a_at;merck-AK017901_at;merck-NM_011406_at;merck-NM_010424_at;merck-NM_024439_s_at;merck-NM_008594_at;merck-AK189622_x_at;merck-AK189618_a_at;merck-NM_008086_at;merck-NM_144847_at;merck-NM_181748_at;merck-AK164691_a_at;merck-M87276_a_at;merck-AK134024_a_at;merck-NM_009686_at;merck-NM_008155_s_at;merck-A…
small molecule metabolic process	0.05	GO Biological Process	mouse	876	121	2094	22683	4.192E-06	merck-NM_134247_at;merck-NM_026865_at;merck-NM_010840_at;merck-NM_009479_s_at;merck-AK133867_a_at;merck-NM_199195_s_at;merck-NM_016918_at;merck-NM_021604_at;merck-AK218390_a_at;merck-NM_133806_at;merck-NM_019671_a_at;merck-NM_010076_at;merck-NM_009849_s_at;merck-AK147676_a_at;merck-NM_027000_at;merck-ENSMUST00000074334_at;merck-NM_139306_at;merck-NM_011104_a_at;merck-AK017901_at;merck-AK078601_at…
positive regulation of cell death	0.054	GO Biological Process	mouse	876	55	751	22683	4.542E-06	merck-AK133867_a_at;merck-NM_009142_at;merck-NM_021604_at;merck-NM_019671_a_at;merck-NM_011943_s_at;merck-ENSMUST00000074334_at;merck-NM_139306_at;merck-AK041057_a_at;merck-NM_016704_at;merck-NM_008713_at;merck-NM_007929_at;merck-NM_011146_s_at;merck-AK014446_at;merck-NM_027514_at;merck-NM_001033324_s_at;merck-AK164691_a_at;merck-M87276_a_at;merck-AK172455_a_at;merck-NM_009686_at;merck-AK016742_a…
regulation of anatomical structure morphogenesis	0.054	GO Biological Process	mouse	876	58	808	22683	4.61E-06	merck-NM_009142_at;merck-NM_027314_at;merck-AK078489_at;merck-AK044849_s_at;merck-AW125844_s_at;merck-AK164918_at;merck-AK041057_a_at;merck-NM_016704_at;merck-NM_008713_at;merck-NM_008086_at;merck-AK134535_a_at;merck-AK034613_a_at;merck-NM_007934_at;merck-NM_029422_s_at;merck-AK090289_at;merck-AK018177_a_at;merck-NM_029770_s_at;merck-NM_010412_at;merck-AK164691_a_at;merck-M87276_a_at;merck-NM_018…
embryonic digit morphogenesis	0.054	GO Biological Process	mouse	876	11	53	22683	4.617E-06	merck-AK078489_at;merck-NM_011657_at;merck-NM_008228_s_at;merck-NM_008086_at;merck-NM_001033324_s_at;merck-AK082900_a_at;merck-AK048009_s_at;merck-BC018425_a_at;merck-NM_008513_at;merck-NM_031177_at;merck-AK160800_a_at;merck-NM_009758_at;merck-U04672_a_at
cell cycle	0.056	GO Biological Process	mouse	876	95	1548	22683	4.714E-06	merck-NM_001033381_a_at;merck-AK133867_a_at;merck-NM_001005863_a_at;merck-NM_008655_at;merck-NM_031392_at;merck-M83749_a_at;merck-NM_009829_a_at;merck-NM_007670_at;merck-NM_027000_at;merck-NM_011104_a_at;merck-AK017901_at;merck-BY709935_a_at;merck-NM_054048_at;merck-NM_008086_at;merck-AK158761_a_at;merck-AK134535_a_at;merck-AK029266_a_at;merck-NM_031166_s_at;merck-AK164691_a_at;merck-M87276_a_at;…
heterocycle metabolic process	0.057	GO Biological Process	mouse	876	260	5278	22683	4.831E-06	merck-NM_145582_at;merck-NM_001033388_s_at;merck-NM_019716_at;merck-NM_001033381_a_at;merck-NM_021282_at;merck-NM_183275_s_at;merck-NM_010840_at;merck-NM_009479_s_at;merck-AK133867_a_at;merck-NM_021336_s_at;merck-NM_009142_at;merck-NM_027129_s_at;merck-BC050190_a_at;merck-NM_080793_at;merck-NM_008037_at;merck-NM_175174_s_at;merck-NM_016918_at;merck-NM_021604_at;merck-AK178028_a_at;merck-NM_031392…
organelle organization	0.057	GO Biological Process	mouse	876	139	2493	22683	4.881E-06	merck-NM_001033388_s_at;merck-NM_001033381_a_at;merck-NM_183275_s_at;merck-AK133867_a_at;merck-AF007552_a_at;merck-NM_009142_at;merck-BC050190_a_at;merck-NM_080793_at;merck-NM_027314_at;merck-NM_019671_a_at;merck-NM_008228_s_at;merck-AK147676_a_at;merck-NM_011104_a_at;merck-AK017901_at;merck-AK164918_at;merck-NM_001001980_a_at;merck-AK147547_s_at;merck-NM_023041_at;merck-AK052301_s_at;merck-ENSMU…
cellular aromatic compound metabolic process	0.06	GO Biological Process	mouse	876	261	5305	22683	5.065E-06	merck-NM_145582_at;merck-NM_001033388_s_at;merck-NM_019716_at;merck-NM_001033381_a_at;merck-NM_183275_s_at;merck-NM_010840_at;merck-NM_009479_s_at;merck-AK133867_a_at;merck-NM_021336_s_at;merck-NM_009142_at;merck-NM_027129_s_at;merck-BC050190_a_at;merck-NM_080793_at;merck-NM_008037_at;merck-NM_175174_s_at;merck-NM_016918_at;merck-NM_021604_at;merck-AK178028_a_at;merck-NM_031392_at;merck-NM_027196…
protein targeting	0.06	GO Biological Process	mouse	876	44	552	22683	5.089E-06	merck-AK133867_a_at;merck-NM_175429_at;merck-BC023832_a_at;merck-NM_010076_at;merck-NM_023041_at;merck-NM_180678_at;merck-BC089462_a_at;merck-NM_018780_at;merck-AK079664_a_at;merck-NM_173745_at;merck-NM_181452_at;merck-NM_020578_at;merck-AK013036_a_at;merck-NM_145122_s_at;merck-AK149102_a_at;merck-NM_010414_at;merck-AK032797_a_at;merck-NM_033601_at;merck-AK048009_s_at;merck-NM_021419_at;merck-BC0…
organic cyclic compound metabolic process	0.065	GO Biological Process	mouse	876	269	5502	22683	5.52E-06	merck-NM_145582_at;merck-NM_001033388_s_at;merck-NM_019716_at;merck-NM_001033381_a_at;merck-NM_021282_at;merck-NM_183275_s_at;merck-NM_010840_at;merck-NM_009479_s_at;merck-AK133867_a_at;merck-NM_021336_s_at;merck-NM_009142_at;merck-NM_027129_s_at;merck-BC050190_a_at;merck-NM_080793_at;merck-NM_008037_at;merck-NM_175174_s_at;merck-NM_016918_at;merck-NM_021604_at;merck-AK178028_a_at;merck-NM_031392…
tissue development	0.07	GO Biological Process	mouse	876	100	1662	22683	6.031E-06	merck-NM_172256_at;merck-AK133867_a_at;merck-NM_021604_at;merck-NM_010755_at;merck-AK078489_at;merck-NM_011657_at;merck-NM_008228_s_at;merck-AK164918_at;merck-NM_011406_at;merck-NM_009328_at;merck-NM_145492_a_at;merck-NM_001008424_at;merck-NM_010698_a_at;merck-NM_054048_at;merck-AK134535_a_at;merck-NM_011146_s_at;merck-AK018177_a_at;merck-NM_029770_s_at;merck-NM_010412_at;merck-NM_011122_at;merck…
catabolic process	0.074	GO Biological Process	mouse	876	117	2026	22683	6.356E-06	merck-NM_001033381_a_at;merck-AK133867_a_at;merck-NM_199195_s_at;merck-NM_016918_at;merck-NM_021604_at;merck-NM_031392_at;merck-NM_019671_a_at;merck-NM_010076_at;merck-NM_009849_s_at;merck-NM_030131_a_at;merck-BC002037_a_at;merck-NM_027000_at;merck-NM_011104_a_at;merck-AK017901_at;merck-AK078601_at;merck-AK160200_a_at;merck-NM_026522_at;merck-NM_008713_at;merck-NM_024439_s_at;merck-NM_007929_at;m…
negative regulation of metabolic process	0.076	GO Biological Process	mouse	876	106	1792	22683	6.539E-06	merck-NM_001033388_s_at;merck-NM_001033381_a_at;merck-AK133867_a_at;merck-NM_009142_at;merck-NM_008655_at;merck-NM_031392_at;merck-AK078489_at;merck-NM_138580_at;merck-NM_010076_at;merck-NM_008228_s_at;merck-AK044849_s_at;merck-AK147676_a_at;merck-NM_007670_at;merck-NM_027000_at;merck-ENSMUST00000074334_at;merck-NM_139306_at;merck-NM_053104_s_at;merck-NM_024439_s_at;merck-NM_007929_at;merck-NM_05…
cellular response to stress	0.083	GO Biological Process	mouse	876	78	1214	22683	7.125E-06	merck-NM_001033381_a_at;merck-AK133867_a_at;merck-NM_027129_s_at;merck-NM_019671_a_at;merck-NM_008228_s_at;merck-AW125844_s_at;merck-BC002037_a_at;merck-NM_011104_a_at;merck-AK017901_at;merck-BY709935_a_at;merck-NM_011406_at;merck-NM_024439_s_at;merck-NM_007929_at;merck-NM_016693_s_at;merck-AK020301_at;merck-NM_007453_at;merck-NM_144847_at;merck-AK029266_a_at;merck-AK134024_a_at;merck-NM_021356_a…
positive regulation of apoptotic process	0.086	GO Biological Process	mouse	876	53	726	22683	7.411E-06	merck-AK133867_a_at;merck-NM_009142_at;merck-NM_021604_at;merck-NM_019671_a_at;merck-NM_011943_s_at;merck-AK041057_a_at;merck-NM_016704_at;merck-NM_008713_at;merck-NM_007929_at;merck-NM_011146_s_at;merck-AK014446_at;merck-NM_027514_at;merck-NM_001033324_s_at;merck-AK164691_a_at;merck-M87276_a_at;merck-AK172455_a_at;merck-NM_009686_at;merck-AK016742_at;merck-NM_175035_at;merck-CJ222407_at;merck-CL…
intracellular protein kinase cascade	0.086	GO Biological Process	mouse	876	71	1075	22683	7.449E-06	merck-NM_001033381_a_at;merck-AK078489_at;merck-NM_019671_a_at;merck-NM_011943_s_at;merck-AK044849_s_at;merck-NM_011104_a_at;merck-AK017901_at;merck-NM_016693_s_at;merck-NM_178736_at;merck-BC046453_a_at;merck-AK029266_a_at;merck-NM_011014_at;merck-AF332863_a_at;merck-NM_181748_at;merck-AK164691_a_at;merck-M87276_a_at;merck-NM_021356_at;merck-NM_019491_at;merck-NM_018780_at;merck-XM_989400_at;merc…
positive regulation of cell migration	0.095	GO Biological Process	mouse	876	29	305	22683	8.263E-06	merck-NM_001033381_a_at;merck-NM_009142_at;merck-NM_010076_at;merck-NM_011104_a_at;merck-AK017901_at;merck-NM_011406_at;merck-NM_008594_at;merck-AK189622_x_at;merck-AK189618_a_at;merck-AK014446_at;merck-NM_027514_at;merck-AF332863_a_at;merck-AK164691_a_at;merck-M87276_a_at;merck-NM_011521_at;merck-AK153445_a_at;merck-NM_139300_at;merck-AK129277_at;merck-NM_008317_at;merck-NM_008576_at;merck-U7062…
glucose catabolic process	0.097	GO Biological Process	mouse	876	13	78	22683	8.396E-06	merck-NM_001033381_a_at;merck-NM_008155_s_at;merck-NM_008062_at;merck-AI462521_at;merck-AY885266_a_at;merck-NM_008288_s_at;merck-NM_145835_at;merck-NM_009075_at;merck-NM_008513_at;merck-NM_029083_at;merck-NM_010512_at;merck-BQ938751_at;merck-AK165614_at;merck-AF123533_a_at;merck-BC050264_s_at
positive regulation of cellular metabolic process	0.098	GO Biological Process	mouse	876	117	2039	22683	8.537E-06	merck-NM_001033388_s_at;merck-NM_001033381_a_at;merck-AK133867_a_at;merck-NM_009142_at;merck-NM_008037_at;merck-NM_021604_at;merck-NM_008655_at;merck-AK078489_at;merck-AK144665_at;merck-NM_010076_at;merck-NM_008228_s_at;merck-NM_011943_s_at;merck-M83749_a_at;merck-NM_009829_a_at;merck-BC002037_a_at;merck-NM_011104_a_at;merck-AK017901_at;merck-NM_007929_at;merck-NM_016693_s_at;merck-NM_008594_at;m…
