# Supplementary material for: Downstream Signaling Pathways in Mouse Adipose Tissues Following Acute In Vivo Administration of Fibroblast Growth Factor 21
Source: PLoS One. 2013 Sep 6;8(9):e73011. doi: 10.1371/journal.pone.0073011 (PMC3765203; doi:10.1371/journal.pone.0073011)
Supplement: Table S3 — Canonical pathway enrichment analysis, from the Ingenuity Pathway Analysis tool, of the FGF21 treatment-induced signature in WAT. Listed are the canonical pathways enriched in the 1129 gene set (Table S1). The gene symbols associated with each canonical pathway are shown in column E. (XLSX) [file pone.0073011.s009.xlsx]

## Sheet: Table_S3
© 2000-2013 Ingenuity Systems, Inc. All rights reserved.
Ingenuity Canonical Pathways	-log(p-value)	Ratio	No overlap with dataset	Overlap Molecules
Synaptic Long Term Depression	3.04E00	9.38E-02	145/160 (91%)	GUCY1A3,ITPR1,NOS3,PRDX6,PLA2G6,PLCE1,IGF1,PLA2G5,PLA2G4B,GUCY1A2,PRKCE,PNPLA3,PRKD3,PPP2R1B,GRIA3
Huntington's Disease Signaling	2.86E00	8.23E-02	223/243 (92%)	AKT2,HSPA1A/HSPA1B,HDAC1,ITPR1,NGF,AP2A2,HSPA2,HDAC5,PIK3R3,MTOR,GNG11,JUN,TAF4,IGF1,HTT,RCOR2,PRKCE,GOSR2,PRKD3,GNG12
UDP-N-acetyl-D-glucosamine Biosynthesis II	2.86E00	1.76E-01	14/17 (82%)	GNPNAT1,GFPT1,UAP1
p53 Signaling	2.71E00	1.15E-01	85/96 (89%)	PIK3R3,AKT2,JUN,CCND2,GADD45B,GADD45G,THBS1,HDAC1,C12orf5,GNL3,HIPK2
Triacylglycerol Biosynthesis	2.62E00	1.3E-01	40/46 (87%)	ABHD5,LPIN1,LCLAT1,DBT,DGAT1,AGPAT3
Inhibition of Angiogenesis by TSP1	2.55E00	1.54E-01	33/39 (85%)	AKT2,JUN,GUCY1A3,THBS1,GUCY1A2,NOS3
CDP-diacylglycerol Biosynthesis I	2.52E00	1.48E-01	23/27 (85%)	ABHD5,LCLAT1,AGPAT3,CDS2
TR/RXR Activation	2.5E00	1.04E-01	86/96 (90%)	PIK3R3,KLF9,UCP3,MTOR,AKT2,UCP1,BCL3,PFKP,THRSP,NCOA3
Nitric Oxide Signaling in the Cardiovascular System	2.43E00	8.8E-02	114/125 (91%)	PIK3R3,AKT2,GUCY1A3,Vegfb,PRKAA1,GUCY1A2,PRKCE,ITPR1,NOS3,PDE1A,PRKD3
Sperm Motility	2.35E00	8.45E-02	130/142 (92%)	PLA2G6,PLCE1,GUCY1A3,PLA2G4B,PLA2G5,GUCY1A2,PRKCE,PNPLA3,ITPR1,PDE1A,PRKD3,PRDX6
Integrin Signaling	2.35E00	8.17E-02	191/208 (92%)	RAP2B,PARVA,AKT2,RALA,TSPAN7,ILK,ITGA6,TSPAN2,MYLK,BCAR3,PIK3R3,TSPAN3,TLN2,RND3,ZYX,NEDD9,ITGB5
Eicosanoid Signaling	2.34E00	9.88E-02	73/81 (90%)	PLA2G6,PTGES2,PTGER3,LTC4S,PLA2G4B,PLA2G5,PNPLA3,PRDX6
VEGF Family Ligand-Receptor Interactions	2.32E00	1.07E-01	75/84 (89%)	PIK3R3,PLA2G6,AKT2,NRP2,PLA2G4B,PLA2G5,PRKCE,NOS3,PRKD3
Phosphatidylglycerol Biosynthesis II (Non-plastidic)	2.31E00	1.21E-01	29/33 (88%)	ABHD5,LCLAT1,AGPAT3,CDS2
Endothelin-1 Signaling	2.2E00	7.94E-02	174/189 (92%)	GUCY1A3,ITPR1,NOS3,PRDX6,PIK3R3,PLA2G6,JUN,PLCE1,GAB1,PLA2G4B,PLA2G5,GUCY1A2,PRKCE,PNPLA3,PRKD3
Role of MAPK Signaling in the Pathogenesis of Influenza	2.14E00	1.14E-01	62/70 (89%)	MAP2K6,PLA2G6,AKT2,PLA2G4B,PLA2G5,PNPLA3,MAP3K5,PRDX6
UDP-N-acetyl-D-galactosamine Biosynthesis II	2.13E00	1.2E-01	22/25 (88%)	GNPNAT1,GPI,UAP1
Neurotrophin/TRK Signaling	2.1E00	1.05E-01	68/76 (89%)	MAP2K6,PIK3R3,JUN,NTRK2,GAB1,NTRK3,MAP3K5,NGF
Axonal Guidance Signaling	2.02E00	6.16E-02	442/471 (94%)	GLI2,PDGFA,EPHB2,UNC5B,NGF,BRCC3,ROCK2,EFNB2,PLCE1,NFAT5,GNG11,GLI3,IGF1,BAIAP2,Vegfb,PRKCE,PSMD14,PRKD3,GNG12,AKT2,NRP2,TUBB4B,TUBA1B,PLXND1,PIK3R3,NTRK2,GLIS2,NTRK3,WNT5A
Pentose Phosphate Pathway	2.01E00	1.3E-01	20/23 (87%)	G6PD,H6PD,RPIA
CCR3 Signaling in Eosinophils	2.01E00	8.59E-02	117/128 (91%)	ROCK2,PIK3R3,PLA2G6,GNG11,PLA2G4B,PLA2G5,PRKCE,MYLK,ITPR1,PRKD3,GNG12
Salvage Pathways of Pyrimidine Ribonucleotides	2E00	8.74E-02	94/103 (91%)	MAP2K6,NME3,AKT2,MAP3K6,CDK7,PRKAA1,CSNK1A1,PRKCE,CMPK1
Branched-chain α-keto acid Dehydrogenase Complex	1.99E00	2.22E-01	7/9 (78%)	DBT,BCKDHB
PEDF Signaling	1.99E00	1.03E-01	70/78 (90%)	PPARG,ROCK2,PIK3R3,AKT2,SOD2,SRF,ZEB1,NGF
Type II Diabetes Mellitus Signaling	1.98E00	6.83E-02	150/161 (93%)	PPARG,PIK3R3,MTOR,AKT2,TNFRSF1A,PRKAA1,PRKCE,MAP3K5,INSR,PRKD3,ACSL1
Role of NFAT in Cardiac Hypertrophy	1.96E00	7.18E-02	194/209 (93%)	MAP2K6,IL6ST,AKT2,HDAC1,CSNK1A1,ITPR1,HDAC5,PIK3R3,GNG11,PLCE1,IGF1,PRKCE,SLC8A1,PRKD3,GNG12
14-3-3-mediated Signaling	1.95E00	9.09E-02	110/121 (91%)	PIK3R3,AKT2,JUN,PLCE1,TUBB4B,YWHAB,TNFRSF1A,PRKCE,MAP3K5,PRKD3,TUBA1B
Complement System	1.92E00	1.43E-01	30/35 (86%)	C1R,C4A/C4B,C1S,C6,C2
Pyrimidine Ribonucleotides Interconversion	1.89E00	1.18E-01	30/34 (88%)	NUDT5,NME3,ENTPD2,CMPK1
Acute Phase Response Signaling	1.88E00	7.78E-02	166/180 (92%)	MAP2K6,IL6ST,AKT2,TNFRSF1A,C1S,MAP3K5,RBP1,PIK3R3,C1R,C4A/C4B,MTOR,SOD2,JUN,C2
ERK/MAPK Signaling	1.84E00	7.21E-02	193/208 (93%)	PPARG,YWHAB,DUSP6,SRF,HIST2H3C (includes others),PIK3R3,PLA2G6,TLN2,DUSP9,ETS2,PLA2G5,PLA2G4B,PRKCE,DUSP4,PPP2R1B
Wnt/β-catenin Signaling	1.84E00	8E-02	161/175 (92%)	LRP5,AXIN2,AKT2,SOX12,HDAC1,CSNK1A1,ILK,JUN,TLE4,SFRP5,DKK2,PIN1,PPP2R1B,WNT5A
Stearate Biosynthesis I (Animals)	1.81E00	1.02E-01	44/49 (90%)	CYP2E1,DBT,ACOT4,ACOT7,ACSL1
Gap Junction Signaling	1.8E00	7.34E-02	164/177 (93%)	AKT2,GUCY1A3,TUBB4B,CSNK1A1,ITPR1,TUBA1B,PIK3R3,PLCE1,DRD1,LPAR1,GUCY1A2,PRKCE,PRKD3
Pentose Phosphate Pathway (Oxidative Branch)	1.78E00	1.82E-01	9/11 (82%)	G6PD,H6PD
Pyrimidine Ribonucleotides De Novo Biosynthesis	1.76E00	8.33E-02	44/48 (92%)	NUDT5,NME3,ENTPD2,CMPK1
Pyridoxal 5'-phosphate Salvage Pathway	1.7E00	9.33E-02	68/75 (91%)	MAP2K6,AKT2,MAP3K6,CDK7,PRKAA1,CSNK1A1,PRKCE
Triacylglycerol Degradation	1.7E00	1.25E-01	28/32 (88%)	ABHD5,PNPLA3,NDST1,PRDX6
NRF2-mediated Oxidative Stress Response	1.66E00	7.29E-02	178/192 (93%)	GSTA3,MAP2K6,GSTM1,MAP3K5,MAFF,PIK3R3,SOD2,JUN,ABCC1,UBE2K,PRKCE,FKBP5,PRKD3,MGST3
eNOS Signaling	1.62E00	7.24E-02	141/152 (93%)	PIK3R3,AKT2,LPAR1,GUCY1A3,HSPA1A/HSPA1B,Vegfb,PRKAA1,GUCY1A2,ITPR1,NOS3,HSPA2
Tetrapyrrole Biosynthesis II	1.62E00	1.43E-01	12/14 (86%)	UROS,ALAS1
UVB-Induced MAPK Signaling	1.61E00	1.09E-01	49/55 (89%)	PIK3R3,MTOR,JUN,HIST2H3C (includes others),PRKCE,PRKD3
Role of Osteoblasts, Osteoclasts and Chondrocytes in Rheumatoid Arthritis	1.6E00	6.67E-02	224/240 (93%)	MAP2K6,LRP5,AKT2,TNFRSF1A,CSNK1A1,ACP5,MAP3K5,SMURF1,PIK3R3,NFAT5,JUN,IGF1,BMPR1A,DKK2,SFRP5,WNT5A
HGF Signaling	1.58E00	8.49E-02	97/106 (92%)	PIK3R3,AKT2,JUN,MAP3K6,GAB1,ETS2,PRKCE,MAP3K5,PRKD3
Growth Hormone Signaling	1.57E00	9.21E-02	69/76 (91%)	PIK3R3,STAT5A,IGF1,SRF,IGFALS,PRKCE,PRKD3
AMPK Signaling	1.56E00	6.51E-02	158/169 (93%)	PIK3R3,CAB39,MTOR,AKT2,AK5,PRKAA1,PFKP,INSR,NOS3,AK2,PPP2R1B
IL-8 Signaling	1.54E00	6.73E-02	194/208 (93%)	AKT2,ROCK2,PIK3R3,MTOR,GNG11,JUN,CCND2,RND3,Vegfb,PRKCE,PRKD3,TEK,ITGB5,GNG12
EGF Signaling	1.51E00	9.68E-02	56/62 (90%)	PIK3R3,MTOR,AKT2,JUN,SRF,ITPR1
Relaxin Signaling	1.5E00	6.79E-02	151/162 (93%)	PIK3R3,AKT2,GNG11,JUN,GUCY1A3,PDE3A,GUCY1A2,NOS3,PDE1A,APEX1,GNG12
Phospholipases	1.48E00	8.96E-02	61/67 (91%)	PLA2G6,PLCE1,PLA2G4B,PLA2G5,PNPLA3,PRDX6
Germ Cell-Sertoli Cell Junction Signaling	1.46E00	7.27E-02	153/165 (93%)	MAP2K6,PIK3R3,MAP3K6,RND3,TUBB4B,TNFRSF1A,ITGA6,ILK,MLLT4,ZYX,MAP3K5,TUBA1B
LPS-stimulated MAPK Signaling	1.45E00	8.54E-02	75/82 (91%)	MAP2K6,PIK3R3,JUN,SRF,PRKCE,MAP3K5,PRKD3
PI3K/AKT Signaling	1.43E00	6.94E-02	134/144 (93%)	PIK3R3,MTOR,AKT2,GAB1,YWHAB,ILK,MAP3K5,NOS3,PPP2R1B,MCL1
Valine Degradation I	1.41E00	8.57E-02	32/35 (91%)	BCAT1,DBT,BCKDHB
Sertoli Cell-Sertoli Cell Junction Signaling	1.41E00	6.63E-02	183/196 (93%)	AKT2,GUCY1A3,MAP3K6,TUBB4B,TNFRSF1A,ILK,MLLT4,YBX3,MAP3K5,NOS3,TUBA1B,JUN,GUCY1A2
Phospholipase C Signaling	1.37E00	6.08E-02	247/263 (94%)	RALA,HDAC1,ARHGEF17,ITPR1,HDAC5,PLA2G6,NFAT5,GNG11,PLCE1,RND3,PLA2G5,PLA2G4B,PRKCE,PRKD3,GNG12,RALGDS
HER-2 Signaling in Breast Cancer	1.37E00	8.75E-02	73/80 (91%)	PIK3R3,AKT2,PRKCE,MAP3K5,PARD3,PRKD3,ITGB5
Fc Epsilon RI Signaling	1.37E00	7.69E-02	108/117 (92%)	MAP2K6,PIK3R3,PLA2G6,AKT2,GAB1,PLA2G4B,PLA2G5,PRKCE,PRKD3
Cell Cycle: G1/S Checkpoint Regulation	1.32E00	8.96E-02	61/67 (91%)	CCND2,PAK1IP1,HDAC1,GNL3,CDKN2B,HDAC5
GABA Receptor Signaling	1.32E00	8.93E-02	51/56 (91%)	AP2B1,GABRR2,UBQLN1,SLC6A13,AP2A2
Glioma Signaling	1.31E00	7.14E-02	104/112 (93%)	PIK3R3,MTOR,AKT2,IGF1,PDGFA,PRKCE,PRKD3,CDKN2B
Estrogen-Dependent Breast Cancer Signaling	1.29E00	8.22E-02	67/73 (92%)	PIK3R3,STAT5A,AKT2,JUN,IGF1,HSD17B12
DNA Methylation and Transcriptional Repression Signaling	1.29E00	1.3E-01	20/23 (87%)	DNMT3A,CHD4,HDAC1
GADD45 Signaling	1.29E00	1.3E-01	20/23 (87%)	CCND2,GADD45B,GADD45G
NF-κB Signaling	1.29E00	6.9E-02	162/174 (93%)	MAP2K6,PIK3R3,AKT2,NTRK2,BMPR1A,TNFRSF1A,NTRK3,HDAC1,INSR,NGF,DDR1,TAB3
Corticotropin Releasing Hormone Signaling	1.29E00	6.52E-02	129/138 (93%)	JUN,GLI2,GLI3,GUCY1A3,GUCY1A2,PRKCE,ITPR1,NOS3,PRKD3
Antioxidant Action of Vitamin C	1.29E00	7.41E-02	100/108 (93%)	PLA2G6,STAT5A,PLCE1,PLA2G4B,PLA2G5,PNPLA3,NXN,PRDX6
IGF-1 Signaling	1.27E00	7.62E-02	97/105 (92%)	PIK3R3,IGFBP4,AKT2,JUN,IGF1,YWHAB,SRF,IGFBP5
Angiopoietin Signaling	1.24E00	8.11E-02	68/74 (92%)	PIK3R3,STAT5A,AKT2,NOS3,TEK,TIE1
RhoA Signaling	1.21E00	7.5E-02	111/120 (93%)	ROCK2,IGF1,LPAR1,NRP2,RND3,BAIAP2,SEPT4,MYLK,DLC1
PTEN Signaling	1.21E00	6.77E-02	124/133 (93%)	PIK3R3,AKT2,NTRK2,BMPR1A,NTRK3,ILK,INSR,BCL2L11,DDR1
CXCR4 Signaling	1.21E00	6.47E-02	159/170 (94%)	ROCK2,PIK3R3,AKT2,GNG11,JUN,RND3,PRKCE,ITPR1,ELMO2,PRKD3,GNG12
Neuropathic Pain Signaling In Dorsal Horn Neurons	1.2E00	7.41E-02	100/108 (93%)	PIK3R3,PLCE1,NTRK2,PRKCE,ITPR1,KCNH2,PRKD3,GRIA3
mTOR Signaling	1.19E00	6.16E-02	198/211 (94%)	AKT2,DDIT4,FKBP1A,EIF4G1,PIK3R3,MTOR,RND3,Vegfb,PRKAA1,PRKCE,INSR,PPP2R1B,PRKD3
Heme Biosynthesis II	1.19E00	8.33E-02	22/24 (92%)	UROS,ALAS1
Erythropoietin Signaling	1.19E00	7.69E-02	72/78 (92%)	PIK3R3,STAT5A,AKT2,JUN,PRKCE,PRKD3
Cholecystokinin/Gastrin-mediated Signaling	1.18E00	7.55E-02	98/106 (92%)	ROCK2,MAP2K6,JUN,RND3,SRF,PRKCE,ITPR1,PRKD3
RAR Activation	1.17E00	6.32E-02	178/190 (94%)	PIK3R3,STAT5A,AKT2,JUN,TAF4,CDK7,PRKCE,MAP3K5,NRIP1,PRKD3,ZBTB16,RBP1
Macropinocytosis Signaling	1.16E00	7.89E-02	70/76 (92%)	PIK3R3,PDGFA,PRKCE,NGF,PRKD3,ITGB5
p70S6K Signaling	1.16E00	6.92E-02	121/130 (93%)	PIK3R3,MTOR,AKT2,PLCE1,YWHAB,PRKCE,BCAP31,PPP2R1B,PRKD3
Dolichyl-diphosphooligosaccharide Biosynthesis	1.11E00	5E-02	38/40 (95%)	ALG3,DPAGT1
IL-3 Signaling	1.09E00	8.11E-02	68/74 (92%)	PIK3R3,STAT5A,AKT2,JUN,PRKCE,PRKD3
Epoxysqualene Biosynthesis	1.08E00	1.11E-01	8/9 (89%)	FDFT1
Guanine and Guanosine Salvage I	1.08E00	1.11E-01	8/9 (89%)	HPRT1
Proline Degradation	1.08E00	1.43E-01	6/7 (86%)	PRODH
L-DOPA Degradation	1.08E00	7.69E-02	12/13 (92%)	COMT
Glutamate Biosynthesis II	1.08E00	1.43E-01	6/7 (86%)	GLUD1
Glutamate Degradation X	1.08E00	1.43E-01	6/7 (86%)	GLUD1
Thrombopoietin Signaling	1.08E00	7.94E-02	58/63 (92%)	PIK3R3,STAT5A,JUN,PRKCE,PRKD3
Virus Entry via Endocytic Pathways	1.07E00	7.07E-02	92/99 (93%)	PIK3R3,AP2B1,ITGA6,PRKCE,PRKD3,AP2A2,ITGB5
Thyroid Cancer Signaling	1.05E00	9.52E-02	38/42 (90%)	PPARG,NTRK2,NTRK3,NGF
Ubiquinol-10 Biosynthesis (Eukaryotic)	1.05E00	6.9E-02	27/29 (93%)	CYP2E1,BCKDHB
Acyl-CoA Hydrolysis	1.05E00	1.33E-01	13/15 (87%)	ACOT4,ACOT7
Oleate Biosynthesis II (Animals)	1.05E00	1.11E-01	16/18 (89%)	UFSP2,CYB5A
Molecular Mechanisms of Cancer	1.04E00	5.25E-02	361/381 (95%)	MAP2K6,RAP2B,LRP5,AKT2,RALA,ARHGEF17,MAP3K5,CDKN2B,PIK3R3,JUN,CCND2,GAB1,RND3,BMPR1A,PRKCE,HIPK2,PRKD3,RALGDS,BCL2L11,WNT5A
Colorectal Cancer Metastasis Signaling	1.03E00	5.73E-02	247/262 (94%)	IL6ST,LRP5,AKT2,PTGER3,TNFRSF1A,ADRBK2,MMP24,PIK3R3,GNG11,JUN,RND3,Vegfb,GNG12,RALGDS,WNT5A
NF-κB Activation by Viruses	1.02E00	7.23E-02	77/83 (93%)	PIK3R3,AKT2,ITGA6,PRKCE,PRKD3,ITGB5
MIF Regulation of Innate Immunity	1.02E00	8E-02	46/50 (92%)	PLA2G6,JUN,PLA2G4B,PLA2G5
Cellular Effects of Sildenafil (Viagra)	1E00	6.04E-02	140/149 (94%)	PLCE1,GUCY1A3,PDE3A,GUCY1A2,MYLK,ITPR1,NOS3,KCNH2,PDE1A
Role of Macrophages, Fibroblasts and Endothelial Cells in Rheumatoid Arthritis	9.96E-01	5.36E-02	318/336 (95%)	IL6ST,MAP2K6,LRP5,AKT2,TNFRSF1A,PDGFA,CSNK1A1,PIK3R3,ROCK2,NFAT5,JUN,PLCE1,Vegfb,DKK2,PRKCE,SFRP5,PRKD3,WNT5A
ILK Signaling	9.89E-01	6.19E-02	182/194 (94%)	MAP2K6,PIK3R3,MTOR,PARVA,AKT2,JUN,RND3,TNFRSF1A,Vegfb,ILK,PPP2R1B,ITGB5
PPAR Signaling	9.78E-01	6.67E-02	98/105 (93%)	PPARG,STAT5A,JUN,PDGFA,TNFRSF1A,INSR,NRIP1
VDR/RXR Activation	9.43E-01	7.41E-02	75/81 (93%)	LRP5,PDGFA,PRKCE,IGFBP5,PRKD3,NCOA3
Glutathione-mediated Detoxification	9.42E-01	6.82E-02	41/44 (93%)	GSTA3,GSTM1,MGST3
Superpathway of Citrulline Metabolism	9.31E-01	5.26E-02	36/38 (95%)	PRODH,NOS3
Human Embryonic Stem Cell Pluripotency	9.3E-01	5.73E-02	148/157 (94%)	PIK3R3,S1PR3,AKT2,NTRK2,BMPR1A,PDGFA,NTRK3,NGF,WNT5A
IL-6 Signaling	9.17E-01	6.45E-02	116/124 (94%)	MAP2K6,PIK3R3,IL6ST,AKT2,JUN,TNFRSF1A,SRF,MCL1
Cardiac β-adrenergic Signaling	9.15E-01	5.7E-02	149/158 (94%)	GNG11,PPP1R1A,ADRBK2,PDE3A,SLC8A1,PDE1A,PPP2R1B,APEX1,GNG12
Glutathione Biosynthesis	9.13E-01	9.09E-02	10/11 (91%)	GSS
Spermidine Biosynthesis I	9.13E-01	1.25E-01	7/8 (88%)	SRM
Ceramide Signaling	9.04E-01	6.74E-02	83/89 (93%)	PIK3R3,S1PR3,AKT2,JUN,TNFRSF1A,PPP2R1B
Cyclins and Cell Cycle Regulation	9.04E-01	6.67E-02	84/90 (93%)	CCND2,CDK7,HDAC1,PPP2R1B,CDKN2B,HDAC5
p38 MAPK Signaling	8.87E-01	6.78E-02	110/118 (93%)	MAP2K6,PLA2G6,TNFRSF1A,PLA2G4B,PLA2G5,SRF,HIST2H3C (includes others),MAP3K5
Protein Kinase A Signaling	8.75E-01	5.24E-02	380/401 (95%)	YWHAB,DUSP6,PDE3A,HIST2H3C (includes others),MYLK,ITPR1,PDE1A,NOS3,ROCK2,DUSP9,NFAT5,GNG11,PLCE1,GLI3,EYA3,PRKCE,DUSP4,DUSP18,PRKD3,APEX1,GNG12
Sonic Hedgehog Signaling	8.75E-01	8.82E-02	31/34 (91%)	GLI2,GLIS2,GLI3
Antiproliferative Role of Somatostatin Receptor 2	8.68E-01	6.94E-02	67/72 (93%)	PIK3R3,GNG11,GUCY1A3,GUCY1A2,GNG12
ERK5 Signaling	8.68E-01	7.58E-02	61/66 (92%)	IL6ST,GAB1,YWHAB,NGF,WNK1
B Cell Receptor Signaling	8.53E-01	5.85E-02	161/171 (94%)	MAP2K6,PIK3R3,MTOR,AKT2,NFAT5,JUN,MAP3K6,GAB1,PAG1,MAP3K5
TGF-β Signaling	8.5E-01	6.74E-02	83/89 (93%)	MAP2K6,JUN,BMPR1A,HDAC1,INHBB,SMURF1
Atherosclerosis Signaling	8.43E-01	5.84E-02	129/137 (94%)	PLA2G6,PDGFA,PLA2G4B,PLA2G5,PNPLA3,F3,PRDX6,TNFRSF12A
Glucocorticoid Receptor Signaling	8.34E-01	5.1E-02	279/294 (95%)	STAT5A,AKT2,HSPA1A/HSPA1B,CDK7,HSPA2,NCOA3,PIK3R3,NFAT5,JUN,TAF4,ANXA1,PRKAA1,NR3C2,NRIP1,FKBP5
P2Y Purigenic Receptor Signaling Pathway	8.29E-01	5.67E-02	133/141 (94%)	PIK3R3,AKT2,GNG11,JUN,PLCE1,PRKCE,PRKD3,GNG12
HIF1α Signaling	8.27E-01	6.48E-02	101/108 (94%)	PIK3R3,AKT2,JUN,Vegfb,NOS3,APEX1,MMP24
ErbB Signaling	8.15E-01	6.9E-02	81/87 (93%)	MAP2K6,PIK3R3,MTOR,JUN,PRKCE,PRKD3
Dopamine-DARPP32 Feedback in cAMP Signaling	8.04E-01	5.38E-02	176/186 (95%)	PLCE1,DRD1,GUCY1A3,KCNJ15,GUCY1A2,CSNK1A1,PRKCE,ITPR1,PPP2R1B,PRKD3
FGF Signaling	7.98E-01	6.52E-02	86/92 (93%)	MAP2K6,PIK3R3,AKT2,GAB1,MAP3K5,ITPR1
Cardiac Hypertrophy Signaling	7.97E-01	5.26E-02	234/247 (95%)	MAP2K6,MAP3K6,SRF,MAP3K5,ROCK2,PIK3R3,MTOR,GNG11,JUN,PLCE1,IGF1,RND3,GNG12
Retinoate Biosynthesis II	7.97E-01	1.11E-01	8/9 (89%)	RBP1
2-ketoglutarate Dehydrogenase Complex	7.97E-01	1.11E-01	8/9 (89%)	DLST
Heme Degradation	7.97E-01	9.09E-02	10/11 (91%)	BLVRA
Serine Biosynthesis	7.97E-01	7.69E-02	12/13 (92%)	PSAT1
1,25-dihydroxyvitamin D3 Biosynthesis	7.97E-01	9.09E-02	10/11 (91%)	POR
α-tocopherol Degradation	7.97E-01	1E-01	9/10 (90%)	CYP4F3
N-acetylglucosamine Degradation II	7.97E-01	8.33E-02	11/12 (92%)	NAGK
Tyrosine Biosynthesis IV	7.97E-01	1.25E-01	7/8 (88%)	PCBD2
Glutathione Redox Reactions I	7.92E-01	8.33E-02	22/24 (92%)	PRDX6,MGST3
γ-linolenate Biosynthesis II (Animals)	7.92E-01	8.33E-02	22/24 (92%)	CYB5A,ACSL1
MIF-mediated Glucocorticoid Regulation	7.86E-01	7.14E-02	39/42 (93%)	PLA2G6,PLA2G4B,PLA2G5
RANK Signaling in Osteoclasts	7.82E-01	6.32E-02	89/95 (94%)	MAP2K6,PIK3R3,AKT2,JUN,MAP3K6,MAP3K5
Clathrin-mediated Endocytosis Signaling	7.82E-01	5.61E-02	185/196 (94%)	MYO6,PIK3R3,AP2B1,IGF1,EPHB2,PDGFA,Vegfb,SH3KBP1,AP2A2,MYO1E,ITGB5
Epithelial Adherens Junction Signaling	7.7E-01	6.08E-02	139/148 (94%)	DLL1,AKT2,NOTCH3,TUBB4B,BAIAP2,MLLT4,ZYX,PARD3,TUBA1B
Pancreatic Adenocarcinoma Signaling	7.68E-01	5.83E-02	113/120 (94%)	PIK3R3,AKT2,RALA,CYP2E1,Vegfb,CDKN2B,RALGDS
NGF Signaling	7.68E-01	5.88E-02	112/119 (94%)	ROCK2,PIK3R3,AKT2,MAP3K6,GAB1,MAP3K5,NGF
CD27 Signaling in Lymphocytes	7.68E-01	7.02E-02	53/57 (93%)	MAP2K6,JUN,MAP3K6,MAP3K5
Neuregulin Signaling	7.66E-01	5.88E-02	96/102 (94%)	PIK3R3,STAT5A,MTOR,AKT2,PRKCE,PRKD3
α-Adrenergic Signaling	7.66E-01	5.61E-02	101/107 (94%)	GNG11,PRKCE,ITPR1,SLC8A1,PRKD3,GNG12
IL-9 Signaling	7.58E-01	7.5E-02	37/40 (93%)	PIK3R3,STAT5A,BCL3
G Protein Signaling Mediated by Tubby	7.58E-01	6.98E-02	40/43 (93%)	GNG11,INSR,GNG12
Glioblastoma Multiforme Signaling	7.58E-01	5.45E-02	156/165 (95%)	PIK3R3,MTOR,AKT2,PLCE1,IGF1,RND3,PDGFA,ITPR1,WNT5A
CCR5 Signaling in Macrophages	7.53E-01	5.21E-02	91/96 (95%)	GNG11,JUN,PRKCE,PRKD3,GNG12
Melatonin Signaling	7.53E-01	6.41E-02	73/78 (94%)	MAP2K6,PLCE1,RORA,PRKCE,PRKD3
Endoplasmic Reticulum Stress Pathway	7.52E-01	1.11E-01	16/18 (89%)	XBP1,MAP3K5
Gαq Signaling	7.47E-01	5.33E-02	160/169 (95%)	ROCK2,PIK3R3,AKT2,GNG11,RND3,PRKCE,ITPR1,PRKD3,GNG12
fMLP Signaling in Neutrophils	7.4E-01	5.38E-02	123/130 (95%)	PIK3R3,NFAT5,GNG11,PRKCE,ITPR1,PRKD3,GNG12
tRNA Splicing	7.32E-01	6.52E-02	43/46 (93%)	PDE3A,PDE1A,APEX1
IL-2 Signaling	7.27E-01	6.9E-02	54/58 (93%)	PIK3R3,STAT5A,AKT2,JUN
Sphingosine-1-phosphate Signaling	7.27E-01	5.79E-02	114/121 (94%)	PIK3R3,S1PR3,AKT2,PLCE1,RND3,PDGFA,ACER2
Thrombin Signaling	7.19E-01	5.29E-02	197/208 (95%)	ROCK2,PIK3R3,AKT2,GNG11,PLCE1,RND3,PRKCE,MYLK,ITPR1,PRKD3,GNG12
Role of Tissue Factor in Cancer	7.13E-01	6.03E-02	109/116 (94%)	PIK3R3,STAT5A,MTOR,AKT2,ITGA6,F3,ITGB5
CMP-N-acetylneuraminate Biosynthesis I (Eukaryotes)	7.09E-01	5.56E-02	17/18 (94%)	NAGK
Citrulline-Nitric Oxide Cycle	7.09E-01	6.25E-02	15/16 (94%)	NOS3
Phenylalanine Degradation I (Aerobic)	7.09E-01	8.33E-02	11/12 (92%)	PCBD2
Acetate Conversion to Acetyl-CoA	7.09E-01	9.09E-02	10/11 (91%)	ACSL1
VEGF Signaling	7.05E-01	5.77E-02	98/104 (94%)	EIF1AY,ROCK2,PIK3R3,AKT2,Vegfb,NOS3
Prolactin Signaling	7.02E-01	6.25E-02	75/80 (94%)	PIK3R3,STAT5A,JUN,PRKCE,PRKD3
Androgen Signaling	7E-01	4.83E-02	138/145 (95%)	GNG11,JUN,SHBG,CDK7,PRKCE,PRKD3,GNG12
Breast Cancer Regulation by Stathmin1	6.99E-01	5.26E-02	198/209 (95%)	ROCK2,PIK3R3,GNG11,TUBB4B,PRKCE,ARHGEF17,ITPR1,PPP2R1B,PRKD3,TUBA1B,GNG12
Fcγ Receptor-mediated Phagocytosis in Macrophages and Monocytes	6.91E-01	5.88E-02	96/102 (94%)	PIK3R3,PLA2G6,AKT2,TLN2,PRKCE,PRKD3
HMGB1 Signaling	6.91E-01	6.06E-02	93/99 (94%)	MAP2K6,PIK3R3,AKT2,JUN,RND3,TNFRSF1A
Caveolar-mediated Endocytosis Signaling	6.86E-01	5.88E-02	80/85 (94%)	COPZ1,ITGA6,INSR,ITGB5,COPG1
Ephrin B Signaling	6.86E-01	6.1E-02	77/82 (94%)	ROCK2,EFNB2,GNG11,EPHB2,GNG12
IL-4 Signaling	6.86E-01	6.33E-02	74/79 (94%)	PIK3R3,MTOR,AKT2,NFAT5,NR3C2
Mouse Embryonic Stem Cell Pluripotency	6.63E-01	6.06E-02	93/99 (94%)	PIK3R3,IL6ST,ID1,AKT2,BMPR1A,ID4
SAPK/JNK Signaling	6.63E-01	5.83E-02	97/103 (94%)	PIK3R3,GNG11,JUN,GAB1,DUSP4,MAP3K5
Estrogen Biosynthesis	6.61E-01	6.12E-02	46/49 (94%)	POR,CYP2E1,HSD17B12
Notch Signaling	6.61E-01	6.98E-02	40/43 (93%)	DLL1,NOTCH3,DTX3
D-myo-inositol-5-phosphate Metabolism	6.42E-01	5.03E-02	151/159 (95%)	PPFIA1,NUDT5,PLCE1,TMEM55B,PPP1R1A,DUSP18,ACP5,PPP4R1
Acute Myeloid Leukemia Signaling	6.39E-01	6.1E-02	77/82 (94%)	MAP2K6,PIK3R3,STAT5A,MTOR,AKT2
Arginine Biosynthesis IV	6.39E-01	4.17E-02	23/24 (96%)	GLUD1
Superpathway of Serine and Glycine Biosynthesis I	6.39E-01	5.56E-02	17/18 (94%)	PSAT1
Thioredoxin Pathway	6.39E-01	1.25E-01	7/8 (88%)	NXN
Pentose Phosphate Pathway (Non-oxidative Branch)	6.39E-01	7.69E-02	12/13 (92%)	RPIA
Acetyl-CoA Biosynthesis I (Pyruvate Dehydrogenase Complex)	6.39E-01	9.09E-02	10/11 (91%)	DBT
Superoxide Radicals Degradation	6.39E-01	1.25E-01	7/8 (88%)	SOD2
Adenine and Adenosine Salvage III	6.39E-01	6.25E-02	15/16 (94%)	HPRT1
Ceramide Degradation	6.39E-01	7.14E-02	13/14 (93%)	ACER2
Pregnenolone Biosynthesis	6.39E-01	7.69E-02	12/13 (92%)	CYP2E1
GDP-mannose Biosynthesis	6.39E-01	7.69E-02	12/13 (92%)	GPI
Production of Nitric Oxide and Reactive Oxygen Species in Macrophages	6.35E-01	4.74E-02	201/211 (95%)	PIK3R3,AKT2,JUN,MAP3K6,RND3,TNFRSF1A,PRKCE,MAP3K5,PPP2R1B,PRKD3
Myc Mediated Apoptosis Signaling	6.34E-01	6.67E-02	56/60 (93%)	PIK3R3,AKT2,IGF1,YWHAB
Calcium Signaling	6.25E-01	4.69E-02	203/213 (95%)	RAP2B,NFAT5,HDAC1,ITPR1,SLC8A1,TRPC3,SLC24A6,ATP2B4,HDAC5,GRIA3
Polyamine Regulation in Colon Cancer	6.2E-01	6.9E-02	27/29 (93%)	PPARG,PSME3
Aryl Hydrocarbon Receptor Signaling	6.1E-01	4.94E-02	154/162 (95%)	GSTA3,GSTM1,JUN,CCND2,NFIC,NRIP1,NCOA3,MGST3
TCA Cycle II (Eukaryotic)	5.92E-01	4.88E-02	39/41 (95%)	DLST,IDH3A
Telomerase Signaling	5.86E-01	5.77E-02	98/104 (94%)	PIK3R3,AKT2,ETS2,HDAC1,PPP2R1B,HDAC5
Gαi Signaling	5.81E-01	5.22E-02	127/134 (95%)	S1PR3,GNG11,RALA,LPAR1,PTGER3,RALGDS,GNG12
UVC-Induced MAPK Signaling	5.78E-01	7.14E-02	39/42 (93%)	JUN,PRKCE,PRKD3
Calcium-induced T Lymphocyte Apoptosis	5.69E-01	5.71E-02	66/70 (94%)	HDAC1,PRKCE,ITPR1,PRKD3
IL-22 Signaling	5.66E-01	8E-02	23/25 (92%)	STAT5A,AKT2
Glycolysis I	5.66E-01	4.88E-02	39/41 (95%)	GPI,PFKP
Cell Cycle: G2/M DNA Damage Checkpoint Regulation	5.41E-01	6.12E-02	46/49 (94%)	YWHAB,CDK7,CKS1B
Role of JAK family kinases in IL-6-type Cytokine Signaling	5.41E-01	7.41E-02	25/27 (93%)	IL6ST,STAT5A
Sphingosine and Sphingosine-1-phosphate Metabolism	5.32E-01	4.76E-02	20/21 (95%)	ACER2
Citrulline Biosynthesis	5.32E-01	3.85E-02	25/26 (96%)	PRODH
Estrogen Receptor Signaling	5.29E-01	5.15E-02	129/136 (95%)	MED12L,TAF4,CDK7,HIST2H3C (includes others),RBFOX2,NRIP1,NCOA3
Lipid Antigen Presentation by CD1	5.17E-01	6.9E-02	27/29 (93%)	AP2B1,AP2A2
Bupropion Degradation	5.17E-01	6.06E-02	31/33 (94%)	POR,CYP2E1
G-Protein Coupled Receptor Signaling	5.16E-01	4.73E-02	262/275 (95%)	AKT2,PTGER3,PDE3A,DUSP6,PDE1A,PIK3R3,S1PR3,DUSP9,DRD1,LPAR1,PRKCE,DUSP4,APEX1
GNRH Signaling	5E-01	4.61E-02	145/152 (95%)	MAP2K6,JUN,MAP3K6,PRKCE,MAP3K5,ITPR1,PRKD3
PXR/RXR Activation	4.98E-01	4.6E-02	83/87 (95%)	GSTM1,AKT2,INSR,ALAS1
JAK/Stat Signaling	4.98E-01	5.71E-02	66/70 (94%)	PIK3R3,STAT5A,MTOR,AKT2
CDK5 Signaling	4.96E-01	5.26E-02	90/95 (95%)	NTRK2,DRD1,ITGA6,NGF,PPP2R1B
Apoptosis Signaling	4.96E-01	5.26E-02	90/95 (95%)	TNFRSF1A,PRKCE,MAP3K5,BCL2L11,MCL1
Aldosterone Signaling in Epithelial Cells	4.95E-01	4.76E-02	160/168 (95%)	PIK3R3,PLCE1,HSPA1A/HSPA1B,PRKCE,NR3C2,ITPR1,PRKD3,HSPA2
Acetone Degradation I (to Methylglyoxal)	4.95E-01	5.56E-02	34/36 (94%)	POR,CYP2E1
Prostanoid Biosynthesis	4.9E-01	6.67E-02	14/15 (93%)	PTGES2
Leucine Degradation I	4.9E-01	3.85E-02	25/26 (96%)	BCAT1
Histidine Degradation VI	4.9E-01	5E-02	19/20 (95%)	CYP2E1
Folate Transformations I	4.9E-01	3.12E-02	31/32 (97%)	MTHFR
Tight Junction Signaling	4.87E-01	4.97E-02	153/161 (95%)	AKT2,JUN,TNFRSF1A,MLLT4,YBX3,MYLK,PPP2R1B,SMURF1
CREB Signaling in Neurons	4.85E-01	4.37E-02	197/206 (96%)	PIK3R3,AKT2,GNG11,PLCE1,PRKCE,ITPR1,PRKD3,GNG12,GRIA3
GDNF Family Ligand-Receptor Interactions	4.84E-01	5.48E-02	69/73 (95%)	PIK3R3,JUN,GAB1,ITPR1
Remodeling of Epithelial Adherens Junctions	4.84E-01	5.88E-02	64/68 (94%)	RALA,TUBB4B,ZYX,TUBA1B
G Beta Gamma Signaling	4.84E-01	4.24E-02	113/118 (96%)	AKT2,GNG11,PRKCE,PRKD3,GNG12
Role of NANOG in Mammalian Embryonic Stem Cell Pluripotency	4.77E-01	5.17E-02	110/116 (95%)	PIK3R3,IL6ST,AKT2,GAB1,BMPR1A,WNT5A
Retinol Biosynthesis	4.76E-01	5.17E-02	55/58 (95%)	ABHD5,PNPLA3,RBP1
Cell Cycle Control of Chromosomal Replication	4.74E-01	6.25E-02	30/32 (94%)	CDK7,ORC6
IL-12 Signaling and Production in Macrophages	4.64E-01	4.49E-02	149/156 (96%)	PPARG,PIK3R3,AKT2,JUN,IL12RB1,PRKCE,PRKD3
Renal Cell Carcinoma Signaling	4.59E-01	5.41E-02	70/74 (95%)	PIK3R3,AKT2,JUN,GAB1
Calcium Transport I	4.53E-01	7.14E-02	13/14 (93%)	ATP2B4
Ketolysis	4.53E-01	5.26E-02	18/19 (95%)	OXCT1
CTLA4 Signaling in Cytotoxic T Lymphocytes	4.52E-01	5.1E-02	93/98 (95%)	PIK3R3,AP2B1,AKT2,PPP2R1B,AP2A2
Small Cell Lung Cancer Signaling	4.47E-01	4.49E-02	85/89 (96%)	PIK3R3,AKT2,CKS1B,CDKN2B
Role of p14/p19ARF in Tumor Suppression	4.36E-01	6.25E-02	30/32 (94%)	PIK3R3,POLR3D
IL-17 Signaling	4.36E-01	5.41E-02	70/74 (95%)	MAP2K6,PIK3R3,AKT2,JUN
Basal Cell Carcinoma Signaling	4.36E-01	5.33E-02	71/75 (95%)	GLI2,GLIS2,GLI3,WNT5A
Amyloid Processing	4.32E-01	5.36E-02	53/56 (95%)	AKT2,CSNK1A1,PRKCE
Chronic Myeloid Leukemia Signaling	4.31E-01	4.76E-02	100/105 (95%)	PIK3R3,STAT5A,AKT2,HDAC1,HDAC5
Hereditary Breast Cancer Signaling	4.3E-01	4.69E-02	122/128 (95%)	PIK3R3,AKT2,GADD45B,GADD45G,HDAC1,HDAC5
3-phosphoinositide Degradation	4.3E-01	4.38E-02	153/160 (96%)	PPFIA1,NUDT5,TMEM55B,PPP1R1A,DUSP18,ACP5,PPP4R1
Hepatic Fibrosis / Hepatic Stellate Cell Activation	4.22E-01	4.79E-02	139/146 (95%)	IGFBP4,IGF1,CYP2E1,PDGFA,TNFRSF1A,Vegfb,IGFBP5
Mineralocorticoid Biosynthesis	4.2E-01	4.55E-02	21/22 (95%)	Cyp2d22
CNTF Signaling	4.19E-01	5.45E-02	52/55 (95%)	PIK3R3,IL6ST,MTOR
Endometrial Cancer Signaling	4.19E-01	5.26E-02	54/57 (95%)	PIK3R3,AKT2,ILK
4-1BB Signaling in T Lymphocytes	4.18E-01	5.56E-02	34/36 (94%)	JUN,MAP3K5
Gα12/13 Signaling	4.12E-01	4.72E-02	121/127 (95%)	ROCK2,PIK3R3,AKT2,JUN,LPAR1,MAP3K5
Signaling by Rho Family GTPases	4.11E-01	4.33E-02	243/254 (96%)	ROCK2,PIK3R3,GNG11,JUN,RND3,BAIAP2,SEPT4,ARHGEF17,MYLK,PARD3,GNG12
Superpathway of Inositol Phosphate Compounds	4.04E-01	3.91E-02	221/230 (96%)	PIK3R3,PPFIA1,NUDT5,PLCE1,TMEM55B,PPP1R1A,DUSP18,ACP5,PPP4R1
FLT3 Signaling in Hematopoietic Progenitor Cells	4.02E-01	5.19E-02	73/77 (95%)	PIK3R3,STAT5A,MTOR,AKT2
Leptin Signaling in Obesity	4.02E-01	4.76E-02	80/84 (95%)	PIK3R3,AKT2,PLCE1,PDE3A
Synaptic Long Term Potentiation	3.95E-01	4.62E-02	124/130 (95%)	PLCE1,PPP1R1A,PRKCE,ITPR1,PRKD3,GRIA3
Glycogen Degradation III	3.91E-01	5.56E-02	17/18 (94%)	GAA
NAD Phosphorylation and Dephosphorylation	3.91E-01	5.26E-02	18/19 (95%)	ACP5
Purine Nucleotides De Novo Biosynthesis II	3.91E-01	2.38E-02	41/42 (98%)	GMPS
Guanosine Nucleotides Degradation III	3.91E-01	4.55E-02	21/22 (95%)	GDA
Glucocorticoid Biosynthesis	3.91E-01	4.55E-02	21/22 (95%)	Cyp2d22
D-myo-inositol (1,4,5,6)-Tetrakisphosphate Biosynthesis	3.87E-01	4.23E-02	136/142 (96%)	PPFIA1,NUDT5,PPP1R1A,DUSP18,ACP5,PPP4R1
D-myo-inositol (3,4,5,6)-tetrakisphosphate Biosynthesis	3.87E-01	4.23E-02	136/142 (96%)	PPFIA1,NUDT5,PPP1R1A,DUSP18,ACP5,PPP4R1
TWEAK Signaling	3.85E-01	5.26E-02	36/38 (95%)	BAG4,TNFRSF12A
PDGF Signaling	3.82E-01	4.71E-02	81/85 (95%)	PIK3R3,JUN,PDGFA,SRF
Circadian Rhythm Signaling	3.69E-01	5.26E-02	36/38 (95%)	ARNTL,NR1D1
Oncostatin M Signaling	3.69E-01	5.71E-02	33/35 (94%)	IL6ST,STAT5A
Actin Nucleation by ARP-WASP Complex	3.69E-01	4.55E-02	63/66 (95%)	ROCK2,RND3,BAIAP2
Paxillin Signaling	3.67E-01	4.46E-02	107/112 (96%)	PIK3R3,PARVA,TLN2,ITGA6,ITGB5
Assembly of RNA Polymerase III Complex	3.65E-01	6.25E-02	15/16 (94%)	POLR3D
Fatty Acid Activation	3.65E-01	5.26E-02	18/19 (95%)	ACSL1
Cholesterol Biosynthesis I	3.65E-01	2.5E-02	39/40 (98%)	FDFT1
Cholesterol Biosynthesis II (via 24,25-dihydrolanosterol)	3.65E-01	2.5E-02	39/40 (98%)	FDFT1
Cholesterol Biosynthesis III (via Desmosterol)	3.65E-01	2.5E-02	39/40 (98%)	FDFT1
ErbB2-ErbB3 Signaling	3.58E-01	5E-02	57/60 (95%)	PIK3R3,STAT5A,JUN
Regulation of eIF4 and p70S6K Signaling	3.55E-01	4E-02	168/175 (96%)	EIF1AY,PIK3R3,MTOR,AKT2,AGO1,EIF4G1,PPP2R1B
Role of NFAT in Regulation of the Immune Response	3.54E-01	4.02E-02	191/199 (96%)	PIK3R3,AKT2,NFAT5,GNG11,JUN,CSNK1A1,ITPR1,GNG12
Xenobiotic Metabolism Signaling	3.49E-01	4.33E-02	287/300 (96%)	GSTA3,MAP2K6,GSTM1,MAP3K6,MAP3K5,HDAC5,PIK3R3,PRKCE,NRIP1,PPP2R1B,PRKD3,NDST1,MGST3
3-phosphoinositide Biosynthesis	3.48E-01	3.93E-02	171/178 (96%)	PIK3R3,PPFIA1,NUDT5,PPP1R1A,DUSP18,ACP5,PPP4R1
Glioma Invasiveness Signaling	3.47E-01	4.92E-02	58/61 (95%)	PIK3R3,RND3,ITGB5
DNA Double-Strand Break Repair by Homologous Recombination	3.41E-01	5.88E-02	16/17 (94%)	ATRX
Chondroitin Sulfate Degradation (Metazoa)	3.41E-01	4.35E-02	22/23 (96%)	HYAL1
Pyrimidine Deoxyribonucleotides De Novo Biosynthesis I	3.41E-01	2.94E-02	33/34 (97%)	NME3
Colanic Acid Building Blocks Biosynthesis	3.41E-01	2.78E-02	35/36 (97%)	GPI
Vitamin-C Transport	3.41E-01	4.55E-02	21/22 (95%)	NXN
cAMP-mediated signaling	3.37E-01	4.42E-02	216/226 (96%)	S1PR3,DUSP9,DRD1,LPAR1,PTGER3,PDE3A,DUSP6,DUSP4,PDE1A,APEX1
Induction of Apoptosis by HIV1	3.36E-01	4.62E-02	62/65 (95%)	TNFRSF1A,MAP3K5,SLC25A10
Glutamate Receptor Signaling	3.36E-01	4.23E-02	68/71 (96%)	GNG11,SLC1A3,GRIA3
PI3K Signaling in B Lymphocytes	3.34E-01	4.29E-02	134/140 (96%)	AKT2,NFAT5,JUN,PLCE1,ITPR1,PLEKHA3
Ephrin Receptor Signaling	3.3E-01	3.94E-02	195/203 (96%)	ROCK2,EFNB2,AKT2,GNG11,EPHB2,PDGFA,Vegfb,GNG12
ATM Signaling	3.26E-01	4.84E-02	59/62 (95%)	JUN,GADD45B,GADD45G
ErbB4 Signaling	3.26E-01	4.48E-02	64/67 (96%)	PIK3R3,PRKCE,PRKD3
PPARα/RXRα Activation	3.24E-01	4.15E-02	185/193 (96%)	MAP2K6,JUN,PLCE1,PRKAA1,INSR,AP2A2,ITGB5,NCOA3
nNOS Signaling in Skeletal Muscle Cells	3.2E-01	3.23E-02	30/31 (97%)	SNTA1
Isoleucine Degradation I	3.2E-01	3.33E-02	29/30 (97%)	BCAT1
The Visual Cycle	3.2E-01	3.57E-02	27/28 (96%)	RBP1
Dermatan Sulfate Degradation (Metazoa)	3.2E-01	4.35E-02	22/23 (96%)	HYAL1
Methionine Degradation I (to Homocysteine)	3.2E-01	4.35E-02	22/23 (96%)	AHCYL2
iCOS-iCOSL Signaling in T Helper Cells	3.19E-01	4.07E-02	118/123 (96%)	PIK3R3,AKT2,NFAT5,ITPR1,PLEKHA3
IL-15 Signaling	3.16E-01	4.48E-02	64/67 (96%)	PIK3R3,STAT5A,AKT2
April Mediated Signaling	3.15E-01	4.65E-02	41/43 (95%)	NFAT5,JUN
tRNA Charging	3.15E-01	2.47E-02	79/81 (98%)	GARS,DARS2
Renin-Angiotensin Signaling	3.04E-01	3.97E-02	121/126 (96%)	PIK3R3,JUN,PRKCE,ITPR1,PRKD3
Tec Kinase Signaling	3.04E-01	3.85E-02	175/182 (96%)	PIK3R3,STAT5A,GNG11,RND3,PRKCE,PRKD3,GNG12
Docosahexaenoic Acid (DHA) Signaling	3.02E-01	4.08E-02	47/49 (96%)	PIK3R3,AKT2
Netrin Signaling	3.02E-01	3.51E-02	55/57 (96%)	NFAT5,UNC5B
Extrinsic Prothrombin Activation Pathway	3E-01	5E-02	19/20 (95%)	F3
Leukotriene Biosynthesis	3E-01	3.7E-02	26/27 (96%)	LTC4S
γ-glutamyl Cycle	3E-01	3.45E-02	28/29 (97%)	GSS
Methylglyoxal Degradation III	3E-01	4.35E-02	22/23 (96%)	CYP2E1
Oxidative Ethanol Degradation III	3E-01	2.5E-02	39/40 (98%)	ACSL1
Activation of IRF by Cytosolic Pattern Recognition Receptors	2.97E-01	4.17E-02	69/72 (96%)	JUN,MAVS,PIN1
CD40 Signaling	2.97E-01	4.29E-02	67/70 (96%)	MAP2K6,PIK3R3,JUN
Role of PKR in Interferon Induction and Antiviral Response	2.91E-01	4.35E-02	44/46 (96%)	MAP2K6,TNFRSF1A
B Cell Activating Factor Signaling	2.91E-01	4.44E-02	43/45 (96%)	NFAT5,JUN
Mechanisms of Viral Exit from Host Cells	2.91E-01	4.44E-02	43/45 (96%)	PRKCE,PRKD3
Factors Promoting Cardiogenesis in Vertebrates	2.86E-01	4.21E-02	91/95 (96%)	LRP5,BMPR1A,PRKCE,PRKD3
PAK Signaling	2.86E-01	3.77E-02	102/106 (96%)	PIK3R3,PDGFA,PAK1IP1,MYLK
RAN Signaling	2.82E-01	4.17E-02	23/24 (96%)	KPNA2
Mitochondrial L-carnitine Shuttle Pathway	2.82E-01	4.55E-02	21/22 (95%)	ACSL1
Cysteine Biosynthesis III (mammalia)	2.82E-01	3.33E-02	29/30 (97%)	AHCYL2
Protein Ubiquitination Pathway	2.81E-01	4.1E-02	257/268 (96%)	UBE2G2,USO1,PSMA6,HSPA1A/HSPA1B,PSMA5,PSMC4,PSMD14,SUGT1,PSMD4,HSPA2,SMURF1
Non-Small Cell Lung Cancer Signaling	2.79E-01	3.8E-02	76/79 (96%)	PIK3R3,AKT2,ITPR1
Hypoxia Signaling in the Cardiovascular System	2.7E-01	4.48E-02	64/67 (96%)	UBE2G2,JUN,NOS3
Melanoma Signaling	2.69E-01	4.35E-02	44/46 (96%)	PIK3R3,AKT2
Purine Nucleotides Degradation II (Aerobic)	2.65E-01	2.86E-02	34/35 (97%)	GDA
Ethanol Degradation IV	2.65E-01	3.45E-02	28/29 (97%)	ACSL1
Hepatic Cholestasis	2.65E-01	3.43E-02	169/175 (97%)	JUN,TNFRSF1A,ABCC1,PRKCE,INSR,PRKD3
UVA-Induced MAPK Signaling	2.64E-01	4.21E-02	91/95 (96%)	PIK3R3,MTOR,JUN,PLCE1
CD28 Signaling in T Helper Cells	2.58E-01	3.79E-02	127/132 (96%)	PIK3R3,AKT2,NFAT5,JUN,ITPR1
PKCθ Signaling in T Lymphocytes	2.58E-01	3.5E-02	138/143 (97%)	PIK3R3,NFAT5,JUN,MAP3K6,MAP3K5
IL-10 Signaling	2.54E-01	3.85E-02	75/78 (96%)	MAP2K6,JUN,BLVRA
Agrin Interactions at Neuromuscular Junction	2.54E-01	4.35E-02	66/69 (96%)	JUN,ITGA6,AGRN
IL-1 Signaling	2.5E-01	3.67E-02	105/109 (96%)	MAP2K6,GNG11,JUN,GNG12
Cardiomyocyte Differentiation via BMP Receptors	2.5E-01	4.76E-02	20/21 (95%)	BMPR1A
Granzyme A Signaling	2.5E-01	5E-02	19/20 (95%)	APEX1
DNA damage-induced 14-3-3σ Signaling	2.5E-01	4.76E-02	20/21 (95%)	AKT2
T Helper Cell Differentiation	2.47E-01	4.17E-02	69/72 (96%)	IL6ST,IL12RB1,TNFRSF1A
TNFR1 Signaling	2.22E-01	3.85E-02	50/52 (96%)	JUN,TNFRSF1A
nNOS Signaling in Neurons	2.22E-01	3.85E-02	50/52 (96%)	PRKCE,PRKD3
Maturity Onset Diabetes of Young (MODY) Signaling	1.99E-01	3.12E-02	31/32 (97%)	INSR
NAD Salvage Pathway II	1.99E-01	3.12E-02	31/32 (97%)	ACP5
