# Supplementary material for: Downstream Signaling Pathways in Mouse Adipose Tissues Following Acute In Vivo Administration of Fibroblast Growth Factor 21
Source: PLoS One. 2013 Sep 6;8(9):e73011. doi: 10.1371/journal.pone.0073011 (PMC3765203; doi:10.1371/journal.pone.0073011)
Supplement: Table S4 — Canonical pathway enrichment analysis, from the Ingenuity Pathway Analysis tool, of the FGF21 treatment-induced signature in WAT. Listed is a subset of canonical pathways enriched in the 1129 gene set (Table S3) together with the gene expression data from the current study as described in the legend of Table S1. (XLSX) [file pone.0073011.s010.xlsx]

## Sheet: Table_S4
	Probeset ID	Gene Symbol	Entrez Gene ID	WT Chow. PEG30-FGF21 Q108, 2.5 mg/kg, 2d / Vehicle Treatment						Validation Study. IWAT. Fold Change. 2d. QPCR			WT Chow. PEG30-FGF21 Q108, 2.5 mg/kg, 5d / Vehicle Treatment						WT HFD. PEG30-FGF21 Q108, 2.5 mg/kg, 2d / Vehicle Treatment						WT HFD. PEG30-FGF21 Q108, 2.5 mg/kg, 5d / Vehicle Treatment						WT HFD Vehicle / WT chow Vehicle										db/db Chow. PEG30-FGF21 Q108, 2.5 mg/kg, 2d / Vehicle Treatment						db/db Chow. PEG30-FGF21 Q108, 2.5 mg/kg, 5d / Vehicle Treatment
				IWAT		EWAT		RPWAT		n=5	n=5	n=5	IWAT		EWAT		RPWAT		IWAT		EWAT		RPWAT		IWAT		EWAT		RPWAT		IWAT 2d		EWAT 2d		EWAT 5d		RPWAT 2d		RPWAT 5d		IWAT		EWAT		RPWAT		IWAT		EWAT
				Fold Change	ANOVA p	Fold Change	ANOVA p	Fold Change	ANOVA p	0.25 mg/kg	0.75 mg/kg	2.5 mg/kg	Fold Change	ANOVA p	Fold Change	ANOVA p	Fold Change	ANOVA p	Fold Change	ANOVA p	Fold Change	ANOVA p	Fold Change	ANOVA p	Fold Change	ANOVA p	Fold Change	ANOVA p	Fold Change	ANOVA p	Fold Change	ANOVA p	Fold Change	ANOVA p	Fold Change	ANOVA p	Fold Change	ANOVA p	Fold Change	ANOVA p	Fold Change	ANOVA p	Fold Change	ANOVA p	Fold Change	ANOVA p	Fold Change	ANOVA p	Fold Change
Fgf Signaling
	merck-NM_021356_at	Gab1	14388	-1.09305	0.1893	-1.10344	0.09073	-1.14306	0.05252				-1.17401	0.05353	-1.12044	0.1227	-1.07349	0.2884	-1.23333	0.03285	-1.28706	0.003774	-1.1729	0.009377	-1.20921	0.1776	-1.31917	0.001342	-1.22611	0.008939	1.07224	0.2828	1.25664	0.0002897	1.37341	0.001608	1.15001	0.01618	1.29837	0.003601	1.09023	0.6218	-1.13627	0.1765	-1.0884	0.1255	-1.12215	0.01361	-1.01912
	merck-NM_010585_at	Itpr1	16438	-1.1615	0.001608	-1.18427	0.002103	-1.1599	0.1018				-1.12248	0.04166	-1.11954	0.1681	-1.25003	0.03137	-1.10461	0.0521	-1.10243	0.02842	-1.15739	0.00349	-1.40185	0.0001576	-1.24386	0.005097	-1.25681	0.0007521	1.00543	0.8776	1.0032	0.9339	1.08705	0.2259	-1.26125	0.007271	-1.12826	0.05168	1.00386	0.968	-1.02799	0.6024	-1.06052	0.3868	-1.22481	0.0003101	-1.13959
	merck-AK028871_at	Akt2	11652	-1.01755	0.8881	-1.16915	0.1364	-1.37467	0.05205				-1.31039	0.03547	-1.16842	0.1394	-1.03698	0.7653	-1.31613	0.05902	-1.35738	8.529e-05	-1.26415	0.008434	-1.31765	0.01164	-1.37246	0.05875	-1.39573	0.005785	1.1022	0.5103	1.516	4.011e-05	1.35738	0.05668	1.17809	0.1922	1.10566	0.3172	1.03731	0.8309	-1.28825	0.07511	-1.21529	0.003386	-1.27909	0.0009882	-1.14805
	merck-NM_181585_at	Pik3r3	18710	-1.35644	0.001723	-1.3366	0.005197	-1.20074	0.2294				-1.04381	0.7953	1.04619	0.716	1.08783	0.1026	-1.2936	0.02613	-1.38867	0.03907	-1.26765	0.06398	-1.21398	0.3046	-1.03739	0.7844	-1.1837	0.09231	1.14932	0.1933	1.42037	0.009748	1.6819	0.02416	1.16493	0.2938	1.24328	0.02981	1.09217	0.8177	-1.28086	0.01454	-1.17701	0.0705	-1.35519	0.003458	-1.31613
	merck-NM_008580_at	Map3k5	26408	1.17671	0.04041	1.41677	0.002888	1.06397	0.4165				1.19201	0.013	1.41873	0.000291	1.50869	0.001334	1.35488	0.0001935	1.3938	0.0004607	1.45982	9.698e-05	1.27673	0.02016	1.57688	0.000501	1.5181	0.0005253	-1.17782	0.004409	1.05874	0.3658	1.0103	0.8724	1.01864	0.7944	1.01641	0.8408	1.31704	0.1621	1.02241	0.7301	1.15888	0.004574	1.11235	0.05719	1.24566
	merck-NM_011943_s_at	Map2k6	26399	-1.05121	0.446	-1.25421	0.01568	-1.28292	0.09298				-1.64021	0.00033	-1.92797	8.041e-05	-1.71593	0.005802	-2.0054	4.208e-05	-2.02815	0.0008246	-2.14833	0.000177	-2.25996	0.003311	-2.01976	0.0001547	-2.28665	0.0002975	1.27468	0.02605	1.47945	0.002547	1.09643	0.3308	1.51078	0.003313	1.21672	0.3301	-1.16958	0.5862	-1.37911	0.00132	-1.37911	0.003874	-1.51043	0.0005056	-1.44112
	merck-AK012530_at	Dusp4	319520	6.56448	5.96e-08	5.63248	8.941e-07	4.10771	2.921e-06	3	1.8	1.5	6.6604	4.172e-07	5.05475	5.96e-08	6.13338	5.424e-06	4.94425	1.669e-06	3.64167	2.98e-06	3.55549	1.836e-05	6.00344	2.384e-07	5.08042	5.561e-05	5.85329	2.205e-05	1.16961	0.3233	1.02332	0.8108	-1.21462	0.03666	1.01576	0.9008	-1.19446	0.4003	4.19179	9.537e-06	2.44456	5.364e-07	2.49862	5.037e-05	3.20553	7.153e-07	1.98244
	merck-NM_176933_s_at	Dusp4	319520	5.93062	1.192e-07	3.61826	4.47e-06	3.58344	2.468e-05				6.55541	7.331e-06	3.49623	5.96e-08	5.58856	2.444e-06	3.61576	2.76e-05	2.6965	6.557e-06	2.94985	4.011e-05	5.24566	2.712e-05	3.65679	0.0001679	4.40352	1.842e-05	1.55096	0.04597	1.23643	0.03335	-1.09069	0.5043	1.33999	0.06838	1.12668	0.427	2.94917	1.645e-05	1.65196	0.0002161	2.17921	0.0004578	2.55918	3.564e-05	1.74944
	merck-NM_011898_at	Spry4	24066	3.27944	0.001092	2.99847	8.345e-07	2.90269	3.63e-05	4.8	2.7	2.3	3.57602	1.132e-06	3.19742	3.338e-06	3.56615	1.311e-06	2.44737	2.39e-05	2.60615	1.788e-07	2.30675	7.033e-06	2.85627	0.000613	2.77651	1.889e-05	2.61999	0.0001752	1.51426	0.02185	1.34772	0.005289	1.28677	0.1256	1.49624	0.009935	1.30527	0.1989	3.24116	0.0003974	2.18827	3.695e-06	2.01837	0.0003009	2.31153	2.265e-06	2.11106
	merck-AK037180_a_at	Spry4	24066	2.09846	0.03361	2.51768	0.0004858	1.83485	0.001803				2.42047	4.321e-05	2.4615	2.027e-06	3.93278	0.0001181	1.89845	0.01672	2.40769	8.917e-05	2.45188	0.0003957	2.21666	0.008684	2.7964	0.0009111	2.35396	0.0003805	1.14059	0.4984	1.45479	0.02478	1.14164	0.4216	1.60288	0.00556	1.85012	0.01325	3.43005	0.0001937	1.71396	0.006021	1.78074	0.01843	2.19432	2.825e-05	2.25424
Erk/Mapk Signaling
	merck-AK012530_at	Dusp4	319520	6.56448	5.96e-08	5.63248	8.941e-07	4.10771	2.921e-06	3	1.8	1.5	6.6604	4.172e-07	5.05475	5.96e-08	6.13338	5.424e-06	4.94425	1.669e-06	3.64167	2.98e-06	3.55549	1.836e-05	6.00344	2.384e-07	5.08042	5.561e-05	5.85329	2.205e-05	1.16961	0.3233	1.02332	0.8108	-1.21462	0.03666	1.01576	0.9008	-1.19446	0.4003	4.19179	9.537e-06	2.44456	5.364e-07	2.49862	5.037e-05	3.20553	7.153e-07	1.98244
	merck-NM_176933_s_at	Dusp4	319520	5.93062	1.192e-07	3.61826	4.47e-06	3.58344	2.468e-05				6.55541	7.331e-06	3.49623	5.96e-08	5.58856	2.444e-06	3.61576	2.76e-05	2.6965	6.557e-06	2.94985	4.011e-05	5.24566	2.712e-05	3.65679	0.0001679	4.40352	1.842e-05	1.55096	0.04597	1.23643	0.03335	-1.09069	0.5043	1.33999	0.06838	1.12668	0.427	2.94917	1.645e-05	1.65196	0.0002161	2.17921	0.0004578	2.55918	3.564e-05	1.74944
	merck-NM_026268_at	Dusp6	67603	1.32831	0.001389	1.37088	0.0006989	1.46926	0.002438				1.9476	1.788e-07	1.80343	6.777e-05	1.8638	0.001788	1.40185	3.755e-06	1.36553	0.002073	1.34369	0.001755	1.62817	1.961e-05	1.33383	0.00995	1.71159	0.004126	1.01291	0.7061	1.19388	0.07347	1.37689	0.07163	-1.16225	0.0872	-1.05947	0.6693	1.35114	0.02102	1.21384	0.0009288	1.20509	0.01328	1.06812	0.2532	1.0404
	merck-NM_029352_at	Dusp9	75590	1.98655	0.05381	2.54859	0.001514	2.7555	0.0005116				1.65959	0.01272	3.87258	2.569e-05	3.06478	0.002811	2.89935	0.01232	5.39262	0.0002862	4.99804	2.462e-05	1.66571	0.07548	3.11745	0.002106	3.11315	0.0007846	1.28027	0.1171	1.18353	0.2913	1.42167	0.1989	1.60288	0.008187	1.64475	0.06306	6.8612	0.0003111	1.89977	0.002288	1.83147	0.007258	1.8281	0.002829	1.71002
	merck-NM_011809_at	Ets2	23872	-1.08548	0.2803	-1.05383	0.1278	-1.09408	0.04092				-1.18307	0.004683	-1.12044	0.1169	-1.05388	0.2516	-1.18212	0.01739	-1.16287	0.004925	-1.13068	0.009759	-1.20171	0.03524	-1.09393	0.03534	-1.06358	0.2224	1.07226	0.2458	1.18858	0.0005659	1.13191	0.1276	1.02518	0.5771	1.10012	0.02	-1.04407	0.274	-1.04855	0.4506	-1.01856	0.6587	-1.22464	1.192e-07	-1.08498
	merck-NM_178205_s_at	Hist1h3e	319151	1.16815	0.01759	1.0838	0.3358	1.05223	0.5179				1.04292	0.1182	1.27732	0.007911	1.23347	0.01342	1.00176	0.9767	1.05908	0.1494	1.09923	0.1097	1.15971	0.02324	1.12044	0.02916	1.21787	0.009263	1.18233	0.03808	1.39476	0.0009494	1.55561	0.000119	1.19228	0.03069	1.21857	0.03629	1.32617	0.1861	1.07523	0.1872	-1.01865	0.7742	-1.02263	0.6583	1.22837
	merck-NM_181585_at	Pik3r3	18710	-1.35644	0.001723	-1.3366	0.005197	-1.20074	0.2294				-1.04381	0.7953	1.04619	0.716	1.08783	0.1026	-1.2936	0.02613	-1.38867	0.03907	-1.26765	0.06398	-1.21398	0.3046	-1.03739	0.7844	-1.1837	0.09231	1.14932	0.1933	1.42037	0.009748	1.6819	0.02416	1.16493	0.2938	1.24328	0.02981	1.09217	0.8177	-1.28086	0.01454	-1.17701	0.0705	-1.35519	0.003458	-1.31613
	merck-NM_011110_at	Pla2g5	18784	-1.56243	0.005749	-1.01127	0.9516	1.05259	0.906				-1.47197	0.01579	-1.41091	0.1147	-2.74979	0.0277	-1.94715	0.007801	-1.55848	0.1155	-2.72396	0.005186	-2.33238	0.02109	-1.5202	0.01586	-2.03376	0.006505	1.1982	0.3213	1.1457	0.5728	-1.07382	0.6769	-1.59661	0.3282	-1.30407	0.4862	-1.00964	0.9755	-1.15982	0.3813	-1.34834	0.094	-1.41808	0.05913	1.20834
	merck-NM_016915_at	Pla2g6	53357	1.22783	0.08317	1.27262	0.01388	1.06962	0.5276				1.27292	0.03933	1.23874	0.003261	1.6684	0.01623	1.12235	0.2689	1.13805	0.0748	1.20773	0.03921	1.35363	0.07535	1.46083	0.00503	1.41221	0.01015	1.0044	0.9651	1.02939	0.7004	-1.23717	0.03009	1.11601	0.08081	1.03588	0.7197	1.48868	0.09005	1.0651	0.3512	1.17628	0.03223	1.21141	0.007813	1.2376
	merck-AK037218_s_at	Pla2g4b	211429	-1.42298	0.02039	-1.39123	0.00499	-1.46454	0.01278				-1.22422	0.06753	-1.33598	0.01627	-1.04607	0.6969	-1.15138	0.1179	-1.3125	0.00432	-1.25285	0.03318	-1.11017	0.4331	-1.2543	0.1712	-1.15032	0.3161	-1.18962	0.1492	1.06094	0.417	-1.19768	0.2518	1.24305	0.04254	1.15985	0.3652	-1.17845	0.121	-1.60103	0.003985	-1.38102	0.003838	-1.42528	0.009495	-1.18763
	merck-NM_011146_s_at	Pparg	19016	1.48423	0.01506	1.39155	0.0007814	1.17571	0.1646				1.39444	0.02302	1.34431	0.004463	1.22654	0.05367	1.3842	0.01496	1.15664	0.06594	1.17287	0.04707	1.28115	0.08325	1.36867	0.00417	1.32008	0.0002689	1.07364	0.5212	-1.07098	0.3463	-1.14942	0.1412	1.03951	0.7092	-1.06733	0.3942	1.35083	0.0009583	1.24134	0.00162	1.22507	0.00112	1.18334	0.001715	1.04076
	merck-NM_028614_at	Ppp2r1b	73699	1.34493	0.03856	1.30948	0.0579	1.2225	0.03123				1.50938	0.001554	1.51391	0.003022	1.52125	0.00866	1.59919	0.0004801	1.51147	0.001037	1.36458	0.00599	1.40152	0.01275	1.61585	0.008192	1.38261	0.006015	-1.16891	0.1507	-1.35644	0.01486	-1.18591	0.1442	-1.04537	0.4841	1.02262	0.8108	1.5237	0.03272	1.2179	0.0005569	1.33506	0.006143	1.14881	0.02412	1.04489
	merck-NM_011104_a_at	Prkce	18754	1.41971	0.006939	1.26503	0.07429	1.09456	0.3556				1.4054	0.005118	1.48902	0.000299	1.68151	0.002112	1.46319	0.00292	1.29152	0.008294	1.39187	0.0001333	1.59184	0.002332	1.70844	3.952e-05	1.66571	0.0007154	1.0076	0.9526	1.19149	0.1511	1.07248	0.5213	1.07053	0.3127	1.10212	0.5302	1.41547	0.2105	1.07865	0.05955	1.25563	0.001242	1.28351	0.0007158	1.24285
	merck-AK017901_at	Prkce	18754	1.38963	0.01983	1.14675	0.1187	1.13957	0.03982				1.56243	0.0007337	1.38197	0.008648	1.34369	0.001886	1.53215	0.0007303	1.2578	0.00667	1.20667	0.002963	1.47843	0.003206	1.29897	0.03565	1.31795	0.04498	-1.01205	0.9075	1.1705	0.09749	1.28322	0.0272	1.09711	0.1268	1.00614	0.9513	1.12184	0.1108	1.18233	0.01422	1.28558	0.01405	1.21823	0.002925	1.07706
	merck-NM_020493_at	Srf	20807	-1.07989	0.3422	-1.28795	0.02256	-1.25363	0.01336				-1.20851	0.0253	-1.15324	0.06984	-1.2598	0.005426	-1.25023	0.002621	-1.20987	0.004082	-1.1816	0.02868	-1.48594	0.0002585	-1.17187	0.02981	-1.2216	0.1209	-1.00243	0.9781	1.11022	0.2126	1.10372	0.2826	-1.0465	0.6351	1.02989	0.7012	1.15862	0.5521	-1.08633	0.06375	-1.07513	0.2641	-1.19726	0.01212	-1.14022
	merck-ENSMUST00000085405_s_at	Tln2	70549	-1.45646	0.2135	-1.20812	0.1154	-1.24687	0.1198				-1.79846	0.007804	-1.5202	0.004056	-1.31553	0.07504	-1.41873	0.1358	-1.15734	0.2585	-1.27556	0.01399	-2.18524	0.03444	-2.01883	0.0001867	-1.85439	0.002634	-1.09496	0.6079	-1.21649	0.008996	1.21453	0.1328	1.13136	0.296	1.45011	0.06908	1.15383	0.4237	-1.00808	0.9093	-1.02308	0.7269	-1.15633	0.03649	-1.05327
	merck-AK052301_s_at	Tln2	70549	-1.65044	0.07298	-1.40378	0.01328	-1.47605	0.03825				-1.84672	0.01109	-1.53851	0.01221	-1.33506	0.05424	-1.59882	0.05154	-1.22307	0.1588	-1.27057	0.07586	-2.65094	0.0114	-2.30781	0.000679	-2.03845	0.001887	1.09044	0.6057	-1.24368	0.001147	1.15633	0.333	-1.05526	0.7234	1.28944	0.1793	1.15593	0.4972	-1.04376	0.4268	-1.09466	0.1775	-1.12295	0.109	-1.12119
	merck-AF058797_a_at	Ywhab	54401	1.27614	0.007761	1.34184	0.003192	1.18416	0.01795				1.37309	9.084e-05	1.45077	0.0004468	1.59258	3.099e-05	1.31795	0.0002016	1.24922	0.0002026	1.22614	0.0004461	1.32923	0.000341	1.43153	0.0007121	1.31947	0.002613	1.0306	0.5512	-1.02402	0.4166	-1.05614	0.2562	1.15385	0.00326	1.13389	0.07262	1.0754	0.05535	1.00948	0.8088	1.07112	0.38	1.12006	0.001382	1.07778
	merck-AK144061_a_at	Ywhab	54401	1.13797	0.05729	1.10769	0.001291	1.08976	0.03989				1.17717	0.001282	1.16118	0.0009513	1.16668	0.002415	1.23328	0.000559	1.10515	0.0004503	1.06265	0.02089	1.09476	0.1216	1.11962	0.02843	1.08061	0.06365	-1.00388	0.9194	-1.00888	0.5254	1.04026	0.2883	1.04501	0.1259	1.07701	0.08338	-1.00127	0.9528	1.03412	0.2844	1.03789	0.4502	1.01884	0.3262	1.00777
Wnt/b-catenin signaling
	merck-AK028871_at	Akt2	11652	-1.01755	0.8881	-1.16915	0.1364	-1.37467	0.05205				-1.31039	0.03547	-1.16842	0.1394	-1.03698	0.7653	-1.31613	0.05902	-1.35738	8.529e-05	-1.26415	0.008434	-1.31765	0.01164	-1.37246	0.05875	-1.39573	0.005785	1.1022	0.5103	1.516	4.011e-05	1.35738	0.05668	1.17809	0.1922	1.10566	0.3172	1.03731	0.8309	-1.28825	0.07511	-1.21529	0.003386	-1.27909	0.0009882	-1.14805
	merck-NM_015732_at	Axin2	12006	1.16193	0.2097	1.00952	0.9436	-1.13878	0.3045				-1.16046	0.1069	-1.21686	0.1515	-1.1998	0.3187	-1.66303	0.007827	-1.6278	0.006413	-1.4615	0.05012	-1.61734	0.03589	-1.94984	0.02792	-1.77582	0.01173	1.52686	0.005215	1.3671	0.03012	1.36333	0.1578	1.03889	0.7911	1.11848	0.4608	1.02135	0.8947	-1.16316	0.2706	-1.04556	0.5481	1.00808	0.934	-1.21412
	merck-BQ713790_a_at	Csnk1a1	93687	1.08941	0.153	1.24108	0.01086	-1.02348	0.7866				1.04662	0.5265	1.07231	0.1626	1.20177	0.05983	1.10149	0.004206	1.07771	0.174	1.17921	0.007666	1.12549	0.02378	1.26386	0.006724	1.2128	0.03376	-1.06716	0.01913	1.05699	0.3199	-1.26299	0.01086	-1.13415	0.07275	-1.14987	0.2151	1.29957	0.1888	1.0595	0.3523	1.03884	0.485	1.15226	0.05954	1.09683
	merck-AK031749_a_at	Dkk2	56811	-1.66456	0.05168	-1.07103	0.7405	-1.32923	0.07149				-1.39573	0.05465	-1.32587	0.09059	-1.11643	0.5641	-1.48594	0.007851	-1.31341	0.01648	-1.45949	0.01126	-1.17238	0.5913	-1.17709	0.216	-1.38007	0.152	-1.0937	0.6327	1.2019	0.3807	1.0375	0.8446	1.99618	0.0002784	1.13915	0.1667	1.38931	0.4063	-1.17752	0.1298	-1.16233	0.1038	-1.32739	0.2146	-1.03031
	merck-NM_008228_s_at	Hdac1	433759	1.15672	0.004978	1.25401	0.0001326	1.13167	0.02882				1.05838	0.1121	1.06898	0.2991	1.1245	0.04551	1.1365	0.04372	1.126	0.02389	1.12468	0.002993	1.05395	0.1953	1.10634	0.07629	1.16153	0.01373	-1.06253	0.2198	-1.07458	0.008443	-1.0082	0.9015	1.02264	0.5268	1.01633	0.7501	1.19031	0.0392	1.14609	0.000543	1.12899	0.04042	1.09577	0.03043	1.11045
	merck-AK189487_a_at	Ilk	16202	1.12264	0.07121	1.15385	0.04348	-1.03911	0.6407				-1.11122	0.1378	1.04831	0.3396	1.13569	0.0112	-1.01252	0.8844	1.10205	0.07021	1.25366	0.002332	1.17109	0.109	1.13676	0.1406	1.17077	0.005882	1.13718	0.1033	1.04573	0.2829	-1.1778	0.06619	-1.05271	0.4225	-1.09039	0.1924	2.18776	0.05341	1.13381	0.06294	1.13645	0.02521	1.0248	0.7351	1.10441
	merck-AK133867_a_at	Jun	16476	-1.37309	0.03116	-1.32678	0.001365	-1.31553	0.08188				1.04966	0.7997	-1.14609	0.1092	-1.56495	0.02801	-1.24515	0.04139	-1.20893	0.004035	-1.32954	0.005691	-1.26911	0.1441	-1.33414	0.003326	-1.39927	0.00934	1.01469	0.9043	-1.11301	0.01383	-1.11058	0.1611	-1.27585	0.09628	-1.3499	0.1079	1.08228	0.7513	-1.08618	0.4035	-1.24017	0.09987	-1.13295	0.05027	-1.11745
	merck-NM_008513_at	Lrp5	16973	-1.32923	0.01183	-1.22262	0.0007386	-1.14908	0.3034				-1.22744	0.03161	-1.07105	0.0399	-1.10408	0.05718	-1.1387	0.1814	-1.10505	0.09323	-1.03887	0.4878	-1.37562	0.009004	-1.2627	0.003208	-1.1791	0.02401	-1.00351	0.9652	-1.09618	0.1856	1.15862	0.1049	1.01736	0.8685	1.1453	0.1078	1.37943	0.258	-1.12096	0.09008	-1.14488	0.05434	-1.14059	0.001773	-1.2936
	merck-AB009691_a_at	Pin1	23988	1.16643	0.05115	1.14462	0.0159	1.07075	0.03671				-1.00838	0.8678	1.16713	0.009467	1.06082	0.2189	1.11985	0.05739	1.07592	0.1622	1.10617	0.149	1.08961	0.2678	1.1834	0.01774	1.19399	0.008136	1.0925	0.08276	-1.03655	0.4917	-1.03046	0.5274	1.0648	0.2961	1.01154	0.8399	1.51008	0.1278	1.01109	0.8555	-1.01609	0.7222	1.07518	0.08131	-1.00986
	merck-NM_028614_at	Ppp2r1b	73699	1.34493	0.03856	1.30948	0.0579	1.2225	0.03123				1.50938	0.001554	1.51391	0.003022	1.52125	0.00866	1.59919	0.0004801	1.51147	0.001037	1.36458	0.00599	1.40152	0.01275	1.61585	0.008192	1.38261	0.006015	-1.16891	0.1507	-1.35644	0.01486	-1.18591	0.1442	-1.04537	0.4841	1.02262	0.8108	1.5237	0.03272	1.2179	0.0005569	1.33506	0.006143	1.14881	0.02412	1.04489
	merck-NM_018780_at	Sfrp5	54612	-2.48828	0.0169	-4.432	0.01727	-1.58198	0.03537	-0.5	-0.8	-3.7	-1.89278	0.01838	-2.99158	0.05411	-2.10281	0.03967	-1.85097	0.1359	-1.16668	0.4711	-1.16115	0.2485	-3.13906	0.078	-3.87972	0.09182	-2.07062	0.1324	1.47333	0.1461	-1.08408	0.5581	2.51536	0.1402	1.19393	0.1152	1.61734	0.3474	-1.34772	0.0362	-1.41677	0.001657	-1.56964	0.04207	-1.5237	0.003555	-1.31341
	merck-AK008445_x_at	Sox12	20667	-1.20304	0.1282	1.23566	0.02769	1.11774	0.579				-1.02709	0.8435	-1.19385	0.003501	1.10311	0.4504	-1.13488	0.2992	-1.17284	0.007427	-1.10159	0.5343	-1.19078	0.04722	-1.04904	0.6423	-1.25742	0.09693	-1.07226	0.6507	1.1318	0.03619	-1.20456	0.1155	1.1893	0.4517	1.30497	0.05077	1.06611	0.7915	-1.19443	0.03471	-1.22079	0.06155	-1.45915	0.0008851	-1.18582
	merck-NM_011600_at	Tle4	21888	-1.08308	0.2803	-1.22402	0.0005486	-1.04561	0.5188				-1.13569	0.07337	-1.27938	0.01416	-1.2039	0.0293	-1.22287	0.01943	-1.18692	0.007614	-1.17117	0.03337	-1.14022	0.2803	-1.18239	0.004292	-1.33107	0.00182	1.02108	0.7546	1.02672	0.3341	1.05017	0.5552	-1.04932	0.2541	1.01649	0.8231	1.16033	0.5677	-1.02967	0.7551	-1.04501	0.6023	-1.08188	0.1067	-1.10604
	merck-BC018425_a_at	Wnt5a	22418	1.02108	0.8538	-1.00963	0.8344	-1.03143	0.7969				1.10645	0.2846	1.02698	0.6745	-1.03005	0.8404	-1.15617	0.3061	-1.13967	0.0949	-1.09189	0.238	-1.20692	0.1635	-1.1215	0.2723	-1.4067	0.03407	1.16942	0.1871	1.2659	0.009632	1.28825	0.04828	-1.10415	0.2176	-1.02802	0.8651	1.03224	0.7754	1.04318	0.57	1.01023	0.8966	-1.14083	0.02132	-1.04867
EGF Signaling
	merck-AK028871_at	Akt2	11652	-1.01755	0.8881	-1.16915	0.1364	-1.37467	0.05205				-1.31039	0.03547	-1.16842	0.1394	-1.03698	0.7653	-1.31613	0.05902	-1.35738	8.529e-05	-1.26415	0.008434	-1.31765	0.01164	-1.37246	0.05875	-1.39573	0.005785	1.1022	0.5103	1.516	4.011e-05	1.35738	0.05668	1.17809	0.1922	1.10566	0.3172	1.03731	0.8309	-1.28825	0.07511	-1.21529	0.003386	-1.27909	0.0009882	-1.14805
	merck-NM_010585_at	Itpr1	16438	-1.1615	0.001608	-1.18427	0.002103	-1.1599	0.1018				-1.12248	0.04166	-1.11954	0.1681	-1.25003	0.03137	-1.10461	0.0521	-1.10243	0.02842	-1.15739	0.00349	-1.40185	0.0001576	-1.24386	0.005097	-1.25681	0.0007521	1.00543	0.8776	1.0032	0.9339	1.08705	0.2259	-1.26125	0.007271	-1.12826	0.05168	1.00386	0.968	-1.02799	0.6024	-1.06052	0.3868	-1.22481	0.0003101	-1.13959
	merck-AK133867_a_at	Jun	16476	-1.37309	0.03116	-1.32678	0.001365	-1.31553	0.08188				1.04966	0.7997	-1.14609	0.1092	-1.56495	0.02801	-1.24515	0.04139	-1.20893	0.004035	-1.32954	0.005691	-1.26911	0.1441	-1.33414	0.003326	-1.39927	0.00934	1.01469	0.9043	-1.11301	0.01383	-1.11058	0.1611	-1.27585	0.09628	-1.3499	0.1079	1.08228	0.7513	-1.08618	0.4035	-1.24017	0.09987	-1.13295	0.05027	-1.11745
	merck-NM_020009_at	Mtor	56717	1.03739	0.4046	1.0019	0.9612	-1.10088	0.09993				1.09926	0.2141	1.0838	0.0373	1.17666	0.1636	1.15303	0.007239	1.06118	0.4039	1.11905	0.0435	1.24277	0.01651	1.34431	0.009534	1.23883	0.0031	-1.02112	0.5695	-1.15096	0.04377	-1.20276	0.01498	-1.21378	0.0003094	-1.07372	0.2339	1.17747	0.2503	-1.00661	0.8089	1.10408	0.05055	1.04829	0.09914	1.14681
	merck-NM_181585_at	Pik3r3	18710	-1.35644	0.001723	-1.3366	0.005197	-1.20074	0.2294				-1.04381	0.7953	1.04619	0.716	1.08783	0.1026	-1.2936	0.02613	-1.38867	0.03907	-1.26765	0.06398	-1.21398	0.3046	-1.03739	0.7844	-1.1837	0.09231	1.14932	0.1933	1.42037	0.009748	1.6819	0.02416	1.16493	0.2938	1.24328	0.02981	1.09217	0.8177	-1.28086	0.01454	-1.17701	0.0705	-1.35519	0.003458	-1.31613
	merck-NM_020493_at	Srf	20807	-1.07989	0.3422	-1.28795	0.02256	-1.25363	0.01336				-1.20851	0.0253	-1.15324	0.06984	-1.2598	0.005426	-1.25023	0.002621	-1.20987	0.004082	-1.1816	0.02868	-1.48594	0.0002585	-1.17187	0.02981	-1.2216	0.1209	-1.00243	0.9781	1.11022	0.2126	1.10372	0.2826	-1.0465	0.6351	1.02989	0.7012	1.15862	0.5521	-1.08633	0.06375	-1.07513	0.2641	-1.19726	0.01212	-1.14022
PI3K/AKT Signaling
	merck-AK028871_at	Akt2	11652	-1.01755	0.8881	-1.16915	0.1364	-1.37467	0.05205				-1.31039	0.03547	-1.16842	0.1394	-1.03698	0.7653	-1.31613	0.05902	-1.35738	8.529e-05	-1.26415	0.008434	-1.31765	0.01164	-1.37246	0.05875	-1.39573	0.005785	1.1022	0.5103	1.516	4.011e-05	1.35738	0.05668	1.17809	0.1922	1.10566	0.3172	1.03731	0.8309	-1.28825	0.07511	-1.21529	0.003386	-1.27909	0.0009882	-1.14805
	merck-AK189487_a_at	Ilk	16202	1.12264	0.07121	1.15385	0.04348	-1.03911	0.6407				-1.11122	0.1378	1.04831	0.3396	1.13569	0.0112	-1.01252	0.8844	1.10205	0.07021	1.25366	0.002332	1.17109	0.109	1.13676	0.1406	1.17077	0.005882	1.13718	0.1033	1.04573	0.2829	-1.1778	0.06619	-1.05271	0.4225	-1.09039	0.1924	2.18776	0.05341	1.13381	0.06294	1.13645	0.02521	1.0248	0.7351	1.10441
	merck-NM_021356_at	Gab1	14388	-1.09305	0.1893	-1.10344	0.09073	-1.14306	0.05252				-1.17401	0.05353	-1.12044	0.1227	-1.07349	0.2884	-1.23333	0.03285	-1.28706	0.003774	-1.1729	0.009377	-1.20921	0.1776	-1.31917	0.001342	-1.22611	0.008939	1.07224	0.2828	1.25664	0.0002897	1.37341	0.001608	1.15001	0.01618	1.29837	0.003601	1.09023	0.6218	-1.13627	0.1765	-1.0884	0.1255	-1.12215	0.01361	-1.01912
	merck-NM_008580_at	Map3k5	26408	1.17671	0.04041	1.41677	0.002888	1.06397	0.4165				1.19201	0.013	1.41873	0.000291	1.50869	0.001334	1.35488	0.0001935	1.3938	0.0004607	1.45982	9.698e-05	1.27673	0.02016	1.57688	0.000501	1.5181	0.0005253	-1.17782	0.004409	1.05874	0.3658	1.0103	0.8724	1.01864	0.7944	1.01641	0.8408	1.31704	0.1621	1.02241	0.7301	1.15888	0.004574	1.11235	0.05719	1.24566
	merck-NM_008562_at	Mcl1	17210	-1.17077	0.02811	-1.29479	0.001609	-1.09207	0.101				-1.07006	0.06251	-1.21266	0.01225	-1.27673	0.02032	-1.13475	0.009978	-1.11584	0.1264	-1.30437	3.749e-05	-1.19149	0.008893	-1.33352	0.006303	-1.22242	0.01317	1.01238	0.7881	1.19149	0.02881	1.37246	0.01145	1.2598	0.0001472	1.08941	0.2689	-1.15619	0.01331	-1.07396	0.3139	-1.1039	0.08943	-1.0845	0.03127	-1.09154
	merck-NM_020009_at	Mtor	56717	1.03739	0.4046	1.0019	0.9612	-1.10088	0.09993				1.09926	0.2141	1.0838	0.0373	1.17666	0.1636	1.15303	0.007239	1.06118	0.4039	1.11905	0.0435	1.24277	0.01651	1.34431	0.009534	1.23883	0.0031	-1.02112	0.5695	-1.15096	0.04377	-1.20276	0.01498	-1.21378	0.0003094	-1.07372	0.2339	1.17747	0.2503	-1.00661	0.8089	1.10408	0.05055	1.04829	0.09914	1.14681
	merck-NM_008713_at	Nos3	18127	-1.58964	0.01198	-1.39733	0.009036	-1.55346	0.000737				-1.0091	0.9558	-1.10581	0.2607	1.25424	0.2505	-1.6512	0.001972	-1.57652	0.0002651	-1.59478	9.656e-05	-1.16762	0.3429	-1.45949	0.05498	-1.36899	0.04519	-1.02457	0.8629	1.31039	0.01763	1.11447	0.3313	1.18621	0.009036	1.19931	0.05745	-1.27321	0.1392	-1.31462	0.004582	-1.10426	0.2538	-1.19341	0.02272	-1.10339
	merck-NM_181585_at	Pik3r3	18710	-1.35644	0.001723	-1.3366	0.005197	-1.20074	0.2294				-1.04381	0.7953	1.04619	0.716	1.08783	0.1026	-1.2936	0.02613	-1.38867	0.03907	-1.26765	0.06398	-1.21398	0.3046	-1.03739	0.7844	-1.1837	0.09231	1.14932	0.1933	1.42037	0.009748	1.6819	0.02416	1.16493	0.2938	1.24328	0.02981	1.09217	0.8177	-1.28086	0.01454	-1.17701	0.0705	-1.35519	0.003458	-1.31613
	merck-NM_028614_at	Ppp2r1b	73699	1.34493	0.03856	1.30948	0.0579	1.2225	0.03123				1.50938	0.001554	1.51391	0.003022	1.52125	0.00866	1.59919	0.0004801	1.51147	0.001037	1.36458	0.00599	1.40152	0.01275	1.61585	0.008192	1.38261	0.006015	-1.16891	0.1507	-1.35644	0.01486	-1.18591	0.1442	-1.04537	0.4841	1.02262	0.8108	1.5237	0.03272	1.2179	0.0005569	1.33506	0.006143	1.14881	0.02412	1.04489
	merck-AF058797_a_at	Ywhab	54401	1.27614	0.007761	1.34184	0.003192	1.18416	0.01795				1.37309	9.084e-05	1.45077	0.0004468	1.59258	3.099e-05	1.31795	0.0002016	1.24922	0.0002026	1.22614	0.0004461	1.32923	0.000341	1.43153	0.0007121	1.31947	0.002613	1.0306	0.5512	-1.02402	0.4166	-1.05614	0.2562	1.15385	0.00326	1.13389	0.07262	1.0754	0.05535	1.00948	0.8088	1.07112	0.38	1.12006	0.001382	1.07778
	merck-AK144061_a_at	Ywhab	54401	1.13797	0.05729	1.10769	0.001291	1.08976	0.03989				1.17717	0.001282	1.16118	0.0009513	1.16668	0.002415	1.23328	0.000559	1.10515	0.0004503	1.06265	0.02089	1.09476	0.1216	1.11962	0.02843	1.08061	0.06365	-1.00388	0.9194	-1.00888	0.5254	1.04026	0.2883	1.04501	0.1259	1.07701	0.08338	-1.00127	0.9528	1.03412	0.2844	1.03789	0.4502	1.01884	0.3262	1.00777
IGF-1 Signaling
	merck-AK028871_at	Akt2	11652	-1.01755	0.8881	-1.16915	0.1364	-1.37467	0.05205				-1.31039	0.03547	-1.16842	0.1394	-1.03698	0.7653	-1.31613	0.05902	-1.35738	8.529e-05	-1.26415	0.008434	-1.31765	0.01164	-1.37246	0.05875	-1.39573	0.005785	1.1022	0.5103	1.516	4.011e-05	1.35738	0.05668	1.17809	0.1922	1.10566	0.3172	1.03731	0.8309	-1.28825	0.07511	-1.21529	0.003386	-1.27909	0.0009882	-1.14805
	merck-NM_010512_at	Igf1	16000	-1.14169	0.03459	-1.21054	0.03595	-1.24091	0.01719				-1.00602	0.9354	-1.17839	0.1823	1.0606	0.4919	-1.57507	0.0008579	-1.61771	0.002499	-1.47469	0.0001259	-1.14953	0.1382	-1.18891	0.1821	-1.25202	0.05504	1.06375	0.3426	1.26765	0.00964	-1.11959	0.3638	1.36521	0.0004513	1.23649	0.07489	1.06025	0.7093	-1.07736	0.3337	-1.17166	0.08413	-1.28499	0.008183	-1.31765
	merck-NM_010517_s_at	Igfbp4	16010	-1.32556	4.768e-07	-1.32587	4.917e-05	-1.23578	0.003815				-1.3938	0.0001841	-1.39444	8.625e-05	-1.22936	0.03022	-1.30077	0.0002798	-1.14757	0.006913	-1.11091	0.01214	-1.39669	0.0001772	-1.38612	0.01279	-1.23041	0.002854	-1.13972	0.009387	-1.20262	1.401e-05	-1.04701	0.09062	-1.17047	0.008881	-1.11812	0.05537	-1.26707	0.001299	-1.14219	0.03109	-1.17666	0.01451	-1.22608	0.01498	-1.13162
	merck-NM_010518_s_at	Igfbp5	16011	-1.28263	0.07344	-1.33107	0.0002992	-1.20895	0.004454				1.03167	0.7261	-1.50418	0.0002302	-1.25083	0.01359	-1.27468	0.003106	-1.30437	0.002619	-1.22996	0.001114	-1.18571	0.2486	-1.84672	0.006137	-1.45077	0.000941	-1.10838	0.1187	-1.0185	0.69	1.07905	0.1718	-1.04578	0.1143	-1.08883	0.2397	-1.08413	0.05851	-1.1213	0.03775	-1.1885	0.05016	-1.03412	0.4821	-1.10263
	merck-BC057447_a_at	Igfbp5	16011	-1.74944	0.04663	-1.37848	0.01317	-1.70726	0.001005				-1.10469	0.5281	-2.12276	0.0001588	-1.21308	0.1556	-1.5332	0.004522	-1.5481	0.0004575	-1.32831	0.0104	-1.17549	0.546	-2.64911	0.0008853	-1.91558	0.0007148	-1.35831	0.03274	1.20887	0.1087	1.10558	0.2855	-1.00206	0.9788	1.00239	0.9832	1.2386	0.3305	-1.36364	0.002827	-1.32801	0.02102	-1.04136	0.6706	-1.15862
	merck-AK133867_a_at	Jun	16476	-1.37309	0.03116	-1.32678	0.001365	-1.31553	0.08188				1.04966	0.7997	-1.14609	0.1092	-1.56495	0.02801	-1.24515	0.04139	-1.20893	0.004035	-1.32954	0.005691	-1.26911	0.1441	-1.33414	0.003326	-1.39927	0.00934	1.01469	0.9043	-1.11301	0.01383	-1.11058	0.1611	-1.27585	0.09628	-1.3499	0.1079	1.08228	0.7513	-1.08618	0.4035	-1.24017	0.09987	-1.13295	0.05027	-1.11745
	merck-NM_181585_at	Pik3r3	18710	-1.35644	0.001723	-1.3366	0.005197	-1.20074	0.2294				-1.04381	0.7953	1.04619	0.716	1.08783	0.1026	-1.2936	0.02613	-1.38867	0.03907	-1.26765	0.06398	-1.21398	0.3046	-1.03739	0.7844	-1.1837	0.09231	1.14932	0.1933	1.42037	0.009748	1.6819	0.02416	1.16493	0.2938	1.24328	0.02981	1.09217	0.8177	-1.28086	0.01454	-1.17701	0.0705	-1.35519	0.003458	-1.31613
	merck-NM_020493_at	Srf	20807	-1.07989	0.3422	-1.28795	0.02256	-1.25363	0.01336				-1.20851	0.0253	-1.15324	0.06984	-1.2598	0.005426	-1.25023	0.002621	-1.20987	0.004082	-1.1816	0.02868	-1.48594	0.0002585	-1.17187	0.02981	-1.2216	0.1209	-1.00243	0.9781	1.11022	0.2126	1.10372	0.2826	-1.0465	0.6351	1.02989	0.7012	1.15862	0.5521	-1.08633	0.06375	-1.07513	0.2641	-1.19726	0.01212	-1.14022
	merck-AF058797_a_at	Ywhab	54401	1.27614	0.007761	1.34184	0.003192	1.18416	0.01795				1.37309	9.084e-05	1.45077	0.0004468	1.59258	3.099e-05	1.31795	0.0002016	1.24922	0.0002026	1.22614	0.0004461	1.32923	0.000341	1.43153	0.0007121	1.31947	0.002613	1.0306	0.5512	-1.02402	0.4166	-1.05614	0.2562	1.15385	0.00326	1.13389	0.07262	1.0754	0.05535	1.00948	0.8088	1.07112	0.38	1.12006	0.001382	1.07778
	merck-AK144061_a_at	Ywhab	54401	1.13797	0.05729	1.10769	0.001291	1.08976	0.03989				1.17717	0.001282	1.16118	0.0009513	1.16668	0.002415	1.23328	0.000559	1.10515	0.0004503	1.06265	0.02089	1.09476	0.1216	1.11962	0.02843	1.08061	0.06365	-1.00388	0.9194	-1.00888	0.5254	1.04026	0.2883	1.04501	0.1259	1.07701	0.08338	-1.00127	0.9528	1.03412	0.2844	1.03789	0.4502	1.01884	0.3262	1.00777
mTOR Signaling
	merck-AK028871_at	Akt2	11652	-1.01755	0.8881	-1.16915	0.1364	-1.37467	0.05205				-1.31039	0.03547	-1.16842	0.1394	-1.03698	0.7653	-1.31613	0.05902	-1.35738	8.529e-05	-1.26415	0.008434	-1.31765	0.01164	-1.37246	0.05875	-1.39573	0.005785	1.1022	0.5103	1.516	4.011e-05	1.35738	0.05668	1.17809	0.1922	1.10566	0.3172	1.03731	0.8309	-1.28825	0.07511	-1.21529	0.003386	-1.27909	0.0009882	-1.14805
	merck-NM_029083_at	Ddit4	74747	-1.66418	0.01202	-2.20445	4.387e-05	-1.87456	0.0002583				-1.71593	1.937e-05	-1.87284	2.76e-05	-1.90195	0.002142	-1.5506	0.008936	-1.46757	0.01079	-1.32556	0.0256	-2.5171	3.606e-05	-2.08689	0.0005212	-2.0408	0.0008689	1.32862	0.05468	1.22704	0.03435	1.45613	0.001185	1.13666	0.1461	1.30617	0.01786	-1.12305	0.3998	1.01217	0.9093	1.09769	0.4702	-1.02	0.8138	-1.03803
	merck-AK134557_a_at	Eif4g1	208643	1.09136	0.1443	1.21051	0.006462	1.08668	0.1243				1.12738	0.07262	1.16126	0.01051	1.31826	0.001828	1.21675	0.01011	1.12673	0.004684	1.1392	0.005217	1.21255	0.06508	1.29152	0.02906	1.23632	0.0002338	-1.03676	0.4683	1.11204	0.02482	1.05036	0.5039	1.11756	0.01734	1.11337	0.09757	1.35145	0.09792	1.09375	0.06052	1.1164	0.01527	1.09131	0.07085	1.10617
	merck-NM_145941_at	Eif4g1	208643	1.07263	0.2889	1.2333	0.002603	1.02664	0.5477				1.05322	0.518	1.24578	0.001696	1.11204	0.1758	1.0613	0.1586	1.08163	0.1099	1.20105	0.0218	1.08156	0.2253	1.26328	0.005219	1.35519	0.0008774	1.20238	0.003831	1.20584	0.004788	1.11329	0.1129	1.03555	0.5444	-1.02509	0.7831	1.52968	0.218	1.03851	0.2889	1.09635	0.1578	1.11204	0.001388	1.05657
	merck-AK019362_a_at	Fkbp1a	14225	1.15409	0.08284	1.13668	0.0004334	1.04812	0.5466				1.01211	0.7714	1.17921	0.003421	1.15096	0.004102	1.13629	0.06218	1.06687	0.09189	1.08203	0.01496	1.14778	0.2685	1.06476	0.2001	1.05305	0.6171	1.11856	0.05937	-1.1126	0.0008042	-1.12179	0.02679	1.01608	0.7969	-1.03314	0.8044	1.26853	0.09006	1.0487	0.3947	1.05908	0.2673	1.08758	0.009382	1.07939
	merck-NM_001033381_a_at	Insr	16337	1.15446	0.2547	1.23413	0.08054	1.00526	0.95				1.39991	0.01357	1.35581	3.922e-05	1.30647	0.003277	1.37309	0.00302	1.25482	0.004165	1.22529	0.0107	1.25922	0.1071	1.17875	0.04966	1.22535	0.07047	-1.13092	0.1694	1.08173	0.3609	1.03538	0.5966	-1.06633	0.1597	-1.00388	0.972	1.4243	0.3659	1.15904	0.03517	1.20531	0.01542	1.14151	0.003796	1.07803
	merck-NM_020009_at	Mtor	56717	1.03739	0.4046	1.0019	0.9612	-1.10088	0.09993				1.09926	0.2141	1.0838	0.0373	1.17666	0.1636	1.15303	0.007239	1.06118	0.4039	1.11905	0.0435	1.24277	0.01651	1.34431	0.009534	1.23883	0.0031	-1.02112	0.5695	-1.15096	0.04377	-1.20276	0.01498	-1.21378	0.0003094	-1.07372	0.2339	1.17747	0.2503	-1.00661	0.8089	1.10408	0.05055	1.04829	0.09914	1.14681
	merck-NM_181585_at	Pik3r3	18710	-1.35644	0.001723	-1.3366	0.005197	-1.20074	0.2294				-1.04381	0.7953	1.04619	0.716	1.08783	0.1026	-1.2936	0.02613	-1.38867	0.03907	-1.26765	0.06398	-1.21398	0.3046	-1.03739	0.7844	-1.1837	0.09231	1.14932	0.1933	1.42037	0.009748	1.6819	0.02416	1.16493	0.2938	1.24328	0.02981	1.09217	0.8177	-1.28086	0.01454	-1.17701	0.0705	-1.35519	0.003458	-1.31613
	merck-NM_028614_at	Ppp2r1b	73699	1.34493	0.03856	1.30948	0.0579	1.2225	0.03123				1.50938	0.001554	1.51391	0.003022	1.52125	0.00866	1.59919	0.0004801	1.51147	0.001037	1.36458	0.00599	1.40152	0.01275	1.61585	0.008192	1.38261	0.006015	-1.16891	0.1507	-1.35644	0.01486	-1.18591	0.1442	-1.04537	0.4841	1.02262	0.8108	1.5237	0.03272	1.2179	0.0005569	1.33506	0.006143	1.14881	0.02412	1.04489
	merck-AY885266_a_at	Prkaa1	105787	1.06192	0.454	1.09683	0.2179	1.00995	0.8298				1.13201	0.1182	1.0984	0.09093	1.42988	0.0009369	1.16255	0.07724	1.13154	0.05826	1.23291	5.341e-05	1.33383	0.007636	1.29122	0.0002719	1.19553	0.001792	-1.04184	0.6158	-1.11632	0.1498	-1.27116	0.008466	1.06108	0.1956	1.18845	0.0169	1.55096	0.1899	1.0487	0.318	1.12362	0.01997	1.03593	0.4428	1.11967
	merck-NM_011104_a_at	Prkce	18754	1.41971	0.006939	1.26503	0.07429	1.09456	0.3556				1.4054	0.005118	1.48902	0.000299	1.68151	0.002112	1.46319	0.00292	1.29152	0.008294	1.39187	0.0001333	1.59184	0.002332	1.70844	3.952e-05	1.66571	0.0007154	1.0076	0.9526	1.19149	0.1511	1.07248	0.5213	1.07053	0.3127	1.10212	0.5302	1.41547	0.2105	1.07865	0.05955	1.25563	0.001242	1.28351	0.0007158	1.24285
	merck-AK017901_at	Prkce	18754	1.38963	0.01983	1.14675	0.1187	1.13957	0.03982				1.56243	0.0007337	1.38197	0.008648	1.34369	0.001886	1.53215	0.0007303	1.2578	0.00667	1.20667	0.002963	1.47843	0.003206	1.29897	0.03565	1.31795	0.04498	-1.01205	0.9075	1.1705	0.09749	1.28322	0.0272	1.09711	0.1268	1.00614	0.9513	1.12184	0.1108	1.18233	0.01422	1.28558	0.01405	1.21823	0.002925	1.07706
	merck-NM_029239_a_at	Prkd3	75292	-1.10571	0.0924	-1.02291	0.6784	-1.03017	0.6838				-1.10581	0.01395	-1.02421	0.5196	-1.03174	0.6551	-1.10604	0.1063	1.04349	0.1765	-1.0004	0.9923	-1.1525	0.006557	-1.14583	0.01879	-1.18247	0.0225	-1.04609	0.2667	1.03122	0.4631	1.17975	0.01611	1.16413	0.02666	1.15659	0.02181	1.27585	0.4472	-1.07295	0.03485	-1.12883	0.007428	-1.12481	0.06466	-1.13737
	merck-BC009002_a_at	Rnd3	74194	1.34617	0.04388	1.38038	0.03304	1.58198	0.02186				1.04337	0.7853	1.22718	0.1285	1.39862	0.03128	1.15728	0.2385	1.41677	0.00357	1.29867	0.004671	1.05344	0.7739	1.32648	0.1333	1.5167	0.04525	1.42988	0.007393	1.39637	0.01226	1.15712	0.4262	1.63192	0.01035	1.2137	0.3536	2.00263	0.07838	-1.02967	0.6358	-1.00575	0.9528	-1.01468	0.8481	1.02754
	merck-NM_011697_at	Vegfb	22340	-1.30317	0.02593	-1.32069	3.63e-05	-1.20154	0.007355				-1.24833	0.0347	-1.17902	0.000263	-1.05747	0.4617	-1.40961	0.002943	-1.1094	0.07566	-1.02384	0.7103	-1.27292	0.006516	-1.10288	0.08399	-1.02362	0.6901	-1.05789	0.5393	-1.09197	0.1352	-1.01094	0.7625	-1.05082	0.4186	1.01889	0.7726	-1.10785	0.1114	-1.10665	0.02152	-1.06505	0.368	-1.13308	0.002744	-1.03569
AMPK Signaling
	merck-AK028871_at	Akt2	11652	-1.01755	0.8881	-1.16915	0.1364	-1.37467	0.05205				-1.31039	0.03547	-1.16842	0.1394	-1.03698	0.7653	-1.31613	0.05902	-1.35738	8.529e-05	-1.26415	0.008434	-1.31765	0.01164	-1.37246	0.05875	-1.39573	0.005785	1.1022	0.5103	1.516	4.011e-05	1.35738	0.05668	1.17809	0.1922	1.10566	0.3172	1.03731	0.8309	-1.28825	0.07511	-1.21529	0.003386	-1.27909	0.0009882	-1.14805
	merck-AY885266_a_at	Prkaa1	105787	1.06192	0.454	1.09683	0.2179	1.00995	0.8298				1.13201	0.1182	1.0984	0.09093	1.42988	0.0009369	1.16255	0.07724	1.13154	0.05826	1.23291	5.341e-05	1.33383	0.007636	1.29122	0.0002719	1.19553	0.001792	-1.04184	0.6158	-1.11632	0.1498	-1.27116	0.008466	1.06108	0.1956	1.18845	0.0169	1.55096	0.1899	1.0487	0.318	1.12362	0.01997	1.03593	0.4428	1.11967
	merck-ENSMUST00000044278_a_at	Ak5	229949	1.58708	0.006313	1.30287	0.1145	1.27732	0.05574				1.19215	0.09225	1.50834	0.001062	1.79061	0.01243	1.56531	0.001517	1.69942	0.0006078	1.89977	0.0003203	1.74421	0.01424	1.86466	0.0005969	2.06253	0.000525	-1.1237	0.1672	-1.15069	0.09251	-1.0187	0.8885	-1.0381	0.7048	1.11268	0.4316	1		1		1		1		1
	merck-AK028871_at	Akt2	11652	-1.01755	0.8881	-1.16915	0.1364	-1.37467	0.05205				-1.31039	0.03547	-1.16842	0.1394	-1.03698	0.7653	-1.31613	0.05902	-1.35738	8.529e-05	-1.26415	0.008434	-1.31765	0.01164	-1.37246	0.05875	-1.39573	0.005785	1.1022	0.5103	1.516	4.011e-05	1.35738	0.05668	1.17809	0.1922	1.10566	0.3172	1.03731	0.8309	-1.28825	0.07511	-1.21529	0.003386	-1.27909	0.0009882	-1.14805
	merck-AK144665_at	Cab39	12283	1.13496	0.007102	1.10314	0.01233	1.06748	0.4465				1.03717	0.4041	1.17193	0.005095	1.14101	0.06424	1.06581	0.02627	1.15356	0.001738	1.20812	0.0006827	1.20121	5.651e-05	1.26067	0.001926	1.3671	0.0004804	1.10123	0.05163	1.06077	0.05991	1.0845	0.1227	-1.03397	0.6135	-1.01432	0.7271	1.20088	0.231	-1.00336	0.9623	1.03856	0.4228	1.1231	0.003418	1.12569
	merck-NM_001033381_a_at	Insr	16337	1.15446	0.2547	1.23413	0.08054	1.00526	0.95				1.39991	0.01357	1.35581	3.922e-05	1.30647	0.003277	1.37309	0.00302	1.25482	0.004165	1.22529	0.0107	1.25922	0.1071	1.17875	0.04966	1.22535	0.07047	-1.13092	0.1694	1.08173	0.3609	1.03538	0.5966	-1.06633	0.1597	-1.00388	0.972	1.4243	0.3659	1.15904	0.03517	1.20531	0.01542	1.14151	0.003796	1.07803
	merck-NM_020009_at	Mtor	56717	1.03739	0.4046	1.0019	0.9612	-1.10088	0.09993				1.09926	0.2141	1.0838	0.0373	1.17666	0.1636	1.15303	0.007239	1.06118	0.4039	1.11905	0.0435	1.24277	0.01651	1.34431	0.009534	1.23883	0.0031	-1.02112	0.5695	-1.15096	0.04377	-1.20276	0.01498	-1.21378	0.0003094	-1.07372	0.2339	1.17747	0.2503	-1.00661	0.8089	1.10408	0.05055	1.04829	0.09914	1.14681
	merck-NM_008713_at	Nos3	18127	-1.58964	0.01198	-1.39733	0.009036	-1.55346	0.000737				-1.0091	0.9558	-1.10581	0.2607	1.25424	0.2505	-1.6512	0.001972	-1.57652	0.0002651	-1.59478	9.656e-05	-1.16762	0.3429	-1.45949	0.05498	-1.36899	0.04519	-1.02457	0.8629	1.31039	0.01763	1.11447	0.3313	1.18621	0.009036	1.19931	0.05745	-1.27321	0.1392	-1.31462	0.004582	-1.10426	0.2538	-1.19341	0.02272	-1.10339
	merck-AF123533_a_at	Pfkp	56421	-1.13954	0.02535	-1.16754	0.03036	-1.15587	0.0324				-1.09423	0.08248	-1.2738	0.0007882	-1.13491	0.03696	-1.19509	0.005308	-1.27644	0.0004386	-1.22352	0.0001701	-1.09413	0.163	-1.20548	0.006603	-1.19429	0.03803	1.02171	0.6566	1.01888	0.6391	-1.05891	0.4111	1.03155	0.4879	-1.02799	0.7702	1.03293	0.7625	-1.12468	0.01084	-1.08101	0.1133	-1.18247	0.007057	-1.07567
	merck-BC050264_s_at	Pfkp	56421	-1.21445	0.006569	-1.1126	0.06549	-1.21521	0.06832				1.00236	0.9692	-1.10724	0.09311	1.0694	0.3752	-1.04872	0.4086	-1.16936	0.02595	-1.16673	0.0231	-1.26503	0.02516	-1.27791	0.04778	-1.32373	0.01541	-1.07696	0.1589	1.46757	0.00351	1.53109	0.005952	1.05794	0.2051	1.07788	0.5205	-1.19624	0.1006	-1.25438	0.01242	-1.09008	0.2124	-1.1494	0.04432	-1.06143
	merck-NM_181585_at	Pik3r3	18710	-1.35644	0.001723	-1.3366	0.005197	-1.20074	0.2294				-1.04381	0.7953	1.04619	0.716	1.08783	0.1026	-1.2936	0.02613	-1.38867	0.03907	-1.26765	0.06398	-1.21398	0.3046	-1.03739	0.7844	-1.1837	0.09231	1.14932	0.1933	1.42037	0.009748	1.6819	0.02416	1.16493	0.2938	1.24328	0.02981	1.09217	0.8177	-1.28086	0.01454	-1.17701	0.0705	-1.35519	0.003458	-1.31613
	merck-NM_028614_at	Ppp2r1b	73699	1.34493	0.03856	1.30948	0.0579	1.2225	0.03123				1.50938	0.001554	1.51391	0.003022	1.52125	0.00866	1.59919	0.0004801	1.51147	0.001037	1.36458	0.00599	1.40152	0.01275	1.61585	0.008192	1.38261	0.006015	-1.16891	0.1507	-1.35644	0.01486	-1.18591	0.1442	-1.04537	0.4841	1.02262	0.8108	1.5237	0.03272	1.2179	0.0005569	1.33506	0.006143	1.14881	0.02412	1.04489
Lipid Metabolism
	merck-AK004897_a_at	Acsl1	14081	1.50973	0.01435	1.60325	0.0001363	1.42692	0.01018				1.5531	0.002612	1.9391	0.0002137	1.79391	0.0004257	1.37816	0.02542	1.3555	0.005456	1.20531	0.005622	1.50626	0.0007397	2.16272	0.000453	1.52125	0.003274	1.11071	0.4742	1.25756	0.02378	1.04002	0.6784	1.24277	0.0281	1.0574	0.6491	-1.13157	0.03238	-1.06723	0.5206	1.12891	0.08845	1.0625	0.1824	1.02222
	merck-NM_133748_at	Insig2	72999	1.36647	0.04384	1.0869	0.1727	1.17036	0.02264				1.29688	0.0003953	1.63268	0.0002685	1.45479	0.0004549	1.05526	0.6043	1.18103	0.02775	1.27938	0.002559	1.18408	0.2234	1.56099	0.0009614	1.46656	0.002047	1.2125	0.0655	-1.03338	0.5331	-1.05533	0.5845	-1.01252	0.822	-1.11086	0.2736	1.07226	0.7118	-1.14127	0.3145	-1.02915	0.7206	1.16955	0.001548	1.18255
	merck-NM_178082_a_at	Insig2	72999	1.22583	0.07777	1.07179	0.207	1.1838	0.08006				1.21132	0.01775	1.81009	6.67e-05	1.45445	0.002197	1.11566	0.09934	1.2006	0.08022	1.29003	0.005093	1.34834	0.02811	1.5729	0.0007284	1.43814	0.0008233	1.25279	0.005962	1.09459	0.2485	1.10581	0.4621	1.07162	0.2448	-1.0232	0.7369	1.12707	0.4312	-1.22996	0.1692	-1.02624	0.9	1.27145	0.006294	1.05461
	merck-AK147384_at	Dagla	269060	-1.32648	0.01204	-1.29808	0.02192	-1.39605	0.01749				-1.07924	0.4437	-1.19245	0.06554	-1.07256	0.4685	-1.05645	0.4948	-1.07939	0.3144	-1.07157	0.3633	-1.02731	0.7852	-1.18566	0.08105	-1.28469	0.0222	-1.18331	0.07033	-1.14091	0.1886	1.0045	0.9531	-1.06262	0.5337	1.13509	0.222	1.19671	0.267	-1.0852	0.005099	1.03195	0.7275	-1.16003	0.05076	-1.05182
	merck-NM_054088_at	Pnpla3	116939	-2.07683	0.002989	-1.67302	0.01772	-1.76767	0.0004567				-1.79019	0.02652	-2.04503	0.005258	-1.94446	0.03807	-2.054	0.02135	-2.14092	0.01099	-1.80136	0.0137	-1.90239	0.001341	-1.95794	0.1148	-1.61585	0.05646	-1.00686	0.972	1.23359	0.1716	-1.15468	0.5987	1.18861	0.1094	-1.08071	0.7343	-1.26882	0.01533	1.06067	0.3272	1.16225	0.01467	1.21375	0.03219	1.14646
	merck-NM_009381_at	Thrsp	21835	-1.98244	0.01511	-1.84247	0.005105	-1.45982	0.001952				-1.31583	0.01214	-1.59184	0.000446	-1.38388	0.01003	-2.67485	0.002442	-1.76929	0.00106	-1.43384	0.002525	-1.1547	0.02525	-1.20681	0.06098	-1.17257	0.06594	-1.16482	0.1855	-1.04986	0.3224	-1.18451	0.06968	-1.1391	0.02624	-1.22087	0.02578	-1.48354	0.0008953	-1.05782	0.16	1.05041	0.08032	1.30257	0.00719	1.16638
	merck-NM_011146_s_at	Pparg	19016	1.48423	0.01506	1.39155	0.0007814	1.17571	0.1646				1.39444	0.02302	1.34431	0.004463	1.22654	0.05367	1.3842	0.01496	1.15664	0.06594	1.17287	0.04707	1.28115	0.08325	1.36867	0.00417	1.32008	0.0002689	1.07364	0.5212	-1.07098	0.3463	-1.14942	0.1412	1.03951	0.7092	-1.06733	0.3942	1.35083	0.0009583	1.24134	0.00162	1.22507	0.00112	1.18334	0.001715	1.04076
	merck-NM_134247_at	Acot4	171282	2.23975	0.005973	1.86982	0.01697	1.45211	0.1202	1.8	1.1	1.6	2.61758	0.003063	2.2532	1.556e-05	3.50833	0.0003752	2.1169	0.001621	1.80676	0.01266	1.80926	0.01143	2.72521	0.001947	3.41979	0.004726	2.57454	0.01813	-1.20859	0.2446	-1.11112	0.4424	-1.2844	0.2163	1.16437	0.2927	1.34307	0.4552	-1.05614	0.8326	-1.51775	0.04704	-1.03034	0.8816	1.19704	0.05599	-1.00265
	merck-NM_010634_at	Fabp5	16592	1.93019	0.01072	2.11495	0.001291	1.84374	0.00477	5.2	2.5	3.6	1.75428	0.01247	2.44906	4.53e-06	2.19989	0.00434	1.85567	0.00499	1.94044	0.004618	1.42692	0.00447	2.62785	0.002588	3.46897	0.0005127	2.18827	0.0002276	1.41449	0.1052	2.17771	0.0006905	1.86681	0.006382	2.48771	3.284e-05	2.05873	0.009759	1.59625	0.09698	1.10841	0.1866	1.26328	0.01397	1.31553	0.009285	1.30197
	merck-NM_145434_at	Nr1d1	217166	1.89104	0.000629	1.93508	0.001671	1.63305	0.02612				1.28914	0.01404	1.60103	2.337e-05	1.61027	0.001702	1.80842	2.539e-05	1.93955	0.0004628	2.07539	0.0001771	1.33045	0.03055	2.08545	0.008203	1.79763	0.01233	1.12372	0.2295	-1.09658	0.466	-1.48149	0.005687	-1.10512	0.528	-1.1677	0.4195	2.16521	0.00543	1.78402	3.201e-05	1.77705	0.0003591	1.49486	0.002269	1.88756
TG Biosynthesis
	merck-AK190434_a_at	Abhd5	67469	1.48081	0.001393	1.5174	0.05416	1.19201	0.1071				1.9293	0.002724	1.76441	0.005276	1.98701	0.002465	1.39027	0.003231	1.25837	0.08274	1.19509	0.07235	2.04975	0.0007516	2.30569	0.0006835	1.74824	0.02277	1.15308	0.1152	1.18035	0.129	-1.30137	0.1664	1.21543	0.04726	1.05631	0.8055	1.57109	0.1567	1.01537	0.7781	1.32434	0.001977	1.1173	0.0932	1.03605
	merck-NM_026179_at	Abhd5	67469	1.35238	0.006806	1.43913	0.001337	1.29808	0.00646				1.54064	0.003562	1.44278	0.0005632	1.51845	0.0002153	1.40832	0.000677	1.18971	0.05122	1.12435	0.02123	1.57471	0.0007755	1.69629	4.101e-05	1.34803	0.003738	1.136	0.04349	1.16287	0.004191	-1.09386	0.2387	1.24767	0.0009514	1.12419	0.1876	1.16643	0.0174	1.16533	0.005854	1.2314	0.01462	1.0306	0.6044	1.06721
	merck-AK008965_s_at	Agpat3	28169	1.22298	0.0203	1.17052	0.1042	1.0093	0.9037				1.21913	0.1352	1.18541	0.05125	1.35021	0.0658	1.49968	0.001112	1.17812	0.1045	1.28056	0.04324	1.31553	0.01311	1.3219	0.02552	1.15814	0.1152	-1.04157	0.6504	-1.22716	0.04412	-1.43219	0.002317	-1.49279	0.001026	-1.26154	0.06003	1.29033	0.003918	1.02733	0.725	1.13191	0.04955	1.03236	0.5089	1.13357
	merck-NM_010022_a_at	Dbt	13171	1.55346	0.01146	1.34927	0.005203	1.28825	0.08244				1.72822	0.0008801	1.66725	4.256e-05	1.60694	0.00324	1.54028	0.000271	1.33629	0.01341	1.42594	0.005408	1.53568	0.001477	1.79391	0.0004449	1.65158	0.01255	1.00578	0.9403	-1.05148	0.4824	-1.16735	0.008121	-1.24928	0.08809	-1.25638	0.2452	1.55597	0.1685	-1.02605	0.7374	1.22939	0.001719	1.20612	0.01741	-1.05167
	merck-NM_010046_s_at	Dgat1	13350	1.38548	0.02275	1.42824	0.004825	1.18585	0.02284				1.43252	0.01317	1.7697	0.0002694	1.5729	0.001547	1.38516	0.003679	1.293	0.006577	1.2841	0.00572	1.68655	0.0002118	1.97151	4.137e-05	1.52546	0.00215	1.03858	0.7041	1.05784	0.2227	-1.24549	0.06125	1.00237	0.9615	-1.06898	0.6113	1.07315	0.08505	1.04006	0.2839	1.27174	0.01622	1.11807	0.004395	1.12166
	merck-XM_897895_at	Lclat1	225010	1.26299	0.008076	1.214	0.006831	1.10815	0.1048				1.17777	0.02443	1.26009	0.007784	1.2111	0.06694	1.20271	0.03004	1.086	0.03225	1.07379	0.1351	1.1681	0.1009	1.25806	4.53e-05	1.13138	0.04173	1.0137	0.8471	1.19812	0.00415	1.08365	0.2795	1.08221	0.07479	1.15088	0.1973	1.56243	0.1908	1.09582	0.08573	1.11112	0.1604	1.05194	0.1803	1.06118
	merck-AK142641_a_at	Lpin1	14245	-1.79432	0.00285	-1.44245	0.08263	-2.09701	0.004342				-1.82894	0.0127	-1.42725	0.137	-1.29509	0.3609	-1.15958	0.3329	-1.40994	0.147	-1.01318	0.9635	-2.16571	0.0005907	-1.67571	0.009844	-1.38229	0.08756	-1.20036	0.2974	1.26853	0.3142	1.18837	0.4194	-1.22242	0.2408	-1.13836	0.5964	1		1		1		1		1
TG Degradation
	merck-AK190434_a_at	Abhd5	67469	1.48081	0.001393	1.5174	0.05416	1.19201	0.1071				1.9293	0.002724	1.76441	0.005276	1.98701	0.002465	1.39027	0.003231	1.25837	0.08274	1.19509	0.07235	2.04975	0.0007516	2.30569	0.0006835	1.74824	0.02277	1.15308	0.1152	1.18035	0.129	-1.30137	0.1664	1.21543	0.04726	1.05631	0.8055	1.57109	0.1567	1.01537	0.7781	1.32434	0.001977	1.1173	0.0932	1.03605
	merck-NM_026179_at	Abhd5	67469	1.35238	0.006806	1.43913	0.001337	1.29808	0.00646				1.54064	0.003562	1.44278	0.0005632	1.51845	0.0002153	1.40832	0.000677	1.18971	0.05122	1.12435	0.02123	1.57471	0.0007755	1.69629	4.101e-05	1.34803	0.003738	1.136	0.04349	1.16287	0.004191	-1.09386	0.2387	1.24767	0.0009514	1.12419	0.1876	1.16643	0.0174	1.16533	0.005854	1.2314	0.01462	1.0306	0.6044	1.06721
	merck-NM_008306_a_at	Ndst1	15531	-1.11027	0.01875	-1.07528	0.2603	-1.01536	0.8958				1.02176	0.6572	-1.04095	0.1702	1.03079	0.7066	-1.06055	0.1505	-1.12341	0.01099	-1.10744	0.007294	-1.10301	0.01298	-1.10561	0.03839	-1.15977	0.01002	-1.12163	0.02867	1.25531	0.0004941	1.21104	1.18e-05	-1.09921	0.3405	1.12021	0.1993	1.08161	0.6617	-1.03105	0.3806	-1.07473	0.5034	-1.03827	0.4442	-1.13629
	merck-AK004787_at	Ndst1	15531	-1.21899	0.001045	-1.08906	0.006562	-1.03825	0.7852				-1.02042	0.7432	-1.0471	0.1171	1.01282	0.9011	-1.10337	0.02766	-1.10063	0.06653	-1.15648	0.00308	-1.13365	0.01233	-1.15561	0.04824	-1.20562	0.002653	-1.10098	0.04781	1.04352	0.09637	1.04438	0.4226	-1.14517	0.243	1.12111	0.1472	1.03355	0.8337	-1.04544	0.0884	-1.1807	0.06506	-1.11122	0.003809	-1.15774
	merck-NM_054088_at	Pnpla3	116939	-2.07683	0.002989	-1.67302	0.01772	-1.76767	0.0004567				-1.79019	0.02652	-2.04503	0.005258	-1.94446	0.03807	-2.054	0.02135	-2.14092	0.01099	-1.80136	0.0137	-1.90239	0.001341	-1.95794	0.1148	-1.61585	0.05646	-1.00686	0.972	1.23359	0.1716	-1.15468	0.5987	1.18861	0.1094	-1.08071	0.7343	-1.26882	0.01533	1.06067	0.3272	1.16225	0.01467	1.21375	0.03219	1.14646
	merck-NM_007453_at	Prdx6	11758	1.47367	0.06431	1.06814	0.6122	1.44511	0.05471				1.21767	0.2863	-1.06062	0.7056	1.70177	0.003448	1.02022	0.8768	1.0786	0.4703	1.13522	0.334	-1.16625	0.4697	1.11355	0.566	-1.02572	0.8979	1.0478	0.662	1.54348	0.004787	1.54348	0.07517	1.69824	0.005507	1.68888	0.01896	2.23563	0.01824	1.47707	0.007273	1.42561	0.1565	1.40055	0.01749	1.68151
Glucose Uptake
	merck-NM_001033381_a_at	Insr	16337	1.15446	0.2547	1.23413	0.08054	1.00526	0.95				1.39991	0.01357	1.35581	3.922e-05	1.30647	0.003277	1.37309	0.00302	1.25482	0.004165	1.22529	0.0107	1.25922	0.1071	1.17875	0.04966	1.22535	0.07047	-1.13092	0.1694	1.08173	0.3609	1.03538	0.5966	-1.06633	0.1597	-1.00388	0.972	1.4243	0.3659	1.15904	0.03517	1.20531	0.01542	1.14151	0.003796	1.07803
	merck-BC028638_a_at	Slc1a3	20512	1.23817	0.03673	1.28174	0.06835	1.06709	0.544				1.52827	0.006849	1.59294	0.004682	1.98976	0.004926	1.22039	0.07778	1.38261	0.05409	1.4615	0.01891	1.50003	0.02265	1.84629	2.635e-05	1.62555	0.03693	1.10482	0.3003	1.05838	0.6992	-1.14414	0.2533	1.0677	0.6053	-1.00364	0.9884	1.18299	0.3259	1.118	0.1572	1.24242	0.01088	-1.07838	0.265	1.02065
	merck-AK044905_a_at	Stx6	58244	1.23711	0.00189	1.26154	0.004044	1.15928	0.01829				1.12432	0.06298	1.45546	3.743e-05	1.41514	0.0006883	1.10042	0.04503	1.20445	0.002555	1.16775	3.231e-05	1.17828	0.08708	1.21219	0.05569	1.32404	0.004262	1.07194	0.2231	1.09172	0.1182	1.13587	0.05301	1.18103	0.00887	1.03994	0.6004	1.51985	0.1964	1.0604	0.2501	1.08051	0.1502	1.17314	0.01203	1.15928
Glucose Metabolism
	merck-NM_008155_s_at	Gpi1	14751	1.16011	1.156e-05	1.19718	0.001621	1.03681	0.5886				1.02343	0.7405	1.05458	0.1628	-1.08853	0.2592	1.16504	0.0008912	1.10217	0.0972	1.08568	0.09642	1.20754	0.003273	1.15822	0.02945	1.10083	0.0997	-1.00277	0.8913	-1.06231	0.03008	-1.11941	0.01069	-1.26386	0.004822	-1.25589	0.007985	1.22942	0.01993	1.10068	0.1369	1.15995	0.0005912	1.13755	0.004906	1.0555
	merck-NM_008062_at	G6pdx	14381	1.45345	0.007639	1.45714	4.512e-05	1.36176	0.001191				1.36458	0.002491	1.66073	2.98e-07	1.32038	0.005632	1.67417	0.0007774	1.53745	1.299e-05	1.35488	6.199e-06	1.57253	0.02238	1.43351	0.005565	1.26445	0.05478	-1.00137	0.9877	-1.05315	0.1817	1.15377	0.09705	1.08375	0.138	1.10634	0.4846	1.18231	4.286e-05	1.18193	0.003106	1.14433	0.02018	1.1447	0.0002347	1.12367
	merck-AI462521_at	G6pdx	14381	1.21057	0.0443	1.18599	0.08241	1.13217	0.1775				1.16794	0.01061	1.74381	1.866e-05	1.39316	0.001347	1.21331	0.04488	1.61808	0.00403	1.4873	4.661e-05	1.30948	0.03798	1.56171	0.004292	1.54846	0.0006146	1.02079	0.678	-1.19056	0.2455	-1.06608	0.3981	1.18932	0.07783	1.16107	0.01242	1.24672	0.001625	1.08725	0.2009	1.10657	0.007801	1.14072	0.07034	1.24025
	merck-BQ938751_at	H6pd	100198	-1.00209	0.9797	-1.07441	0.4827	-1.00465	0.926				1.04754	0.518	1.24664	0.01046	1.09026	0.3601	1.26824	0.002065	1.2841	0.01681	1.17209	0.09892	1.16579	0.0948	1.21874	0.01694	1.21739	0.002907	-1.06282	0.2168	-1.15205	0.1174	1.08335	0.3057	-1.0128	0.8236	1.20826	7.6e-05	1.07758	0.2259	1.13138	0.146	1.07713	0.3857	1.01002	0.8265	1.00746
Amino Acid Transport
	merck-NM_008135_at	Slc6a9	14664	-1.32739	0.002178	1.0883	0.4128	-1.09479	0.4622				-1.24761	0.03515	-1.36553	0.03619	-1.39444	0.006264	-1.16397	0.2286	-1.27791	0.02776	-1.07009	0.4945	-1.24713	0.02554	-1.27732	0.1935	-1.48047	0.08732	-1.14127	0.1703	-1.00409	0.968	-1.20884	0.3265	-1.344	0.02014	-1.0856	0.7677	-1.08941	0.4957	-1.26415	0.1357	-1.15473	0.2195	-1.58745	8.041e-05	-1.19413
	merck-NM_133987_at	Slc6a8	102857	-1.67186	0.001953	-1.29539	0.006489	-1.36301	0.05064				-1.06128	0.4752	-1.79929	0.001659	-1.4184	0.009232	-1.27673	0.09633	-1.25814	0.08038	-1.17395	0.2062	1.02854	0.8741	-1.31886	0.01049	-1.22982	0.256	-1.31704	0.05764	-1.26561	0.01991	-1.34091	0.1171	-1.22854	0.1092	1.07651	0.6821	1.05916	0.8377	-1.24271	0.04482	-1.26794	0.01021	-1.06471	0.5333	1.07612
	merck-NM_175121_at	Slc38a2	67760	-1.14175	0.03282	-1.09476	0.1659	-1.09438	0.4519				1.08375	0.1007	-1.07421	0.1772	-1.30107	0.05913	-1.08233	0.1225	-1.24151	0.00637	-1.25187	0.0002954	-1.05643	0.3674	-1.29122	0.07458	-1.20376	0.05991	1.00492	0.8815	1.23891	0.01655	1.21384	0.07555	-1.00992	0.9113	-1.09756	0.4305	-1.16552	0.3695	-1.18968	0.08432	-1.27585	0.004717	-1.33444	4.971e-05	-1.44777
	merck-NM_144512_at	Slc6a13	14412	-1.59772	0.2175	-1.79721	0.0008028	-1.56783	0.00719				-1.14578	0.5752	-1.09595	0.4681	1.05097	0.7342	-1.47265	0.07041	-1.43747	0.004085	-1.34462	0.009151	-1.28056	0.4283	-1.33937	0.004149	-1.24738	0.1318	1.63042	0.0276	1.05989	0.5262	1.12313	0.4399	1.3555	0.01439	1.50383	0.05786	-1.78361	0.00452	-1.61696	0.0007486	-1.31492	0.1457	-1.30647	0.004984	-1.29241
Energy Expenditure
	merck-NM_009463_at	Ucp1	22227	1.10843	0.9018	1.0223	0.8096	4.10866	0.2081				11.9674	0.001225	1.69551	0.003688	-1.04419	0.9523	4.4617	0.02409	1.14615	0.2674	3.15864	0.1691	15.6315	0.0009949	3.02622	0.02247	2.82813	0.3882	2.12324	0.2963	-1.31856	0.05125	-1.15609	0.4251	-1.88843	0.5863	-14.0929	0.05889	1.50107	0.2846	1.48354	0.2351	4.11813	0.0005186	4.22669	0.0001588	2.53279
	merck-NM_009464_at	Ucp3	22229	-2.32434	0.0005189	-3.26814	0.0001188	-2.17621	4.876e-05	-1.8	-2.3	-1.7	-1.27703	0.3513	-1.64778	0.007237	-1.13718	0.4178	-1.69981	4.399e-05	-1.65044	0.003025	-1.44178	0.02617	-1.35957	0.1134	-1.10357	0.2965	-1.32038	0.1036	1.01125	0.9142	-1.0076	0.9617	-1.13896	0.4243	-1.03973	0.7785	1.03624	0.8513	-1.23618	0.1322	-1.685	0.00288	1.0236	0.8753	1.03911	0.6489	1.07944
[truncated: 16 more columns]
