# Supplementary material for: Downstream Signaling Pathways in Mouse Adipose Tissues Following Acute In Vivo Administration of Fibroblast Growth Factor 21
Source: PLoS One. 2013 Sep 6;8(9):e73011. doi: 10.1371/journal.pone.0073011 (PMC3765203; doi:10.1371/journal.pone.0073011)
Supplement: Table S5 — FGF21 treatment induces robust and consistent gene expression changes in brown adipose tissue. Listed are the 1634 probe sets regulated by a single 2.5mg/kg dose of PEG-30-FGF21 Q108 in WT mice on chow diet. The data for both acute (2 day) and sub-chronic (5 day) dosing are shown. (XLSX) [file pone.0073011.s011.xlsx]

## Sheet: Table_S5
Probeset ID	Gene Symbol	Entrez Gene ID	BAT. PEG30-FGF21 Q108, 2.5 mg/kg / Vehicle Treatment				Proteome Description
			2d		5d
			Fold Change	ANOVA p	Fold Change	ANOVA p
merck-NM_013731_at	Sgk2	27219	5.34195	0.01455	11.8577	7.629e-05	Serum-glucocorticoid regulated kinase 2, a putative serine-threonine kinase
merck-NM_148933_s_at			3.4906	6.795e-06	4.49676	2.146e-06
merck-AK165113_a_at	Prlr	19116	2.9847	0.0004681	4.99689	3.123e-05	Prolactin receptor, plays a role in lactation, embryo implantation, JAK activation, and STAT protein nuclear translocation; human PRLR is associated with hyperprolactinemia and prostate, pituitary, and breast neoplasms
merck-NM_001002794_at	4631405J19Rik	433456	2.97715	4.828e-05	1.2438	0.08172
merck-NM_173029_at			2.93562	0.0008591	3.79927	5.424e-06
merck-NM_007559_at	Bmp8b	12164	2.82423	0.0003481	9.73419	5.901e-06	Bone morphogenetic protein 8b, homodimerizes and cooperates synergistically with Bmp4 to promote primordial germ cell development and survival, may play a role in spermatogenesis and placental development
merck-NM_001033301_at	Fhdc1	229474	2.72019	0.0006955	3.29003	2.098e-05	Protein of unknown function, has a region of low similarity to a region of mouse Diap1, which plays a role in the regulation of actin filament polymerization, axonogenesis, cell migration, and phagocytosis, involved in Rho protein signal transduction
merck-NM_011898_at	Spry4	24066	2.66011	1.609e-06	1.7697	4.292e-05	Sprouty homolog 4, a kinase inhibitor that acts in various growth signaling cascades, embryogenesis, odontogenesis, organ development, and angiogenesis; genetic knockout causes polysyndactyly, human SPRY4 is associated with prostate cancer
merck-AK012530_at	Dusp4	319520	2.64972	4.768e-07	2.20242	2.742e-06	Dual specificity phosphatase 4, a phosphoprotein phosphatase that plays a role in MAPK inactivation, oxidative stress induced apoptosis, cell aging, and cytokine production; human DUSP4 is associated with breast neoplasms and glioma
merck-NM_008491_at	Lcn2	16819	2.52406	0.0001745	1.10276	0.6805	Lipocalin 2, a putative transporter that acts in inflammation, angiogenesis, and apoptosis; human LCN2 is associated with coronary heart disease, amyloid polyneuropathy, kidney failure, diabetes, dermatitis, various cancers, and inflammatory bowel disease
merck-AK040883_s_at	Lgr6	329252	2.51131	0.0002785	2.55035	6.557e-06	Leucine-rich repeat-containing G protein-coupled receptor 6, may play a role in hair follicle stem cells that generate all cell lineages of the skin
merck-NM_175512_at	Dhrs9	241452	2.38506	0.008728	3.58839	0.0002497	Dehydrogenase-reductase member 9, a steroid dehydrogenase that catalyzes the transformation of 3-ketosteroids into 3alpha-hydroxysteroids; human DHRS9 is associated with carcinoma and adenoma associated with colonic neoplasms
merck-AK017043_at	4933433H22Rik	74473	2.38342	0.01546	6.91831	3.946e-05
merck-AK078808_at	2310069B03Rik	69652	2.37301	0.001287	4.76321	5.203e-05
merck-NM_177828_at	Arhgef37	328967	2.3383	0.001205	3.62577	6.312e-05	Protein containing a Src homology 3, a BAR, a RhoGEF, and two variant SH3 domains has low similarity to a region of human DNMBP, which is a Rho-GTPase activator that may act in actin filament organization, and is associated with Alzheimer disease
merck-NM_001034892_at	Gm5627	434510	2.33185	6.98e-05	1.33721	0.09191
merck-NM_016919_at	Col5a3	53867	2.311	0.0001098	1.15319	0.1906	Collagen type V alpha 3, a likely structural constituent of extracellular matrix, required for proper glucose homeostasis via effects in adipocytes, pancreatic islet cells, and skeletal muscle
merck-NM_009348_at	Tectb	21684	2.29245	0.0205	3.74542	0.001748	Tectorin beta, contains a single zona pellucida domain, functions in T-cell activation and perhaps sensory perception of sound and cell-matrix adhesion, elevated expression in tectorial membrane is observed in hypothyroid Pit1dw mutants
merck-NM_026012_s_at	Nradd	67169	2.28087	0.0008017	3.41822	0	Neurotrophin receptor associated death domain, binds to neurotrophin p75 receptor and receptor tyrosine kinase, involved in I-kappaB kinase and NF-kappaB cascades, enhances NF-kappaB transcription factor activity, may play a role in cell death
merck-AK218726_at			2.26517	6.557e-07	1.87715	8.106e-06
merck-BC027576_at	1700047G03Rik	73339	2.25061	0.006387	1.42462	0.2619
merck-AK153938_at	B4galnt2	14422	2.23563	0.006969	2.7441	9.447e-05	Beta 1-4 N-acetylgalactosaminyl transferase 2, regulates blood coagulation, act in clearance of von Willebrand factor from plasma, overexpression reduces skeletal muscle dystrophic pathology in Sgca -deficient animals
merck-NM_012044_s_at	Pla2g2e	26970	2.22126	0.00391	8.37529	3.576e-07	Phospholipase A2 group IIE, a phospholipase A2 that may play a role in inflammatory response; human PLA2G2E is associated with chronic rhinosinusitis
merck-NM_176933_s_at	Dusp4	319520	2.20039	7.635e-05	3.24265	8.345e-07	Dual specificity phosphatase 4, a phosphoprotein phosphatase that plays a role in MAPK inactivation, oxidative stress induced apoptosis, cell aging, and cytokine production; human DUSP4 is associated with breast neoplasms and glioma
merck-AK033372_s_at	B430010I23Rik	78849	2.19989	0.0002596	1.8239	0.005919
merck-NM_201375_at	Kng2	385643	2.16222	9.656e-06	2.64667	6.223e-05	Protein with strong similarity to kininogen-1 (mouse Kng1), which activates MAPK activity and cell proliferation, contains three cystatin domains
merck-NM_013658_at	Sema4a	20351	2.15576	0.0006388	2.45358	0.0001603	Sema domain immunoglobulin domain transmembrane domain and short cytoplasmic domain 4A, regulates Rac GTPase activity, acts in VEGFR pathway, cytokine biosynthesis, T-cell activation, angiogenesis, and neurite growth
merck-AK082280_at	Pde1c	18575	2.08593	0.006998	3.33119	0.0001402	Phosphodiesterase 1C, a cyclic nucleotide phosphodiesterase that acts in the regulation of cell proliferation and insulin secretion, may be involved in cell aging
merck-NM_007703_at	Elovl3	12686	2.07014	0.0004998	4.97393	2.64e-05	Elongation of very long chain fatty acids-like 3, a palmitoyl-CoA elongase that acts circadian regulation of gene expression, skin morphogenesis, hair follicle and sebaceous gland development, and water and temperature homeostasis
merck-NM_013495_at	Cpt1a	12894	2.06348	0.0002668	2.01604	3.695e-05	Carnitine palmitoyltransferase 1a liver, plays a role in fatty acid beta-oxidation, glucose and carnitine metabolism, regulates apoptosis and insulin secretion; human CPT1A is associated with hepatomegaly, hypoglycemia, and inborn errors lipid metabolism
merck-NM_008521_at	Ltc4s	17001	2.05353	1.15e-05	1.89758	4.53e-06	Leukotriene C4 synthase, a glutathione transferase that acts in leukotriene biosynthesis and metabolism, and in immune and inflammatory response; human LTC4S is associated with chronic myeloid leukemia, asthma, and sinusitis
merck-NM_144526_at	Fam64a	109212	2.02209	0.01847	4.20824	7.588e-05	Member of the DUF1466 domain of unknown function family, has high similarity to uncharacterized human FAM64A
merck-CA944262_at	Acaca	107476	2.00586	0.007816	1.67263	0.01561	Acetyl-Coenzyme A carboxylase alpha, plays a role in fatty acid biosynthetic process, regulates apoptosis, cell proliferation, cell growth, insulin secretion, and glycogen biosynthetic process; human ACACA is upregulated in fatty liver
merck-NM_010634_at	Fabp5	16592	1.97197	0.005791	1.49005	0.02497	Fatty acid binding protein 5 epidermal, acts in RAR signaling, leukotriene biosynthesis, keratinocyte migration, and glucose metaboism; human FABP5 is associated with psoriasis and bladder, endometrial, prostate, and head and neck cancers
merck-BC053039_at	Mtap6	17760	1.96426	0.003797	1.48115	0.004495	Microtubule-associated protein 6, acts in visual learning, nociception, behavior, and synapse assembly, mediates hippocampal neurogenesis and inhibits microtubule depolymerization; human MAP6 is associated with mental diseases including schizoid disorders
merck-ENSMUST00000029043_a_at	Fabp12	75497	1.96065	0.002999	1.75428	0.001651	Protein with high similarity to fatty acid binding protein 4 (adipocyte fatty acid binding protein, human FABP4), which binds retinoic acids, may have role in fatty acid metabolism, contains a lipocalin or cytosolic fatty-acid binding protein domain
merck-NM_021316_at	Cend1	57754	1.95479	0.03223	3.2144	4.292e-06	Cell cycle exit and neuronal differentiation 1, mediates cell cycle exit and differentiation of neuronal precursors, enhances the neurogenic response to growth factors, required for cerebellar development
merck-AK053485_at	E130101M22	327984	1.94178	0.03179	1.81468	0.01722
merck-NM_053190_at	S1pr5	94226	1.93687	0.002137	2.09267	0.0004191	Sphingosine-1-phosphate receptor 5, a lysosphingolipid and lysophosphatidic acid receptor that regulates NK cell differentiation, bone marrow development, cell death, proliferation, and motility; human EDG8 is associated with granular lymphocyte leukemia
merck-NM_146256_at	Hpdl	242642	1.93598	4.441e-05	2.01326	1.192e-07	Protein with low similarity to C. immitis Tcrpp, which is a putative 4-hydroxyphenylpyruvate dioxygenase that stimulates a T-cell reactive immune response in the host
merck-NM_007400_a_at	Adam12	11489	1.93508	0.0004642	2.97303	3.457e-06	A disintegrin and metalloproteinase domain 12, acts in cell adhesion and skeletal muscle regeneration; human ADAM12 is associated with cardiomyopathy, preeclampsia, Alzheimer disease, liver cirrhosis, glioblastoma, breast, and several other cancers
merck-ENSMUST00000051493_at			1.93508	0.0004034	2.43501	2.682e-06
merck-AK028769_s_at	Elavl1	15568	1.91514	8.72e-05	1.45982	0.008883	ELAV -like 1, acts in posttranscriptional gene silencing, mRNA stabilization, and myogenesis, promotes cell adhesion, proliferation, and migration; human ELAVL1 is associated with medulloblastoma and breast and colonic neoplasms
merck-NM_009724_at	Atp4b	11945	1.90327	0.008022	1.37848	0.1393	ATPase H+ K+ exchanging beta polypeptide, a plasma membrane based protein that plays a role in proton transport, acid secretion, cellular homeostasis, and cell development; deficiency in the corresponding gene is associated with achlorhydria
merck-ENSMUST00000023589_s_at	Kng1	16644	1.90195	0.002268	4.47816	6.211e-05	Kininogen-1, activates MAPK activity and cell proliferation; human KNG1 is associated with Alzheimer disease, angina pectoris, myocardial infarction, septic shock, inflammation, hypertension, cirrhosis, and coagulation protein disorder
merck-AK088154_s_at	Sorl1	20660	1.89278	0.0002893	2.52348	1.848e-06	Sortilin related receptor LDLR class-A repeats-containing, plays a role in cell proliferation, artery morphogenesis, and endocytosis; human SORL1 acts as a novel marker of carotid intima media thickness and is associated with Alzheimer disease
merck-AK085591_at	Gm9648	675578	1.8906	0.0002415	-1.26619	0.2307
merck-BC040222_x_at	1200015M12Rik	71739	1.88191	0.0318	1.49865	0.08238
merck-ENSMUST00000048462_at			1.85866	0.008283	2.8655	5.877e-05
merck-NM_134247_at	Acot4	171282	1.84799	0.01622	1.91073	0.01308	Acyl-CoA thioesterase 4, a succinyl-CoA thioesterase that may play a role in lipid and dicarboxylic acid metabolism, expression is induced by peroxisome proliferative activated receptor alpha treatment and fasting
merck-AK132333_at	Gm11266	100215	1.82558	0.04834	1.75671	0.005839
merck-NM_175217_a_at	Mmd2	75104	1.80676	0.02075	1.97606	0.004247	Monocyte to macrophage differentiation-associated 2, a putative transmembrane receptor that plays a role in regulation of apoptosis, may act in pancreatic endocrine cell development and survival
merck-NM_007836_at	Gadd45a	13197	1.78279	0.002605	1.78525	0.0001805	Growth arrest and DNA-damage-inducible 45 alpha, a putative cyclin-dependent protein kinase inhibitor, acts in DNA repair and mitotic cell cycle G2 - M transition DNA damage checkpoint; human GADD45A is associated with melanoma and several neoplasms
merck-NM_033612_at	Cela1	109901	1.77951	0.01079	2.26256	0.002692	Elastase 1 pancreatic, a putative serine-type peptidase that may play a role in aging and proteolysis
merck-ENSMUST00000033903_s_at	Cars2	71941	1.77542	0.001518	2.74157	7.021e-05	Member of the class I cysteinyl (C) tRNA synthetase family, has low similarity to cysteinyl-tRNA synthetase (S. cerevisiae Ynl247p), which is a cysteinyl-tRNA ligase that binds tRNA and functions in cysteinyl-tRNA aminoacylation
merck-BB313400_at			1.77419	0.0003694	2.13255	0.0004358
merck-NM_173404_at	Bmp3	110075	1.77256	0.007504	1.05633	0.7432	Bone morphogenetic protein 3, a growth factor that plays a role in skeletal development and regulation of DNA-dependent transcription, may act in bone mineralization and osteoblast differentiation; human BMP3 is upregulated in myeloid metaplasia
merck-NM_175461_s_at	Fam78b	226610	1.75995	0.003429	1.12272	0.3819	Protein of unknown function, has very strong similarity to uncharacterized human FAM78B
merck-AK153745_at	Gm10851	100038528	1.7559	0.001442	1.80759	0.0006515
merck-AK163377_a_at	Pank3	211347	1.7555	9.99e-05	1.46251	0.002599	Pantothenate kinase 3, a coenzyme A biosynthetic pathway regulatory enzyme involved in the regulation of intracellular coenzyme A concentration
merck-NM_023794_a_at	Etv5	104156	1.74944	8.464e-05	2.00124	3.576e-07	ETS variant gene 5, a transcription factor that plays a role in cell-cell adhesion, epithelial cell development, spermatogenesis, and regulation of cell proliferation; human ETV5 mRNA expression is associated with breast and several other neoplasms
merck-NM_010729_a_at	Loxl1	16949	1.7354	0.001251	2.41936	2.265e-05	Lysyl oxidase-like 1, a putative lysine 6-oxidase that acts in MAPKKK cascade, tissue regeneration, and micturition; mRNA is upregulated in early stages of liver granuloma, human LOXL1 is associated with exfoliation syndrome and breast cancer
merck-ENSMUST00000092684_at	Fkbp10	14230	1.7342	0.03565	3.7145	0.0005596	FK506 binding protein 10 65 kDa, a cis-trans isomerase that plays a role in protein folding, may function in signal transduction and organ morphogenesis; human FKBP10 is associated with osteogenesis imperfecta
merck-NM_009423_at	Traf4	22032	1.72703	1.55e-06	1.61622	0.0004702	Tnf receptor associated factor 4, a putative signal transducer that acts in JNK cascade, lung development, skeletal development, and neural tube formation, localizes to membrane fraction; human TRAF4 is associated with schizophrenia and several cancers
merck-NM_011436_a_at	Sorl1	20660	1.72147	0.0002069	2.319	5.96e-08	Sortilin related receptor LDLR class-A repeats-containing, plays a role in cell proliferation, artery morphogenesis, and endocytosis; human SORL1 acts as a novel marker of carotid intima media thickness and is associated with Alzheimer disease
merck-AK044401_s_at	Sestd1	228071	1.7108	2.152e-05	1.79226	4.476e-05	Protein with very strong similarity to SEC14 and spectrin domains 1 (human SESTD1), which is a phospholipid binding protein that regulates activity of transient receptor potential channels TRPC4 and TRPC5
merck-XM_982119_at	Agpat6	102247	1.71041	0.001635	1.99572	0.0001893	1-acylglycerol-3-phosphate O-acyltransferase 6, plays a role in acylglycerol metabolic process
merck-NM_080562_at	Ubox5	140629	1.70569	0.003214	1.6819	0.02627	U box domain containing 5, an Ube213 binding protein that may play a role in protein ubiquitination and ubiquitin-dependent protein catabolic process
merck-NM_017394_at	Slc7a10	53896	1.7049	0.03712	2.19837	0.0009555	Solute carrier family 7 member 10, a neutral amino acid transmembrane transporter that plays a role in postnatal survival and regulation of neuronal excitability; genetic knockout causes tremor, ataxia, and seizure
merck-AK016085_at	4930550G17Rik	100329140	1.70255	0.03385	1.94536	0.0006467
merck-BB483388_x_at	BC037039	100126030	1.69863	0.02165	2.29668	0.0001442
merck-NM_011104_a_at	Prkce	18754	1.69746	3.576e-06	1.6308	1.079e-05	Protein kinase C epsilon, acts in GPCR and neuropeptide signaling pathways, cell proliferation, macrophage activation, and action potential; human PRKCE is associated with prostate, lung, and brain cancers, astrocytoma, and Alzheimer disease
merck-NM_178692_at	C130074G19Rik	226777	1.69629	0.01246	1.91426	9.042e-05	Protein of unknown function, has high similarity to uncharacterized human C1ORF115
merck-NM_008776_s_at	Pafah1b3	18476	1.69278	0.006548	1.43087	0.01484	Platelet activating factor acetylhydrolase isoform 1b alpha1 subunit, a putative acetylglycerophosphocholine esterase that plays a role in cell motility, nervous system development, and lipid metabolism
merck-AK086661_at	LOC100502740	100502740	1.692	0.005887	1.98976	4.345e-05
merck-NM_177009_at	Smyd4	319822	1.69044	0.003232	2.15973	1.18e-05	SET and MYND domain containing 4, decreased expression via disruption of one allele results in mammary epithelial cell tumorigenesis, with reexpression suppressing growth of tumor cells and inhibiting tumor formation
merck-AK162876_a_at	Trib1	211770	1.68811	0.0007112	1.45378	0.07685	Tribbles homolog 1, a transcription cofactor that regulates RAR signaling, MAPK activation, and SMC proliferation; human TRIB1 is associated with ischemic heart disease, myeloid leukemia, and hypertriglyceridemia
merck-XM_988119_at			1.68772	0.004388	2.34855	8.464e-06
merck-NM_010171_at	F3	14066	1.68384	0.01014	1.27497	0.009566	Coagulation factor III, acts in blood coagulation, angiogenesis, neutrophil activation, and inflammatory response, upregulated in obesity; induced gene mutation causes mouse model of thrombophilia and arthritis
merck-AK040886_at			1.67302	0.00277	2.61397	4.649e-06
merck-AK008051_at	2010002M09Rik	69841	1.66878	0.001826	1.93464	0.004933
merck-NM_001033182_at	6030408B16Rik	77717	1.6684	0.02216	2.23306	0.001868
merck-AK141659_at	2500002B13Rik	78353	1.66686	0.001676	2.44287	0.001548
merck-AK079954_at	1300015D01Rik	74161	1.65997	0.004219	1.84842	3.219e-06
merck-NM_177448_s_at	Mogat2	233549	1.6573	0.004372	-1.11771	0.3548	Monoacylglycerol O-acyltransferase 2, catalyzes the synthesis of di- and triacylglycerol from monoacylglycerol, has low acyl-CoA-diacylglycerol transferase activity, enzyme activity and expression is increased during diabetic and obese condition
merck-NM_001033409_s_at	Lgr6	329252	1.65691	0.0006673	1.97242	0.0003383	Leucine-rich repeat-containing G protein-coupled receptor 6, may play a role in hair follicle stem cells that generate all cell lineages of the skin
merck-AK136760_a_at	Spred1	114715	1.65386	0.001962	1.80551	0.0003	Sprouty protein with EVH-1 domain 1 related sequence, a protein kinase inhibitor that acts in actin filament organization, cell movement, and synaptic depression, mediates stem cell renewal; human SPRED1 is associated with cafe au lait macules
merck-NM_018769_at	Dfna5	54722	1.63908	0.01715	1.52616	0.01262	Deafness autosomal dominant 5 homolog, may play a role in sensory perception of sound and Trp53 induced apoptosis; human DFNA5 is associated with non syndromic hearing loss, breast and colorectal cancers, and melanoma
merck-AK079459_a_at	Gda	14544	1.6387	0.02206	1.77092	0.009315	Guanine deaminase, catalyzes the deamination of guanine to xanthine with zinc as a cofactor, plays a role in microtubule cytoskeleton organization, synaptic transmission, and synaptic vesicle targeting
merck-NM_011217_s_at	Ptprr	19279	1.6323	0.0004427	1.15555	0.2554	Protein tyrosine phosphatase receptor type R, dephosphorylates and inactivates MAPK, plays a role in EGFR signaling and cytoplasmic sequestering of protein; human PTPRR expression is downregulated in early colorectal tumorigenesis
merck-AK015849_at	4930520A20Rik	75091	1.6293	0.01032	1.53038	0.006971
merck-AK037180_a_at	Spry4	24066	1.62256	0.05563	1.86123	0.001423	Sprouty homolog 4, a kinase inhibitor that acts in various growth signaling cascades, embryogenesis, odontogenesis, organ development, and angiogenesis; genetic knockout causes polysyndactyly, human SPRY4 is associated with prostate cancer
merck-NM_022017_at	Trpv4	63873	1.62032	0.005207	1.07374	0.5983	Transient receptor potential cation channel subfamily V member 4, an osmosensor that promotes cytoskeletal remodeling, mediates blood pressure, Ca2+ influx, and ATP release; human TRPV4 is associated with brachyolmia, COPD, and metatropic dysplasia
merck-NM_021564_s_at	Fetub	59083	1.61696	0.01401	-1.26765	0.04424	Fetuin beta, may play a role in cellular calcium ion homeostasis and multicellular organismal development, inhibits basic calcium phosphate precipitation
merck-ENSMUST00000068927_at	A330084C13Rik	381174	1.61659	0.01178	1.04506	0.8264	Protein of unknown function
merck-NM_012033_at	Tinag	26944	1.61622	0.0001637	1.43681	0.01063	Tubulointerstitial nephritis antigen, a basement membrane protein that regulates renal tubulogenesis, may be involved in epithelial-mesenchymal interactions during renal development
merck-NM_183315_at	Ctxn1	330695	1.60288	0.006199	1.13261	0.3745	Protein of unknown function, has very strong similarity to uncharacterized human CTXN1
merck-NM_027828_at	Fam110c	104943	1.59698	0.0112	1.15075	0.6131	Protein with low similarity to family with sequence similarity 110 member B (human FAM110B), which regulates cell cycle progression in G1 phase
merck-NM_144848_at	Eppk1	223650	1.59368	0.001124	1.64248	0.003384	Epiplakin 1, a keratin binding protein that functions in wound reepithelialization by keratinocyte outgrowth and migration
merck-NM_177737_s_at	AI854703	243373	1.59258	0.07679	1.36647	0.1386
merck-BC108335_a_at	Kng2	385643	1.59148	0.0005621	1.72544	0.002879	Protein with strong similarity to kininogen-1 (mouse Kng1), which activates MAPK activity and cell proliferation, contains three cystatin domains
merck-ENSMUST00000012849_a_at	Retn	57264	1.59001	0.03931	-1.06992	0.5826	Resistin, induces insulin resistance via neuropeptide Y production, acts in gluconeogenesis; human RETN is associated with diabetes, liver cirrhosis, Cushing syndrome, anorexia nervosa, coronary artery disease, psoriasis, and polycystic ovary syndrome
merck-CF579934_at	Impa2	114663	1.58964	0.01166	1.08728	0.6739	Inositol(myo)-1(or 4)-monophosphatase 2, binds to calcium ion, mediates inositol phosphate dephosphorylation, locomotor and exploratory behavior; human IMPA2 is associated with bipolar disorder and febrile seizures
merck-AK017075_a_at	Nudt4	71207	1.58818	0.006853	1.42298	0.02237	Nudix (nucleoside diphosphate linked moiety X)-type motif 4, member of the nudix hydrolase family, predicted to dephosphorylate [PP]2-InsP4 to yield PP-InsP5 and subsequently to yield InsP6
merck-ENSMUST00000001853_at			1.58635	0.02469	1.71712	0.006039
merck-AK039796_at	1700086O06Rik	73516	1.57761	0.0001327	1.53497	0.0001751
merck-AK044581_at	C330003G01Rik	320694	1.57543	0.0006766	1.84204	0.002045
merck-ENSMUST00000029642_at			1.57326	0.0004913	3.12968	6.914e-05
merck-NM_024478_at	Grpel1	17713	1.5729	0.001295	1.70373	5.96e-07	Protein with very strong similarity to grpE-like 1 mitochondrial (rat Grpel1), which interacts with and stimulates the ATPase activity of mitochondrial Hsp70 (Hspa4), member of the GrpE family, which function as chaperone-assisting proteins
merck-NM_008990_at	Pvrl2	19294	1.57217	0.000483	1.56243	0.001883	Poliovirus receptor-related 2, a transmembrane glycoprotein that plays a role in homophilic cell adhesion, actin cytoskeleton organization, and spermatogenesis, regulates NK and T cell mediated cytotoxicity
merck-ENSMUST00000049461_at	Cars2	71941	1.57072	0.002734	2.28507	0.0001666	Member of the class I cysteinyl (C) tRNA synthetase family, has low similarity to cysteinyl-tRNA synthetase (S. cerevisiae Ynl247p), which is a cysteinyl-tRNA ligase that binds tRNA and functions in cysteinyl-tRNA aminoacylation
merck-CX732755_at	Pank3	211347	1.56567	0.0002576	1.43781	0.002183	Pantothenate kinase 3, a coenzyme A biosynthetic pathway regulatory enzyme involved in the regulation of intracellular coenzyme A concentration
merck-NM_029541_at	6530401D17Rik	76219	1.56531	0.001071	1.49383	0.001247
merck-ENSMUST00000061986_at			1.56495	3.183e-05	1.3216	0.02258
merck-DV062908_at			1.56351	0.06266	1.86638	0.03601
merck-AK047757_s_at	Cit	12704	1.56279	0.00161	1.85738	0.007552	Citron, a serine-threonine kinase that binds NMDA receptors, plays a role in central nervous system development and cytokinesis of spermatogenic precursors; human CIT is associated with mantle cell lymphoma
merck-AK009242_at	2310008N11Rik	72316	1.56063	0.01992	1.80801	0.01396
merck-NM_028839_s_at	Tmem110	69179	1.55668	5.913e-05	1.68074	0.0002043	Protein of unknown function, has very strong similarity to uncharacterized rat LOC361110
merck-NM_145978_s_at	Pdlim2	213019	1.55561	0.0004308	1.35488	0.01426	PDZ and LIM domain 2, a cytoskeletal adaptor that plays a role in insulin-like growth factor receptor signaling pathway and STAT1 ubiquitination, involved in TNF production, cell adhesion, cell proliferation, and cell migration
merck-AK054002_a_at	Ptk2b	19229	1.5531	0.000586	1.32282	0.01839	Protein tyrosine kinase 2 beta, mediates glucose transport, osteoclast differentiation, cell migration, and Rho GTPase activation, regulates bone resorption and protein localization; human PTK2B is associated with breast cancer and prostate neoplasms
merck-AK015069_at	4930403O15Rik	73814	1.55132	0.05248	1.76279	0.007852
merck-NM_013770_at	Slc25a10	27376	1.5481	0.03185	-1.25951	0.02936	Solute carrier family 25 member 10, a putative dicarboxylic acid transporter that plays a role in G protein-coupled receptor protein signaling and lipid accumulation, regulates insulin sensitivity; corresponding gene is overexpressed in obese mouse model
merck-CX242162_a_at	Ptk2b	19229	1.5481	0.008727	1.32099	0.01586	Protein tyrosine kinase 2 beta, mediates glucose transport, osteoclast differentiation, cell migration, and Rho GTPase activation, regulates bone resorption and protein localization; human PTK2B is associated with breast cancer and prostate neoplasms
merck-NM_010308_at	Gnao1	14681	1.54632	0.0007252	1.2697	0.02313	Guanine nucleotide binding protein alpha O, a GTPase that plays a role in calcium ion transport, locomotory behavior, nerve-nerve synaptic transmission, and sensory perception of pain and smell; rat Gnao is associated with hypothyroidism
merck-NM_178620_at	Mfsd11	69900	1.54561	0.0002007	1.25687	0.02011	Member of the DUF895 domain of unknown function family, has weak similarity to C. elegans B0554.7, which is involved in lipid storage
merck-AK138921_at			1.54561	0.01999	-1.24678	0.2475
merck-AK201741_a_at	Lrrc8d	231549	1.54454	1.872e-05	1.85225	2.217e-05	Protein with strong similarity to leucine rich repeat containing 8 family member D (human LRRC8D), which exhibits induced expression in T lymphoblasts following IL2 withdrawal-induced cell cycle exit, contains eight leucine rich repeats
merck-NM_031869_at	Prkab1	19079	1.54419	0.006161	1.80593	0.0002198	Protein with very strong similarity to protein kinase AMP-activated beta 1 non-catalytic subunit (rat Prkab1), which is a kinase regulator, member of the 5'-AMP-activated protein kinase beta subunit complex-interacting region containing family
merck-NM_177574_at	Vps37d	194309	1.54312	0.002161	2.10863	0.0001191	Protein of unknown function, has high similarity to uncharacterized human VPS37D
merck-NM_001039676_at	Slc39a2	214922	1.54312	0.04009	1.53356	0.004387	Solute carrier family 39 member 2, a zinc ion transporter inhibited in response to excess zinc ions and is believed to function in zinc ion homeostasis, shows cellular response to other metal ions
merck-AK020893_at	A930026I22Rik	77970	1.53957	0.0005649	1.83443	5.722e-06
merck-AB120363_a_at	Slc43a2	215113	1.53603	0.0006269	2.01744	3.624e-05	Solute carrier family 43 member 2 (L-type amino acid transporter 4), an amino acid transporter with system L activity
merck-AK017824_a_at	Mrpl15	27395	1.53568	0.0005448	1.3788	0.0007119	Mitochondrial ribosomal protein L15, a component of the mitochondrial large ribosomal subunit that plays a role in translation, plays a role in maintaining embryonic stem cell pluripotency and self renewal
merck-NM_001025074_at	Ntrk2	18212	1.53426	0.04074	1.58562	0.005443	Type 2 neurotrophic receptor protein tyrosine kinase, acts in activation of TRKA receptors, regulates phosphorylation, feeding behavior, and neuron migration; human NTRK2 is associated with obesity, memory disorders, and developmental disabilities
merck-NM_145554_at	Ldlrap1	100017	1.53391	0.0001382	1.62181	8.941e-06	Low density lipoprotein receptor adaptor protein 1, a putative adaptor protein that acts in lipoprotein metabolism, receptor-mediated endocytosis, and cholesterol homeostasis; human LDLRAP1 is associated with hypercholesterolemia
merck-ENSMUST00000058864_a_at	Per3	18628	1.53144	0.02426	2.61577	0.0001847	Period homolog 3, plays a role in circadian sleep-wake cycle, regulates transcription; human PER3 is associated with circadian rhythm sleep disorders and breast neoplasms
merck-NM_033523_a_at	Spred2	114716	1.52757	7.504e-05	1.74904	0.0002097	Sprouty-related EVH1 domain containing 2, inhibits cell proliferation and MAPK activation, mediates stress fiber formation, imatinib-induced cytotoxicity, and Ras-ERK cascade, acts in endosome transport, mesenchymal-epithelial transition, and hemopoiesis
merck-AK032420_s_at	Asph	65973	1.52546	0.009546	-1.08126	0.5588	Aspartate-beta-hydroxylase, plays a role in the regulation of cardiac muscle contraction and release of sequestered calcium ion into cytosol
merck-ENSMUST00000055038_at	Card6	239319	1.52511	0.004185	1.33506	0.004814	Caspase recruitment domain family member 6, binds to receptor-interacting protein kinase, plays a role in regulation of I-kappaB kinase and NF-kappaB cascade
merck-NM_144549_at	Trib1	211770	1.5244	0.00313	1.7053	0.01702	Tribbles homolog 1, a transcription cofactor that regulates RAR signaling, MAPK activation, and SMC proliferation; human TRIB1 is associated with ischemic heart disease, myeloid leukemia, and hypertriglyceridemia
merck-NM_033524_s_at	Spred1	114715	1.5216	0.0001619	1.52511	0.0009604	Sprouty protein with EVH-1 domain 1 related sequence, a protein kinase inhibitor that acts in actin filament organization, cell movement, and synaptic depression, mediates stem cell renewal; human SPRED1 is associated with cafe au lait macules
merck-ENSMUST00000074334_at	Acer2	230379	1.5195	0.04536	1.39733	0.03362	Alkaline ceramidase 2 (cancer related gene-liver 1), expression is upregulated in liver tumors
merck-BB691192_at			1.51775	6.05e-05	1.48902	0.005604
merck-ENSMUST00000058009_at	Fam65b	193385	1.51496	0.003679	1.99388	0.0001523	Protein of unknown function, has strong similarity to uncharacterized human C6orf32, may regulate myoblast differentiation, filopodium formation, and embryonic development
merck-AK170643_a_at	Slc25a32	69906	1.50869	5.847e-05	1.60029	7.391e-06	Protein with strong similarity to solute carrier family 25 member 32 (human SLC25A32), which is a mitochondrial folate transporter, member of the mitochondrial carrier protein family of membrane transporters
merck-MMT00035424_x_at			1.50695	0.01261	1.20806	0.01896
merck-NM_027904_a_at	Cpn2	71756	1.50626	0.1061	2.06871	0.02169	Protein with high similarity to human CPN2, which is a carboxypeptidase that plays a role in protein stabilization and proteolysis, contains thirteen leucine rich repeats, which mediate protein-protein interactions
merck-NM_026622_at	3110057O12Rik	269423	1.50591	0.000275	1.82894	0.0008362	Protein with low similarity to rice Os02g0195000, which is involved in response to anoxia
merck-NM_007983_at	Faf1	14084	1.50072	0.001402	1.88191	0.0001243	Fas-associated factor 1, a cytoplasmic putative signal transducer that induces apoptosis via death domain receptors, plays a role in embryonic cleavage and survival; human FAF1 is associated with Parkinson disease and gastric carcinoma
merck-NM_172498_at	Ptk2b	19229	1.49865	5.305e-06	1.35769	4.143e-05	Protein tyrosine kinase 2 beta, mediates glucose transport, osteoclast differentiation, cell migration, and Rho GTPase activation, regulates bone resorption and protein localization; human PTK2B is associated with breast cancer and prostate neoplasms
merck-NM_029335_at	1700026D08Rik	75556	1.49727	0.07978	1.76035	0.00803	Protein of unknown function, has strong similarity to uncharacterized rat RGD1310371
merck-AK191527_s_at	Pcdhga4	93712	1.49692	0.0002301	1.46117	0.006449	Protein with high similarity to protocadherin 2 (human PCDHGC3), which plays a role in calcium-dependent cell-cell adhesion, member of the cadherin domain-containing family, which are calcium-dependent cell-cell adhesion proteins
merck-NM_007554_at	Bmp4	12159	1.49245	0.01021	1.692	0.004279	Bone morphogenetic protein 4, a signal transducer that acts in SMAD protein nuclear translocation, angiogenesis, and tissue development; human BMP4 is associated with melanoma, arteriosclerosis, and familial form of myositis ossificans
merck-ENSMUST00000051809_at			1.49108	0.0009598	1.834	1.764e-05
merck-NM_026866_at	Disp1	68897	1.48799	0.0005768	1.28469	0.001665	Dispatched homolog 1, a transporter that mediates determination of left-right symmetry and brain and embryonic skeletal development, regulates signal transduction
merck-NM_023184_at	Klf15	66277	1.48286	0.02794	1.72902	0.02287	Kruppel-like factor 15, a transcription factor that regulates gluconeogenesis, testosterone biosynthesis, fat cell differentiation, and defense response; genetic knockout causes cardiac hypertrophy and hyperglycemia in mouse model of diabetes
merck-AK081960_at			1.48081	0.00853	1.58125	0.02151
merck-NM_009496_at	Vamp1	22317	1.48013	0.0007809	1.79019	2.152e-05	Vesicle associated membrane protein 1 (synaptobrevin 1), a component of SNARE complex involved in synaptic vesicle docking during exocytosis and neutrophil degranulation
merck-NM_145572_at	Gys2	232493	1.47945	0.0001519	1.67494	1.073e-06	Glycogen synthase 2, plays a role in glycogen biosynthesis, gluconeogenesis, and generation of precursor metabolites and energy; human GYS2 is associated with hypoglycemia due to glycogen storage disease type-0
merck-NM_175236_at	Adhfe1	76187	1.47877	0.04062	1.7053	0.004557	Member of the iron-containing alcohol dehydrogenase family, has low similarity to S. pombe Adh4p, which is a minor alcohol dehydrogenase
merck-BC089377_s_at	Thap6	381650	1.47809	0.0007906	1.62181	0.001409
merck-NM_033569_at	Cnnm2	94219	1.47775	4.804e-05	1.80884	9.447e-05	Protein with high similarity to cyclin M1 (mouse Cnnm1), which is a copper ion binding protein, contains two CBS (cystathionine-beta-synthase) domains
merck-AK049890_at	C630007K24Rik	320279	1.47639	0.00679	1.26911	0.04859
merck-NM_019501_at	Pdss1	56075	1.47333	0.0001988	1.48081	0.0001085	Prenyl (decaprenyl) diphosphate synthase subunit 1, a prenyltransferase that functions in ubiquinone biosynthesis; decreased human PDSS1 gene expression is associated with mitochondrial encephalomyopathies
merck-NM_133442_s_at	Grip1	74053	1.4696	0.05092	1.83189	0.01236	Glutamate receptor interacting protein 1, a transmembrane receptor protein tyrosine kinase adaptor that functions in multiprotein signaling complex formation, dendrite development, and protein transport; human GRIP1 is associated with schizophrenia
merck-NM_019666_at	Syncrip	56403	1.46893	0.0001913	1.72544	2.986e-05	Synaptotagmin binding cytoplasmic RNA interacting protein, an mRNA 5'-UTR binding protein that is involved in response to heat and virus, localizes to microsome, polysome, and ribonucleoprotein complex
merck-ENSMUST00000070498_a_at	Adap1	231821	1.46825	0.01276	1.31765	0.01176	Centaurin alpha 1, binds to phosphatidylinositol-3, 4, 5-triphosphate and phosphatidylinositol-3, 4-bisphosphate; human CENTA1 is associated with Alzheimer disease
merck-ENSMUST00000056822_at			1.4669	0.0002865	1.9797	5.96e-07
merck-AF252873_a_at	Cxcl14	57266	1.46622	0.04591	2.84119	7.54e-05	Chemokine C-X-C motif ligand 14, a chemoattractant that acts in inflammatory response and cell-cell signaling, regulates memory T cell differentiation; human CXXL14 is associated with prostate cancer and renal cell carcinoma
merck-AK044400_a_at	Cnnm2	94219	1.46521	0.0008408	1.98335	0.000231	Protein with high similarity to cyclin M1 (mouse Cnnm1), which is a copper ion binding protein, contains two CBS (cystathionine-beta-synthase) domains
merck-XM_889816_at	Gm6415	623286	1.46319	0.000253	1.13752	0.4251
merck-AK152197_a_at	Derl1	67819	1.4615	0.0003177	1.5787	1.222e-05	Der1-like domain family member 1, interacts with a pathogenic mutant of Sod1 to induce motor neuron death via impairment of ER-associated protein degradation and subsequent activation of Map3k5
merck-AK161461_a_at	Tsga14	83922	1.46083	0.01926	1.29897	0.044	Protein containing a rhodanese like domain, has strong similarity to uncharacterized protein containing a rhodanese like domain (human TSGA14), which has strong similarity to uncharacterized protein containing a rhodanese like domain (mouse Tsga14)
merck-ENSMUST00000079423_s_at			1.45881	0.03906	1.54989	0.04118
merck-NM_019676_at	Plcd1	18799	1.45814	0.000468	1.5216	6.014e-05	Phospholipase C delta 1, a calcium ion binding tumor suppressor that acts in cell cycle, DNA synthesis, apoptosis, and angiogenesis; human PLCD1 is associated with Alzheimer disease, bipolar disorder, colon cancer, and coronary vasospasm
merck-ENSMUST00000058777_at			1.45512	0.01899	-1.00379	0.9815
merck-NM_008288_s_at	Hsd11b1	15483	1.45345	7.886e-05	1.38452	0.0006292	11-beta-hydroxysteroid dehydrogenase type 1, acts in lung development, spatial learning, and glucocorticoid metabolism, regulates angiogenesis and adipogenesis ; human HSD11B1 is associated with obesity, myotonic dystrophy, aldosteronoma, and acromegaly
merck-NM_001017427_at	Rasef	242505	1.45312	0.02144	2.32113	0.0001167	Protein with strong similarity to human RASEF, which is a GTPase and is associated with acute myeloid leukemia and cutaneous malignant melanoma
merck-AK039059_at	A230091C14Rik	399611	1.45077	0.04166	1.14916	0.4085
merck-NM_001033300_a_at	Gmps	229363	1.44977	0.01014	1.62032	0.0005739	Protein with very strong similarity to guanine monophosphate synthetase (human GMPS), which catalyzes the amination of xanthosine 5'-monophosphate forming GMP in de novo synthesis, contains a glutamine amidotransferase class-I domain
merck-NM_019511_at	Ramp3	56089	1.44877	0.0002491	2.07539	0.0006211	Receptor activity-modifying protein 3, a receptor regulator that acts in neuropeptide signaling pathway, cAMP biosynthetic process, protein transport, and receptor-mediated endocytosis; increased rat Ramp3 gene expression correlates with heart failure
merck-AK017901_at	Prkce	18754	1.44877	5.555e-05	1.54775	0.0002915	Protein kinase C epsilon, acts in GPCR and neuropeptide signaling pathways, cell proliferation, macrophage activation, and action potential; human PRKCE is associated with prostate, lung, and brain cancers, astrocytoma, and Alzheimer disease
merck-AK157817_s_at	Spred2	114716	1.44411	2.551e-05	1.41873	0.005718	Sprouty-related EVH1 domain containing 2, inhibits cell proliferation and MAPK activation, mediates stress fiber formation, imatinib-induced cytotoxicity, and Ras-ERK cascade, acts in endosome transport, mesenchymal-epithelial transition, and hemopoiesis
merck-NM_010324_at	Got1	14718	1.44178	0.03692	2.38067	0.000155	Glutamic oxaloacetate transaminase 1 soluble, a glucose regulated protein that plays a role in cytolysis, may be involved in aspartate metabolic process; rat Got1 correlates with hepatic injury
merck-NM_176835_at	Dnajc22	72778	1.43847	0.06789	1.37214	0.02092	Protein containing a DnaJ domain, which are part of a chaperone (protein folding) system that mediates interactions with heat shock proteins, has strong similarity to uncharacterized rat RGD1311098
merck-AK033697_s_at	Ccnt2	72949	1.43714	0.01514	1.56207	0.0004022	Cyclin T2, a cyclin-dependent protein kinase regulator that regulates transcription and muscle cell differentiation, plays a role in embryonic development
merck-NM_008012_at	Akr1b8	14187	1.43516	0.0006628	1.25791	0.01679	Aldo-keto reductase family 1 member B10, a retinaldehyde reductase that acts in metabolism of phosphatidylglycerol and xenobiotics, regulates cell proliferation; upregulation of the human AKR1B10 is associated with lung and several cancers
merck-AK013526_at	2900011G08Rik	72933	1.43516	0.05174	1.82768	0.004979
merck-AK189618_a_at	Mfge8	17304	1.43384	0.001225	1.22546	0.008348	Milk fat globule-EGF factor 8 protein, an O-acetyltransferase that acts in binding of sperm to egg, apoptosis, and immunity; human MFGE8 is associated with lupus erythematosus, Alzheimer disease, and breast cancer
merck-AK154130_a_at	Atg4d	235040	1.43285	0.0001364	1.36867	0.00127	Protein with strong similarity to ATG4 autophagy related 4 homolog D (human ATG4D), which is an autophagy regulator that links mitochondrial dysfunction with apoptosis, member of the peptidase family C54
merck-AK084197_s_at	4732460I02Rik	320929	1.43186	0.03194	1.21885	0.3245
merck-NM_007934_at	Enpep	13809	1.43186	0.0001104	1.3605	0.00235	Glutamyl aminopeptidase, an exopeptidase that regulates blood pressure, angiogenesis, and cell migration and proliferation; genetic knockout is associated with hypertension, human ENPEP is associated with Alzheimer disease and renal cell carcinoma
merck-NM_053261_at	Impa2	114663	1.43153	0.0008174	1.63493	6.825e-05	Inositol(myo)-1(or 4)-monophosphatase 2, binds to calcium ion, mediates inositol phosphate dephosphorylation, locomotor and exploratory behavior; human IMPA2 is associated with bipolar disorder and febrile seizures
merck-AK189337_a_at	Mapre3	100732	1.4312	0.002795	1.54668	1.663e-05	Microtubule-associated protein RP-EB family member 3, plays a role in cytoplasmic microtubule organization, myoblast fusion, and regulation of cell shape
merck-AK028973_at	6030446N20Rik	338363	1.42922	0.01386	2.02582	1.752e-05	Protein of unknown function, has strong similarity to uncharacterized human C18orf45
merck-ENSMUST00000064856_at	Cpn2	71756	1.42922	0.004242	1.19185	0.001304	Protein with high similarity to human CPN2, which is a carboxypeptidase that plays a role in protein stabilization and proteolysis, contains thirteen leucine rich repeats, which mediate protein-protein interactions
merck-AK009445_a_at	Cyp4f16	70101	1.42889	0.007312	1.07253	0.295	Protein with strong similarity to cytochrome P450 subfamily 4F polypeptide 5 (rat CYP4F5), which is a leukotriene B4 omega-hydroxylase, contains a cytochrome P450 domain
merck-ENSMUST00000038027_at			1.42725	0.02621	1.73261	1.663e-05
merck-AK042355_at	A630084N20Rik	320254	1.42364	0.005542	1.17541	0.1785
merck-NM_026185_at	Abhd15	67477	1.42298	0.002144	1.40767	0.006425	Protein of unknown function, has strong similarity to uncharacterized human LOC116236
merck-AK203411_x_at			1.42167	0.0005067	1.38261	0.003328
merck-NM_017380_at	2013-09-09	53860	1.42037	0.0004554	1.56387	3.135e-05	Septin 9, a putative GTPase that acts in cytokinesis and actin filament organization; human Sept9 is associated with hereditary neuralgic amyotrophy, acute myeloid leukemia, breast, lung, and several other neoplasms
merck-NM_001004155_s_at	9930012K11Rik	268759	1.42004	0.2043	2.49115	0.000315	Protein of unknown function, has high similarity to uncharacterized human C8ORF58
merck-ENSMUST00000023728_at			1.42004	0.01532	3.70851	2.444e-06
merck-BC011340_at	Cdcp1	109332	1.4184	0.09475	-1.00421	0.9839	Protein with strong similarity to human CDCP1, which is a PKC-delta binding protein that acts in anoikis, ECM disassembly, and cell migration, and is associated with lung, pancreatic, and colorectal cancers
merck-NM_146116_at	Tubb2c	227613	1.41808	0.0008273	1.33444	0.01691	Protein with very strong similarity to human TUBB2C, which is an Notch binding protein that regulates transcription from RNA polymerase II promoter, Notch signaling pathway and is associated with prostatic neoplasms upon protein upregulation
merck-ENSMUST00000027114_s_at			1.41775	0.01729	2.32702	0.0006184
merck-AK076924_a_at	Brd3	67382	1.41677	0.0005375	1.20859	0.01512	Bromodomain containing 3, a putative transcription factor that may act in male gonad development, interacts with the gammaherpesvirus 68 orf73 protein, may regulate endothelial cell differentiation and transcription from RNA polymerase II promoter
merck-AK030115_at	Sf3a1	67465	1.41612	0.0002672	1.5021	0.000715	Protein with very strong similarity to human SF3A1, which is a RNA binding protein that is involved in spliceosome assembly, member of the Surp module (SWAP domain) containing family
merck-NM_198610_at	Igsf21	230868	1.41449	6.062e-05	1.72862	0.000118	Protein containing an immunoglobulin (Ig) domain, which may be involved in protein-protein and protein-ligand interactions, and an immunoglobulin V-set domain, has strong similarity to uncharacterized human IGSF21
merck-NM_198100_at	Tbkbp1	73174	1.41221	0.0003985	1.26474	0.001702	Protein with very strong similarity to rat Tbkbp1, which is a signal transducer that acts in cytokine-mediated signaling pathway and I-kappaB kinase-NF-kappaB cascade
merck-NM_023217_s_at	Pgpep1	66522	1.41221	0.0002677	1.56747	7.832e-05	Protein with very strong similarity to rat Pgpep1, which exhibits hydrolase activity, acts in proteolysis, photoperiodism, and protein tagging, activity in brain is regulated by light-dark photoperiod, body fluid volume, and osmolality
merck-NM_009477_at	Upp1	22271	1.41026	0.01177	2.82683	4.661e-05	Uridine phosphorylase 1, plays a role in pyrimidine salvage and nucleobase, nucleoside, nucleotide and nucleic acid metabolism; human UPP1 is associated psoriasis, breast and several other neoplasms
merck-NM_172412_at	Gpc2	71951	1.40994	0.01444	1.36647	0.01695	Protein with very strong similarity to glypican 2 (cerebroglycan, rat Gpc2), which is involved in cell proliferation and migration and possibly in neurogenesis and axon growth, member of the glypican family of heparan sulfate proteoglycans
merck-NM_025595_at	Mrpl51	66493	1.40961	0.001675	1.18861	0.003932	Mitochondrial ribosomal protein L51, component of the mitochondrial 39S large ribosomal subunit
merck-ENSMUST00000004137_at			1.40799	0.008216	2.00632	0.000491
merck-AK004128_at			1.40702	0.1399	1.16684	0.2333
merck-ENSMUST00000022048_at	Nkd2	72293	1.4067	0.01233	1.25349	0.01009	Naked cuticle 2 homolog, a PDZ domain binding protein that inhibits Wnt receptor signaling, may play a role in embryonic development; increased expression of human NKD2 mRNA is associated with malignant peripheral nerve sheath tumors
merck-NM_008537_at	Amacr	17117	1.40637	0.02704	1.59368	0.06618	Alpha-methylacyl-CoA racemase, a drug metabolizer that interconverts stereoisomers of pristanoyl-CoA and C27-bile acyl-CoAs, acts in bile acid biosynthesis; human AMACR is associated with prostate and several cancers, and Refsum disease
merck-NM_026603_at	Denr	68184	1.4054	0.01591	1.65539	0.0002181	Protein with very strong similarity to human DENR, which interacts with MCTS1 to form a functional translation initiation complex and is associated with neck and head cancers during hypoxic conditions, contains a translation initiation factor SUI1 domain
merck-NM_146149_at	Fam151a	230579	1.40443	0.00339	1.49383	0.0007514	Protein of unknown function, has strong similarity to uncharacterized rat MGC94145
merck-NM_145583_a_at	Pgap2	233575	1.40443	8.72e-05	1.62218	2.921e-06	Protein with very strong similarity to rat Frag1, which is a putative receptor signaling protein that may act in GPI anchor biosynthetic process
merck-NM_175127_s_at	Fbxo28	67948	1.40378	0.002926	1.46724	2.146e-06	Protein with strong similarity to F-box protein 28 (human FBXO28), which binds the DFFA subunit of the DNA fragmentation factor nuclease that functions in apoptosis, contains an F-box domain, which links a target protein and a ubiquitin-conjugating enzyme
merck-AK011408_s_at	LOC100503074	100503074	1.40378	0.01666	-1.16172	0.2059
merck-AK147783_s_at	Gnao1	14681	1.40314	0.001502	1.25381	0.02639	Guanine nucleotide binding protein alpha O, a GTPase that plays a role in calcium ion transport, locomotory behavior, nerve-nerve synaptic transmission, and sensory perception of pain and smell; rat Gnao is associated with hypothyroidism
merck-AK078867_a_at	Psmf1	228769	1.40314	0.003851	1.0732	0.234	Proteasome inhibitor subunit 1, functions as a negative regulator of proteasome-mediated steps in MHC class I antigen processing
merck-AK053982_at	9430091E24Rik	434350	1.39991	0.006984	1.35831	0.01125
merck-ENSMUST00000029915_at	Prdm13	230025	1.39991	6.872e-05	1.4568	2.325e-06
merck-NM_207245_at	Zfp870	240066	1.39894	0.01986	1.49555	0.003718	Member of the KRAB box family, contains twelve zinc finger C2H2 type repeats, has moderate similarity to zinc finger protein 136 (human ZNF136), which is a transcriptional repressor
merck-NM_144893_at	Slc35c2	228875	1.39476	0.0001593	1.35052	0.0004236	Solute carrier family 35 member C2, promotes Notch1 fucosylation and is required for optimal Notch signaling, may play a role in embryo implantation
merck-NM_144930_at	Ces1f	234564	1.39444	0.002467	1.23928	0.0139	Protein with high similarity to esterase 22 (egasyn, mouse Es22), which is an esterase that has a role in retaining beta-glucuronidase in the endoplasmic reticulum, contains a carboxylesterase domain
merck-AK145878_at	Gm10734	670198	1.39252	0.02206	1.84629	0.0002318
merck-NM_001034903_s_at	Gm5887	545893	1.39059	0.01926	1.72862	0.0001222	Member of the N-terminal seven cysteines family
merck-AK153942_a_at	Nsun3	106338	1.39059	0.002191	1.84247	4.828e-06	Protein with moderate similarity to mouse Nsun4, which plays a role in spermatogenesis and sperm capacitation
merck-AK149721_a_at	Ctnna1	12385	1.38963	0.006539	1.25107	0.02151	Catenin alpha 1, acts in actin filament bundle assembly, establishment of tissue polarity, and cell-cell adhesion; human CTNNA1 gene is associated with colon cancer and acute myeloid leukemia
merck-NM_009388_s_at	Tkt	21881	1.38931	0.01133	1.32282	0.0343	Transketolase, plays a role in brain, heart, kidney, liver, and male gonad development; human TKT is associated with Alzheimer disease and Wernicke Korsakoff syndrome
merck-AK032340_at	Rgl1	19731	1.38803	0.007709	1.40055	0.002422	Ral guanine nucleotide dissociation stimulator-like 1, a putative GTPase regulator that regulates D2R- and D3R-mediated inhibition of the c-fos promoter
merck-NM_026091_at	1700037H04Rik	67326	1.38771	0.001092	1.56423	2.384e-06	Protein of unknown function, has strong similarity to uncharacterized rat RGD1311739
merck-NM_021395_at	Hyou1	12282	1.38739	0.002723	1.12855	0.1479	Hypoxia upregulated 1, plays a role in N-glycan processing, chaperone-mediated protein complex assembly, glucose homeostasis, antiapoptosis, angiogenesis, and brain development, mediates acute-phase response
merck-BB536234_at			1.38708	0.01621	1.39476	0.009192
merck-BC089617_s_at	Aspg	104816	1.38708	0.0127	1.81384	0.0003409	RIKEN cDNA A530050D06 gene
merck-AK078066_a_at	6330416G13Rik	230279	1.38612	0.004446	1.40832	0.003255	Protein of unknown function, has strong similarity to uncharacterized human C9orf91
merck-BC030316_a_at	Dock8	76088	1.38357	0.001693	1.44511	0.0002642	Dedicator of cytokinesis 8, localization to lamellipodium suggests a role in lamellipodium biogenesis
merck-NM_008113_at	Arhgdig	14570	1.38293	0.005866	1.692	0.000677	Rho GDP dissociation inhibitor gamma, acts in Rho protein signal transduction and negative regulation of cell adhesion, may play a role in central nervous system development and actin cytoskeleton organization
merck-BC024137_at	BC024137	234757	1.38229	0.003239	1.73141	9.477e-06
merck-NM_025659_at	Abi3	66610	1.38166	0.01003	-1.04747	0.4822	Protein with strong similarity to human ABI3, which is a component of SCAR complex that plays a role in cellular component movement, may play a role in signal transduction
merck-NM_025689_at	Ccdc51	66658	1.38102	0.001619	1.30377	0.0007367	Protein of unknown function, has strong similarity to uncharacterized rat RGD1311466
merck-NM_019395_at	Fbp1	14121	1.38102	0.02484	2.83465	4.768e-06	Fructose bisphosphatase 1, catalyzes the hydrolysis of fructose 1, 6-bisphosphate to fructose 6-phosphate and inorganic phosphate, acts in nucleocytoplasmic transport; human FBP1 causes fructose-1, 6-diphosphatase deficiency
merck-NM_001037923_at	Lekr1	624866	1.38038	0.03157	2.12031	0.0003996	Protein of unknown function, has high similarity to uncharacterized human LEKR1
merck-BB214586_at			1.37943	0.03231	1.69551	0.004243
merck-AK167573_a_at	Brd3	67382	1.37689	0.01328	1.16713	0.07915	Bromodomain containing 3, a putative transcription factor that may act in male gonad development, interacts with the gammaherpesvirus 68 orf73 protein, may regulate endothelial cell differentiation and transcription from RNA polymerase II promoter
merck-AK134680_at	Ttc39b	69863	1.37626	0.00406	1.47707	5.09e-05	Protein containing two type 2 tetratricopeptide repeat, has strong similarity to uncharacterized human TTC39B
merck-NM_144846_at	Fam49b	223601	1.37594	0.05079	2.746	2.7e-05	Member of the DUF1394 domain of unknown function family, has very strong similarity to uncharacterized human FAM49B
merck-XM_916823_x_at			1.37562	0.01289	1.18013	0.06361
merck-MMT00074126_a_at			1.37436	0.0006872	1.51845	6.855e-06
merck-NM_007639_at	Cd1d1	12479	1.37404	6.366e-05	1.38134	0.001055	CD1d1 antigen, a transmembrane glycoprotein that acts in antigen processing and presentation and cytokine secretion; human CDID is associated with psoriasis, hepatitis-C, melanoma, leukemia, and Guillain-Barre syndrome
merck-NM_028785_at	Dock8	76088	1.37373	0.005071	1.84332	1.609e-05	Dedicator of cytokinesis 8, localization to lamellipodium suggests a role in lamellipodium biogenesis
merck-ENSMUST00000021596_at			1.37373	0.02082	1.5449	3.952e-05
merck-AK160276_at			1.37341	0.001159	1.47775	0.006919
merck-NM_013738_at	Plek2	27260	1.37214	0.01735	1.04482	0.6447	Pleckstrin 2, a membrane associated phosphoinositide binding protein that is involved in cell spreading, immune synapse formation, cytoskeletal reorganization, and cell morphogenesis
merck-NM_008145_at	Gnrh1	14714	1.37151	0.02412	1.22141	0.1107	Gonadotropin releasing hormone 1, a luteinizing hormone-releasing factor that activates protein kinase C and phospholipase C, acts in ovulation, spermatogenesis, and B cell proliferation; human GNRH1 is associated with obesity and breast cancer
merck-AK016624_a_at	Hexim2	71059	1.37088	0.003258	1.20121	0.008867	Protein with high similarity to human HEXIM2, which is a 7S RNA and transcription factor binding protein that regulates transcription from RNA polymerase II promoter, inhibits cyclin-dependent protein kinase, may regulate cell growth and differentiation
merck-NM_011485_at	Star	20845	1.37025	0.003642	1.22202	0.009899	Steroidogenic acute regulatory protein, acts in steroid biosynthesis, cholesterol transport, and gonad development; human STAR is associated with congenital lipoid adrenal hyperplasia and polycystic ovary syndrome
merck-NM_198001_s_at	1110008P14Rik	73737	1.36867	6.902e-05	1.06901	0.4603	Member of the UPF0184 uncharacterized protein family, has strong similarity to uncharacterized human C9orf16
merck-NM_178920_at	Mal2	105853	1.36804	0.000996	-1.07694	0.6564	Protein with strong similarity to human MAL2, which is a component of lipid raft that interacts with tumor protein, plays a role in transcytosis, and is associated with follicular thyroid carcinomas and renal cancers
merck-NM_172687_s_at	Coq3	230027	1.36804	0.0006787	1.29987	4.333e-05	Protein with high similarity to coenzyme Q (ubiquinone) methyltransferase (rat Coq3), which is an O-methyltransferase that catalyzes two steps in ubiquinone biosynthesis including the conversion of demethyl-Q to ubiquinone
merck-MMT00046124_at			1.36773	0.04042	1.06201	0.7295
merck-BI853453_at	Cmc1	67899	1.36678	0.0198	1.52616	0.03159	Protein of unknown function, has strong similarity to uncharacterized human CMC1
merck-NM_001033217_at	Prickle1	106042	1.36678	0.0003036	1.3116	0.03655	Prickle homolog 1, regulates transcription, protein localization, apical cell polarity, embryogenesis, mitotic spindle orientation and mesoderm formation; human PRICKLE1 is associated with autosomal recessive progressive myoclonus epilepsy-ataxia syndrome
merck-NM_011175_at	Lgmn	19141	1.36678	0.0004154	1.3555	0.0001783	Legumain, a cysteine-type endopeptidase that acts in cell migration, osteoclast differentiation, and transforming growth factor beta receptor signaling pathway; human LGMN is associated with several neoplasms
merck-AK165817_at	Brd3	67382	1.36521	0.0002707	1.31765	0.0002989	Bromodomain containing 3, a putative transcription factor that may act in male gonad development, interacts with the gammaherpesvirus 68 orf73 protein, may regulate endothelial cell differentiation and transcription from RNA polymerase II promoter
merck-AK033828_at	D16Ertd472e	67102	1.36458	0.0009223	1.36994	4.202e-05	Member of the EURL protein family, has strong similarity to uncharacterized chromosome 21 open reading frame 91 (human C21orf91)
merck-NM_011446_at	Sox7	20680	1.36333	0.003617	1.17284	0.08154	SRY-box containing gene 7, a transcription activator that acts in endodermal cell fate determination and perhaps in development of heart, brain and lung, regulates proliferation and differentiation of hematopoietic progenitor cells
merck-NM_010827_at	Msc	17681	1.36301	0.09798	-1.07977	0.5218	Musculin, a transcriptional regulator that is involved in skeletal muscle tissue development, regulates myoblast differentiation, may play a role in B cell differentiation, kidney development, and ectodermal cell fate commitment
merck-NM_133759_at	Zbtb3	75291	1.36113	0.01784	1.20993	0.07694	Protein containing two C2H2 type zinc finger domains and a BTB (BR-C, ttk and babor) or POZ (Pox virus and zinc finger) domain, has moderate similarity to zinc finger protein 238 (human ZNF238), which is a transcriptional repressor
merck-AK032508_at	Eif2ak1	15467	1.36019	0.0002472	1.65425	1.723e-05	Eukaryotic translation initiation factor 2 alpha kinase 1, acts in iron ion homeostasis and inflammatory response, activates cytokine production; gene deletion causes beta-thalassemia and erythropoietic protoporphyria in mouse models
merck-AK033507_s_at	Gne	50798	1.35894	0.001986	1.3605	0.0007231	Glucosamine (UDP-N-acetyl)-2-epimeraseN-acetylmannosamine kinase, regulates and initiates sialic acids precursor N-acetylneuraminic acid synthesis, acts in cell adhesion; human GNE is associated with inclusion body myositis, sialuria, and Nonaka myopathy
merck-NM_025708_a_at	Tmem186	66690	1.35769	0.0009607	1.48081	0.0001491	Protein of unknown function, has strong similarity to uncharacterized rat MGC114379
merck-NM_028031_at	Zdhhc13	243983	1.35769	0.006591	1.60546	2.295e-05	Zinc finger DHHC-type containing 13 (Huntingtin interacting protein 14-like), a magnesium transporter whose activity is likely autoregulated by its palmitoyl acyltransferase activity, expression is induced in epithelial cells by low magnesium
merck-NM_177034_at	Apba1	319924	1.35738	0.007118	1.34431	0.1255	Amyloid beta A4 precursor protein binding family A member 1, plays a role in beta-amylod metabolism; human APBA1 is associated with Alzheimer disease and Friedreich ataxia
merck-AK145598_a_at	Ctnnbl1	66642	1.35644	0.0241	1.21269	0.1558	Catenin beta like 1, involved in induction of apoptosis; human CTNNBL1 gene polymophorphism correlates with increased occurrence of disease susceptibility associated with obesity
merck-ENSMUST00000084124_a_at			1.35425	0.002764	1.29211	0.00182
merck-AV378562_at			1.35394	0.03858	1.02728	0.7655
merck-ENSMUST00000089059_at	Defb28	545475	1.35363	0.0001213	1.93152	1.854e-05	Protein of unknown function, has strong similarity to uncharacterized rat Defb28
merck-AF332052_a_at	Acly	104112	1.35301	0.03034	-1.07458	0.4337	ATP citrate lyase, mediates growth arrest and lipogenesis, plays a role in cholesterol synthesis and embryonic development; human ACLY ia associated with lung neoplasm, type II diabetes and obesity
merck-AK075613_a_at	Fam49b	223601	1.3527	0.0002548	1.32008	0.001866	Member of the DUF1394 domain of unknown function family, has very strong similarity to uncharacterized human FAM49B
merck-AK167540_a_at	Fam175a	70681	1.35238	0.0004432	1.24423	0.05851	Protein with high similarity to human FAM175A, which is a BRCA1 binding partner that mediates BRCA1 function in response to DNA damage and plays a role in radiation sensitivity and damage induced G2/M checkpoint control
merck-NM_025536_at	Commd5	66398	1.35207	0.0004765	1.48833	1.729e-06	Protein with strong similarity to hypertension-related calcium-regulated gene (rat Commd5), which inhibits cell proliferation and shows increased expression in hypertensive rats, member of the hypertension-related calcium-regulated gene protein family
merck-NM_026268_at	Dusp6	67603	1.35176	0.02085	1.30647	0.06665	Dual specificity phosphatase 6, an MAP kinase tyrosine-serine-threonine phosphatase, acts in activation of MAPK activity and regulation of cell proliferation; human DUSP6 is associated with pancreatic and several other neoplasms
merck-BC096605_a_at	Chchd8	68185	1.35114	0.0006199	1.27057	0.001074	Protein with strong similarity to coiled-coil-helix-coiled-coil-helix domain containing 8 (human CHCHD8), which responds to hormone stimulus of 17-beta-estradiol, contains a coiled-coil-helix-coiled-coil-helix (CHCH) domain
merck-NM_016918_at	Nudt5	53893	1.35052	0.0005623	1.18084	0.004843	Nudix type motif 5, a pyrophosphatase enzyme that is involved in diadenosine polyphosphate and nucleotide-sugar catabolic process
merck-BY011265_a_at	Rsad1	237926	1.35021	0.00498	1.13045	0.2706	Member of the HemN C-terminal region family, which may be involved in substrate binding, contains a radical SAM superfamily domain, has strong similarity to uncharacterized human RSAD1
merck-AK014194_at	Rhobtb1	69288	1.3499	0.002062	1.44677	0.005041	Protein with high similarity to human RHOBTB2, which is a putative GTPase of ubiquitin ligase complex that regulates protein transport, may regulate cytoskeleton and membrane trafficking pathway and is associated with breast and lung cancer
merck-NM_022880_s_at	Slc29a1	63959	1.34958	0.006038	1.23535	0.02772	Solute carrier family 29 member 1, a nucleoside transporter that mediates cardioprotection, behavior, and glutamate levels, acts in drug transport; human SLC29A1 gene is correlates with pancreatic neoplasms, non-small-cell lung cancer, and adenocarcinoma
merck-NM_133750_s_at	Fam118a	73225	1.34679	0.004189	1.33875	0.0005189	Protein of unknown function, has strong similarity to uncharacterized human FAM118A
merck-AF117614_a_at	Hebp2	56016	1.34524	0.03135	1.63192	0.0001197	Heme binding protein 2, a heme-binding protein, forms homodimer, expressed in retina
merck-NM_201244_at	Copg	54161	1.34493	0.01377	1.38644	0.008304	Coatomer protein complex subunit gamma, a subunit of the COP I vesicle coatomer complex that is involved in retrograde transport of MHC class I molecules from the Golgi network to the endoplasmic reticulum
merck-NM_001039723_at	Tmem120b	330189	1.34431	0.002156	-1.08625	0.1944	Member of the TMPIT-like protein family, has high similarity to uncharacterized human TMPIT
merck-AK149749_a_at	Hk1	15275	1.34307	0.01923	1.66725	5.525e-05	Hexokinase 1, phosphorylates glucose to produce glucose-6-phosphate during glycolysis, acts in glycolysis and glycogen biosynthesis, regulates apoptosis; human HK1 is associated with nonspherocytic hemolytic anemia and glioma
merck-ENSMUST00000036576_at			1.34307	0.00167	2.07826	0.0001715
merck-NM_027129_s_at	2310035K24Rik	69596	1.34276	0.0001065	1.30858	0.0002847	Protein of unknown function
merck-AK165240_at	Slc16a10	72472	1.34276	0.0002729	1.21683	0.03814	Solute carrier family 16 (monocarboxylic acid transporters) member 10, a basolateral epithelial aromatic amino acid transporter that functions as a net efflux pathway
merck-NM_177293_s_at	Mtap7d3	320923	1.34184	0.1005	-1.3326	0.07786	Protein of unknown function, has moderate similarity to uncharacterized human FLJ12649
merck-NM_183017_at	Ttll12	223723	1.34184	0.008301	1.18465	0.07999	Member of the tubulin-tyrosine ligase family, has moderate similarity to a region of A. thaliana AT1G77550
merck-NM_021392_at	Ap4m1	11781	1.34122	0.01204	1.10055	0.09803	Protein with very strong similarity to rat Ap4m1, which binds to ionotropic glutamate receptor, member of the clathrin adaptor complex small chain family
merck-ENSMUST00000051039_at			1.34122	0.006892	1.32465	0.01537
merck-BC058268_a_at	Tmem186	66690	1.34091	0.001934	1.52546	8.667e-05	Protein of unknown function, has strong similarity to uncharacterized rat MGC114379
merck-AV328977_at			1.34091	0.04093	2.35722	0.0002394
merck-NM_172266_s_at	Lpgat1	226856	1.33968	0.0007951	1.47231	6.324e-05	Protein with strong similarity to human lysophosphatidylglycerol acyltransferase 1 (LPGAT1), which plays a role in phospholipid biosynthesis and is associated with bladder tumor upon gene mutation
merck-ENSMUST00000096070_at			1.33906	0.00764	1.27204	0.1744
merck-AK017918_at	Slc36a1	215335	1.33814	0.002955	1.33537	0.0001663	Solute carrier family 36 member 1, an amino acid transmembrane transporter that plays a role in gamma-aminobutyric acid import and regulation of dipeptide transport, may act in exocytosis and lysosomal transport
merck-ENSMUST00000088158_a_at	Elmo2	140579	1.33752	7.439e-05	1.37373	0.0009205	Engulfment and cell motility 2, may play a role in cell migration and brain development
merck-NM_027430_at	Brp44	70456	1.3369	0.002708	1.64399	5.96e-07	Protein with strong similarity to brain protein 44 (human BRP44), which functionally complements the yeast Fmp43 mutant response to the antioxidant ferulic acid, member of the UPF0041 uncharacterized protein family
merck-NM_027191_at	Nup37	69736	1.3366	0.001811	1.35052	0.002416	Protein with strong similarity to nucleoporin 37kDa (human NUP37), which is a Nup107-160 subcomplex component of the nuclear pore complex and likely acts in nucleocytoplasmic transport associated with mitosis, contains three WD domain G-beta repeats
merck-NM_001039347_at	Kcnd3	56543	1.3366	0.007738	1.22718	0.02054	Potassium voltage-gated channel Shal-related family member 3, plays a role in potassium ion transport and regulation of heart contraction; human KCND3 is associated with long QT syndrome and heart valve diseases
merck-NM_025815_at	Cpne8	66871	1.33475	0.001139	1.33475	0.006386	Copine 8, member of the copine family of phospholipid binding proteins; mRNA is upregulated at the terminal stage of prion disease, gene is a candidate quantitative trait locus for prion disease incubation time
merck-AK005812_at	1700010B09Rik	69341	1.33321	0.0007244	1.11699	0.146
merck-NM_178896_at	Dcun1d4	100737	1.33291	0.0002593	1.26125	0.003525	Member of the domain of unknown function (DUF298) containing family, which are basic helix-loop-helix leucine zipper proteins, has a region of low similarity to a region of C. elegans DCN-1, which has a role in embryogenesis and in cullin neddylation
merck-ENSMUST00000049138_at			1.3326	0.003859	1.16265	0.0839
merck-NM_026367_at	Gpatch2	67769	1.33229	0.0006781	1.44744	0.0001652	Member of the G-patch domain family, has strong similarity to uncharacterized G patch domain containing 2 (human GPATC2)
merck-NM_028776_at	Scyl3	240880	1.33229	0.0009667	1.64968	0.001693	Protein with strong similarity to ezrin-binding partner PACE1 (human SCYL3), which binds ezrin (human VIL2) and may regulate cell adhesion and migration, contains two HEAT repeats, and a protein kinase domain
merck-BU756834_at	Pdhx	27402	1.33199	0.001333	1.09496	0.322	Protein with strong similarity to human PDHX, which plays a role in acetyl-CoA biosynthesis from pyruvate and is associated with pyruvate dehydrogenase complex deficiency, lactic acidosis, and biliary cirrhosis
merck-BY718589_a_at	Dcaf6	74106	1.33199	0.0004199	1.60731	4.768e-06	Protein with strong similarity to IQ motif and WD repeats 1 (human IQWD1), which is a ligand-dependent nuclear receptor transcription coactivator that activates cell proliferation, contains seven WD domain G-beta repeats
merck-AK011435_s_at	Tyms	22171	1.33107	0.003632	1.59514	4.417e-05	Thymidylate synthase, involved in apoptosis and may play a role in nucleotide metabolism; human TYMS is associated with breast and several cancers, and acts as a prognostic marker in treatment of colon cancer
merck-AK008868_at			1.33107	0.09367	2.73338	2.521e-05
merck-NM_008594_at	Mfge8	17304	1.33076	6.872e-05	1.16998	0.0214	Milk fat globule-EGF factor 8 protein, an O-acetyltransferase that acts in binding of sperm to egg, apoptosis, and immunity; human MFGE8 is associated with lupus erythematosus, Alzheimer disease, and breast cancer
merck-NM_175433_at	Zfp710	209225	1.33076	0.0005063	1.46386	0.0001534	Protein containing eleven C2H2 type zinc finger domains, which bind nucleic acids, has a region of moderate similarity to a region of zinc finger protein 234 (human ZNF234), which is a transcriptional corepressor that binds human TRIM28
merck-AK003239_a_at	Ergic1	67458	1.33045	0.002114	1.03096	0.7406	Protein with very strong similarity to human ERGIC1, which may play a role in ER to Golgi vesicle-mediated transport
merck-NM_019647_at	Rpl21	19933	1.32984	0.02272	1.137	0.1692	Protein with high similarity to C. elegans RPL-21, which is involved in meiosis and morphogenesis, member of the ribosomal L21e family
merck-AK049108_a_at	Ttc39b	69863	1.32923	0.008689	1.18394	0.08966	Protein containing two type 2 tetratricopeptide repeat, has strong similarity to uncharacterized human TTC39B
merck-NM_178798_s_at	Slc7a6	330836	1.32709	6.139e-06	1.53285	0.001147	Protein with strong similarity to human SLC7A6, which is a transmembrane transporter that plays a role in amino acid transport
merck-NM_198936_a_at	Slu7	193116	1.32678	0.0002134	1.25684	0.00974	Protein with very strong similarity to human SLU7, which is an RNA splicing factor that plays a role in mRNA splice site selection
merck-AK181039_a_at	Ciapin1	109006	1.32648	6.515e-05	1.30077	0.001944	Cytokine induced apoptosis inhibitor 1, mediates cytokine and growth factor-induced resistance to apoptosis, required for hematopoesis; human CIAPIN1 is overexpressed in hepatocellular carcinoma
merck-ENSMUST00000053692_at	Aatk	11302	1.32587	0.03039	1.90502	0.003672	Apoptosis-associated tyrosine kinase, plays a role in apoptosis, neuron differentiation, and brain development, may be involved in cell cycle arrest
merck-ENSMUST00000084895_a_at	Olfr503	259143	1.32556	0.002476	1.49865	9.477e-06	Protein with high similarity to olfactory receptor family 51 subfamily E member 2 (human OR51E2), which is a GPCR that binds G protein alpha subunit 12 (human GNA12), member of the rhodopsin family of G protein-coupled receptors (GPCR)
merck-BQ950535_a_at	Stmn2	20257	1.32495	0.01504	1.67109	3.868e-05	Stathmin-like 2, binds to cytoskeletal proteins, plays a role in neuron differentiation, cell growth, and regulation of microtubule depolymerization; human STMN2 is associated with Budd-Chiari syndrome and liver cancer
merck-AK020613_x_at	9530057J20Rik	78672	1.32434	0.007318	1.37689	0.01278	Protein of unknown function, has low similarity to a region of C. glabrata EPA2, which is a putative cell wall protein involved in pathogenesis
merck-NM_177388_s_at	Slc41a2	338365	1.32282	0.04635	2.13649	0.0001105	Solute carrier family 41 member 2, functions as a plasma membrane magnesium ion transporter
merck-NM_026490_at	Mrpl19	56284	1.3216	0.007506	1.52546	6.968e-05	Mitochondrial ribosomal protein L19, a structural constituent of ribosome that plays a role in translation, may act in neurological system process
merck-NM_024229_a_at	Pcyt2	68671	1.3216	0.001392	1.26154	0.003521	Phosphate cytidylyltransferase 2 ethanolamine, a transferase that plays a role in embryonic development, may act in phospholipid homeostasis and lipid metabolism
merck-AK079666_a_at	Brd3	67382	1.32069	0.004149	1.1104	0.274	Bromodomain containing 3, a putative transcription factor that may act in male gonad development, interacts with the gammaherpesvirus 68 orf73 protein, may regulate endothelial cell differentiation and transcription from RNA polymerase II promoter
merck-NM_026422_at	Mrrf	67871	1.32008	0.0006722	1.38931	5.543e-05	Protein with strong similarity to human MRRF, which inhibits apoptosis, acts in ribosome disassembly, mitochondrion translation, and positive regulation of growth rate
merck-NM_021296_at	Grpel2	17714	1.31947	0.002082	1.36333	0.0003541	Mitochondrial GrpE-like 2, a mitochondrial-specific member of the GrpE family, functions as a co-chaperone that binds to and stimulates the ATPase activity of mitochondrial Hsp70, exhibits ubiquitous expression
merck-AK041002_at			1.31856	0.0001132	1.35706	0.0005409
merck-AK160200_a_at	Chid1	68038	1.31826	0.002501	1.53073	6.646e-05	Protein containing a glycosyl hydrolase family 18 domain, has strong similarity to uncharacterized human CHID1
merck-AK015681_at	Chic2	74277	1.31735	3.803e-05	1.31735	0.0001552	Protein of unknown function, has very strong similarity to uncharacterized human CHIC2, which is a plasma membrane protein that may play a role in regulation of calcium ion dependent exocytosis, and is associated with acute myeloid leukemia
merck-NM_001008545_at	Tardbp	230908	1.31735	0.006922	1.27909	0.007067	TAR DNA binding protein, a transcriptional repressor that binds mRNA and acts in RNA splicing, muscle development, and protein geranylgeranylation; human TARDBP is associated with Alzheimer disease, amyotrophic lateral sclerosis, and temporal dementia
merck-NM_134084_at	Ppif	105675	1.31674	0.001394	1.45646	7.749e-07	Peptidylprolyl isomerase F, acts in mitochondrial membrane transition, neuron apoptosis, necrosis, cytochrome c release from mitochondria, and neurotransmitter secretion, reduces mitochondrial Ca2+ level; human PPIF is associated with Huntington disease
merck-NM_001040691_s_at	Ung	22256	1.31674	0.02164	1.42233	0.05393	Uracil-DNA glycosylase, a hydrolase that plays a role in regulation of isotope switching, base-excision repair, cell proliferation, and apoptosis; human UNG is associated with brain neoplasms and glioblastoma
merck-BY668023_at			1.31674	0.001559	1.25759	0.01195
merck-AK028562_at	Plxna2	18845	1.31644	0.005092	1.10749	0.2937	Plexin A2, a semaphorin receptor that plays a role in cell surface receptor linked signaling, neural crest cell migration involved in heart formation, and pharyngeal system development, regulates nucleus centrosome coupling in migrating granule cells
merck-NM_009236_at	Sox18	20672	1.31583	0.01031	1.35706	0.005534	SRY (sex determining region-Y)-box 18, a transcriptional activator that acts in hair follicle development, regulates angiogenisis and DNA replication, upregulated in response to UVB; gene mutations cause hypotrichosis, lymphedema, and telangiectasis
merck-NM_021412_s_at	Mmp19	58223	1.31311	0.003172	1.24417	0.07243	Matrix metallopeptidase 19, a putative metalloendopeptidase that regulates tissue remodeling, may play a role in fat cell differentiation; human MMP19 is associated with multiple sclerosis
merck-NM_026837_s_at	Tmem53	68777	1.3122	0.0003534	1.37816	0.0001462	Member of the DUF829 domain of unknown function family, has strong similarity to uncharacterized human TMEM53
merck-BC096586_a_at	Prlr	19116	1.3119	0.0492	2.07826	0.0001345	Prolactin receptor, plays a role in lactation, embryo implantation, JAK activation, and STAT protein nuclear translocation; human PRLR is associated with hyperprolactinemia and prostate, pituitary, and breast neoplasms
merck-AK141416_at	Sugt1	67955	1.3116	0.0232	1.77664	3.475e-05	SGT1 suppressor of G2 allele of SKP1, acts in kinetochore assembly and may play a role in G2-M transition of mitotic cell cycle, acts in inflammatory response; human SUGT1 is associated with Alzheimer disease and colorectal cancer
merck-ENSMUST00000063477_a_at	Thoc5	107829	1.3116	0.005632	1.2627	0.005194	THO complex 5, binds to Fms (Csf1r), modulates cytokine-stimulated cell lineage commitment, may act in mRNA processing or transport
merck-AK030696_a_at	Tmx4	52837	1.31129	0.008707	1.79226	2.265e-06	Protein containing a thioredoxin domain, has a region of moderate similarity to thioredoxin domain containing 1 (human TXNDC1), which catalyzes cleavage of interchain disulfide bridges in insulin and is involved in inhibition of apoptosis
merck-AK015693_at	4930504B08Rik	75057	1.31129	0.02543	1.56928	0.005224
merck-AK193410_x_at	Ergic1	67458	1.31069	0.01114	1.05242	0.6061	Protein with very strong similarity to human ERGIC1, which may play a role in ER to Golgi vesicle-mediated transport
merck-AK122289_s_at	Plxna2	18845	1.31069	0.001671	1.18689	0.06705	Plexin A2, a semaphorin receptor that plays a role in cell surface receptor linked signaling, neural crest cell migration involved in heart formation, and pharyngeal system development, regulates nucleus centrosome coupling in migrating granule cells
merck-ENSMUST00000021703_s_at	Kif26a	668303	1.31069	0.01229	1.10951	0.2499	Protein of unknown function, has a region of moderate similarity to a region of kinesin family member 17 (mouse Kif17), which is a neuron-specific microtubule motor involved in vesicle transport
merck-AK039732_s_at	Klhdc10	76788	1.31039	0.01645	1.01442	0.7836	Protein containing five Kelch_1 and five Kelch_2 motif repeats, has low similarity to kelch domain containing 2 (human KLHDC2), which is a transcription corepressor that binds the transcription factor CREB3 (human CREB3) and inhibits CREB3 binding to DNA
merck-AK052332_a_at	Acot11	329910	1.31039	0.02175	1.46656	0.0003666	Thioesterase adipose associated (brown-fat-inducible thioesterase), a putative acyl-CoA thioesterase that is induced in brown adipose by cold exposure; human THEA and mouse Thea genes map to regions associated with obesity
merck-AF064635_a_at	Hsd17b12	56348	1.31039	9.394e-05	1.48868	2.384e-07	Hydroxysteroid 17-beta dehydrogenase 12, an acyl-CoA reductase that plays a role in fatty acid elongation, may act in myoblast cell fate determination; human HSD17B12 is associated with hemorrhagic thrombocythemia
merck-ENSMUST00000023501_at	4932425I24Rik	320214	1.31009	0.008127	1.5188	0.01963	Protein with high similarity to AMY-1-associating protein expressed in testis-1 (human C3orf15), which binds to human MYCBP and forms a quaternary complex with human MYCBP, human AKAP1, and human PRKAR2B
merck-NM_153583_at	Atg4d	235040	1.30978	0.0006074	1.38676	0.0001637	Protein with strong similarity to ATG4 autophagy related 4 homolog D (human ATG4D), which is an autophagy regulator that links mitochondrial dysfunction with apoptosis, member of the peptidase family C54
merck-ENSMUST00000033994_s_at			1.30978	0.007969	1.20921	0.003374
merck-NM_021469_s_at	Dysf	26903	1.30948	0.001162	1.1529	0.05785	Dysferlin, regulates myoblast development and differentiation, acts in muscle membrane repair, muscle contraction, and phagocytosis; human DYSF is associated with Miyoshi myopathy and limb girdle muscular dystrophy type-2B
merck-AK054520_at			1.30888	0.02782	1.51321	0.004558
merck-ENSMUST00000059683_at			1.30828	0.00152	1.39412	0.0001563
merck-NM_015791_at	Fbxo8	50753	1.30798	0.00977	1.84884	1.15e-05	F-box protein 8, a putative ubiquitin-protein ligase that may play a role in proteolysis, may be localizes to SCF ubiquitin ligase complex
merck-MMT00015549_a_at			1.30647	0.008807	1.3693	0.0618
merck-AK161172_at	Parm1	231440	1.30617	0.001438	-1.22696	0.01785	Protein with strong similarity to rat Cipar1, which is associated with an androgen-triggered apoptotic process in the prostate and may play a role in prostatic cell immortalization
merck-NM_010700_a_at	Ldlr	16835	1.30587	0.067	1.40605	0.0482	Low density lipoprotein receptor, acts in endocytosis and cholesterol metabolism; human LDLR is associated with colon cancer, myeloid leukemia, arteriosclerosis, hypercholesterolemia, hypothyroidism, and Alzheimer disease
merck-NM_001008425_at	Thoc6	386612	1.30557	0.01652	1.31674	0.0001574	Protein containing three WD domain G-beta repeats, has strong similarity to uncharacterized human WDR58
merck-BC007154_at	9030624J02Rik	71517	1.30527	0.00488	1.16025	0.006547	Protein of unknown function, has strong similarity to uncharacterized human MGC16824
merck-AK020866_at	A930016I07Rik	77948	1.30467	0.0226	-1.15433	0.1155
merck-NM_175254_at	Sfmbt1	54650	1.30407	0.0152	1.54882	9.596e-06	Scm-like with four mbt domains 1, a putative transcription factor that may play a role in regulation of DNA-dependent transcription
merck-NM_013659_at	Sema4b	20352	1.30257	0.03378	1.30467	0.005743	Semaphorin 4B, a PDZ domain-binding protein that associates with PSD-95 (Dlgh4) and GIPC (Rgs19ip1), may function in axon guidance and cell-cell signaling
merck-NM_029031_at	Shpk	74637	1.30227	0.005472	1.38357	0.000724	Sedoheptulokinase, catalyzes the conversion of sedoheptulose to sedoheptulose-7-phosphate, deletion gene mutation in the human SHPK causes urinary accumulation of sedoheptulose in nephropathic cystinosis
merck-X92346_a_at	Traf4	22032	1.30227	0.0002182	1.18634	0.001616	Tnf receptor associated factor 4, a putative signal transducer that acts in JNK cascade, lung development, skeletal development, and neural tube formation, localizes to membrane fraction; human TRAF4 is associated with schizophrenia and several cancers
merck-NM_008056_at	Fzd6	14368	1.30227	0.007427	1.68888	9.537e-07	Frizzled homolog 6, a transcription regulator that plays a role in activation of protein kinase activity and establishment of body hair orientation, regulates DNA binding and Wnt receptor signaling pathway
merck-NM_025609_at	Tab1	66513	1.30197	0.02056	1.37658	0.0004741	TGF-beta activated kinase 1MAP3K7 binding protein 1, regulates p38 MAPK and TGF-beta receptor pathways, acts in heart and lung development, apoptosis, IL production, and T-cell activation, may play a role in inflammatory response
merck-AK013578_at	Pgp	67078	1.30197	0.002093	1.41416	1.979e-05	Protein with high similarity to human PDXP, which dephosphorylates pyridoxal 5' phosphate to 4-pyridoxic acid in the vitamin B6 metabolic pathway, contains a haloacid dehalogenase-like hydrolase domain
merck-AK165245_a_at	Ucp2	22228	1.30197	0.005266	1.09698	0.0468	Uncoupling protein 2, a hydrogen ion transmembrane transporter that acts in ATP metabolic process and regulation of fatty acid oxidation; human UCP2 gene is associated with diabetes mellitus, hyperthyroidism, obesity, and colonic neoplasms
merck-ENSMUST00000063607_s_at			1.30137	0.003165	1.4642	0.0002171
merck-C81050_at			1.30107	0.02575	1.25716	0.1122
merck-NM_001033363_s_at	BC025920	268319	1.30047	0.01554	1.8197	0.0001916
merck-NM_013872_at	Pmm1	29858	1.29957	5.96e-08	1.17633	0.004451	Phosphomannomutase 1, may catalyze the conversion of mannose-1-phosphate to mannose-6-phosphate
merck-AK016432_a_at	4931406C07Rik	70984	1.29867	8.869e-05	1.67764	2.563e-06	Protein of unknown function, has strong similarity to uncharacterized rat RGD1309534
merck-NM_015786_at	Hist1h1c	50708	1.29867	0.01083	1.47265	0.002698	Histone cluster 1 H1c, binds to chromatin, plays a role in nucleosome assembly, release of cytochrome c from mitochondria, and DNA packaging, regulates apoptosis and caspase activity
merck-U67204_a_at	Macf1	11426	1.29867	0.00246	1.15345	0.07733	Microtubule-actin crosslinking factor 1, a putative structural molecule that is involved in Wnt signaling and translocation of axin to the cell membrane, inhibits microtubule depolymerization, may act in the development of muscle, lung, and nervous system
merck-NM_183275_s_at	1110002N22Rik	68550	1.29808	0.0004243	1.39927	0.0003415	Protein of unknown function, has strong similarity to uncharacterized rat RGD1306595
merck-NM_010590_s_at	Jub	16475	1.29808	0.05594	1.08673	0.1838	Ajuba, an enzyme regulator and a signal transducer that plays a role in activation of Rac GTPase, homophilic cell adhesion, lamellipodium assembly, and G2-M transition of mitotic cell cycle, inhibits transcription
merck-NM_025967_at	D16Ertd472e	67102	1.29748	0.006251	1.57036	2.646e-05	Member of the EURL protein family, has strong similarity to uncharacterized chromosome 21 open reading frame 91 (human C21orf91)
merck-NM_028832_at	Mterfd3	74238	1.29748	0.007804	1.41384	0.0001987	MTERF domain containing 3, regulates oxidative phosphorylation by modulating mtDNA transcription
merck-NM_178925_s_at	Nsun3	106338	1.29718	0.003828	1.90327	1.293e-05	Protein with moderate similarity to mouse Nsun4, which plays a role in spermatogenesis and sperm capacitation
merck-AK003428_at	Zcchc3	67917	1.29688	0.02117	1.51008	0.0097	Protein containing three zinc knuckle domains, which can bind RNA or DNA in eukaryotes, has strong similarity to uncharacterized zinc finger CCHC domain containing 3 (human ZCCHC3)
merck-NM_026965_at	Comtd1	69156	1.29658	0.07604	2.05684	0.01992	Protein containing an O-methyltransferase domain, has strong similarity to uncharacterized human COMTD1
merck-NM_175285_at	Tmem62	96957	1.29628	0.001705	1.49073	0.0001341	Protein containing a calcineurin-like phosphoesterase domain, has strong similarity to uncharacterized human TMEM62
merck-NM_001033635_s_at	Zeb2	24136	1.29569	0.0006039	1.06652	0.385	Zinc finger E-box binding homeobox 2, a transcription repressor that regulates epithelial to mesenchymal transition, inhibits apoptosis, acts in brain development; human ZEB2 is associated with breast and mouth neoplasms and Hirschsprung disease
merck-AK002534_a_at	Sod2	20656	1.2939	0.001253	1.27703	2.724e-05	Superoxide dismutase 2 mitochondrial, acts in superoxide metabolism, aging, antiapoptosis, and DNA double-strand break repair; human SOD2 is associated with asthma, atherosclerosis, schizophrenia, pancreatitis, and colorectal and several neoplasms
merck-AK181343_a_at	Pfkp	56421	1.29241	0.005618	1.5188	0.000154	Platelet-type phosphofructokinase, catalyzes the formation of fructose 1, 6-bisphosphate from fructose 6-phosphate and ATP, expression may be elevated in tumor cells; human PFKP expression may be associated with malignant form of Neoplasms
merck-BC040509_at	Cnih4	98417	1.29181	0.009344	1.28145	0.001342	Member of the cornichon protein family, has moderate similarity to S. cerevisiae Erv14p, which is a protein of ER-derived vesicles that is required for efficient degradation of soluble ER quality control substrates
merck-BI412045_a_at	Ptger1	19216	1.29181	0.004357	1.29539	0.0006337	Prostaglandin E receptor-1, a tyrosine kinase activator that acts in phospholipase C activation via GPCR pathway, elevation of Ca2+ concentration, and osteogenesis; human PTGER1 is associated with glaucoma and squamous cell carcinoma
merck-NM_021460_at	Lipa	16889	1.29092	0.0039	1.72028	2.128e-05	Lysosomal acid lipase A, acts in triglyceride and cholesterol metabolism, regulates T cell development; human LIPA is associated with Wolman disease, cholesterol ester storage disease, Alzheimer disease, and arteriosclerosis
merck-AK154710_a_at	Gnptab	432486	1.29062	0.00689	1.26328	0.004785	N-acetylglucosamine-1-phosphate transferase alpha and beta subunits, acts in phosphorylation of high mannose oligosaccharides on acid hydrolases; human GNPTAB is associated with acute myeloid leukemia and mucolipidosis type II and IIIA
merck-NM_175465_s_at	Sestd1	228071	1.28944	0.004977	1.56315	0.0001651	Protein with very strong similarity to SEC14 and spectrin domains 1 (human SESTD1), which is a phospholipid binding protein that regulates activity of transient receptor potential channels TRPC4 and TRPC5
merck-NM_133240_at	Acot8	170789	1.28914	0.0001632	1.55883	4.637e-05	Acyl-CoA thioesterase 8, hydrolyzes acyl-CoA thioesters in the peroxisome, may play a role in the regulation of lipid metabolism
merck-NM_009360_s_at	Tfam	21780	1.28914	0.005263	1.47809	1.192e-06	Transcription factor A mitochondrial, binds to DNA, functions in mitochondrial organization and DNA replication, and heart development; human TFAM is associated with Down syndrome, hepatitis, oxyphilic adenoma, mitochondrial myopathy, and thyroid cancer
merck-AK045555_s_at	Dock5	68813	1.28914	0.0114	1.26386	0.01239	Dedicator of cytokinesis 5, acts as a regulator of the fusion step during primary myogenesis; decreased mRNA expression of human DOCK5 correlates with osteosarcoma
merck-NM_009565_s_at	Zbtb7b	22724	1.28825	0.0004563	1.1797	0.01096	Zinc finger and BTB domain containing 7B, a transcriptional activator that regulates NK T cell differentiation, granzyme B and IL-2 production, and collagen biosynthesis
merck-DV057991_a_at	Them4	75778	1.28825	0.007443	1.4615	8.166e-06	Thioesterase superfamily member 4, plays a role in regulation of shape and structure of mitochondria
merck-ENSMUST00000086423_x_at	Kpna2	16647	1.28795	0.001089	1.10673	0.185	Karyopherin alpha 2, plays a role in protein nucleocytoplasmic transport, mitosis, and neurogenesis; human KPNA2 is associated with breast cancer, Alzheimer disease, and fetal growth retardation
merck-NM_008299_at	Dnajb3	15504	1.28766	0.00468	1.57	0.001922	DnaJ homolog subfamily B member 3, a heat shock protein binding protein that may play a role in acrosome formation, single fertilization, and spermatogenesis, downregulated in central nervous system and testis in wobbler neurodegenerative disease model
merck-NM_198414_at	Paqr9	75552	1.28588	0.004934	1.52195	2.921e-06	Member of the hemolysin-III related family, which may be hemolysins, has low similarity to membrane progestin receptor gamma (human PAQR5), which is a putative steroid membrane receptor
merck-NM_053158_at	Mrpl1	94061	1.28558	0.01642	2.01976	1.192e-07	Mitochondrial ribosomal protein L1, a predicted component of the mitochondrial ribosome large 39S subunit
merck-BC003454_a_at	Derl1	67819	1.28499	0.002664	1.48354	3.04e-05	Der1-like domain family member 1, interacts with a pathogenic mutant of Sod1 to induce motor neuron death via impairment of ER-associated protein degradation and subsequent activation of Map3k5
merck-ENSMUST00000063534_at	B3galtl	381694	1.28499	0.01246	1.49692	6.509e-05	Protein with strong similarity to human B3GALTL, which is a transferase that plays a role in carbohydrate metabolism, member of the Fringe-like family
merck-NM_153092_at	Nupl2	231042	1.2841	0.02842	1.3277	0.003335	Protein with high similarity to human NUPL2, which is a nuclear export signal receptor that acts in nuclear pore localization and protein localization, member of the zinc finger C-x8-C-x5-C-x3-H type (and similar) family
merck-NM_178888_s_at	Garnl3	99326	1.28381	0.01361	1.32526	0.005073	Member of the citron homology (CNH) domain-containing and Rap or ran-GAP families, has a region of moderate similarity to a region of signal-induced proliferation associated gene 1 (human SIPA1), which is a GTPase activating protein
merck-AK048692_at	Mfsd4	213006	1.28351	0.00355	-1.14644	0.1362	Member of the major facilitator superfamily, has weak similarity to na+ dependent glucose transporter 1 (rat Naglt1), which is a kidney-specific glucose transporter of renal proximal tubules that is likely to act in the resorption of glucose
merck-CB193693_s_at	Ablim1	226251	1.28351	4.292e-05	1.30677	0.01215	Actin-binding LIM protein 1, an actin binding protein that acts in axon guidance, may play a role in eye photoreceptor cell development and visual perception; human ABLIM1 is associated with neoplasms
merck-AK172167_a_at	Ankrd9	74251	1.28322	0.0165	1.51391	0.1057	Protein containing an ankyrin repeat, which may mediate protein-protein interactions, has strong similarity to uncharacterized rat Ankrd9
merck-XM_993726_at	Tada2b	231151	1.28233	0.003298	1.39444	0.008854
merck-ENSMUST00000093969_s_at			1.28204	0.003373	1.07651	0.3666
merck-ENSMUST00000020630_at			1.28174	0.01125	1.70962	3.517e-06
merck-NM_023651_at	Pex13	72129	1.28174	0.02154	1.75711	0.0001004	Peroxisomal biogenesis factor 13, plays a role in fatty acid oxidation, brain development, peroxisome organization, and biogenesis; human PEX13 is associated with peroxisome biogenesis disorder, Zellweger syndrome, and adrenoleukodystrophy
merck-NM_010218_at	Fjx1	14221	1.28174	0.1088	1.49348	0.01664	Four jointed box 1, plays a role in 1 Notch signaling pathway; human is associated with head and neck squamous cell carcinoma
merck-NM_172145_at	Fam176b	230752	1.28086	0.001335	1.29927	0.001575	Protein of unknown function, has strong similarity to uncharacterized human C1ORF78
merck-ENSMUST00000000840_at	Znf512b	269401	1.28086	0.001986	-1.09903	0.201	Protein with strong similarity to human ZNF512B, which acts as a molecular sensor in cell homeostasis by regulating levels of E2F1, Ras, Drosha and miR-17-92 miRNAs and interfering with TGF beta signaling, contains five zinc finger C2H2 type repeats
merck-NM_001013379_s_at	Zfp930	234358	1.27997	0.001391	1.17217	0.04575	Member of the KRAB box family, contains 12 zinc finger C2H2 type repeats, which bind nucleic acids, has moderate similarity to gonadotropin inducible ovarian transcription factor 1 (rat Giot1), which is a transcriptional repressor
merck-NM_001037542_at	Hspa14	50497	1.27997	0.02031	-1.05495	0.5572	Protein with low similarity to S. cerevisiae Ssa3p, which plays a role in protein folding, protein targeting to vacuole, translation, and RNA splicing
merck-DV065197_a_at	Ctnna1	12385	1.27938	0.0421	1.18498	0.03515	Catenin alpha 1, acts in actin filament bundle assembly, establishment of tissue polarity, and cell-cell adhesion; human CTNNA1 gene is associated with colon cancer and acute myeloid leukemia
merck-NM_145570_at	Fam176a	232146	1.27879	0.1061	1.66878	0.0003866	Protein of unknown function, has strong similarity to uncharacterized human TMEM166
merck-NM_145587_at	Sbk1	104175	1.2782	0.04029	1.23115	0.06422	Protein with very strong similarity to rat Sbk1, which is a putative SH3 domain binding protein that mediates protein amino acid autophosphorylation, may play a role in brain development and signal transduction
merck-NM_178389_at	Gale	74246	1.27732	3.248e-05	1.07283	0.2209	Protein with very strong similarity to rat Gale, which catalyzes the interconversion of UDP galactose and UDP glucose in galactose metabolism, member of the NAD-dependent epimerase or dehydratase family
merck-NM_009125_at	Atxn2	20239	1.27614	0.001415	1.08928	0.2424	Ataxin 2, plays a role in long-term synaptic potentiation, stress granule assembly and visual perception, may act in learning and RNA transport; human ATXN2 is associated with spinocerebellar ataxias, restless legs syndrome, and Parkinsonian disorder
merck-NM_026293_a_at	Spaca1	67652	1.27526	0.03295	1.41351	0.001306	Protein of unknown function, has high similarity to uncharacterized human SPACA1
merck-NM_177157_at	Gchfr	320415	1.27497	0.003298	2.75233	0.0001001	Protein with very strong similarity to GTP cyclohydrolase I feedback regulatory protein (rat Gchfr), which mediates feedback inhibition of GTP cyclohydrolase I (rat Gch), contains a GTP cyclohydrolase I feedback regulatory protein (GFRP) domain
merck-NM_030131_a_at	Cnih4	98417	1.2738	0.0001251	1.04232	0.3668	Member of the cornichon protein family, has moderate similarity to S. cerevisiae Erv14p, which is a protein of ER-derived vesicles that is required for efficient degradation of soluble ER quality control substrates
merck-AK003702_at	Poldip2	67811	1.27321	0.02473	1.28855	0.02733	Polymerase delta interacting protein 2, binds rat Ceacam1, plays a role in the mitochondrial fusion and cell survival, may regulate DNA replication and DNA repair
merck-AK075815_at	Pvrl2	19294	1.27262	0.0009026	1.12246	0.2256	Poliovirus receptor-related 2, a transmembrane glycoprotein that plays a role in homophilic cell adhesion, actin cytoskeleton organization, and spermatogenesis, regulates NK and T cell mediated cytotoxicity
merck-NM_026401_at	Mrp63	67840	1.27233	0.07577	1.6885	0.0006188	Protein of unknown function, has strong similarity to uncharacterized human MRP63
merck-AK017446_at	5530402H23Rik	71443	1.27145	0.0004578	1.12954	0.1644
merck-NM_172379_at	Fam149b	105428	1.27087	0.0375	1.45144	0.001113	Protein of unknown function, has strong similarity to uncharacterized human FAM149B1, which may play a role in multicellular organismal process
merck-NM_177333_s_at	Exoc3	211446	1.27087	0.03613	1.78156	9.024e-05	Protein with very strong similarity to rat Exoc3, which is a putative lipid and protein transporter that plays a role in exocytosis and regulation of insulin secretion
merck-NM_019781_at	Pex14	56273	1.27087	0.002002	1.30557	0.00257	Protein with strong similarity to peroxisomal biogenesis factor 14 (rat Pex14), which functions in peroxisome organization and protein docking during peroxisome matrix protein import
merck-NM_029811_at	St5	76954	1.27057	0.001013	1.30617	1.925e-05	Suppression of tumorigenicity 5, may act in cytoskeletal organization, cell growth, and central nervious system development; human ST5 gene disruption is associated with mental retardation and multiple congenital anomalies
merck-ENSMUST00000028977_at			1.27057	0.02082	1.03383	0.6407
merck-ENSMUST00000027932_s_at	Lpgat1	226856	1.2697	0.0222	1.61622	6.872e-05	Protein with strong similarity to human lysophosphatidylglycerol acyltransferase 1 (LPGAT1), which plays a role in phospholipid biosynthesis and is associated with bladder tumor upon gene mutation
merck-AK036304_s_at	Arid2	77044	1.2697	0.0003685	1.10703	0.08093	AT rich interactive domain 2, predicted to bind the Srf transcription factor to positively regulate cardiac gene expression
merck-NM_001024806_s_at	Cebpz	12607	1.26853	0.04254	1.36616	0.0007582	CCAAT enhancer binding protein zeta, a DNA binding protein that plays a role in regulation of transcription from RNA polymerase II promoter and cell growth
merck-NM_010022_a_at	Dbt	13171	1.26765	0.0004259	1.58161	2.205e-06	Protein with strong similarity to rat Dbt, which plays a role in branched chain amino acid catabolism, member of the E3 binding domain family, contains a 2-oxo acid dehydrogenases acyltransferase catalytic domain and a biotin or lipoyl attachment domain
merck-ENSMUST00000023846_at			1.26765	0.01584	1.22051	0.001901
merck-NM_001033805_at	G630016D24Rik	619301	1.26707	0.1092	2.08545	0.002152	Protein of unknown function
merck-NM_145973_s_at	Ell3	269344	1.26707	0.04484	1.69746	0.0001031	Protein with high similarity to RNA polymerase II elongation factor ELL3 (human ELL3), which is a testis-specific RNA polymerase II elongation factor, member of the occludin and RNA polymerase II elongation factor ELL family
merck-NM_183263_at	Rnmtl1	67390	1.26707	0.01256	1.28322	0.001074	Protein with strong similarity to human RNMTL1, which is a putative rRNA methyltransferase that may act in rRNA modification and is associated with hepatocellular carcinoma and acute lymphocytic leukemia
merck-MMT00045171_at			1.26707	0.009338	1.47231	0.0013
merck-AK149184_at	Gab2	14389	1.26678	0.06199	1.39187	0.009824	Growth factor receptor bound protein 2-associated protein 2, an SH3-SH2 adaptor that acts in GPCR, MAPK, and PI3K cascades and hemopoiesis, stimulates mast cell degranulation; human GAB2 is associated with Alzheimer disease, melanoma, and breast cancer
merck-AK011930_at	Hnrnpa3	229279	1.26532	0.003342	1.14106	0.001106	Heterogeneous nuclear ribonucleoprotein A3, binds to single strand telomeric DNA and protects telomeric repeats from nuclease attack and inhibits telomerase reaction and DNA synthesis
merck-AK163705_a_at	Ciapin1	109006	1.26532	0.0001685	1.21708	0.0001621	Cytokine induced apoptosis inhibitor 1, mediates cytokine and growth factor-induced resistance to apoptosis, required for hematopoesis; human CIAPIN1 is overexpressed in hepatocellular carcinoma
merck-AK192824_a_at	Fbxo18	50755	1.26532	0.02267	1.44112	0.002151	Protein with strong similarity to human FBXO18, which is a DNA-dependent ATPase that may play a role in DNA unwinding involved in replication and protein ubiquitination, member of the UvrD-REP helicase family
merck-AK011967_a_at	Lpar6	67168	1.26474	0.001199	1.41742	0.0001543	Protein with strong similarity to human LPAR6, which is a lysosphingolipid and lysophosphatidic acid receptor that plays a role in cell contraction, Rho protein signal transduction, and regulation of anagen
merck-AK084642_s_at	Lcmt2	329504	1.26386	0.02008	1.07651	0.3316	Leucine carboxyl methyltransferase 2, an enzyme that acts in protein methylation
merck-NM_020009_at	Mtor	56717	1.26328	0.0001168	1.22084	0.005608	Mechanistic target of rapamycin, a protein serine-threonine kinase that acts in insulin receptor signaling pathway and cell cycle; human FRAP1 is associated with glioblastoma and prostatic neoplasms
merck-NM_008247_s_at	Ppap2a	19012	1.26299	0.01346	1.64324	7.242e-05	Phosphatidic acid phosphatase type 2A, catalyzes conversion of phosphatidic acid to diacylglycerol, inhibits calcium transport, NF-kB cascade, and cell proliferation, mediates apoptosis and spermatogenesis; human PPAP2A is associated with ovarian cancer
merck-NM_026654_at	Toe1	68276	1.26299	0.0001687	1.07671	0.3286	Protein with strong similarity to target of EGR1 member 1 (human TOE1), which inhibits cell proliferation possibly via inducing expression of p21 (CDKN1A), member of the zinc finger C-x8-C-x5-C-x3-H type family, and the CAF1 family ribonuclease family
merck-AK028994_s_at	Cyhr1	54151	1.26212	0.01693	1.28381	0.001217	Cysteine and histidine rich 1, a cytoplasmic protein that binds galectin 3 (mouse Lgals3) in a carbohydrate-independent manner
merck-NM_001040026_at	Sco1	52892	1.26212	0.008645	1.66648	3.099e-06
merck-ENSMUST00000044964_at			1.26212	0.1547	1.40832	0.01874
merck-NM_001025106_at	Tmem201	230917	1.26183	0.02064	1.38995	0.001255	Protein of unknown function, has strong similarity to uncharacterized human TMEM201
merck-AK027996_a_at	Otub1	107260	1.26154	0.06459	1.14483	0.1023	Protein with very strong similarity to OTU domain ubiquitin aldehyde binding 1 (human OTUB1), which negatively regulates virus-mediated induction of type I interferon and cellular antiviral response by deubiquitinating TRAF3 and TRAF6
merck-AK037065_at	Lpgat1	226856	1.26154	0.004256	1.66303	1.645e-05	Protein with strong similarity to human lysophosphatidylglycerol acyltransferase 1 (LPGAT1), which plays a role in phospholipid biosynthesis and is associated with bladder tumor upon gene mutation
merck-AK010766_a_at	Mtif2	76784	1.26125	0.002423	1.26445	0.002119	Protein with moderate similarity to C. elegans F46B6.6, which is involved in growth rate regulation
merck-NM_027722_at	Nudt4	71207	1.26125	0.05554	1.39316	0.02351	Nudix (nucleoside diphosphate linked moiety X)-type motif 4, member of the nudix hydrolase family, predicted to dephosphorylate [PP]2-InsP4 to yield PP-InsP5 and subsequently to yield InsP6
merck-AK081209_at	Atg2b	76559	1.26096	0.02198	1.44611	0.00369	Protein of unknown function, has a region of weak similarity to a region of S. cerevisiae Atg2p, which is involved in cytoplasm to vacuole targeting (Cvt), autophagy, peroxisomal degradation, sporulation, and cellular response to starvation
merck-NM_175466_at	Zfp770	228491	1.26067	0.05515	1.22832	0.005948	Protein containing ten C2H2 type zinc finger domains, which bind nucleic acids, has low similarity to zinc finger protein 234 (human ZNF234), which is a transcriptional corepressor that interacts with human TRIM28
merck-AK148779_a_at	Pex14	56273	1.26067	0.02649	1.19479	0.1393	Protein with strong similarity to peroxisomal biogenesis factor 14 (rat Pex14), which functions in peroxisome organization and protein docking during peroxisome matrix protein import
merck-AK018404_a_at	Gin1	252876	1.26009	0.02382	1.38452	0.0001785	Protein of unknown function, has strong similarity to uncharacterized rat RGD1307449
merck-ENSMUST00000089047_at	Fam160b2	239170	1.25951	0.002608	1.27585	8.476e-05	Protein of unknown function, has high similarity to uncharacterized human RAI16
merck-ENSMUST00000027812_a_at	Akt3	23797	1.25922	0.002397	1.45011	9.853e-05	Thymoma viral proto-oncogene 3, an serine-threonine kinase that acts in G2-M transition of mitotic cell cycle, protein amino acid phosphorylation, and neuroprotection; human AKT3 is associated with breast and several neoplasms
merck-ENSMUST00000017567_s_at	Rhot1	59040	1.2589	0.01164	1.04527	0.4351	Protein with strong similarity to human RHOT1, which may play a role in apoptosis and mitochondrion biogenesis, contains two EF hand domains, which are found in signaling, buffering or transport proteins
merck-AK162081_a_at	Pid1	98496	1.25855	0.02019	-1.50695	0.01801	Protein with strong similarity to human PID1, which acts in cellular glucose homeostasis and inhibits glucose transport via attenuated phosphorylation of IRS1 and AKT1, and is associated with obesity upon increased mRNA expression
merck-AK005420_s_at	Npm1	18148	1.25835	0.002077	-1.0792	0.2993	Nucleophosmin, a CXCR4 chemokine receptor ligand that acts in double-strand break repair, apoptosis, and hemopoiesis; human NPM1 is associated with acute myeloid leukemia and several other neoplasms
merck-ENSMUST00000038014_at			1.25829	0.003218	1.20204	0.04176
merck-AK009341_a_at	Tmem110	69179	1.25777	0.03219	1.17144	0.02237	Protein of unknown function, has very strong similarity to uncharacterized rat LOC361110
merck-AK017546_at	5730411F24Rik	70507	1.25748	0.01207	1.28825	0.07333
merck-AK005302_a_at	Ube2n	93765	1.25701	0.01203	1.31765	0.0004092	Ubiquitin-conjugating enzyme E2N, a ubiquitin-ligase that plays a role in regulation of DNA repair, MAPK and Wnt signaling, hemopoiesis, T cell development, and inflammatory response
merck-NM_009001_at	Rab3a	19339	1.25681	0.01776	-1.0639	0.3634	Ras-related GTP-binding protein 3a, a GTPase that is involved in calcium-dependent exocytosis of synaptic vesicles, acts in acrosome reaction and insulin secretion; human RAB3A is associated with Alzheimer disease
merck-AK191539_a_at	Gars	353172	1.25615	0.0009153	1.27526	0.0003878	Glycyl-tRNA synthetase, may play a role in blood coagulation and exocytosis; human GARS is an autoantigen in dermatomyositis and gene mutations are associated with Charcot Marie Tooth disease type 2D and distal spinal muscular atrophy type V
merck-ENSMUST00000004686_at	Pex11c	69129	1.25591	0.01617	1.4832	0.0002633	Member of the peroxisomal biogenesis factor 11 (PEX11) family, has high similarity to uncharacterized human PEX11G
merck-AK050521_at	Scrn3	74616	1.25554	0.001988	1.57435	7.254e-05	Member of the bacterial peptidase family U34, has strong similarity to uncharacterized human SCRN3
merck-NM_029103_at	Manf	74840	1.25534	0.00296	1.22087	0.001277	Mesencephalic astrocyte-derived neurotrophic factor, regulates ischemia or reperfusion mediated cell death, expression in chondrocytes is induced in a model of multiple epiphyseal dysplasia; human MANF gene mutation is associated with a variety of cancers
merck-CK627663_a_at	Lenep	57275	1.25519	0.005697	1.3842	0.0001833	Protein with strong similarity to lens epithelial cell protein 503 (rat Lenep), which is a DNA-binding leucine-rich protein with basic and acidic domains that may act in epithelial cell differentiation
merck-AK050789_s_at	AW146020	330361	1.25447	0.03831	1.48286	0.0004039	Protein with high similarity to human C2orf3, which plays a role in the negative regulation of cell proliferation and transcription from RNA polymerase II promoter, member of the GC-rich sequence DNA-binding factor-like protein family
merck-NM_025692_at	Uba5	66663	1.25412	0.0004248	-1.11171	0.01898	Ubiquitin-like modifier activating enzyme 5, plays a role in regulation of C20orf116 conjugation with Ufm1
merck-NM_130450_at	Elovl6	170439	1.25412	0.000228	1.28292	0.0004484	ELOVL family member 6 elongation of long chain fatty acids, a fatty acid elongase that plays a role in long-chain fatty acid biosynthesis; abundant human ELOVL6 expression correlates with geminoma, rat Elovl6 expression is downregulated in diabetic model
merck-NM_033601_at	Bcl3	12051	1.25305	0.001123	1.52933	1.568e-05	B cell leukemia-lymphoma 3, a transcription corepressor that binds and regulates NF-kappaB activity, acts in lymph node development, immune response, and antiapoptosis; human BCL3 gene translocation is associated with leukemias and lymphomas
merck-NM_016888_s_at	B3gnt2	53625	1.25265	0.01255	1.53603	4.858e-05	UDP-GlcNAc betaGal beta-1-3-N-acetylglucosaminyltransferase 2, a peptidoglycan glycosyltransferase that plays a role in reproductive behavior and sensory perception of smell, promotes axon extension, mediates glycosylation
merck-NM_008882_a_at	Plxna2	18845	1.25222	0.01437	-1.03295	0.7013	Plexin A2, a semaphorin receptor that plays a role in cell surface receptor linked signaling, neural crest cell migration involved in heart formation, and pharyngeal system development, regulates nucleus centrosome coupling in migrating granule cells
merck-NM_008207_at	H2-T24	15042	1.25153	0.0006543	1.10961	0.2056	Histocompatibility 2 T region locus 24, putative major histocompatibility complex class I B molecule, predicted to bind peptide antigens and function in antigen presentation
merck-NM_011415_at	Snai2	20583	1.25127	0.05347	1.17514	0.1083	Snail homolog-2, a transcription repressor that acts in epithelial to mesenchymal transition, tissue regeneration, angiogenesis, and cellular homeostasis; human SNAI2 is associated with Waardenburg syndrome-2 and breast and several other neoplasms
merck-ENSMUST00000026816_s_at			1.25104	0.01324	1.30137	0.04489
merck-AF218252_a_at	Atp6v0a2	21871	1.25063	0.001557	1.2556	0.003476	ATPase H+ transporting lysosomal V0 subunit A2, inhibits IL1B secretion and apoptosis in activated T-cells, enhances IL10 production, and regulates ATPase activity, may act in female pregnancy; human ATP6V0A2 causes impaired glycosylation and cutis laxa
merck-BC062903_a_at	Agpat5	52123	1.25014	0.002984	1.3842	0.0003288	1-acylglycerol-3-phosphate O-acyltransferase 5, an acyltransferase that is ubiquitously expressed
merck-AK020402_a_at	Agl	77559	1.25003	0.0003977	-1.01766	0.7403	Protein with strong similarity to human AGL, which is an amylo-alpha-1,6-glucosidase that acts in glycogen metabolism and is associated with type III glycogen storage disease upon gene mutations
merck-NM_023059_at	Sigirr	24058	1.24899	0.06543	1.35675	0.0009369	Single immunoglobulin and toll-interleukin 1 receptor (TIR) domain, inhibits interleukin-1 and lipopolysaccharide mediated signaling, regulates gut homeostasis and innate immune response; human SIGIRR gene is downregulated in asymptomatic bacteriuria
merck-AK020983_at	B230119M05Rik	77983	1.24871	0.01599	1.59625	0.03802
merck-ENSMUST00000036782_at	Tmem65	74868	1.24856	0.00271	1.42004	0.005033	Protein with strong similarity to transmembrane protein 65 (human TMEM65), which exhibits expression regulated by steroid receptor RNA activator (SRA1)
merck-AK186831_a_at	2400003C14Rik	71955	1.24833	0.0008321	1.08333	0.07749	Protein with high similarity to human KIAA0174, which acts with CHMP1A to recruit and modulate specific VPS4A activities required during the final stages of cell division, member of the eukaryotic protein of unknown function DUF292 family
merck-NM_172520_at	Arhgef19	213649	1.24747	0.135	2.47343	3.636e-05	Rho guanine nucleotide exchange factor 19, a Rho guanine nucleotide exchange factor, activates Rhoa, Cdc42, and Rac1, induces rearrangement of actin cytoskeleton, inhibits insulin-induced adipogenesis of 3T3-L1 preadipocytes
merck-NM_019484_at	Refbp2	56009	1.24744	0.01786	1.2738	0.004112	RNA and export factor binding protein 2, binds to mRNA, plays a role in mRNA export from nucleus
merck-NM_178761_s_at	Zfp672	319475	1.24738	0.02155	1.15186	0.08851	Protein containing 12 zinc finger C2H2 type repeats, has moderate similarity to zinc finger protein 266 (human ZNF266), which is a putative transcription factor that plays an important role in erythrocyte and megakaryocyte differentiation
merck-NM_009075_at	Rpia	19895	1.24724	0.04257	1.44977	0.001055	Ribose 5-phosphate isomerase A, converts ribose 5-phosphate to ribulose 5-phosphate, acts in pentose metabolism; human RPIA gene mutation causes leukoencephalopathy and peripheral neuropathy
merck-AK018125_at	Gfm1	28030	1.24669	0.006896	1.61324	7.391e-06	Protein with strong similarity to human GFM1, which is a putative translation elongation factor that acts in oxidative phosphorylation and mitochondrial translation, and is associated with encephalopathy, lactic acidosis, and early-onset Leigh syndrome
merck-NM_028614_at	Ppp2r1b	73699	1.24624	0.002812	1.29509	0.01108	Protein with strong similarity to protein phosphatase 2 regulatory subunit A beta isoform (human PPP2R1B), which is a structural subunit of protein phosphatase 2A that acts in cell migration and perhaps cell cycle control, contains five HEAT repeats
merck-NM_019758_at	Mtch2	56428	1.24563	0.0004768	1.35114	0.0001038	Mitochondrial carrier homolog 2, acts in regulation of recruitment of tBID to mitochondria, mitochondrial outer membrane permeabilization, and apoptosis; human MTCH2 is associated with cardiovascular risk in women with type 2 diabetes mellitus
merck-NM_027873_at	Ubiad1	71707	1.24546	0.01946	1.31978	0.0002776	Protein with strong similarity to human UBIAD1, which inhibits cell proliferation and whose gene mutation causes Schnyder crystalline corneal dystrophy, member of the UbiA prenyltransferase family
merck-NM_145614_at	Dlat	235339	1.2452	0.0002745	1.33229	5.782e-06	Dihydrolipoamide S-acetyltransferase, catalyzes the conversion of pyruvate to acetyl-CoA; human DLAT is associated with pyruvate dehydrogenase complex deficiency disease and biliary liver cirrhosis
merck-NM_134009_at	Ncln	103425	1.24512	0.001622	1.01145	0.8241	Protein with strong similarity to nicalin homolog (human NCLN), which interacts with NOMO1 and may negatively regulate Nodal signaling during embryonic development
merck-ENSMUST00000051687_a_at			1.24437	0.01903	1.33168	3.093e-05
merck-XM_904701_s_at			1.24394	0.09849	1.11722	0.2981
merck-AK142605_a_at	Mlx	21428	1.24348	0.002032	1.17598	0.05258	Max-like protein X, a transcriptional regulator that forms homo and hetero dimers, plays a role in nucleocytoplasmic transport and glucose signaling
merck-NM_010119_at	Ehd1	13660	1.24308	0.0007803	-1.1116	0.1834	EH-domain containing 1, binds to IGFR and mediates its endocytosis, acts in focal adhesion disassembly, cholesterol homeostasis, spermatogenesis, and male fertility; map position of the human EHD1 gene correlates with Bardet-Biedl syndrome
merck-AK016742_at	Hipk2	15258	1.24277	0.01572	1.16378	0.07635	Homeodomain interacting protein kinase 2, a ser-thr nuclear kinase that mediates cell cycle arrest, JNK cascade, and prostaglandin biosynthesis, acts in JUN activation and apoptosis; human HIPK2 is associated with astrocytomas and myeloid leukemia
merck-AK131744_a_at	Aqp7	11832	1.24237	0.002302	1.31432	0.002585	Aquaporin 7, a glycerol channel that acts in arsenite and water transport, regulates apoptosis, cell proliferation, transcription, and insulin secretion; human AQP7 is associated with diabetes mellitus and obesity
merck-NM_008704_s_at	Nme1	18102	1.24145	0.008375	1.35957	0.003071	Non-metastatic cells 1 protein expressed in, a phosphotransferase that exhibits nuclease and GTPase activator activities, regulates transcription, inhibits cell migration and proliferation; human NME1 is associated with breast and other neoplasms
merck-NM_028043_s_at	D1Bwg0212e	52846	1.24085	0.006254	1.48936	3.219e-06	Protein with strong similarity to chromosome 2 open reading frame 29 (human C2orf29), which exhibits expression that is downregulated in a breast cancer cell line overexpressing HER2 (human ERBB2)
merck-ENSMUST00000017859_s_at	Gm12581	546519	1.24051	0.006953	1.30137	0.003824
merck-NM_021525_at	Rcl1	59028	1.24042	0.004817	1.52933	0.000542	RNA terminal phosphate cyclase-like 1, a putative RNA-3'-phosphate cyclase that may play a role in rRNA processing
merck-NM_019802_at	Ggcx	56316	1.23997	0.03598	1.20235	0.09055	Gamma-glutamyl carboxylase, catalyzes the posttranslational modification of vitamin K-dependent protein, involved in blood coagulation; human GGCX is associated with hepatocellular carcinoma and pseudoxanthoma elasticum
merck-AK085036_at	Mtx3	382793	1.23957	0.01509	1.28027	9.12e-05
merck-AK031686_a_at	Zfp799	240064	1.23948	0.02445	1.62405	5.96e-08	Protein with high similarity to zinc finger protein 433 (human ZNF433), which binds to promoter inhibitory elements of the 5-lipoxygenase (ALOX5) gene, member of the KRAB box family, contains 16 zinc finger C2H2 type repeat
merck-NM_013909_at	Fbxl6	30840	1.2394	0.03177	1.41351	0.002637	F-box and leucine-rich repeat protein 6, a putative ubiquitin-protein ligase that may play a role in protein modification and ubiquitin-dependent protein catabolism
merck-NM_133847_at	Tm9sf4	99237	1.23914	0.000302	1.00465	0.913	Member of the endomembrane protein 70 family, which are found in putative transmembrane proteins, has very strong similarity to uncharacterized rat Tm9sf4
merck-NM_029557_at	Tsen54	76265	1.23848	0.02312	1.19319	0.04866	Protein with strong similarity to tRNA splicing endonuclease 54 homolog (human TSEN54), which is a component of the tRNA splicing endonuclease complex and whose gene mutation is associated with pontocerebellar hypoplasia 2
merck-AK030343_at	2310028O11Rik	433771	1.23823	0.02758	1.38708	0.0009984	Protein containing a DUF543 domain of unknown function, has strong similarity to uncharacterized human C1orf151
merck-NM_024207_at	Derl1	67819	1.23803	0.02049	1.47028	9.859e-05	Der1-like domain family member 1, interacts with a pathogenic mutant of Sod1 to induce motor neuron death via impairment of ER-associated protein degradation and subsequent activation of Map3k5
merck-NM_024205_a_at	Jkamp	104771	1.2374	0.000871	1.13551	0.01476	Member of the DUF766 domain of unknown function family, has very strong similarity to uncharacterized human C14orf100
merck-AK137734_s_at	Cdk12	69131	1.23657	0.0008891	-1.24741	0.01178	Protein with very strong similarity to rat Crkrs, which is involved in protein amino acid phosphorylation and regulation of RNA splicing
merck-NM_146130_s_at	Hnrnpa3	229279	1.2364	0.006036	-1.03243	0.484	Heterogeneous nuclear ribonucleoprotein A3, binds to single strand telomeric DNA and protects telomeric repeats from nuclease attack and inhibits telomerase reaction and DNA synthesis
merck-NM_153563_s_at	Fam40a	229707	1.23595	0.001512	1.19369	0.01641	Protein has very strong similarity to uncharacterized human FAM40A
merck-NM_008732_at	Slc11a2	18174	1.23578	0.03619	1.26648	0.02563	Solute carrier family 11 member 2, acts in the transmembrane transport of various metal ions, iron absorption, beta-amyloid formation, and hemopoiesis; human SLC11A2 is associated with congenital hypochromic microcytic anemia and liver iron overload
merck-AK011151_s_at	Uba5	66663	1.23501	0.003051	1.05363	0.5063	Ubiquitin-like modifier activating enzyme 5, plays a role in regulation of C20orf116 conjugation with Ufm1
merck-NM_025340_at	Sharpin	106025	1.23478	0.04145	1.2101	0.03116	SHANK-associated RH domain interactor, a component of LUBAC complex that activates NF-kappaB and regulates apoptosis; genetic knockout causes chronic proliferative dermatitis, human SHARPIN is associated with cervical and squamous cell carcinomas
merck-AK017345_a_at	Pank1	75735	1.23455	0.001856	1.43582	0.0002378	Pantothenate kinase 1, regulates coenzyme A synthesis and metabolic process, plays a role in phosphorylation, pantothenate metabolism and transport
merck-AY899808_at	Kctd1	106931	1.23435	0.01637	1.09582	0.1364	Protein with very strong similarity to potassium channel tetramerisation domain containing 1 (human KCTD1), which binds AP2 transcription factors to inhibit their transcriptional transactivation activity, contains a K+ channel tetramerization domain
merck-NM_031871_at	Ghdc	80860	1.2343	9.996e-05	1.12912	0.008459	GH3 domain containing, contains a DEAD/H domain and a helicase carboxy-terminal domain, may be involved in normal and neoplastic mammary development
merck-NM_022325_at	Ctsz	64138	1.23373	0.02603	2.02582	0.0001295	Cathepsin Z, a cysteine-type endopeptidase that plays a role in regulation of cell migration, cell-cell adhesion, and B- and T- cell proliferation; human CTSZ is associated with prostatic intraepithelial neoplasia and invasive adenocarcinomas
merck-AK151338_a_at	Sft2d1	106489	1.23367	0.001213	1.13852	0.01264	Member of the SFT2-like protein family, which may be transmembrane proteins, has low similarity to a region of C. elegans C18E9.10, which is involved in larval development
merck-AK053566_s_at	E130110O22Rik	330780	1.23305	0.02686	1.58052	0.0002472
merck-NM_133979_at	Ano10	102566	1.23268	0.0006095	1.2694	4.411e-05	Anoctamin 10, exhibits calcium-dependent chloride channel activity, may play a role in embryonic development, member of the TMEM16 family, contains eight transmembrane domains and a C-terminal domain of unknown function
merck-NM_025485_at	Mrps22	64655	1.23262	0.00246	1.12699	0.003195	Mitochondrial ribosomal protein S22, a putative component of the mitochondrial small 28S ribosomal subunit; human MRPS22 gene mutation causes Cornelia de Lange-like phenotype, including brain abnormalities and hypertrophic cardiomyopathy
merck-NM_029236_at	Bcdin3d	75284	1.23248	0.001356	1.3366	0.002522	Protein of unknown function, has strong similarity to uncharacterized human BCDIN3D
merck-NM_080452_at	Mrps2	118451	1.23217	0.002851	1.37689	2.98e-07	Mitochondrial ribosomal protein S2, a component of the small subunit of the mitochondrial ribosome
merck-AK049458_at			1.23194	0.07414	1.01056	0.9005
merck-NM_011399_at	Slc25a17	20524	1.23152	0.004012	1.39573	6.258e-06	Solute carrier family 25 member 17, may play a role in the transport, member of the mitochondrial carrier protein family of membrane transporters
merck-NM_025828_at	Lman2	66890	1.23143	0.01597	1.55848	4.566e-05	Protein with strong similarity to lectin mannose binding 2 (human LMAN2), which interacts with molecular chaperon human HSPA5
merck-AK169121_a_at	4930471M23Rik	74919	1.23126	0.0005248	1.19967	0.00142	Protein with high similarity to C. elegans C29H12.2, which plays a role in regulation of growth rate
merck-NM_016924_at	Rwdd2b	53858	1.23047	0.02201	1.02568	0.7397	RWD domain containing 2B, may be involved in embryonic limb morphogenesis
merck-MMT00060646_at			1.23041	0.2059	1.02339	0.9147
merck-AK168807_at	Rpl15	66480	1.22996	0.01195	1.36616	0.0002393	Protein with high similarity to C. elegans RPL-15, which is involved in reproduction and physiological processes, member of the ribosomal L15e family, which are part of the large ribosomal subunit
merck-NM_025914_at	Actr6	67019	1.22908	0.001489	1.06319	0.448	Protein with very strong similarity to ARP6 actin-related protein 6 homolog (human ACTR6), which interacts with heterochromatin protein 1-alpha (CBX5) and may bind to mitotic chromosomes, member of the actin family
merck-ENSMUST00000038228_at			1.2286	0.00487	1.48696	1.651e-05
merck-AK029029_a_at	Elovl6	170439	1.22854	0.001743	1.34555	0.0002761	ELOVL family member 6 elongation of long chain fatty acids, a fatty acid elongase that plays a role in long-chain fatty acid biosynthesis; abundant human ELOVL6 expression correlates with geminoma, rat Elovl6 expression is downregulated in diabetic model
merck-NM_020042_at	Mocs1	56738	1.22826	0.0007633	1.29479	0.0003691	Molybdenum cofactor synthesis 1, plays a role in molybdenum-molybdopterin cofactor biosynthesis, localizes to molybdopterin synthase complex and expressed in liver
merck-AK079937_s_at			1.22826	0.001165	1.45077	2.843e-05
merck-NM_022883_at	Lpin3	64899	1.22809	0.09906	-1.01527	0.9194	Lipin 3, a putative nuclear protein with phosphatidate phosphatase 1 activity, member of the family of proteins related to lipin 1 (Lpin1) with an N-terminal lipin (NLIP) domain and a C-terminal lipin (CLIP) domain
merck-ENSMUST00000024870_a_at			1.22778	0.0001674	1.00004	0.9985
merck-NM_172703_at	Eif4g3	230861	1.22764	0.00616	1.22634	0.01002	Eukaryotic translation initiation factor 4 gamma 3, a translation initiation factor required for Hspa2 translation and proper meiotic exit in spermatocytes
merck-NM_028360_a_at	Ttc19	72795	1.22679	0.003364	1.03887	0.4994	Protein with high similarity to human TTC19, which binds mitochondrial respiratory chain complex III to function as a likely assembly factor and whose gene mutation causes mitochondrial complex III deficiency with progressive encephalopathy
merck-AK146654_a_at	Gmps	229363	1.22679	0.0004321	1.22062	0.0002176	Protein with very strong similarity to guanine monophosphate synthetase (human GMPS), which catalyzes the amination of xanthosine 5'-monophosphate forming GMP in de novo synthesis, contains a glutamine amidotransferase class-I domain
merck-NM_028844_s_at	Aven	74268	1.22645	0.006284	1.38229	0.006437	Protein with high similarity to human AVEN, which is a protein kinase activator that plays a role in phosphorylation, antiapoptosis, and G2-M transition of mitotic cell cycle
merck-AK085671_at			1.22631	0.01727	2.03095	5.955e-05
merck-BE981858_s_at	Eif4e2	26987	1.22608	0.01038	1.03815	0.08518	Eukaryotic translation initiation factor 4E family member 2, binds to RNA, plays a role in the regulation of translation, may be involved in utero embryonic development
merck-NM_001013367_at	Prkaa1	105787	1.226	0.0001126	1.51182	4.935e-05	Protein with very strong similarity to human PRKAA1, which is a kinase that plays a role in glycolysis, contains a protein tyrosine kinase and protein kinase domain
merck-AK051082_x_at			1.22594	0.01102	1.34338	0.0002111
merck-BC110687_at			1.22563	0.003211	1.53745	0.001926
merck-NM_153805_at	Pkn3	263803	1.22518	0.01263	1.13115	0.1539	Protein with strong similarity to human PKN3, which binds to ATP, plays a role in signal transduction, protein amino acid phosphorylation and autophosphorylation, member of the Hr1 repeat family, which may bind Rho proteins
merck-BC071234_a_at	Pctp	18559	1.22448	0.03603	1.62443	0.001011	Phosphatidylcholine transfer protein, a transcription coactivator that plays a role in cholesterol and phospholipid transport, temperature homeostasis, and fat cell differentiation, regulates glycogen degradation and glucose and fatty acid metabolism
merck-AK010232_s_at	Tatdn1	69694	1.22411	0.001801	1.20523	0.0009679	Protein with high similarity to rice Os07g0158200, which is involved in cellular response to sucrose starvation
merck-NM_011925_s_at	Cd97	26364	1.22369	0.00116	1.10037	0.05812	CD97 antigen, mediates defense response to bacteria, leukocyte homeostasis, and neutrophil chemotaxis, may act in receptor mediated signal transduction and complement activation; abnormal protein binding correlates with mouse model of rheumatoid arthritis
merck-NM_020491_at	Sssca1	56390	1.2234	0.00251	1.16627	0.0009649	Member of the Sjogren's syndrome or scleroderma autoantigen 1 (autoantigen p27) family, has strong similarity to uncharacterized sjogren syndrome scleroderma autoantigen 1 (human SSSCA1)
merck-AK172003_at	Prmt6	99890	1.22273	0.06124	1.29033	0.007073	Protein with strong similarity to human PRMT6, which acts in the regulation of histone H3-K4 methylation and protein binding
merck-AK031584_s_at	Ppp2r5c	26931	1.22264	0.009123	1.22343	0.004257	Protein phosphatase 2 regulatory subunit B (B56) gamma isoform, a component of protein phosphatase type 2A complex that acts in TP53 mediated apoptosis in response to DNA damage, plays a role in multicellular organismal development
merck-NM_029742_at	Klhdc10	76788	1.22231	1.681e-05	1.18913	0.0002663	Protein containing five Kelch_1 and five Kelch_2 motif repeats, has low similarity to kelch domain containing 2 (human KLHDC2), which is a transcription corepressor that binds the transcription factor CREB3 (human CREB3) and inhibits CREB3 binding to DNA
merck-NM_025272_a_at	Atp6v0e	11974	1.22231	0.0003746	1.26561	0.001307	Member of the ATP synthase subunit H family, which may be required for vacuolar ATPase assembly, has very strong similarity to uncharacterized lysosomal H+ transporting ATPase vacuolar proton pump 9kD (human ATP6V0E)
merck-ENSMUST00000044373_s_at			1.22186	0.02698	1.42856	0.009694
merck-NM_001013770_at	Lipo1	381236	1.22098	0.007745	1.33937	0.001339	Protein with high similarity to gastric lipase (human LIPF), which is a serine esterase lipase that hydrolyzes dietary triacylglycerols, member of the ab-hydrolase associated lipase region containing family, contains an alpha or beta hydrolase fold domain
merck-AK078943_a_at	Parm1	231440	1.22096	0.001477	-1.15577	0.04343	Protein with strong similarity to rat Cipar1, which is associated with an androgen-triggered apoptotic process in the prostate and may play a role in prostatic cell immortalization
merck-NM_026873_at	Ptcd2	68927	1.22087	0.0009595	1.30317	5.084e-05	Pentatricopeptide repeat domain 2, a predicted mitochondrial RNA binding protein required for proper cytochrome-b expression and ubiquinol cytochrome c reductase activity levels in heart mitochondria
merck-AK171420_a_at	D4Ertd22e	213491	1.22073	0.004172	1.19234	0.004186	Protein of unknown function, has very strong similarity to uncharacterized human C1ORF144
merck-NM_174960_at	Gimap9	317758	1.22059	0.01483	-1.01085	0.9256	Member of the AIG1 family, has moderate similarity to immunity associated protein 4 (human GIMAP4), which is a GTPase that may control the G1 cell cycle checkpoint in T-cells and B-cells and is downregulated during T-cell and B-cell activation
merck-NM_010452_s_at	Hoxa3	15400	1.22014	0.0435	1.18938	0.07298	Homeo box A3, a putative transcription factor that acts in organ morphogenesis, axon guidance, and blood vessel development, may act in segment specification, cell death, and T cell differentiation
merck-NM_008149_a_at	Gpam	14732	1.22014	0.1669	1.48868	0.01665	Mitochondrial glycerol-3-phosphate acyltransferase, plays a role in regulating cellular glucose and lipid homeostasis and fatty acid metabolism, involved in triacylglycerol biosynthesis
merck-AK040933_at	A530047J11Rik	103767	1.22014	0.0001317	1.47435	4.464e-05
merck-ENSMUST00000037362_s_at			1.21997	0.01503	1.48013	0.0001397
merck-NM_013912_at	Apln	30878	1.21989	0.0946	1.79391	0.01155	Apelin, a signal transducer that acts in cell proliferation and elevation of cytosolic calcium ion concentration; human APLN is associated with Crohn disease, coronary disease, dilated cardiomyopathy, ulcerative colitis, and ventricular dysfunction
merck-NM_023739_a_at	Nfx1	74164	1.2198	0.1131	1.34431	0.002096	Nuclear transcription factor X box binding 1, a histone deacetylase that acts in protein ubiquitination, regulates histone acetylation and transcription, inhibits MHC class II biosynthesis, may play a role in inflammatory response
merck-NM_133360_a_at	Acaca	107476	1.2198	0.03342	1.0028	0.973	Acetyl-Coenzyme A carboxylase alpha, plays a role in fatty acid biosynthetic process, regulates apoptosis, cell proliferation, cell growth, insulin secretion, and glycogen biosynthetic process; human ACACA is upregulated in fatty liver
merck-AK076221_at	Cpeb2	231207	1.21972	0.02193	1.3858	0.003199	Cytoplasmic polyadenylation element binding protein 2, an RNA poly(U) binding protein that may regulate the translation of stored mRNAs during spermiogenesis
merck-NM_172149_s_at	Bnip1	224630	1.21952	0.001486	1.19338	0.003378	BCL2adenovirus E1B interacting protein 1, involved in response to endogenous stimulus
merck-NM_028150_at	Supt7l	72195	1.21924	0.02011	1.16257	0.01658	Protein with strong similarity to SPTF-associated factor 65 gamma (human SUPT7L), which acts in transcription activation, T cell activation, chromatin modification and possibly DNA repair, contains a bromodomain-associated domain, which may bind DNA
merck-NM_145470_a_at	Deptor	97998	1.21919	0.00625	1.18059	0.1418	Member of the dishevelled, Egl-10, and pleckstrin domain family, has low similarity to a region of human DEPDC2, which is a Rac guanyl-nucleotide exchange factor that links Rac activation to the phosphatidylinositol-3 kinase pathway
merck-CF951960_a_at	Fbxo9	71538	1.21902	0.004811	1.09018	0.07006	Protein of unknown function, has a region of low similarity to a region of soybean Glyma06g12130
merck-AK139055_at			1.21773	0.01488	1.50973	0.000205
merck-AK002893_a_at	Txndc9	98258	1.21697	0.001207	1.19119	0.01036	ATP binding protein associated with cell differentiation, putative ATP-binding protein, predicted to be involved in microtubule organization and function, contains a thioredoxin-like domain and P loop
merck-NM_009391_s_at	Ran	19384	1.21675	0.01045	1.35457	9.954e-06	RAN member RAS oncogene family, a GTPase that binds to androgen receptor, acts in DNA replication, spindle organization, vesicle fusion, and protein export and import from nucleus; human RAN is associated with colon, lung, pancreas, and renal cancers
merck-NM_001038624_at	Ric3	320360	1.21658	0.06684	2.04127	2.742e-06	Protein with strong similarity to resistance to inhibitors of cholinesterase 3 (human RIC3), which acts in protein localization and regulation of signal transduction and mediates trafficking of serotonin and nicotinic acetylcholine receptors
merck-NM_172630_at	Mppe1	225651	1.21649	0.03042	1.42037	1.788e-06	Protein containing a calcineurin-like phosphoesterase domain, has high similarity to uncharacterized metallophosphoesterase 1 (human MPPE1)
merck-NM_175146_s_at	Tsr2	69499	1.21647	0.1173	1.28855	0.03628	Protein of unknown function, has strong similarity to uncharacterized human TSR2
merck-NM_144521_at	Snap47	67826	1.21585	0.00294	1.24549	0.007474	Synaptosomal-associated protein 47, forms SNARE complexes with neuronal SNAREs and catalyzes fusion of proteoliposomes, likely participates in SNARE complex formation during intracellular fusion reactions
merck-NM_177270_at	Cdkl2	53886	1.21551	0.03676	1.42528	0.000221	Cyclin-dependent kinase-like 2, putative serine/threonine protein kinase, expressed in neurons in various brain regions
merck-NM_138599_s_at	Tomm70a	28185	1.21495	0.005878	1.22648	0.01528	Protein with very strong similarity to rat Tomm70a, which functions as a receptor of the preprotein import machinery of the mitochondrial outer membrane, contains ten type 1 and seven type 2 tetratricopeptide repeats
merck-NM_025412_at	Pycrl	66194	1.21451	0.008385	1.12489	0.1357	Member of the delta 1-pyrroline-5-carboxylate reductase family, which act in proline biosynthesis, has moderate similarity to pyrroline-5-carboxylate reductase 1 (human PYCR1), which catalyzes NAD(P)H dependent reduction of pyrroline-5-carboxylate
merck-NM_013820_at	Hk2	15277	1.21426	0.03896	1.12463	0.02737	Hexokinase 2, acts in glucose metabolism, carbohydrate phosphorylation, and regulation of blood pressure; human HK2 is associated with gastric carcinoma, lung adenocarcinomas, type-2 diabetes mellitus, and obesity
merck-NM_145939_s_at	Alg3	208624	1.21417	0.006945	1.32556	0.003608	Protein with strong similarity to human ALG3, which is a mannosyltransferase that acts in protein amino acid glycosylation, and is associated with carbohydrate deficient glycoprotein syndrome and congenital disorder of glycosylation upon gene mutation
merck-AK142595_at	Ero1l	50527	1.21417	0.009568	1.37088	0.0002831	ERO1-like, a putative electron carrier that plays a role in the positive regulation of adiponectin secretion, may be involved in protein folding and modification
merck-AK189368_a_at	Cux1	13047	1.21403	0.01959	1.68112	1.067e-05	Cut-like homeobox 1, a transcription regulator that regulates cell cycle, immune response, macrophage and monocyte differentiation, lung development, epithelial cell differentiation, and post-embryonic morphogenesis
merck-AK161751_a_at	Pafah1b1	18472	1.21384	0.01511	1.21135	0.004243	Platelet-activating factor acetylhydrolase 1b regulatory subunit 1, a carboxylesterase that regulates apoptosis, axonogenesis, synaptic transmission, and microtubule assembly; human PAFAH1B1 is associated with Miller-Dieker lissencephaly
merck-ENSMUST00000031091_a_at	Wfs1	22393	1.21336	0.007644	1.13551	0.07481	Wolfram syndrome 1 homolog, binds to ATPase protein, acts in endoplasmic reticulum calcium ion homeostasis, behavior, and apoptosis; human WFS1 is associated with Wolfram syndrome, type I diabetes, hearing loss, optic atrophy, and mental disorders
merck-NM_009479_s_at	Uros	22276	1.21263	0.0009893	1.33168	3.815e-06	Uroporphyrinogen III synthase, catalyzes the conversion of hydroxymethylbilane to uroporphyrinogen-III during heme biosynthesis; mutations in the human UROS gene cause congenital erythropoietic porphyria
merck-NM_145934_s_at	Stap2	106766	1.21185	0.02458	1.20554	0.002874	Signal transducing adaptor family member 2, a bridging protein that mediates acute-phase and inflammatory response and signaling, inhibits cell growth and tyrosine phosphorylation of Stat5, promotes tumor necrosis factor and IL-6 production
merck-ENSMUST00000061052_s_at	H2-T9	15051	1.21171	0.02672	1.46994	0.0002918	Histocompatibility 2 T region locus 9, a member of the major histocompatibility complex class Ib which binds to the gamma delta T cell receptor, involved in immune responses and may play a role during pregnancy at the maternal fetal interface
merck-AK006157_a_at	Ccdc91	67015	1.21163	0.0002494	1.37499	0.0003688	Protein of unknown function, has strong similarity to uncharacterized rat LOC312863
merck-ENSMUST00000038442_a_at	Tex19.1	73679	1.21099	0.01891	-1.01748	0.7516	Testis expressed gene 19.1, acts in germ line cells to repress transposable genetic elements and maintain genomic stability through successive generations, stabilized in the testis during spermatogenesis via binding to Ubr2
merck-NM_011891_at	Sgcd	24052	1.2109	0.007428	1.34524	0.0002445	Sarcoglycan delta (dystrophin-associated glycoprotein), a sarcoglycan complex component that acts in muscle development and protein targeting to cell membrane; gene knockout and human SGCD mutation causes muscular dystrophy and dilated cardiomyopathy
merck-NM_010121_at	Eif2ak3	13666	1.21068	0.007054	1.23905	0.001671	Eukaryotic translation initiation factor 2 alpha kinase 3, mediates translational initiation, ER stress induced apoptosis, and skeletal system development; human EIF2AK3 is associated with Wolcott-Rallison syndrome and diabetes mellitus
merck-NM_177244_at	Fastkd1	320720	1.20926	0.0001619	1.26474	9.537e-07	Member of the Fas-activated serine or threonine (FAST) kinase leucine-rich family, has a region of weak similarity to transforming growth factor beta regulator 4 (cell cycle progression 2 protein, human TBRG4), which acts in cell proliferation regulation
merck-NM_008062_at	G6pdx	14381	1.20865	0.0009549	1.2186	0.0001552	Glucose-6-phosphate dehydrogenase X-linked, catalyzes the formation of glucono-1-5-lactone 6-phosphate; human G6PD is associated with Alzheimer disease, diabetes, thalassemia, spherocytosis, haemolytic anemia, and breast cancer
merck-BC059099_a_at	Txlng	353170	1.20823	0.01206	1.14209	0.1569	Factor inhibiting activating transcription factor 4-mediated transcription, a leucine zipper transcription regulator that binds to and inhibits DNA binding of ATF4 (Atf4), involved in ossification and bone mass maintenance
merck-AK144944_at	Pdp2	382051	1.2082	0.01232	1.39766	0.005904	Protein with strong similarity to pyruvate dehydrogenase phosphatase isoenzyme 2 (rat Pdp2), which is a pyruvate dehydrogenase lipoamide phosphatase that plays a role in pyruvate metabolism, member of the protein phosphatase 2C family
merck-NM_138956_at	Rassf3	192678	1.20784	0.0007988	1.41579	2.372e-05	Ras association domain family 3, may play a role in Ras protein signal transduction
merck-NM_153196_at	Rbks	71336	1.20673	0.006603	1.50765	0.0005356	Protein with strong similarity to ribokinase (human RBKS), which catalyzes phosphorylation of ribose to form ribose-5-phosphate in the presence of ATP, member of the PfkB family of carbohydrate kinases and the phosphomethylpyrimidine kinase family
merck-AK170042_at	Tmem189	407243	1.20667	0.002544	1.2782	3.248e-05	Protein of unknown function, has strong similarity to uncharacterized ubiquitin-conjugating enzyme variant Kua (human KUA), which is expressed as a fusion with human UBE2V1 and may direct the activity of UBE2V1 to cytoplasmic targets
merck-AK207783_a_at	Rnf10	50849	1.20615	0.0289	1.34276	0.001635	Ring finger protein 10, binds to transcription factor, may mediate protein-protein interactions
merck-NM_009950_at	Cradd	12905	1.20601	0.04002	1.93152	2.861e-06	CASP2 and RIPK1 domain containing adaptor with death domain, a putative cysteine-type endopeptidase that induces apoptosis via death domain receptors, inhibits cell differentiation and proliferation, stimulates caspase activity
merck-NM_178623_a_at	Urgcp	72046	1.2057	0.04758	1.12694	0.2182	Protein with strong similarity to human URG4, which enhances cell proliferation and may play a role in cell growth and tumor development and is associated with hepatitis B infection, hepatocellular carcinoma, and gastric cancer
merck-NM_001003912_at	Arhgef11	213498	1.20445	0.004875	1.31553	0.0002893	Rho guanine nucleotide exchange factor 11, a putative Rho guanine nucleotide exchange factor that negatively regulates Rho protein signaling, may play a role in neurogenesis
merck-NM_023055_s_at	Slc9a3r2	65962	1.20429	0.001694	-1.03782	0.7174	Solute carrier family 9 member 3 regulator 2, a ligand for various receptors that acts in GPCR pathway, elevation of cytosolic calcium ion concentration, and induction of apoptosis, regulates sodium-hydrogen antiporter activity
merck-AK159130_a_at	Col4a1	12826	1.20398	0.003681	1.09815	0.04868	Collagen type IV alpha 1, induces cell adhesion, plays a role in vasculogenesis, upregulated in diabetic nephropathies; human COL4A1 is associated with cerebral hemorrhage, eye abnormalities, porencephaly, and aggressive periodontitis
merck-NM_025829_at	Eif4e3	66892	1.20351	0.002721	1.26503	0.000179	Eukaryotic translation initiation factor 4E family member 3, a component of mRNA cap binding complex that may play a role in translational initiation
merck-AK004214_at	Gmeb1	56809	1.20318	0.06113	1.33321	0.01029	Glucocorticoid modulatory element binding protein 1, a transcriptional activator that forms a heterodimer with rat Gmeb2
merck-BC024687_at	Vangl1	229658	1.20262	0.01238	1.30377	0.003726	Vang-like 1, binds to phosphoprotein, involved in neurite morphogenesis and wound healing, enhances cell adhesion, regulates cell polarity; human VANGL1 is associated with neural-tube defects and gastric cancer
merck-NM_025346_at	Rmnd5b	66089	1.20249	0.0003023	1.18689	0.00319	Protein with low similarity to rice Os06g0588900, which is involved in response to cold
merck-ENSMUST00000037875_a_at	9430032N09Rik	378775	1.20235	0.004782	1.19217	0.001375
merck-AK184051_s_at	Prosc	114863	1.20204	0.004224	1.21565	0.0002546	Protein with high similarity to rice OS05G0150000, contains an alanine racemase N-terminal domain
merck-NM_026297_at	Rabl3	67657	1.20199	0.04101	1.77787	5.186e-06	Protein of unknown function, has strong similarity to uncharacterized human RABL3
merck-NM_178702_s_at	Radil	231858	1.2019	0.02829	-1.02127	0.8746	Protein with strong similarity to ras association and DIL domains (human RADIL), which binds human RAP1A small GTPase, member of the forkhead associated (FHA) domain and DIL domain families, contains a Ras association domain and a PDZ, DHR, or GLGF domain
merck-NM_027400_at	Lman1	70361	1.20168	0.01283	1.38388	0.0001982	Protein with strong similarity to rat Lman1, which binds to calcium ion and mannose, acts in ER to Golgi vesicle-mediated transport and blood coagulation, member of the legume-like lectin family
merck-n1549_a_at	Polr1d	20018	1.20149	0.0008209	1.1375	0.0005342	Polymerase RNA I polypeptide D, a DNA-directed RNA polymerase that may play a role in transcription from RNA polymerase I promoter
merck-AK132726_at	Sec22b	20333	1.20088	0.02652	1.30407	2.944e-05	SEC22 vesicle trafficking protein homolog B, may bind to SNARE protein, plays a role in ER to Golgi vesicle-mediated transport, may play a role in cellular membrane fusion
merck-NM_001033966_a_at	Ak2	11637	1.20072	6.104e-05	1.24827	1.132e-06	Adenylate kinase 2, may play a role in brain development, expression is increased in response to ethanol, localizes to mitochondrion
merck-NM_001039515_at	Arl4a	11861	1.20019	0.01064	1.13131	0.07442	ADP-ribosylation factor-like 4A, plays a role in spermatogenesis, may act in multicellular organismal development
merck-NM_023331_s_at	Mrpl46	67308	1.1992	0.0002435	1.27556	0.003648	Member of the 39S mitochondrial ribosomal protein L46 family, has a region of moderate similarity to a region of soybean Glyma09g00990
merck-NM_178590_at	Ikbkg	16151	1.1987	0.04971	1.44544	0.0005563	Inhibitor of kappaB kinase gamma, acts in induction of apoptosis and regulation of protein kinase B signaling cascade; human IKBKG mutation causes ectodermal dysplasia, hypergammaglobulinemia, immunologic deficiency syndromes, and incontinentia pigmenti
merck-AK088820_a_at	1110038D17Rik	68778	1.19817	0.07829	1.16415	0.03055	Protein of unknown function, has strong similarity to uncharacterized human C22ORF13
merck-BC012277_a_at	Exosc4	109075	1.19732	0.006151	1.15811	0.001704	Protein with strong similarity to human EXOSC4, which is a heterodimerizing protein that plays a role in adenosine phosphorolysis
merck-NM_138587_at	Fam3c	27999	1.19658	0.002943	1.26415	0.0005782	Protein with moderate similarity to human FAM3B, which is a putative cytokine-like protein that plays a role in induction of apoptosis and is expressed in response to glucose
merck-NM_145416_at	Kri1	215194	1.19622	0.01027	1.13614	0.002046	Protein with low similarity to C. elegans F54C9.9, which is involved in epithelial morphogenesis, growth enhancement, and lipid storage
merck-BC075650_at	Efr3b	668212	1.19553	0.01128	1.26736	0.03532	Protein with moderate similarity to C. elegans C32D5.3, which is involved in embryonic development ending in birth or egg hatching
merck-NM_025543_at	Mcts2	66405	1.19536	0.0004285	1.2785	0.0002013	Protein with strong similarity to multiple copies in T-cell malignancy (human MCTS1), which regulates proliferation and is associated with T-cell lymphomas, member of the pseudouridine synthase and archaeosine transglycosylase domain containing family
merck-NM_009498_at	Vamp3	22319	1.19495	0.02737	1.12831	0.029	Vesicle-associated membrane protein 3, a putative SNAP receptor that may play a role in membrane fusion, protein targeting to membrane, and vesicle-mediated transport; human VAMP3 is downregulated in neuroblastoma
merck-NM_030693_s_at	Atf5	107503	1.19476	0.02784	1.19671	0.07693	Activating transcription factor 5, a transcription regulator that plays a role in antiapoptosis, neurogenesis, and G2-M transition checkpoint; human ATF5 is associated with rheumatoid arthritis
merck-NM_146105_at	Cnst	226744	1.1947	0.002952	1.21882	0.0006647	Consortin connexin sorting protein, a putative trans-Golgi network cargo receptor that may play a role in recycling and targeting of connexins to the plasma membrane
merck-ENSMUST00000048792_at			1.1938	0.01004	1.16472	0.006949
merck-NM_198294_s_at	Tanc1	66860	1.19226	0.09714	1.13742	0.08469	Protein with strong similarity to rat Tanc1, which is a postsynaptic scaffold component that forms a complex with several postsynaptic density proteins, contains 11 ankyrin repeats, three type 2 and two type 1 tetratricopeptide repeats
merck-AK145040_s_at	Gtf3c3	98488	1.19124	0.001908	1.22098	0.0004708	Protein with strong similarity to human GTF3C3, which is a RNA polymerase III transcription termination factor, contains five type 1 and type 2 tetratricopeptide repeats
merck-NM_026546_at	Fam173b	68073	1.19105	3.469e-05	1.00301	0.9565	Protein of unknown function, has strong similarity to uncharacterized human LOC134145
merck-NM_026250_at	Gin1	252876	1.19078	0.283	1.76563	0.003075	Protein of unknown function, has strong similarity to uncharacterized rat RGD1307449
merck-NM_019873_at	Fkbpl	56299	1.19061	0.01409	1.24537	0.003196	FK506 binding protein-like, binds cyclin-dependent kinase inhibitor 1A (Cdkn1a) to increase its stability via inhibition of proteasomal degradation
merck-AK034814_a_at	Trip12	14897	1.19058	0.01914	1.18872	0.006525	Protein with very strong similarity to human TRIP12, which binds the thyroid hormone receptor and acts as an E3 ubiquitin ligase of human NAE1 to promotes its degradation, member of the WWE domain containing family, contains a HECT domain
merck-NM_175126_at	Zcchc3	67917	1.19042	0.08045	1.39123	0.000585	Protein containing three zinc knuckle domains, which can bind RNA or DNA in eukaryotes, has strong similarity to uncharacterized zinc finger CCHC domain containing 3 (human ZCCHC3)
merck-NM_016714_at	Nup50	18141	1.18987	0.002855	1.2785	2.527e-05	Nucleoporin 50, a nucleocytoplasmic transporter that plays a role in in utero embryonic development, neural tube formation, and cell proliferation; genetic knockout is associated with exencephaly
merck-ENSMUST00000093370_a_at	Nipsnap1	18082	1.18979	0.0005524	1.51043	6.557e-07	4-nitrophenylphosphatase domain and non-neuronal SNAP25-like protein homolog 1, may function in activity-dependent events at the postsynaptic density; decreased expression may contribute to cognitive deficits in a model of phenylketonuria
merck-NM_029763_s_at	Polr3f	70408	1.18968	0.01199	1.13154	0.04547	Protein with very strong similarity to human POLR3F, which is a subunit of RNA polymerase III and part of a subcomplex that plays a role in initiation of transcription
merck-NM_023113_at	Aspa	11484	1.18954	0.0001509	1.34276	1.901e-05	Aspartoacylase, an aminoacylase that catalyzes the conversion of N-acetyl-L-aspartic acid to aspartate and acetate, acts in lipid biosynthesis, oligodendrocyte development, myelination, and early development; human ASPA is associated with canavan disease
merck-BC055279_a_at	Timm22	56322	1.18935	9.358e-06	1.14897	0.006499	Translocase of inner mitochondrial membrane 22, a component of Timm22 complex, may play a role in transport of hydrophobic proteins to the inner mitochondrial membrane
merck-AK013434_at	Magt1	67075	1.18916	0.004819	1.27468	0.0002698	Magnesium transporter 1, a transmembrane magnesium ion transporter that is involved in cellular magnesium ion homeostasis, expression is induced by low extracellular magnesium
merck-NM_029844_at	Mrap	77037	1.1891	0.0005381	1.15457	9.596e-06	Melanocortin 2 receptor accessory protein, plays a role in MC2 receptor trafficking and signaling, may act in protein secretion and vesicle-mediated transport
merck-BC032047_a_at	Kcnk3	16527	1.18897	0.06318	1.5417	0.02537	Potassium channel subfamily K member 3, an open rectifier potassium channel that acts in G protein-coupled receptor protein signaling pathway, regulates action potential, aldosterone biosynthesis, membrane potential depolarization, and natriuresis
merck-BC068251_at	1110021L09Rik	76306	1.18891	0.02383	1.14383	0.005333	Protein of unknown function
merck-AK135203_s_at	Ppp3cb	19056	1.18823	0.007232	1.02823	0.6858	Protein phosphatase 3 catalytic subunit beta isoform, a regulator of the cardiac hypertrophic growth response that plays a role in T cell activation and T cell differentiation, may regulate striated muscle contraction
merck-NM_001039718_s_at	Zfp91	109910	1.18749	0.06087	1.31917	0.005424	Zinc finger protein 91, an ubiquitin-protein ligase that mediates protein processing, NF-kappaB target gene expression, and DNA binding, acts in nuclear translocation and antiapoptosis; human ZFP91 mRNA is upregulated in acute myelogenous leukemia
merck-NM_207000_at	H2afy2	404634	1.18744	0.007342	1.05487	0.3668	H2A histone family member Y2, a member of the MacroH2A core histone family, plays a likely role in establishing or maintaining transcriptionally silent chromatin domains within the inactive X chromosome in female cells
merck-AF123533_a_at	Pfkp	56421	1.18741	0.01502	1.42167	0.0002726	Platelet-type phosphofructokinase, catalyzes the formation of fructose 1, 6-bisphosphate from fructose 6-phosphate and ATP, expression may be elevated in tumor cells; human PFKP expression may be associated with malignant form of Neoplasms
merck-NM_025675_s_at	Atpbd4	66632	1.18692	0.03661	1.15678	0.01607	Member of the ATP-binding region containing family, has strong similarity to uncharacterized human MGC14798
merck-NM_030678_a_at	Gys1	14936	1.18621	0.0204	1.27526	0.002124	Glycogen synthase 1 muscle, mediates UDP-glucose conversion and heart development, stimulated by insulin; reduced human GYS1 activity is associated with type 2 diabetes mellitus, obesity, and insulin resistance
merck-NM_198292_at	Tex2	21763	1.18621	2.307e-05	1.39508	6.258e-06	Protein of unknown function, has strong similarity to uncharacterized human HT008
merck-AK133203_at	A230051G13Rik	216792	1.18601	0.0122	1.14162	0.06792	Protein with low similarity to A. thaliana AT4G12130, which is involved in response to hormone stimulus
merck-AK157379_s_at	Slc7a6	330836	1.18558	0.01268	1.36458	0.001041	Protein with strong similarity to human SLC7A6, which is a transmembrane transporter that plays a role in amino acid transport
merck-NM_019551_at	Tdp2	56196	1.18555	0.00757	1.21088	0.0006187	TRAF and TNF receptor-associated protein, a phosphoric diester hydrolase that acts in double-strand break repair and signal transduction, inhibits cell migration and transcription factor activity
merck-NM_133807_at	Lrrc59	98238	1.18555	6.199e-06	1.07661	0.03244	Protein containing three leucine rich repeats, has a region of low similarity to a region of S. cerevisiae Ccr4p, which is part of the CCR4 transcriptional complex and catalytic component of cytoplasmic mRNA deadenylase with 3' to 5' exonuclease activity
merck-ENSMUST00000069965_s_at			1.18544	0.03143	1.33537	0.000434
merck-AK079070_at	Lyrm7	75530	1.18539	0.06122	1.20556	0.001603	Protein of unknown function has very strong similarity to uncharacterized human LYRM7
merck-AK133661_at	Lrrfip1	16978	1.18539	0.06014	1.15468	0.1274	Leucine rich repeat interacting protein 1, a double-stranded RNA binding transcriptional repressor that inhibits EGFR transcriptional activity, negatively regulates EGFR signaling, cytokine biosynthesis, and cell proliferation
merck-NM_009932_at	Col4a2	12827	1.18509	0.0004032	1.0605	0.2526	Collagen type IV alpha 2, mRNA levels are reduced in response to adenoviral infection; increased expression of human COL4A2 correlates with sclerosis associated with IgA glomerulonephritis
merck-NM_197982_at	Ddx39	68278	1.18492	0.001882	-1.07825	0.1225	DEAD box polypeptide 39, a putative ATP-dependent RNA helicase that is involved in response to estrogen stimulus, may act in RNA splicing and mRNA export from nucleus
merck-NM_025392_at	Bccip	66165	1.18481	0.000864	1.22874	0.0005432	Protein with high similarity to human BCCIP, which acts in double-stranded DNA break repair, mitotic spindle formation, and neuron projection development, regulates transcription factor activity, cytokinesis, and cell proliferation
merck-AK136191_a_at	Calr	12317	1.18468	0.007018	1.32404	0.0002447	Calreticulin, a Ca2+ binding chaperone that acts in N-glycan processing, neutrophil activation, protein folding, and lactation; human CALR is associated with goiter, several cancers and variety of autoimmune diseases
merck-AK161270_a_at	Agpat6	102247	1.18454	0.02817	1.22481	0.09834	1-acylglycerol-3-phosphate O-acyltransferase 6, plays a role in acylglycerol metabolic process
merck-AK010711_a_at	Sugt1	67955	1.18449	0.006331	1.24254	0.004356	SGT1 suppressor of G2 allele of SKP1, acts in kinetochore assembly and may play a role in G2-M transition of mitotic cell cycle, acts in inflammatory response; human SUGT1 is associated with Alzheimer disease and colorectal cancer
merck-NM_026437_s_at	Fam45a	67894	1.18323	0.005869	1.15664	0.001312	Protein of unknown function, has strong similarity to uncharacterized family with sequence similarity 45 member A (human FAM45A)
merck-NM_175507_at	Tmem20	240660	1.18252	0.0198	1.53179	0.001393	Member of the DUF6 integral membrane protein family, has strong similarity to uncharacterized human TMEM20
merck-AK011139_at	2600001M11Rik	76531	1.18252	0.03141	1.51461	2.927e-05
merck-NM_025598_s_at	Ppdpf	66496	1.18239	0.0002048	1.12549	0.01702	Protein of unknown function, has strong similarity to uncharacterized rat Rgd1310660
merck-NM_025693_at	Tmem41a	66664	1.18236	0.004606	1.65006	0.000437	Protein of unknown function, has strong similarity to uncharacterized human TMEM41A
merck-NM_201607_at	Pde4c	110385	1.18225	0.02197	1.49624	0.03529	Protein with high similarity to rat Dpde1, which is a 3,5-cyclic-nucleotide phosphodiesterase
merck-MMT00023743_a_at			1.18214	0.02172	1.2598	0.0005768
merck-NM_027977_at	2310001A20Rik	71881	1.18212	0.001845	1.49555	0.000434	Adipocyte plasma membrane associated protein, an N-glycosylated integral plasma membrane protein whose expression is upregulated during adipocyte differentiation
merck-NM_018744_s_at	Sema6a	20358	1.18122	0.1023	1.08783	0.3778	Sema domain transmembrane domain and cytoplasmic domain 6A, a receptor and a putative signal transducer that acts in brain development and cell migration; human SEMA6A is associated with Langerhans-cell histiocytosis and lymphadenitis
merck-AK050450_a_at	Acbd5	74159	1.18043	0.009899	1.29867	0.0004528	Protein containing an acyl CoA binding domain, has a region of low similarity to C. elegans MAA-1, which is a membrane-associated acyl-CoA binding protein that functions in endosomal vesicle transport
merck-NM_001033406_s_at	Mcc	328949	1.1801	0.05796	1.30047	0.02433	Mutated in colorectal cancers, may play a role in cell differentiation and inhibition of cell cycle; decreased mRNA expression is associated with lung neoplasia
merck-AK029398_a_at	Slc35a3	229782	1.17934	0.09023	1.22608	0.02715	Protein with strong similarity to human SLC35A3, which is an UDP-N-acetylglucosamine transmembrane transporter and functions in UDP-N-acetylglucosamine metabolic process
merck-NM_026550_at	Pak1ip1	68083	1.17932	0.004362	1.4067	4.113e-06	PAK1 interacting protein 1, component of a complex required for Erk-dependent myosin phosphorylation and vascular permeability
merck-BM227205_at	AU022202	102233	1.17929	0.2783	1.46184	0.1692
merck-NM_025570_s_at	Mrpl20	66448	1.17902	0.003085	1.13363	0.0003167	Member of the ribosomal L20 family, which are part of the large ribosomal subunit, has strong similarity to uncharacterized human MRPL20
merck-NM_008054_at	Fyn	14360	1.17788	0.01063	1.27732	0.004903	Fyn proto-oncogene, a protein tyrosine kinase that regulates activation of MAPK activity and apoptosis; human FYN is associated with Alzheimer disease, HIV infections, schizophrenia, renal cell carcinoma and several neoplasms
merck-BB153733_at	Jrkl	77532	1.17758	0.03918	1.31917	0.002319
merck-NM_177111_a_at	Ccdc66	320234	1.17723	0.0441	1.19012	0.003663	Protein of unknown function, has high similarity to uncharacterized human LOC285331
merck-NM_029413_at	Morc4	75746	1.17666	0.03688	1.44444	0.0002035	Protein containing a histidine kinase-like ATPase domain and a CW-type zinc finger domain, has moderate similarity to MORC family CW-type zinc finger 3 (human MORC3), which is a nuclear matrix protein that binds RNA and regulates p53 activity
merck-NM_001033369_at	Acvr1c	269275	1.1766	0.04099	1.51252	0.0004534	Activin A receptor type IC, a TGF-beta receptor that plays a role in cell surface receptor linked signal transduction, adipose tissue development, and pancreatic beta cell proliferation, regulates insulin secretion and lipid storage
merck-NM_008831_at	Phb	18673	1.17639	0.001995	1.26707	4.232e-06	Prohibitin, a transcription repressor that inhibits cell proliferation, regulates cell adhesion and mitochondrial fission; human PHB is associated with Crohn disease, Parkinson disease, schizophrenia, psoriasis, and stomach, prostate, and several cancers
merck-NM_175372_s_at	Rdh13	108841	1.17625	0.023	1.15061	0.03819	Protein with high similarity to retinol dehydrogenase 12 (mouse Rdh12), which acts in photoreceptor inner segments to regulate retinoid flow in the eye and protect photoreceptors from light induced degeneration, contains a short chain dehydrogenase domain
merck-NM_025334_at	Txndc12	66073	1.17574	0.0008351	1.11967	0.02844	Protein with strong similarity to human TXNDC12, which is a glutathione disulfide oxidoreductase that catalyzes the formation, reduction, and isomerization of disulfide bonds, acts in protein folding in endoplasmic reticulum, contains a thioredoxin domain
merck-NM_011396_at	Slc22a5	20520	1.17563	0.0465	1.27673	0.003277	Solute carrier family 22 member 5, a quaternary amine transporter that is involved in drug, carnitine, and acyl carnitine transport; human SLC22A5 is associated with carnitine deficiency, Crohn disease, and cardiomyopathy
merck-BC017134_a_at	Eltd1	170757	1.1756	0.02628	1.57435	4.172e-07	Protein with strong similarity to rat Eltd1, which is a putative transmembrane receptor that may play a role in heart development, contains two calcium-binding epidermal growth factor (EGF) domains
merck-NM_175172_s_at	4930506M07Rik	71653	1.17552	0.01967	1.42331	0.001495	Protein of unknown function, has strong similarity to uncharacterized human KIAA1598
merck-NM_009612_s_at	Acvrl1	11482	1.17544	0.02221	1.0231	0.772	Activin A receptor type II-like 1, binds to transforming growth factor beta, acts in protein amino acid phosphorylation, angiogenesis, and wound healing; human ACVRL1 is associated with hereditary hemorrhagic telangiectasia and pulmonary hypertension
merck-NM_008044_s_at	Fxn	14297	1.17517	0.01219	1.1447	0.005372	Frataxin, an antioxidant and an electron carrier that regulates iron ion transport, apoptosis, and inflammation, acts in iron-sulfur cluster assembly; human FXN is associated with Friedreich ataxia, diabetes, and Huntington and Parkinson diseases
merck-NM_024261_at	1700052N19Rik	73419	1.17511	0.00624	1.35425	1.031e-05	Member of the DUF89 family of unknown function, has strong similarity to uncharacterized rat RGD1305235
merck-NM_177601_at	Tmem60	212090	1.17506	0.001914	1.20215	0.00781	Protein of unknown function, has a region of moderate similarity to a region of sperm motility kinase 1 (mouse Smok1), which is a component of a signaling cascade that may control sperm motility
merck-NM_178632_s_at	Ints7	77065	1.17484	0.02358	1.29957	2.873e-05	Protein with strong similarity to integrator complex subunit 7 (human INTS7), which is a component of the integrator complex that functions in small nuclear RNA processing
merck-AK167228_a_at	Sdhaf2	66072	1.17479	0.001529	1.13823	0.003231	Protein with strong similarity to succinate dehydrogenase complex assembly factor 2 (human SDHAF2), which binds the succinate dehydrogenase complex catalytic subunit and whose gene mutation causes paraganglioma, member of the TPR repeat region family
merck-ENSMUST00000092040_s_at	E430002N23Rik	319440	1.17295	0.03602	-1.03438	0.4943
merck-BC039951_a_at	Nucks1	98415	1.17265	0.009474	1.13237	0.1628	Protein with strong similarity to nuclear casein kinase and cyclin-dependent kinase substrate (rat Nucks), which binds both single- and double-stranded DNA and is phosphorylated by cyclin-dependent kinases
merck-ENSMUST00000025675_at			1.17244	0.003639	-1.02892	0.6365
merck-NM_027695_s_at	Oxsm	71147	1.17236	0.002315	1.48559	0.0002881	Protein with strong similarity to mitochondrial beta-ketoacyl synthase (human KS), which is a beta-ketoacyl synthase that functions in a mitochondrial pathway for fatty acid synthesis, contains a beta-ketoacyl synthase N- and C-terminal domain
merck-NM_028878_a_at	Slc6a19	74338	1.17236	0.4662	1.33045	0.1096	Solute carrier family 6 member 19, an neutral L-amino acid secondary active transmembrane transporter that plays a role in leucine and sodium ion transport; human SLC6A19 gene mutations are associated with Hartnup disorder
merck-ENSMUST00000037698_at			1.17206	0.0107	1.2251	0.001998
merck-AK034813_at			1.17117	0.05354	1.05182	0.6043
merck-NM_198675_at	Fdxacb1	382137	1.1706	0.01671	1.62405	0.0002181	Protein containing a ferredoxin-fold anticodon binding domain, has a region of moderate similarity to a region of mitochondrial phenylalanyl-tRNA synthetase (S. cerevisiae Msf1p)
merck-NM_177041_at	Flad1	319945	1.16942	0.0005296	1.17395	0.0009056	Protein with strong similarity to FAD1 flavin adenine dinucleotide synthetase homolog (human FLAD1), which converts riboflavin to FAD, member of the phosphoadenosine phosphosulfate reductase family, contains a probable molybdopterin binding domain
merck-NM_025427_at	1190002H23Rik	66214	1.16939	0.001606	1.05107	0.2982	Response genes complement 32, a protein kinase activator that acts in the regulation of cell proliferation, cell cycle, and epithelial to mesenchymal transition; human C13orf15 is associated with prostate and several cancers
merck-NM_021043_a_at	Abcc9	20928	1.16918	0.0506	1.18656	0.001909	ATP-binding cassette subfamily C (CFTR-MRP), a potassium channel regulator that acts in vasodilation, calcium signaling, cell movement, and regulation of blood vessel size; human ABCC9 is associated with long QT syndrome and cardiomyopathy
merck-AK044390_at			1.16737	0.347	1.49039	0.04881
merck-NM_025962_at	Mmachc	67096	1.16676	0.02131	1.16054	0.007639	Protein with strong similarity to methylmalonic aciduria cblC type with homocystinuria (human MMACHC), which binds cobalamin and mediates cobalamin metabolism and whose gene mutation causes methylmalonic aciduria and homocystinuria cblC type
merck-NM_001034058_at	6030469F06Rik	100043065	1.16651	0.2406	-1.00232	0.9826
merck-NM_023554_at	Nol7	70078	1.16587	0.06263	1.24819	0.006974	Protein with high similarity to nucleolar protein 7 (human NOL7), which is a nucleolar protein whose overexpression in cervical carcinoma cells inhibits their growth in mouse xenografts
merck-AK003373_a_at	Pgpep1	66522	1.16582	0.01994	1.43681	4.59e-06	Protein with very strong similarity to rat Pgpep1, which exhibits hydrolase activity, acts in proteolysis, photoperiodism, and protein tagging, activity in brain is regulated by light-dark photoperiod, body fluid volume, and osmolality
merck-NM_146190_at	Tubgcp5	233276	1.16544	0.004961	1.26794	0.004841	Protein with strong similarity to human TUBGCP5, which mediates mitotic spindle organization and the recruitment of gamma-tubulin to the spindle poles, acts in microtubule nucleation, and may be associated with Angelman syndrome upon gene deletion
merck-NM_001024606_a_at	Pdp2	382051	1.16536	0.03573	1.37531	0.007946	Protein with strong similarity to pyruvate dehydrogenase phosphatase isoenzyme 2 (rat Pdp2), which is a pyruvate dehydrogenase lipoamide phosphatase that plays a role in pyruvate metabolism, member of the protein phosphatase 2C family
merck-ENSMUST00000040603_s_at	Rtcd1	66368	1.1638	0.006392	1.15303	0.03076	Protein with strong similarity to human RTCD1, which is a RNA-3'-phosphate cyclase, may act in RNA metabolic process
merck-NM_144874_at	Cox15	226139	1.16311	0.01628	1.20509	0.0001543	Protein with strong similarity to human COX15, which plays a role in heme a biosynthetic process and is associated with chronic obstructive pulmonary disease upon increased mRNA expression
merck-AK162714_at	2310037I24Rik	69612	1.16303	0.07196	1.74985	0.0006086	Protein of unknown function, has very strong similarity to rat RGD1303127
merck-ENSMUST00000079057_x_at			1.16273	0.002918	1.05303	0.4142
merck-NM_021455_at	Mlxipl	58805	1.16169	0.05204	1.08166	0.191	MLX interacting protein-like, a transcription activator that acts in cell cycle arrest, involved in glycolysis and nucleotide metabolism; human MLXIPL is associated with Williams syndrome, hypertriglyceridemia, and coronary diseases
merck-NM_028753_at	Pop7	74097	1.16166	0.00248	1.2844	3.517e-06	Protein with strong similarity to human POP7, which is an ATPase that plays a role in ribonucleoprotein complex assembly
merck-NM_026510_at	Ftsj2	68017	1.16164	0.0103	1.20879	0.001859	Member of the FtsJ-like methyltransferase family, which may bind RNA, has low similarity to S. cerevisiae Mrm2p, which is a methyltransferase that methylates mitochondrial 21S rRNA at nucleotide U2791
merck-NM_199448_at	Fez2	225020	1.16115	0.003087	1.34153	1.329e-05	Protein with strong similarity to fasciculation and elongation protein zeta 2 (zygin II, rat Fez2), which binds protein kinase C zeta (rat Prkcz) and is involved in neuronal differentiation, member of the FEZ-like protein family
merck-AK012221_at	2700008G24Rik	72545	1.16099	0.03618	1.76279	0.0004202
merck-AK047418_a_at	Bri3bp	76809	1.16067	0.009856	1.38166	6.145e-05	Protein with strong similarity to BRI3 binding protein (human BRI3BP), which binds human BRI3, has proapoptotic activity, potentiates drug-induced apoptosis, and may regulate structural dynamics of the endoplasmic reticulum and mitochondrial viability
merck-ENSMUST00000027464_at	Mrpl44	69163	1.1595	0.0003166	1.15907	7.594e-05	Protein containing a double-stranded RNA binding domain, has strong similarity to uncharacterized rat Mrpl44
merck-AK156865_a_at	Cox10	70383	1.15875	0.03684	1.26328	0.005358	COX10 homolog cytochrome c oxidase assembly protein heme A farnesyltransferase, regulates complex I activity; human COX10 is associated with cytochrome-c oxidase deficiency, Leigh disease, Charcot-Marie-Tooth disease, metabolic and nervous system diseases
merck-AK220172_at	Clip1	56430	1.15752	0.06568	1.35114	0.0006486	CAP-GLY domain containing linker protein 1, acts in microtubule stabilization, phagocytosis, and protein transport, involved in spermatogenesis and antiapoptosis; human CLIP1 is associated with idiopathic form of pleural effusion and scleroderma
merck-AK054293_a_at	Alg9	102580	1.15742	0.0008653	1.11988	0.04112	Protein with strong similarity to asparagine-linked glycosylation 9 (human ALG9), which is an alpha-1, 2-mannosyltransferase that acts in N-linked glycosylation, member of the Alg9-like mannosyltransferase family
merck-NM_024273_at	4930455C21Rik	76916	1.15734	0.04285	-1.04189	0.6545	Member of the mitochondrial import inner membrane translocase subunit Tim17 family, has strong similarity to uncharacterized rat MGC94152
merck-XM_897895_at	Lclat1	225010	1.15712	0.01289	1.32434	0.0006197	lysocardiolipin acyltransferase
merck-NM_145417_at	Rnpep	215615	1.15614	0.002438	1.09544	0.008918	Protein with strong similarity to rat Rnpep, which is a leukotriene-A4 hydrolase that binds to zinc, may play a role in T-cell activation, spermatid development, and protein secretion
merck-AF521132_a_at	Nudcd1	67429	1.15361	0.1174	1.05102	0.3904	Protein with strong similarity to human NUDCD1, which regulates cell proliferation and cell migration and is associated with chronic myelogenous leukemia and ovarian cancer upon mRNA upregulation, contains a CS domain
merck-BC019834_s_at	1600014C10Rik	72244	1.15109	0.000281	1.21913	0.000401	Protein of unknown function, has strong similarity to uncharacterized human C19orf12
merck-NM_145832_at	Slc35c1	228368	1.1471	0.2658	1.51775	8.547e-05	Solute carrier family 35 member C1, a GDP-fucose transporter that acts in protein glycosylation, leukocyte trafficking, humoral immunity, and organismal growth; human SLC35C1 is associated with leukocyte-adhesion deficiency syndrome
merck-NM_011592_at	Timm44	21856	1.14691	0.002782	-1.02341	0.5805	Translocase of inner mitochondrial membrane 44, a putative P-P-bond-hydrolysis driven protein transmembrane transporter
merck-NM_009119_at	Sap18	20220	1.1467	0.143	1.62256	0.0004392	Sin3-associated polypeptide 18, putative component of the Sin3-histone deacetylase complex, acts as a transcription corepressor, interacts with the DNA polymerase epsilon subunit Pole2, may function in transcriptional regulation via histone deacetylation
merck-NM_013531_at	Gnb4	14696	1.14396	0.05272	1.00921	0.9484	Guanine nucleotide binding protein beta polypeptide 4, a GTPase that acts in acetylcholine and androgen receptor signaling and phosphatidylinositol synthesis, regulates adenylyl cyclase and phospholipase C activity, promotes sequestered calcium release
merck-NM_011758_at	Zfp39	22698	1.14133	0.2363	1.13847	0.117	Zinc finger protein 39, contains C2H2 type zinc fingers, may act in control of meiosis and in maintaining embryonic stem cell pluripotency and self-renewal
merck-NM_145505_at	Fam160b1	226252	1.14096	0.02272	1.32892	0.001392	Protein of unknown function, has strong similarity to uncharacterized human KIAA1600
merck-AK122509_at	1110037F02Rik	66185	1.14072	0.04003	1.19762	0.001994	Protein of unknown function, has strong similarity to uncharacterized human KIAA1429, which is upregulated in thyroid oncocytic adenomas
merck-ENSMUST00000029942_a_at			1.13865	0.01359	1.22039	0.02436
merck-NM_019988_at	Mlst8	56716	1.13384	0.1292	1.21762	0.07593	MTOR associated protein LST8 homolog, a putative GTPase that is involved in the regulation of signal transduction, protein binding, and cell size
merck-NM_011573_s_at	Tex264	21767	1.13266	0.04385	1.21043	0.01108	Testis expressed gene 264, a protein that is upregulated during testis development, may play a role in spermatogenesis
merck-AK088980_a_at	Ehd1	13660	1.13217	0.01102	1.16794	0.0008737	EH-domain containing 1, binds to IGFR and mediates its endocytosis, acts in focal adhesion disassembly, cholesterol homeostasis, spermatogenesis, and male fertility; map position of the human EHD1 gene correlates with Bardet-Biedl syndrome
merck-NM_009028_at	Rasl2-9-ps	19428	1.12961	0.08244	1.60066	0.0002547	RAS-like family 2 locus 9, a member of the Ran family of GTP binding proteins that is expressed only in the testis, may play a role in cell cycle progression and the nuclear transport of RNA and proteins
merck-NM_015728_at	Slc33a1	11416	1.12572	0.1062	1.47299	0.001434	Solute carrier family 33 (acetyl-CoA transporter) member 1, plays a role in ganglioside metabolism, may act in brain development; human SLC33A1 is associated with hereditary spastic paraplegia
merck-NM_011878_at	Tiam2	24001	1.11535	0.07358	1.29778	0.01324	T-cell lymphoma invasion and metastasis 2, exhibits guanyl-nucleotide exchange factor activity, plays a role in nervous system development, neuron migration, and regulation of Rac protein signal transduction; human TIAM2 is associated with T-cell lymphoma
merck-BC089520_a_at	Spata17	74717	1.11158	0.7334	3.0486	0.0006689	Spermatogenesis associated 17, positively regulates apoptosis, localized to the cytoplasm of round and elongating spermatids within seminiferous tubules of adult testis; human SPATA17 gene SNP may correlate with azoospermia due to meiotic arrest
merck-NM_026165_at	Slc25a46	67453	1.10889	0.2172	1.55382	0.0289	Member of the mitochondrial carrier protein family of membrane transporters, has low similarity to a region of C. elegans Y40B1B.8, which may function in mitochondria to regulate life span
merck-CO799256_at	LOC100502825	100502825	1.10471	0.4094	1.36521	0.1573
merck-NM_021449_at	Crbn	58799	1.07493	0.3649	1.47537	0.0003148	Protein with very strong similarity to rat Crbn, which is a potassium channel regulator
merck-MMT00013996_x_at			-1.0043	0.9578	1.11304	0.3008
merck-NM_030255_at	Apobec3	80287	-1.10103	0.2523	-1.39798	0.002221	Apolipoprotein B mRNA editing enzyme catalytic polypeptide 3, a cytosine deaminase that plays a role in defense response to virus therefore may act in innate immune response
merck-NM_011764_at	Zfp90	22751	-1.1052	0.3182	-1.25323	0.07217	Zinc finger protein 90, a transcriptional repressor that mediates this effect through a Kruppel-associated box domain, may play a role in cellular processes associated with liver regeneration, contains several C2H2 zinc finger motifs
merck-NM_207530_a_at	Osbpl1a	64291	-1.10787	0.1309	1.03777	0.5502	Protein with strong similarity to human OSBPL1A, a phosphatidylinositol binding protein that plays a role in cell growth and regulates transcription, contains three ankyrin repeats, which may mediate protein-protein interactions
merck-AK220457_at	Mll1	214162	-1.11512	0.1556	-1.43219	1.621e-05	Mixed-lineage leukemia, a histone methyltransferase that acts in maintenance of Hox gene expression during embryonic development, regulates anteroposterior axis formation; human MLL is associated with acute lymphoid and myeloid leukemias
merck-NM_172796_x_at	Slfn9	237886	-1.11537	0.008789	-1.2782	0.0402	Protein with strong similarity to schlafen 10 (mouse Slfn10), which exhibits expression that is differentially regulated in splenocytes following infection with Listeria monocytogenes, contains a divergent AAA domain
merck-AK086982_s_at	Brd1	223770	-1.12241	0.2612	-1.37467	0.00176	Protein with strong similarity to human BRD1, which is a putative transcription factor that plays a role in brain development, member of the PHD-finger containing family, contains bromodomain and PWWP domain
merck-AK041923_at			-1.12427	0.04365	-1.15263	0.2459
merck-NM_207176_at	Tes	21753	-1.12494	0.214	-1.66802	8.583e-05	Testis derived transcript, may act in negative regulation of cell growth; human TES correlates with breast and prostatic neoplasms
merck-NM_021531_at	Carm1	59035	-1.12621	0.02648	-1.10032	0.004831	Coactivator-associated arginine methyltransferase, a transcription activator that mediates lineage specification, acts in T cell differentiation, organ development, ossification, and ER signaling; human CARM1 is associated with prostatic neoplasia
merck-NM_028493_at	Rhobtb3	73296	-1.12795	0.1122	-1.36364	0.01747	Protein with strong similarity to human RHOBTB3, which exhibits ATPase activity and binds RAB9A GTPase to function in protein transport from endosomes to trans Golgi network, contains a BTB (BR-C, ttk and babor) or POZ (Pox virus and zinc finger) domain
merck-AI413738_a_at	Sh3pxd2a	14218	-1.12891	0.1053	-1.10902	0.3124	SH3 and PX domains 2A, an adaptor protein that binds to phosphoinositide, guanine nucleotide exchange factor, and metalloproteases
merck-NM_172372_at	Wdr45	54636	-1.13564	0.0168	-1.05774	0.1387	Protein with moderate similarity to Rice Os01g0934000, which is involved in cellular response to sucrose starvation
merck-AK160861_at	Celf2	14007	-1.14198	0.5142	1.2498	0.2952	CUGBP, Elav-like family member-2, binds to 3'-UTR region of mRNA, acts in RNA splicing, mRNA modification and stabilization, and induction of apoptosis, regulates mitotic catastrophe and G2-M transition; human CUGBP2 is associated with myotonic dystrophy
merck-NM_145154_at	Angptl6	70726	-1.14451	0.01151	-1.04059	0.405	Angiopoietin-like 6, a putative receptor that induces angiogenesis, fibroblast proliferation, and keratinocyte migration, may mediate tissue regeneration and angiogenesis involved in wound healing; loss of function is associated with obesity
merck-NM_172297_s_at	Ccdc9	243846	-1.14488	0.08762	-1.22143	0.01481	Protein of unknown function, has high similarity to uncharacterized human CCDC9
merck-NM_025808_at	Lztr1	66863	-1.14543	0.04638	-1.08655	0.2532	Protein containing six kelch 1 motifs, three kelch 2 motifs and a BTB or POZ domain, which are found in some DNA and actin binding proteins and may mediate protein binding, has a region of low similarity to a region of S. pombe Tea1p
merck-AK039956_a_at	Kdsr	70750	-1.14575	0.02215	1.0382	0.5855	3-ketodihydrosphingosine reductase (follicular lymphoma variant translocation 1), a 3-ketodihydrosphingosine reductase catalyzing reduction of 3-ketodihydrosphingosine to dihydrosphingosine; human KDSR is expressed at high levels in T-cell malignancies
merck-NM_013798_at	Actg1	11465	-1.14596	0.03567	-1.16113	0.09284	Actin gamma cytoplasmic 1, a structural constituent of cytoskeleton that acts in cell morphogenesis, sarcomerogenesis, and translation; human ACTG1 is associated with sensorineural hearing loss
merck-AK053360_at	Gpbp1	73274	-1.14718	0.08918	1.15136	0.3857	GC-rich promoter binding protein 1, binds to TATA-box deficient GC-rich promoter sequences, RNA polymerase II, and a variety of transcription factors including Tbp, Gtf2b, Ep300 and Crebbp; human GPBP1 is associated with atherosclerosis progression
merck-AK080386_at	2610528E23Rik	66497	-1.15009	0.1799	-1.13621	0.3655	Protein containing a DEAD or DEAH box helicase domain, has strong similarity to uncharacterized rat RGD1309437
merck-NM_027186_at	Rpain	69723	-1.15091	0.05105	-1.44212	0.003192	Protein with high similarity to human RPAIN, which is a signal transducer, activates MAPKKK and NFKB, mediates cytokine and chemokine mediated signaling, nuclear transport, protein import into nucleus, and protein targeting, desumoylated in response to UV
merck-NM_026757_at	0610010K14Rik	104457	-1.15125	0.009009	-1.05424	0.1868	Protein of unknown function, has strong similarity to uncharacterized human C17orf49
merck-NM_001033475_at	Tmed8	382620	-1.15136	0.04361	-1.18168	0.03384	Member of the emp24 family, which are involved in protein transport from endoplasmic reticulum to Golgi, has moderate similarity to a region of human ACBD3, which binds human GOLGB1 and acts in Golgi maintenance and protein transport to Golgi
merck-NM_172478_s_at	Tbc1d25	209815	-1.15152	0.04975	-1.15417	0.0008563	TBC1 domain family member 25, a GTPase activating protein for Rab2a
merck-NM_175184_at	Fam125b	72543	-1.15258	0.01568	-1.28292	0.0002106	Protein of unknown function, has very strong similarity to uncharacterized human C9orf28
merck-AK044810_a_at	Wls	68151	-1.15359	0.07273	-1.26445	0.059	Wntless homolog, plays a role in anteroposterior pattern formation and embryo development, regulates organ morphogenesis and protein transport, may act in bone mineralization
merck-NM_001038593_s_at	Glrx2	69367	-1.15478	0.08366	1.40314	0.001878	Glutaredoxin 2 (thioltransferase), catalyzes the reversible oxidation and glutathionylation of mitochondrial membrane thiol proteins, regulates mitochondrial complex I activity
merck-NM_001033228_s_at	Itga1	109700	-1.15478	0.04326	-1.09343	0.08581	Integrin alpha 1, acts in cell-matrix adhesion, neuron cell-cell adhesion, MAPK activation, cartilage development, and inflammatory response; human ITGA1 is associated with rheumatoid arthritis, psoriasis, lung cancer, and female infertility
merck-NM_144913_s_at	Mepce	231803	-1.15619	0.003219	-1.24678	0.001908	Protein with strong similarity to human MEPCE, which is a ligase that plays a role in snRNA capping
merck-AK011349_at	Rest	19712	-1.1583	0.003174	-1.17622	0.01956	RE1-silencing transcription factor, a transcriptional repressor that regulates apoptosis and neuron differentiation, involved in Ca2+ ion homeostasis and cell fate specification; human REST is associated with small cell cancer
merck-NM_009628_at	Adnp	11538	-1.15947	0.001105	-1.03015	0.54	Activity-dependent neuroprotector homeobox, acts in neuroprotection and cell-cell adhesion, regulates neuron differentiation, maturation, and apoptosis; human ADNP is associated with breast neoplasms and Duane retraction syndrome
merck-BB709380_at			-1.15998	0.01513	-1.26736	0.0004035
merck-NM_138755_at	Phf21a	192285	-1.16083	0.01054	-1.26853	0.00146	PHD finger protein 21A, plays a role in histone deacetylation, may act in chromatin remodeling and spermatogenesis
merck-NM_027988_at	Noxo1	71893	-1.16123	0.2708	-1.25118	0.03575	NADPH oxidase organizer 1, a superoxide-generating NADPH oxidase activator
merck-NM_009369_at	Tgfbi	21810	-1.16153	0.1177	-1.78115	0.000989	Transforming growth factor beta induced, plays a role in cell adhesion and visual perception; human TGFBI is associated with lung cancer and corneal dystrophies
merck-ENSMUST00000034522_at			-1.16166	0.2794	-1.50349	0.02369
merck-NM_008251_s_at	Hmgn1	15312	-1.16185	0.00778	-1.52721	5.96e-07	High mobility group nucleosomal binding domain 1, a protein serine-threonine kinase inhibitor that plays a role in G2-M transition checkpoint, cell differentiation, and corneal development and maturation; human HMGN1 is associated with Down syndrome
merck-NM_016962_a_at	Spast	50850	-1.16196	0.001432	-1.2064	0.00835	Spastin, an ATPase that is involved in axon cargo transport, microtubule severing and depolymerization, and cytoskeleton organization, regulates neuron growth; human SPAST is associated with hereditary spastic paraplegia
merck-AK140205_a_at	Zfp467	68910	-1.1622	0.03687	-1.17028	0.05693	Zinc finger protein 467, a transcription activator, binds to the signal transducer and activator of transcription 3 (Stat3) and enhances its nuclear localization, promotes adipocyte differentiation and suppresses osteoblast differentiation
merck-NM_145492_a_at	Zfp521	225207	-1.16297	0.1676	-1.91558	0.0001841	Zinc finger protein 521, a downstream target of parathyroid hormone related peptide signaling that regulates growth plate chondrocyte proliferation and differentiation, altered expression may play a role in development of acute B lineage leukemia
merck-BI732747_at			-1.16474	0.02644	-1.08833	0.2259
merck-NM_177681_s_at	Zfp12	231866	-1.16509	0.02073	-1.29718	0.001953	Protein with high similarity to zinc finger protein 12 (human ZNF12), which is a transcriptional repressor that may play a role in the MAPK signaling pathway, member of the family of Kruppel zinc finger proteins, contains 15 zinc finger C2H2 type repeat
merck-BI714341_at			-1.16512	0.09169	-1.15468	0.03384
merck-NM_175118_at	Dusp28	67446	-1.16533	0.07669	-1.09232	0.2734	Protein containing a dual specificity phosphatase catalytic domain, has moderate similarity to dual specificity phosphatase 18 (human DUSP18), which is a protein tyrosine and threonine phosphatase that is expressed in several tissues
merck-NM_172607_at	Naprt1	223646	-1.16555	0.05658	-1.31826	0.0001535	Nicotinate phosphoribosyltransferase domain containing 1, a predicted nicotinic acid phosphoribosyltransferase that may catalyze nicotinamide adenine dinucleotide synthesis from nicotinic acid, and thus prevent oxidative stress in cells
merck-AK164977_at	Arl5b	75869	-1.16595	0.03872	-1.21294	0.002302	ADP ribosylation factor-like 8, may play a role in brain development
merck-BC059256_at	Notch2	18129	-1.16619	0.06255	-1.14109	0.03563	Notch gene homolog 2, a transcriptional co-activator that acts in Notch signaling pathway, keratinocyte differentiation, blood vessel development, and heart development; human NOTCH2 is associated with psoriasis, breast and several other neoplasms
merck-ENSMUST00000091355_a_at	Tpd52	21985	-1.16625	0.1286	1.04937	0.5357	Tumor protein D52, binds to annexin protein in calcium ion dependent manner, regulates cell proliferation, anchorage-independent cell growth, and apoptosis; human TPD52 is associated with breast, ovary, and prostate cancers
merck-BC022588_a_at	Usp7	252870	-1.16783	0.04603	-1.15545	0.04537	Ubiquitin specific peptidase 7, acts in protein stabilization and induction of apoptosis, regulates TLR signaling, protein deubiquitination, embryonic development, and innate immunity; human USP7 is associated with dilated cardiomyopathy
merck-AK137517_at	Ncoa3	17979	-1.16799	0.05011	-1.80053	1.889e-05	Nuclear receptor coactivator 3, a histone acetyltransferase that induces cell proliferation, triggers JNK (MAPK8) cascade; upregulation of the human NCOA3 is associated with various cancers
merck-AK086798_a_at	Trim37	68729	-1.16805	0.01118	-1.15638	0.04375	Tripartite motif-containing 37, may play a role in embryonic development; a wide variety of human TRIM37 gene mutations cause mulibrey nanism
merck-U04672_a_at	Bmpr1a	12166	-1.1681	0.05964	-1.15404	0.133	Bone morphogenetic protein receptor type IA, acts in BMP signaling, bone mineralization, and organ development, regulates apoptosis, vasodilation, and heart contraction; gene deficiency causes atelectasis, human BMPR1A causes juvenile polyposis syndrome
merck-NM_007935_at	Epc1	13831	-1.16832	0.002896	-1.22273	7.129e-05	Enhancer of polycomb homolog 1, a transcription regulator that acts in muscle cell differentiation, actin filament organization, and protein transport, may act in chromatin silencing; human EPC1 is associated with adult T cell leukemia
merck-AK017108_at	Zfp94	22756	-1.16888	0.07359	-1.14343	0.1604	Zinc finger protein 94, a Kruppel type zinc finger protein and putative transcriptional regulator that may act in spermatogenesis, increased testicular expression is observed in a model of impaired male fertility and atrophy of seminiferous tubules
merck-ENSMUST00000062584_s_at	Arhgap12	75415	-1.17052	0.005554	-1.01231	0.8047	Protein containing two WW domain, which bind proline-rich peptide epitopes, has moderate similarity to rat Arhgap27, which binds the SH3 domain of Cbl-interacting protein of 85 kDa (Sh3kbp1) and exhibits GTPase activating activity toward Rac1 and Cdc42
merck-AK012042_a_at	4933439F18Rik	66771	-1.17109	0.01282	-1.16453	0.02344	Protein of unknown function, has low similarity to a region of S. cerevisiae Vid24p, which acts in endocytosed protein transport to vacuole, vesicle-mediated transport, vacuolar protein catabolic process, and regulation of carbohydrate metabolic process
merck-NM_175482_at	Usp28	235323	-1.17112	0.02068	-1.31826	0.00283	Protein with strong similarity to ubiquitin specific peptidase 28 (human USP28), which is required for stability of MYC, CHEK2 and TP53BP1 in response to DNA damage, member of the ubiquitin carboxyl-terminal hydrolase family
merck-AK161762_a_at	Lbr	98386	-1.17255	0.02299	-1.02738	0.7765	Lamin B receptor, a delta14-sterol reductase that regulates granulocyte maturation and myelination; mutant mice displays ichthyosis and hyperkeratinosis, human LBR is associated with Pelger-Huet anomaly and Greenberg skeletal dysplasia
merck-AK031902_at	Msl1	74026	-1.17292	0.0008188	-1.13619	0.03919	Male-specific lethal 1 homolog, a node in the nuclear interactome that binds to transcription factors and histone acetyltransferase
merck-AK143192_at	Zfp664	269704	-1.17352	0.0231	-1.10243	0.08908	Protein with high similarity to human ZNF146, which binds human UBE2I and human TERF2IP and plays a likely role in telomere regulation, contains nine zinc finger C2H2 type repeats
merck-AK043769_a_at	Itga1	109700	-1.17357	0.01727	-1.04311	0.6841	Integrin alpha 1, acts in cell-matrix adhesion, neuron cell-cell adhesion, MAPK activation, cartilage development, and inflammatory response; human ITGA1 is associated with rheumatoid arthritis, psoriasis, lung cancer, and female infertility
merck-NM_008576_at	Abcc1	17250	-1.17368	0.01903	-1.07845	0.01517	ATP-binding cassette subfamily C member 1, a multidrug transporter that acts in chemotaxis, apoptosis, and food intake, human ABCC1 is associated with epilepsy, leukemia, and breast and several other cancers
merck-AK008781_at			-1.1743	0.003417	-1.20656	0.01681
merck-NM_019562_a_at	Uchl5	56207	-1.17533	0.01743	-1.00181	0.9653	Ubiquitin carboxyl-terminal esterase L5, a ubiquitin thioesterase that plays a role in protein deubiquitination and regulation of NF-kappaB activity and inducible nitric-oxide synthase activity
merck-NM_009274_at	Srpk2	20817	-1.17593	9.93e-05	-1.25597	3.159e-06	Serine-arginine-rich protein specific kinase 2, a protein kinase that plays a role in CROP phosphorylation and perhaps RNA splicing, undergoes phosphorylation in brain following ischemia
merck-NM_178900_s_at	Prkd2	101540	-1.17614	0.006907	-1.5188	1.729e-06	Protein kinase D2, facilitates bombesin-induced mitogenesis, required for efficient antigen receptor-induced cytokine production in T-lymphocytes and for optimal T-cell-dependent antibody responses in vivo
merck-AK134170_at	Ikzf2	22779	-1.17704	0.07449	-1.26009	0.2012	IKAROS family zinc finger 2, a transcriptional regulator that regulates B cell proliferation and immunoglobulin production; human IKZF2 is associated with adult T-cell leukemia-lymphoma
merck-NM_007478_a_at	Arf3	11842	-1.17731	0.01641	-1.14847	0.007385	ADP-ribosylation factor 3, a GTPase that plays a role in Golgi organization and vesicle-mediated transport, may act in membrane budding and nucleocytoplasmic transport
merck-NM_012055_at	Asns	27053	-1.17774	0.007553	-1.02664	0.5448	Asparagine synthase, an aspartate-ammonia ligase that is involved in asparagine biosynthesis, cellular response to stress and glucose starvation, may act in regulation of cell proliferation; human ASNS is associated with several neoplasms
merck-ENSMUST00000041124_a_at	Zfp704	170753	-1.1782	0.002276	-1.13118	0.01584	Zinc finger protein 704 (Glucocorticoid induced gene 1), a C2H2 zinc finger protein that binds the core enhancer region within the Myod1 promoter and may play a role in embryonic development
merck-AK169954_a_at	Srcap	100043597	-1.17837	0.02075	-1.05293	0.6496	Member of the SNF2 N-terminal domain containing family, contains an HSA domain, which may bind DNA, has strong similarity to a region of human SRCAP, which is a transcription corepressor that functions in androgen receptor signaling pathway
merck-AK165506_a_at	Phka2	110094	-1.17864	0.002633	-1.46893	5.847e-05	Protein with strong similarity to phosphorylase kinase alpha 2 (human PHKA2), which is the liver phosphorylase kinase alpha subunit and upon gene mutation causes glycogen storage disease, member of the phosphorylase kinase alpha or beta family
merck-AK079760_s_at			-1.17875	0.3937	-1.32008	0.1144
merck-ENSMUST00000030630_a_at			-1.18016	0.03418	-1.21747	0.1402
merck-BI663164_a_at	Zfp704	170753	-1.18057	0.1164	-1.25632	0.001651	Zinc finger protein 704 (Glucocorticoid induced gene 1), a C2H2 zinc finger protein that binds the core enhancer region within the Myod1 promoter and may play a role in embryonic development
merck-AK044376_s_at	A930013F10Rik	68074	-1.18059	0.1175	-1.18299	0.1562
merck-AK163121_at	A330068G13Rik	414087	-1.18081	0.07647	-2.20648	0.0002581
merck-NM_033602_s_at	Peli2	93834	-1.18184	0.03619	1.02946	0.7479	Pellino 2, binds to protein kinase, plays a role in cytokine-mediated signaling pathway, may be involved in innate immune response
merck-BC020014_at			-1.18222	0.07259	-1.12637	0.5141
merck-NM_011125_at	Pltp	18830	-1.18247	0.008278	-1.33721	0.0002122	Phospholipid transfer protein, a phosphatidylcholine transporter, controls cholesterol, triglyceride, and Vit-E levels; human PLTP is associated with acute-phase reaction, arteriosclerosis, Alzheimer disease, alcoholism, diabetes mellitus I and II
merck-BY759831_a_at	Ep300	328572	-1.1825	0.01735	-1.20157	0.001863	E1A binding protein p300, a transcription coactivator and a histone acetyltransferase that regulates DNA replication, cell proliferation, and organ development; human EP300 is associated with Rubinstein-Taybi syndrome and colon and several other neoplasms
merck-ENSMUST00000032916_at			-1.18277	0.01673	-1.36553	0.0001445
merck-NM_016690_at	Hnrpdl	50926	-1.18288	0.005244	-1.17641	0.0001569	Heterogeneous nuclear ribonucleoprotein D-like, binds to double-stranded and single stranded DNA, acts in mRNA transcription, may play a role in nucleocytoplasmic transport
merck-BC062124_a_at	Mycbp2	105689	-1.18364	0.02172	-1.53815	7.451e-06	MYC binding protein 2, an enzyme inhibitor that acts in synaptogenesis, axonogenesis, respiratory gaseous exchange, and neuron migration, negatively regulates adenylyl cyclase activity
merck-NM_197988_at	1190005I06Rik	68918	-1.18378	0.07345	-1.14122	0.06223	Protein of unknown function, has high similarity to uncharacterized human MGC17624
merck-AK151452_at	Pusl1	433813	-1.18416	0.002031	-1.2335	0.0003806	Protein containing two type 1 tRNA pseudouridine synthase domains, has high similarity to uncharacterized human PUSL1
merck-BC076576_s_at	Kdm2a	225876	-1.18528	0.02789	-1.17139	0.00304	Lysine specific demethylase 2A, regulates p65 (Rela) -dependent gene expression in embryo fibroblasts
merck-X96859_a_at	Ube2b	22210	-1.1855	0.001243	-1.13404	0.006397	Ubiquitin-conjugating enzyme E2B RAD6 homology, plays a role in histone H3-K4 demethylation, male gonad development, spermatogenesis, ubiquitin-dependent protein catabolic process, and regulation of histone phosphorylation
merck-NM_175260_at	Myh10	77579	-1.18577	0.02686	-1.17506	0.0126	Myosin heavy chain 10 non-muscle, acts in motor co-ordination and positive regulation of cytokinesis; genetic knockout correlates with hydrocephalus, human MYH10 is associated with arteriosclerosis and coronary restenosis
merck-AK161530_a_at	Mga	29808	-1.18612	0.05832	1.05245	0.2543	MAX gene associated, a transcriptional regulator that may play a role in the regulation of cell cycle
merck-NM_010412_at	Hdac5	15184	-1.18626	0.004931	-1.3216	1.156e-05	Histone deacetylase 5, a transcriptional corepressor that plays a role in chromosome organization, induction of apoptosis and inhibition of cell proliferation, and heart and striated muscle development
merck-NM_009424_a_at	Traf6	22034	-1.18694	0.003003	-1.24383	7.415e-05	Tnf receptor-associated factor 6, an ubiquitin-protein ligase and a transcription regulator that activates MAPK and NF-kappaB, induces apoptosis and acts in immune response, dendrite development, IL12 production, ossification, and tooth cusp morphogenesis
merck-NM_026601_at	Hyi	68180	-1.18719	0.03985	-1.50176	0.0003337	Protein of unknown function, has strong similarity to uncharacterized human HYI
merck-NM_133808_at	Hdlbp	110611	-1.18864	0.005776	-1.09989	0.1154	Protein with very strong similarity to human HDLBP, which is a component of the ribonucleoprotein complex that is involved in tRNA export from nucleus and negatively regulates mRNA cleavage, may be involved in cholesterol metabolism
merck-NM_175494_s_at	Zfp367	238673	-1.18875	0.01493	-1.11278	0.1885	Protein containing two zinc finger C2H2 type repeat, has low similarity to (mouse Klf16), which is a transcription factor that regulates expression of dopamine receptor genes
merck-BB622073_a_at	Zc3h11a	70579	-1.1888	0.008013	-1.18356	0.0005642	Protein with high similarity to zinc finger CCCH-type containing 11A (human ZC3H11A), which binds U2 small nuclear RNA auxiliary factor 2 (human U2AF2) to perhaps acts in mRNA splicing or processing events
merck-NM_023596_s_at	Slc29a3	71279	-1.18891	0.01029	-1.10009	0.1761	Solute carrier family 29 member 3, a transmembrane transporter that mediates nucleoside transport
merck-AK171768_s_at	1700012B15Rik	74173	-1.18905	0.02143	-1.5378	0.000408
merck-NM_026353_at	Slc48a1	67739	-1.18919	0.001037	-1.30077	0.0035	Protein of unknown function, has strong similarity to uncharacterized human SLC48A1
merck-NM_019573_at	Wwox	80707	-1.1896	0.04533	-1.37753	0.002896	WW domain containing oxidoreductase, a putative oxidoreductase that acts in apoptosis, bone resorption, and inhibition of cell growth and migration; genetic knockout causes juvenile death, human WWOX is associated with prostate and several cancers
merck-BC025573_at	2310014H01Rik	76448	-1.1902	0.003759	-1.66303	3.099e-06	Protein with high similarity to human KIAA1949, which binds human PP1 and may target PP1 to the F-actin cytoskeleton to modulate actin rearrangements
merck-AK220347_at	Tbc1d4	210789	-1.19045	0.007572	1.07803	0.07883	TBC1 domain family member 4, a Rab GTPase activator that forms complex with protein kinases, mediates insulin secretion and GLUT4 trafficking; human Tbc1d4 is associated with atopic dermatitis, type 2 diabetes mellitus, and hyperinsulinism
merck-ENSMUST00000091999_a_at	Kif3c	16570	-1.19097	0.03055	-1.42495	0.003461	Kinesin family member 3C, a putative microtubule motor protein that may play a role in anterograde axon cargo transport, forms an alternative partner of Kif3a along with Kif3b within the kinesin ll motor complex
merck-AK197692_a_at	Ick	56542	-1.19154	0.000459	-1.30677	0.0005781	Intestinal cell kinase, a protein serine-threonine kinase that interacts with human CCRK and human BAT3
merck-NM_009256_at	Serpinb9	20723	-1.19204	0.001278	-1.06155	0.4515	Serine-cysteine peptidase inhibitor clade B member 9, cysteine-type endopeptidase inhibitor that inhibits apoptosis, stimulates T-cell mediated immunity; human SERPINB9 is associated with leukemia, breast neoplasm, and myocardial infarction
merck-AK078870_a_at	Rras2	66922	-1.1922	0.008418	-1.23797	0.03241	Related RAS viral (r-ras) oncogene homolog 2, a putative GTPase that promotes cell migration; increased mRNA expression correlates with T-cell lymphomas, human RRAS2 is associated with breast and oral squamous cell cancers
merck-BB727500_at	4930404A10Rik	74847	-1.19267	0.002356	-1.13188	0.01202	Protein of unknown function
merck-NM_028722_a_at	Msl1	74026	-1.19327	0.0177	-1.15574	0.01076	Male-specific lethal 1 homolog, a node in the nuclear interactome that binds to transcription factors and histone acetyltransferase
merck-NM_011757_at	Zscan21	22697	-1.19363	0.04625	-1.04179	0.4875	Zinc finger and SCAN domain containing 21, a transcriptional activator which regulates cell proliferation, may function in spermatogenesis, granule cell specification in embryonic and neonatal brain, and hair follicle development
merck-ENSMUST00000022204_a_at	Zswim6	67263	-1.19369	0.006019	-1.27703	0.01412	Zinc finger SWIM domain containing 6, expression in amygdala central nucleus following administration of N-methyl-D-aspartate is reduced in Fyn -deficient animals
merck-AK079420_a_at	Mat2a	232087	-1.19402	0.02795	-1.31917	0.005071	Methionine adenosyltransferase II alpha, a transcription corepressor that plays a role in S-adenosylmethionine biosynthesis; human MAT2A is upregulated in hepatocellular carcinoma
merck-NM_176830_at	Leprel4	66180	-1.1941	0.03748	-1.31765	0.002683	Protein with very strong similarity to synaptonemal complex protein SC65 (rat Sc65), which is a DNA binding protein that may play a role in meiosis, forms a component of synaptonemal complex localized to parallel aligned cores of homologous chromosomes
merck-NM_001033466_at	Zbtb2	381990	-1.19426	0.04722	-1.43417	0.002273	Protein with strong similarity to zinc finger and BTB domain containing 2 (human ZBTB2), which is a transcription corepressor that regulates cell cycle and induces cell proliferation
merck-AK145484_a_at	Mll1	214162	-1.19446	0.003802	-1.44112	0.004674	Mixed-lineage leukemia, a histone methyltransferase that acts in maintenance of Hox gene expression during embryonic development, regulates anteroposterior axis formation; human MLL is associated with acute lymphoid and myeloid leukemias
merck-NM_023154_at	Ethe1	66071	-1.19487	0.0003976	-1.16263	0.002426	Ethylmalonic encephalopathy 1, a predicted a mitochondrial matrix sulfur dioxygenase; human ETHE1 gene mutation causes ethylmalonic encephalopathy
merck-AK019433_a_at	Nudt21	68219	-1.19498	0.04676	-1.3125	0.0006987	Protein with very strong similarity to nudix type motif 21 (human NUDT21), which is a nuclear protein that binds to poly A polymerase and plays a role in mRNA polyadenylation and protein complex assembly, contains a mutT domain
merck-NM_013565_s_at	Itga3	16400	-1.19512	0.07858	-1.14025	0.09746	Integrin alpha 3, a putative metal ion binding protein that plays a role in cell adhesion, cell migration, and ectoderm development; human ITGA3 is associated with pressure ulcer and various neoplasms
merck-NM_020006_s_at	Cdc42ep4	56699	-1.19517	0.007187	-1.45312	1.192e-07	CDC42 effector protein (Rho GTPase binding) 4, binds to the activated forms of the Cdc42 and Arhq (Tc10) small GTPases
merck-AK160290_a_at	Vezf1	22344	-1.19567	0.0004075	-1.16161	0.00249	Vascular endothelial zinc finger 1, functions in early differentiation processes of the vasculature by regulating cell differentiation, proliferation, and extracellular matrix distribution and deposition
merck-NM_010421_at	Hexa	15211	-1.19583	0.02182	-1.07335	0.3316	Hexosaminidase A, a hydrolase that plays a role in ganglioside catabolic process; human HEXA is associated with gangliosidoses, muscular atrophy, myeloid leukemia, and Tay-Sachs disease
merck-NM_009459_a_at	Ube2h	22214	-1.19589	0.02226	-1.2782	0.001296	Ubiquitin-conjugating enzyme E2H, a ubiquitin-protein ligase that may play a role in proteolysis, upregulated in response to TNF-alpha and during erythroid differentiation; human UBE2H is upregulated in breast neoplasms
merck-AK013882_a_at	Mri1	67873	-1.1968	0.01027	-1.27087	0.003025	Protein with high similarity to A. thaliana AT2G05830, which is a putative translation initiation factor that is involved in response to hormone stimulus
merck-NM_010560_a_at	Il6st	16195	-1.19746	0.001344	-1.13198	0.0004109	Interleukin 6 signal transducer, acts in JAK-STAT cascade and regulation of cell growth and inflammatory response; gene mutation is associated with arthritis and myocardial-hematological disorders, human IL6ST is associated with prolactinoma and psoriasis
merck-NM_027485_s_at	Med26	70625	-1.19773	0.001422	-1.2388	0.0003749	Protein with strong similarity to human MED26, which is a transcription coactivator that plays a role in transcription initiation from RNA polymerase II promoter
merck-AK086721_s_at	A530082H02Rik	320475	-1.19812	0.0372	-1.12391	0.2642
merck-NM_134147_at	Macrod1	107227	-1.19837	0.001972	-1.45949	1.746e-05	Protein with strong similarity to MACRO domain containing 1 (human MACROD1), which functions as a transcription coactivator for both the androgen receptor and estrogen alpha receptor, member of the Appr-1 double prime-p processing enzyme family
merck-NM_134125_at	Trip10	106628	-1.19892	0.02135	-1.35957	0.0002283	Thyroid hormone receptor interactor 10, acts in insulin receptor signaling, MAPK activation, apoptosis, cell cycle, cell adhesion, glucose import, endocytosis, and antibody production; human TRIP10 is associated with Huntington disease
merck-CD350113_a_at	Myh10	77579	-1.19936	0.02959	-1.13786	0.1277	Myosin heavy chain 10 non-muscle, acts in motor co-ordination and positive regulation of cytokinesis; genetic knockout correlates with hydrocephalus, human MYH10 is associated with arteriosclerosis and coronary restenosis
merck-NM_182805_at	Gpt	76282	-1.1995	0.01932	-1.46319	6.986e-05	Glutamic pyruvic transaminase soluble, an alanine transaminase that converts alanine and alpha-ketoglutarate to glutamate and pyruvate; human GPT is associated with cystic fibrosis, obesity, beta-thalassemia, diabetes, hepatitis, and liver cirrhosis
merck-NM_012056_at	Fkbp9	27055	-1.19969	0.001126	-1.27997	4.661e-05	FK506 binding protein 9, peptidyl prolyl isomerase whose activity is inhibited by binding to FK506, binds calcium, contains a hydrophobic signal peptide and an endoplasmic reticulum retention motif
merck-XM_991748_a_at	Gm6314	622335	-1.1998	0.02633	-1.42004	0.0004779
merck-NM_013546_at	Hebp1	15199	-1.2	0.01057	-1.6192	0.0001597	Heme binding protein 1, a tetrapyrrole binding protein that is involved in response to griseofulvin and hexachlorobenzene by downregulation of protein expression, may act in blood circulation, heme biosynthesis, and porphyrin catabolic process
merck-ENSMUST00000055576_at	4933435G04Rik	71237	-1.20002	0.01252	1.56351	3.636e-05
merck-NM_011264_at	Rev3l	19714	-1.20022	0.0002562	-1.24486	0.002563	REV3-like catalytic subunit of DNA polymerase zeta, plays a role in error-free and error prone translesion synthesis, chromatin maintenance, germinal center formation, micronucleus organization, and somatic hypermutation of immunoglobulin genes
merck-AK145026_s_at	Fam76b	72826	-1.20047	0.01805	-1.08966	0.4218	Protein of unknown function, has very strong similarity to uncharacterized human FAM76B
merck-NM_008539_at	Smad1	17125	-1.20058	0.001753	-1.39798	0.0002344	MAD homolog 1, a transcriptional regulator that acts in antiapoptosis, BMP signaling pathway, brain development, cell fate commitment, transforming growth factor beta receptor signaling pathway, and regulation of osteoblast differentiation
merck-NM_177778_at	Armc7	276905	-1.20166	0.001697	-1.49486	0.002639	Protein containing two armadillo or beta-catenin-like repeats, which mediate interactions with diverse binding partners, has strong similarity to uncharacterized human ARMC7
merck-NM_025877_at	Slc25a23	66972	-1.20168	0.003271	-1.46555	0.0002472	Protein with strong similarity to human SLC25A23, which is a mitochondrial carrier protein that transports ATP, ADP, AMP, and inorganic phosphate, member of the mitochondrial carrier protein family of membrane transporters, contains three EF hand domains
merck-AK137163_a_at	Msrb3	320183	-1.20224	0.00398	-1.13504	0.002081	Methionine sulfoxide reductase B3, a putative methionine-R-oxide reductase that may play a role in peptidyl-methionine modification; human MSRB3 gene mutation causes deafness DFNB74
merck-AK013036_a_at	Irak1bp1	65099	-1.2029	0.02381	-1.2	0.0149	Interleukin-1 receptor-associated kinase 1 binding protein 1, mediates TNF receptor type I dependent activation of NF kappaB-dependent promoters, negatively regulates inflammation by inducing nuclear translocation of NFkappaB p50
merck-AK028823_a_at	Mapre2	212307	-1.20301	0.01313	-1.22445	0.02175	Microtubule-associated protein RP-EB family member 2, stimulates transcription factor activity and import into nucleus, inhibits dephosphorylation and protein binding, acts in microtubule organization and voltage-gated potassium channel axonal transport
merck-NM_139304_a_at	Gatad2b	229542	-1.20315	0.02762	-1.32373	0.00088	Transcription repressor p66, a component of the MeCP1 complex that acts in methylation-dependent transcriptional repression
merck-NM_001017426_at	Kdm6b	216850	-1.20318	0.005453	-1.29449	0.001205	KDM1 lysine (K)-specific demethylase 6B, a transcription repressor that plays a role in gonad and lung development and defense response to Gram-positive bacteria, regulates histone methylation, macrophage differentiation, and protein localization
merck-AK147918_s_at	Brd2	14312	-1.20326	0.001785	-1.3128	0.0002601	Bromodomain containing 2, a transcription corepressor that acts in regulation of primary metabolic process, mediates neural tube closure during embryonic development; human BRD2 is associated with acute and chronic lymphocytic leukemia
merck-AK014689_at	4833413G10Rik	74584	-1.20443	0.005068	-1.0083	0.8969
merck-NM_029162_at	Zbtb49	75079	-1.20556	0.1412	-1.44511	0.006188	Protein containing seven zinc finger C2H2 type repeats, which bind nucleic acids, and a BTB (BR-C, ttk and babor) or POZ (Pox virus and zinc finger) domain, which are found in some DNA and actin binding proteins, has low similarity to mouse Zfp336
merck-NM_001040130_s_at	Tmem141	51875	-1.20679	0.008353	-1.61287	8.821e-06
merck-AB041551_at	Ahcyl2	74340	-1.20715	0.03612	-1.2331	0.2188	Protein with high similarity to mouse Ahcyl1, which plays a role in inositol phosphate-mediated signaling and negative regulation of calcium ion transport
merck-AK172049_s_at	BC023814	229503	-1.20756	0.02272	-1.56135	0.0001292	Protein of unknown function, has strong similarity to uncharacterized rat RGD1311265
merck-NM_172699_at	Foxj3	230700	-1.20795	0.008576	-1.17074	0.005869	Forkhead box J3, regulates myofiber identity and muscle regeneration via transcriptional activation of Mef2c, expressed in the neuroectoderm, neural crest, and myotome during development
merck-AK134314_at			-1.20809	0.01872	-1.43747	0.0008369
merck-AK017739_at	Prkd3	75292	-1.20834	0.004523	-1.33383	4.78e-05	Protein with strong similarity to protein kinase C nu (human PRKD3), which regulates cell differentiation and proliferation, contains two phorbol ester or diacylglycerol binding (C1 domain), protein kinase and pleckstrin homology (PH) domains
merck-AK163110_a_at	Srrm2	75956	-1.2087	0.00548	-1.36082	0.0007014	Protein with strong similarity to serine-arginine repetitive matrix 2 (human SRRM2), which is an RNA splicing factor forming splicing coactivator complex with SRRM1 and whose abnormal mRNA expression and splicing is associated with Parkinson's disease
merck-NM_009738_at	Bche	12038	-1.20976	0.0324	-1.03626	0.4461	Butyrylcholinesterase, catalyzes the conversion of acylcholine to choline; human BCHE is associated with colon cancer, Lewy body disease, and recurrent spontaneous abortion; gene polymorphism correlates with Alzheimer disease and dementia
merck-AK080292_at	A630034I12Rik	329790	-1.21018	0.03324	-1.40281	0.007366
merck-AK084201_a_at	Ttc3	22129	-1.21032	0.0463	-1.36773	0.01197	Tetratricopeptide repeat domain 3, may play a role in central nervous system development, exhibits ubiquitous expression; human TTC3 gene is associated with Down syndrome and type 1 diabetes
merck-NM_198127_at	Abi2	329165	-1.21051	0.001389	-1.26474	0.02864	Abl-interactor 2, a putative SH3-SH2 adaptor that activates Abl activity, acts in cell morphogenesis and development of dendrite, brain, and camera type eye, plays a role in memory and learning
merck-ENSMUST00000092845_a_at	4833420G17Rik	67392	-1.21155	0.04528	-1.29628	0.006554	Protein of unknown function, has strong similarity to uncharacterized rat RGD1306227
merck-NM_013515_at	Stom	13830	-1.21155	0.002037	-1.22172	0.0004786	Stomatin, binds and inhibits ASIC1a (Accn2), ASIC2a (Accn1) and ASIC3 (Accn3) sodium channel activity, plays a role in mechanotransduction in a subpopulation of sensory neurons; human STOM is associated with hemolytic anemia
merck-XM_001006329_x_at	Htr1f	15557	-1.21166	0.04129	-1.03041	0.7505	5-hydroxytryptamine receptor 1F, plays a role in serotonin receptor adenylyl cyclase inhibiting pathway, may be involved in synaptic transmission and thalamus development
merck-AK084661_s_at	Arhgap31	12549	-1.21183	0.06083	-1.15824	0.2197	Cdc42 GTPase-activating protein, involved in Rho protein signal transduction, actin cytoskeleton organization, and bleb formation, inhibits transcription
merck-NM_028003_at	Rpap3	71919	-1.21216	0.009908	-1.1273	0.009036	Protein with high similarity to human RPAP3, which is a proapoptotic protein in T-cells, B-cells and neuronal cells and is associated with HIV-1-associated dementia upon upregulation, contains six type 1 and type 2 tetratricopeptide repeats
merck-NM_021346_a_at	Zfp318	57908	-1.2128	0.01778	-1.00023	0.9978	Zinc finger protein 318, a transcriptional regulator, forms homodimers, heterodimerizes with its splice variant that recruits it from the nuclear dot to the euchromatin region and inhibits its corepressor activity on human AR dependent transactivation
merck-AK152411_s_at	Srsf3	20383	-1.21294	0.0249	-1.29628	0.001187	Serine-arginine rich splicing factor 3, binds to RNA, plays a role in RNA splicing via spliceosome and transesterification reactions and pre-B cell differentiation; human SFRS3 is associated with ovarian cancers and follicular lymphoma
merck-BC026382_at	Gpr155	68526	-1.21328	0.01833	-1.07503	0.2498	G protein-coupled receptor 155, a putative GPCR that may play a role in cognition; mRNA expression is downregulated in UV-induced melanoma mouse model
merck-NM_053169_s_at	Trim16	94092	-1.21336	0.04029	-1.10451	0.1883	Protein with high similarity to tripartite motif-containing 16 (human TRIM16), which functions as a tumor suppressor, member of the SPRY (SPla and the RYanodine Receptor) domain containing family, contains a B-box zinc finger domain
merck-AK080976_at	Wsb2	59043	-1.21431	0.02092	-1.41189	0.001307	WD repeat and SOCS box-containing 2, binds the granulocyte colony-stimulating factor receptor (Csf3r) to regulate its cell surface expression and proliferation signaling; gene is commonly disrupted by virus integrations in leukemia
merck-BC058642_a_at	Wasl	73178	-1.21487	0.002512	-1.23163	0.008518	Wiskott-Aldrich syndrome-like, an signal transducer that acts in actin nucleation, insulin receptor signaling pathway, and neuron projection development; human WASL is associated with Alzheimer disease, breast neoplasms, and intractable epilepsy
merck-NM_025654_s_at	Rdm1	66599	-1.21504	0.003533	-1.42922	1.311e-06	Protein with high similarity to human RDM1, which undergoes subcellular redistribution and nucleolar accumulation in response to proteotoxic stress and mild heat shock, may play a role in spermatogenesis
merck-AK140314_at	4930420K17Rik	652925	-1.21523	0.01181	-1.57036	0.001657
merck-NM_023502_s_at	Elf2	69257	-1.21554	0.0009149	-1.17325	0.005179	E74-like factor 2, a putative ETS transcriptional regulator
merck-NM_177821_at	Ep300	328572	-1.21677	0.003924	-1.16405	0.01101	E1A binding protein p300, a transcription coactivator and a histone acetyltransferase that regulates DNA replication, cell proliferation, and organ development; human EP300 is associated with Rubinstein-Taybi syndrome and colon and several other neoplasms
merck-AK217080_a_at	Snx5	69178	-1.21703	0.001713	-1.27233	0.0001845	Sorting nexin 5, acts in formation of macropinosomes and regulation of macropinocytosis, LPS treatment reduces expression in macrophages, mammary gland expression is regulated by estrogen
merck-NM_001040398_at	Setd1b	208043	-1.2175	0.003438	-1.55274	1.395e-05
merck-NM_134048_a_at	Cbll1	104836	-1.21767	0.001943	-1.18828	0.143	Casitas B-lineage lymphoma-like 1, an E-cadherin binding protein that acts in the inhibition of Ca2+ dependent cell adhesion, may play role in protein ubiquitination and MAPK signaling; differential gene expression is associated with erythroleukemia
merck-NM_198932_a_at	Pou2f1	18986	-1.2182	0.005592	-1.12709	0.1471	POU domain class 2 transcription factor 1, a transcriptional regulator that mediates retinoic acid receptor and FSH signaling pathways, hemopoiesis, and embryonic development; human POU2F1 is associated with prostatic neoplasms and Alzheimer disease
merck-NM_019730_at	Nme3	79059	-1.21868	0.004628	-1.26824	0.001179	Protein with strong similarity to human NME3, which is a nucleoside-diphosphate kinase that plays a role in neuron differentiation and cell adhesion and is downregulated in pancreatic endocrine neoplasms, member of the nucleoside diphosphate kinase family
merck-NM_145908_s_at	Porcn	53627	-1.21916	0.02061	-1.18097	0.1235	Porcupine homolog, a putative chaperone-like molecule that is involved in processing of Wnt proteins, may play a role in Wnt receptor signaling pathway; human PORCN is associated with focal dermal hypoplasia and lung cancer
merck-NM_144832_at	BC017643	217370	-1.21938	0.003296	-1.33229	0.001164	Protein of unknown function, has very strong similarity to uncharacterized rat LOC619574
merck-AK084204_at			-1.21944	0.1122	-1.37436	0.02621
merck-AK007736_at	Dyrk2	69181	-1.21955	0.007217	-1.07915	0.2017	Dual-specificity tyrosine-(Y)-phosphorylation regulated kinase 2, a serine-threonine kinase that acts in the induction of apoptosis; human DYRK2 is associated with gastrointestinal and esophageal neoplasms
merck-AK076586_a_at	Tgoln1	22134	-1.22014	0.0131	1.29509	1.454e-05	Trans-Golgi network protein 1, an integral membrane protein that binds to the cytoplasmic tail of protein phosphatase 2A (PP2A), may play a role in the budding of exocytic transport vesicles from the trans-Golgi network
merck-NM_178711_s_at	Plscr4	235527	-1.2209	0.004095	-1.05728	0.4374	Protein with high similarity to phospholipid scramblase 1 (rat Plscr1), which is involved in the Fc epsilon RI signaling, member of the scramblase family, which functions in the redistribution of phospholipids
merck-BQ558309_a_at	Myo6	17920	-1.22096	0.02765	-1.23347	9.453e-05	Myosin VI, an actin-dependent motor ATPase that acts in endocytosis, metaphase cell cycle, apoptosis, neurotransmission, inner ear hair cell maturation, and perception of sound; human MYO6 is associated with deafness and ovarian and prostate cancers
merck-AK158411_a_at	Cdkn1b	12576	-1.22141	0.05877	-1.29778	0.002378	Cyclin-dependent kinase inhibitor 1B, acts in GPCR pathway and cell cycle arrest, inhibits cell proliferation and induces apoptosis; human CDKN1B is downregulated in Alzheimer disease, multiple melanoma, and several cancers
merck-NM_133719_at	Metrn	70083	-1.22188	0.01947	-1.14813	0.2133	Meteorin glial cell differentiation regulator, a neurotrophic factor that functions in angiogenesis and positively regulates axonal extension and glial cell differentiation
merck-AK147580_a_at	Socs7	192157	-1.2227	0.02115	-1.37943	0.0007267	Suppressor of cytokine signaling 7, a phosphotyrosine binding protein that regulates glucose homeostasis and insulin receptor signaling pathway
merck-NM_183219_at	Celf2	14007	-1.22287	0.003657	-1.06253	0.3957	CUGBP, Elav-like family member-2, binds to 3'-UTR region of mRNA, acts in RNA splicing, mRNA modification and stabilization, and induction of apoptosis, regulates mitotic catastrophe and G2-M transition; human CUGBP2 is associated with myotonic dystrophy
merck-AK084717_at	Spon1	233744	-1.22369	0.1011	-1.12497	0.4303	Spondin 1 extracellular matrix protein, binds to and inhibits the processing of beta-amyloid precursor protein, acts in activation of protein kinase activity, regulates angiogenesis, cell migration, neuron differentiation, and transcription
merck-NM_027187_s_at	Rnaseh2a	69724	-1.22442	0.02905	-1.48525	8.523e-06	Protein with strong similarity to human RNASEH2A, which is a component of ribonuclease H2 complex that may be involved in lagging strand elongation and is associated with Aicardi-Goutieres syndrome upon gene mutation
merck-NM_001033536_at	Rfx7	319758	-1.22481	0.01432	-1.37183	0.01087	Protein containing a regulatory factor X (RFX) DNA-binding domain, which binds ssDNA as a monomer or homodimer, has weak similarity to mucin 1 (S. cerevisiae Muc1p), which is a cell surface flocculin that is required for invasive and pseudohyphal growth
merck-ENSMUST00000058578_at	6430590A07Rik	619719	-1.22484	0.004273	-1.01083	0.8495
merck-AK178272_a_at	Epc1	13831	-1.2249	0.01629	-1.44644	0.01148	Enhancer of polycomb homolog 1, a transcription regulator that acts in muscle cell differentiation, actin filament organization, and protein transport, may act in chromatin silencing; human EPC1 is associated with adult T cell leukemia
merck-NM_027334_x_at	Mettl7a1	70152	-1.22515	0.002233	1.05354	0.1684	Protein of unknown function, has strong similarity to uncharacterized rat RGD1308407
merck-NM_013844_a_at	Zfp68	24135	-1.22532	0.001587	-1.12132	0.007351	Zinc finger protein 68, a member of the Kruppel zinc finger family that contains zinc finger motifs and a Kruppel-associated box domain, acts as transcriptional repressor through the interaction with KRAB-associated protein-1 (TRIM28)
merck-AK016788_at	4933412E12Rik	71086	-1.22532	0.1297	1.15069	0.3219
merck-NM_145825_s_at	Cetn4	207175	-1.22552	0.0652	-1.47299	0.003618	Centrin 4, a calcium binding protein expressed in ciliated cells, may play a role in basal body assembly during cilium biogenesis, contains four EF hand domains, two alternatively spliced forms have been identified
merck-NM_027954_at	Syce2	71846	-1.22566	0.004756	-1.16035	0.2618	Synaptonemal complex central element protein 2, binds transverse filament protein Sycp1, which mediates localization to the central element, required for synaptonemal complex assembly, double strand break repair, and homologous recombination
merck-AK161393_a_at	Armc9	78795	-1.22591	0.02679	-1.22135	0.1393	Armadillo repeat containing 9, an autoantigen that is highly expressed in melanocytes and is associated with melanoma, uveomeningoencephalitic syndrome, and with several neoplasms
merck-NM_172572_s_at	Rhbdf2	217344	-1.226	0.005548	-1.62742	0.00266	Protein with high similarity to rhomboid family 1 (human RHBDF1), which forms homodimers and interacts with TGF alpha family ligands, member of the rhomboid family of integral membrane proteins
merck-NM_144839_at	Ube2e2	218793	-1.226	0.005396	-1.42594	0.0005395	Protein with very strong similarity to human UBE2E2, which binds to RING domain of RNF14 and RNF8, and plays a role in proteolysis, contains a ubiquitin-conjugating enzyme domain
merck-NM_020568_at	Plin4	57435	-1.22628	0.000499	-1.49692	0.0003246	Perilipin 4, a putative structural molecule that may play a role in triacylglycerol mobilization and cell differentiation
merck-AK036331_a_at	Epn2	13855	-1.22631	0.01465	-1.18231	0.007565	Epsin 2, a putative SH2 SH3 adaptor that may play a role in endocytosis
merck-NM_022999_s_at	Prrg2	65116	-1.22637	0.02686	-1.2549	0.001135	Proline-rich Gla (G-carboxyglutamic acid) polypeptide 2, binds the WW domain of the Nedd4a ubiquitin-protein ligase, may act in the ubiquitin cycle and thymus and thymocyte development, member of the vitamin K-dependent family of proteins
merck-AK077768_at	Zcchc11	230594	-1.22648	0.04474	-1.30948	0.01671	Zinc finger CCHC domain containing 11, a 3' terminal uridylyl transferase responsible for Lin28-mediated pre-let-7 uridylation and subsequent blockade of let-7 processing in embryonic stem cells
merck-AK037686_at	Glo1	109801	-1.22685	0.01665	1.08515	0.1757	Glyoxalase I, a lactoylglutathione lyase that plays a role in methylglyoxal metabolism, behavior, apoptosis, and cytolysis; human GLO1 is associated with Alzheimer disease, diabetes, panic disorder, and colon and several other cancers
merck-AK008055_a_at	Pard3b	72823	-1.22696	0.02643	-1.42233	4.87e-05	Protein with high similarity to human PARD3B, which may play a role in cell-cell junction assembly and tight junction formation, and is associated with AIDS, contains two PDZ, DHR, or GLGF domains
merck-NM_172588_at	Serinc5	218442	-1.22829	0.006253	-1.11437	0.1271	Serine incorporator 5, a putative membrane protein that may play a role in Fyn phosphorylation
merck-NM_011045_a_at	Pcna	18538	-1.22933	0.0002105	-1.28647	0.0004615	Proliferating cell nuclear antigen, a transcriptional regulator that acts in cell cycle and DNA replication and repair; human PCNA is associated with glioblastoma, melanoma, asthma, psoriasis, arteriosclerosis, and liver, lung, and various other cancers
merck-ENSMUST00000046276_at			-1.2297	0.02523	-1.14283	0.3145
merck-NM_019400_a_at	Rabep1	54189	-1.22979	0.0003035	-1.28617	0.01895	Protein with very strong similarity to human RABEP1, which is a transporter that acts in cellular membrane fusion and endocytosis, and is associated with chronic myelomonocytic leukemia, member of the rabaptin family, contains a Rab5 binding domain
merck-NM_021893_at	Cd274	60533	-1.22999	0.01118	-1.19991	0.1024	CD274 antigen, regulates gene expression, nitric oxide biosynthesis, and T cell activation and proliferation, upregulated in inflammation and experimental autoimmune encephalomyelitis; gene deficiency correlates with atherosclerosis and diabetes mellitus
merck-NM_028651_s_at	Tmtc4	70551	-1.23067	0.02912	-1.58198	0.003394	Protein containing seven type 1 tetratricopeptide repeats, which may mediate protein-protein interactions, and seven type 2 tetratricopeptide repeats, has a region of low similarity to a region of o-linked N-acetylglucosamine transferase (rat Ogt)
merck-ENSMUST00000052063_at	Bcorl1	320376	-1.23174	0.003939	-1.24085	0.001923	Protein with strong similarity to BCL6 corepressor-like 1 (human BCORL1), which is a transcription corepressor that functions via interaction with class II histone deacetylases and CTBP1, contains three ankyrin repeats
merck-NM_001033166_at	2700094K13Rik	72657	-1.23217	0.04001	-1.83569	8.643e-06	RIKEN cDNA 2700094K13 gene (selenoprotein H), a nucleolar protein with glutathione peroxidase activity and acting in cellular responses to hydrogen peroxide
merck-AK077423_a_at	Eif4b	75705	-1.2324	0.01378	-1.49108	0.000661	Eukaryotic translation initiation factor 4B, exhibits ATPase activity, involved in regulation of interferon mediated signaling and translation, phosphorylation in increased in response to interferon-gamma
merck-NM_078477_at	Klf16	118445	-1.23282	0.01846	-1.41156	0.002125	Kruppel-like factor 16, a transcription factor that regulates expression of dopamine receptor genes
merck-NM_019971_s_at	Pdgfc	54635	-1.23285	0.01713	-1.29927	0.01426	Platelet-derived growth factor C, binds and activates PDGF alpha receptor, regulates smooth muscle cell proliferation and palate development, and may act in tissue remodeling and neural tube formation; human PDGFC is associated with uterine leiomyomata
merck-AK045750_a_at	Dock9	105445	-1.23325	0.06235	1.04672	0.7566	Protein with strong similarity to human DOCK9, which is an Rho GTPase activator that may play a role in small GTPase mediated signal transduction
merck-NM_001024135_at	Kbtbd7	211255	-1.23328	0.01309	-1.25508	0.006858	Kelch repeat and BTB domain containing 7, a predicted adaptor protein that contains a BTB/POZ domain, a BACK domain, and a Kelch-1 motif, expression pattern suggests a role in brain development and function
merck-NM_146185_at	Zfp790	233056	-1.23339	0.01046	-1.27703	0.001112	Protein containing 12 zinc finger C2H2 type repeat, which bind nucleic acids, has moderate similarity to zinc-finger protein 91 (human ZNF91), which is a transcriptional repressor that may play a role in cell proliferation
merck-NM_015744_at	Enpp2	18606	-1.2335	0.001398	-1.3499	0.0001838	Ectonucleotide pyrophosphatase-phosphodiesterase 2, a lysophospholipase that plays a role in cell-matrix adhesion and integrin-mediated signaling pathway; human ENPP2 is associated with arthritis, depressive disorder, and several neoplasms
merck-NM_009255_at	Serpine2	20720	-1.23359	0.003685	-1.69668	0.003443	Serine peptidase inhibitor clade-E member 2, acts in apoptosis, cell adhesion, blood coagulation, and synaptogenesis; aberrant expression of the human SERPINE2 correlates with infertility, systemic scleroderma, and Alzheimer disease
merck-AK088620_a_at	Nedd4	17999	-1.2337	0.026	-1.50176	0.0003012	Neural precursor cell expressed developmentally downregulated 4, a ubiquitin-protein ligase and sodium channel regulator that regulates EGFR and ERK cascades, protein targeting, neurogenesis, and heart and skeletal muscle fiber development
merck-ENSMUST00000068726_at	Mtch2	56428	-1.23393	0.003652	-1.2627	0.004609	Mitochondrial carrier homolog 2, acts in regulation of recruitment of tBID to mitochondria, mitochondrial outer membrane permeabilization, and apoptosis; human MTCH2 is associated with cardiovascular risk in women with type 2 diabetes mellitus
merck-AK169051_a_at	Wipi2	74781	-1.23418	0.01812	-1.3671	0.004053	Protein with high similarity to human WIPI1, which binds to androgen and estrogen receptors, 3-phosphorylated phosphoinositides, plays a role in lysosome organization and biogenesis, endosome transport and is associated with several cancers
merck-NM_177709_at	Tusc5	237858	-1.23541	0.004372	-1.7394	3.541e-05	Tumor suppressor candidate 5, may play a role in linking environmental cues, central nervous system signals, and adipose tissue physiology, mRNA expression is increased from low levels in pre-adipocytes to high levels in developing 3T3 L1 adipocytes
merck-AK199617_at	Cpeb1	12877	-1.23558	0.006893	-1.32892	0.005537	Cytoplasmic polyadenylation element binding protein 1, an mRNA binding protein that acts in regulation of mRNA polyadenylation induced translation, oocyte development, and stress granule assembly, regulates long-term synaptic plasticity and neuron growth
merck-NM_001033355_at	Zfp568	243905	-1.23563	0.01013	-1.09527	0.1866	Member of the KRAB box family, contains eleven zinc finger C2H2 type repeats, has moderate similarity to human ZNF85, which exhibits transcription repressor activity
merck-BQ930998_a_at	Sdc2	15529	-1.23563	0.02322	-1.62218	0.0005624	Syndecan 2, a transmembrane receptor that acts in MAPKKK cascade, actin cytoskeleton organization, and release of cytochrome c from mitochondria; human SDC2 is associated with pancreatic adenocarcinoma, osteosarcoma, melanoma, autism, and exostoses
merck-ENSMUST00000067620_at	Sfmbt1	54650	-1.23563	0.02397	-1.1452	0.02196	Scm-like with four mbt domains 1, a putative transcription factor that may play a role in regulation of DNA-dependent transcription
merck-ENSMUST00000085405_s_at	Tln2	70549	-1.23575	0.01053	-1.59148	6.199e-05	Talin 2, may bind to integrin, localized to the basement membrane
merck-NM_021462_at	Mknk2	17347	-1.23592	0.0001082	-1.37309	6.592e-05	MAP kinase-interacting serine-threonine kinase 2, a mitogen-activated protein kinase p38 binding protein that plays a role in protein kinase cascade, protein amino acid phosphorylation, and regulation of translation
merck-BC049692_at	BC049692	408060	-1.23609	0.08016	-1.50904	0.002786
merck-CK336917_at	Odz4	23966	-1.23652	0.2618	-1.2942	0.04915	Odd Oz ten m homolog 4, a transmembrane protein that forms homodimers, may be involved in signal transduction associated with cellular response to endoplasmic reticulum-related stress
merck-NM_015781_at	Nap1l1	53605	-1.23652	0.01252	-1.04465	0.4279	Protein with very strong similarity to human NAP1L1, which binds to histone, acts in nucleosome assembly, may be involved in DNA replication, and is associated with colon cancer, member of the NAP family
merck-NM_173863_at	Crtc3	70461	-1.23814	0.004037	-1.16033	0.1368	CREB regulated transcription coactivator 3, inhibits adrenergic receptor signaling and adenylyl cyclase, regulates transcription, glucose import, macrophage number, and oxidative phosphorylation; human CRTC3 gene polymorphism correlates with obesity
merck-NM_023887_at	Gcnt2	14538	-1.2384	0.0008097	-1.00997	0.8663	Glucosaminyl (N-acetyl) transferase 2 I-branching enzyme (I blood group), acts in poly-N-acetyllactosamine and glycosaminoglycan biosynthesis, regulates cell-matrix adhesion
merck-AK139825_s_at	Zfyve1	217695	-1.23848	0.02466	-1.4067	0.01662	Protein with very strong similarity to zinc finger protein (subfamily 2A FYVE domain containing) 1 (human ZFYVE1), which may have roles in membrane trafficking, contains two FYVE zinc finger domains
merck-AK142086_at	Pnet-ps	448986	-1.23911	0.04337	-1.33168	0.02306
merck-CN529824_x_at	LOC100503368	100503368	-1.24005	0.005565	-1.21277	0.03328
merck-NM_001014996_s_at	Cenpj	219103	-1.24008	0.02322	-1.23945	0.01909	Centromere protein J, a transcription coactivator that acts in centrosome duplication, promotes microtubule depolymerization, NF-kappaB cascade, and IFN-beta biosynthesis; human CENPJ is associated with autosomal recessive primary microcephaly
merck-NM_007564_at	Zfp36l1	12192	-1.24014	0.01127	-1.01537	0.8294	Zinc finger protein 36 C3H type-like 1, a putative transcription factor that acts in mRNA catabolism, vasculogenesis, and embryonic hemopoiesis, involved in neural tube formation and placenta development, induces apoptosis, inhibits transcription
merck-ENSMUST00000041648_a_at	Tbc1d4	210789	-1.24028	0.003816	1.08413	0.3992	TBC1 domain family member 4, a Rab GTPase activator that forms complex with protein kinases, mediates insulin secretion and GLUT4 trafficking; human Tbc1d4 is associated with atopic dermatitis, type 2 diabetes mellitus, and hyperinsulinism
merck-NM_019516_at	Lgals12	56072	-1.24077	0.005439	-1.32709	0.001731	Lectin galactoside-binding soluble 12, a sugar binding protein that plays a role in cell cycle arrest, induces apoptosis, promotes fat cell differentiation, phosphorylation, and transcription factor activity, inhibits cell proliferation
merck-NM_008976_at	Ptpn14	19250	-1.24185	0.03173	-1.32312	0.04994	Protein tyrosine phosphatase non-receptor type 14, regulates cell proliferation, cell-cell adhesion, and cell motility, plays a role in cytoskeleton organization and may act in immune response
merck-NM_025831_s_at	1300014I06Rik	66895	-1.24222	0.06513	-1.40702	0.001904	Protein of unknown function, has strong similarity to uncharacterized human C6orf145
merck-AK004809_a_at	Scyl3	240880	-1.24231	0.004065	-1.34896	0.0004399	Protein with strong similarity to ezrin-binding partner PACE1 (human SCYL3), which binds ezrin (human VIL2) and may regulate cell adhesion and migration, contains two HEAT repeats, and a protein kinase domain
merck-ENSMUST00000093211_a_at			-1.24268	0.0522	-1.34803	0.0217
merck-AK017972_at	5830436C15Rik	76065	-1.24285	0.08656	-1.15091	0.4754
merck-NM_025873_at	Trit1	66966	-1.24291	0.005304	-1.14913	0.0891	Protein with strong similarity to tRNA isopentenyltransferase 1 (human TRIT1), which transfers isopentenyladenosine to tRNA, member of the isopentenyltransferase (IPP) family, which modify cytoplasmic and mitochondrial tRNAs
merck-NM_178076_at	Mcf2l	17207	-1.24303	0.001405	-1.04085	0.739	Mcf.2 transforming sequence-like, a guanine nucleotide exchange factor that induces JNK cascade, transcription, stress fiber formation, and GTPase activity, mediates protein localization and GPCR signaling
merck-NM_011981_at	Zfp260	26466	-1.24308	0.006788	-1.27644	0.01376	Zinc finger protein 260, a transcription regulator that stimulates DNA binding, positively regulates cardiac muscle hypertrophy
merck-NM_145969_at	Fam116a	211922	-1.24328	0.009152	-1.27174	0.03338	Member of the DUF1630 domain of unknown function family, has strong similarity to uncharacterized human FLJ34969
merck-NM_013534_at	Leprel2	14789	-1.24383	0.0656	-1.27028	0.1472	Leprecan-like 2, a putative prolyl hydroxylase, may play a role in modifying fibrillar collagen, contains four cysteine repeats
merck-BC058688_a_at	Sms	20603	-1.24503	0.01323	-1.36395	1.764e-05	Spermine synthase, plays a role in polyamine metabolism, protein catabolism, and regulation of cell proliferation; human SMS is associated with X linked recessive mental retardation syndrome
merck-AK180578_x_at	Eif4b	75705	-1.24506	0.0172	-1.35613	0.004526	Eukaryotic translation initiation factor 4B, exhibits ATPase activity, involved in regulation of interferon mediated signaling and translation, phosphorylation in increased in response to interferon-gamma
merck-ENSMUST00000044675_a_at			-1.2452	0.0702	-1.61771	0.0003066
merck-NM_181593_s_at	Itpkc	233011	-1.24526	0.04879	-1.40896	4.888e-05	Protein with strong similarity to inositol 1-4-5 trisphosphate 3 kinase-C (rat Itpkc), which binds to calmodulin and plays a role in IP3 phosphorylation and nucleocytoplasmic shuttling
merck-BU756329_s_at			-1.24552	0.01216	-1.17371	0.007691
merck-ENSMUST00000023022_s_at			-1.2456	0.0001861	-1.3128	0.0001085
merck-NM_010165_at	Eya2	14049	-1.24589	0.06384	-1.59588	0.001047	Eyes absent 2 homolog, a transcription coactivator that acts in skeletal muscle tissue development, somitogenesis, and induction of apoptosis, may play a role in eye development and central nervous system development
merck-NM_153420_at	Acpl2	235534	-1.24675	0.04228	-1.21565	0.2769	Member of the histidine acid phosphatase family, which hydrolyze phosphate esters at low pH, has weak similarity to lysophosphatidic acid phosphatase (human ACP6), which is a mitochondrial enzyme that hydrolyzes lysophosphatidic acid to monoacylglycerol
merck-BC096391_s_at	Snora24	100306957	-1.24684	0.000303	-1.38452	0.0009835
merck-NM_007908_at	Eef2k	13631	-1.2471	0.1025	-1.00604	0.9522	Eukaryotic elongation factor-2 kinase, may play a role in neuroblast proliferation and neuron differentiation; human EEF2K is associated with breast neoplasms
merck-U01663_at	Usf2	22282	-1.24724	0.007344	-1.37057	0.001333	Upstream transcription factor 2, a transcription activator that plays a role in central nervous system and utero embryonic development and lactose biosynthetic process; human USF2 is associated with hydronephrosis
merck-NM_001033193_s_at	Fzd5	14367	-1.24744	0.006373	-1.18086	0.07784	Frizzled 5, a Wnt receptor that acts in retinal development, angiogenesis, and immune response; genetic knockout causes progressive retinal degeneration, human FZD5 is associated with tuberculosis, psoriasis, and rheumatoid arthritis
merck-NM_026756_at	Nfic	18029	-1.24779	0.01802	-1.19261	0.005245	Nuclear factor I-C, a RNA polymerase II transcription factor that plays a role in calcium-mediated signaling and positive regulation of odontogenesis of dentine teeth, may act in in-utero embryonic development
merck-AK033655_at			-1.24853	0.003099	-1.27497	0.02072
merck-NM_030139_at	Zfp449	78619	-1.24894	0.00784	-1.24068	0.01053	Member of the SCAN domain containing family, which may be transcription regulators, contains seven zinc finger C2H2 type repeats, which bind nucleic acids, has moderate similarity to zinc finger protein 192 (human ZNF192)
merck-NM_030178_s_at	Brpf1	78783	-1.24917	0.002867	-1.19889	0.0009552	Protein with high similarity to human BRD1, which a putative transcription factor that plays a role in brain development, may regulate cell cycle
merck-NM_011830_at	Impdh2	23918	-1.24988	5.853e-05	-1.29658	0.002645	Inosine 5'-phosphate dehydrogenase 2, plays a role in GTP biosynthesis, T cell activation, and cell proliferation, may be involved in embryonic development; human IMPDH2 correlates with osteosarcoma
merck-NM_009295_s_at	Stxbp1	20910	-1.25078	0.005082	-1.2534	0.01974	Syntaxin binding protein 1, a phospholipase inhibitor that plays a role in neurotransmitter secretion and vesicle docking in exocytosis; human STXBP1 is associated with schizophrenia, bipolar disorder, and infantile epileptic encephalopathy
merck-NM_001033274_at	Brd1	223770	-1.25124	0.02307	-1.15152	0.1547	Protein with strong similarity to human BRD1, which is a putative transcription factor that plays a role in brain development, member of the PHD-finger containing family, contains bromodomain and PWWP domain
merck-NM_173366_at	Tra2a	101214	-1.25153	0.004404	-1.21893	0.01079	Transformer 2 alpha homolog, mediates exonic splicing enhancers-dependent GnRH pre-mRNA splicing by binding to Sfrs9 and Sfrs7
merck-AA725949_a_at	Camsap1	227634	-1.25179	0.01544	-1.45245	0.0003462	Calmodulin regulated spectrin-associated protein 1, may play a role in ontogeny, development, and pathophysiological functions of astrocyte lineage cells
merck-AK052866_a_at	Fsd2	244091	-1.25205	0.003747	-1.7746	0.0002267	Member of the SPRY (SPla and the RYanodine Receptor) domain containing family, contains two fibronectin type III domains, which are involved in cell surface binding, has low similarity to midline 1 (mouse Mid1), which binds microtubules
merck-NM_199029_at	Zfp395	380912	-1.25242	0.05151	-1.11012	0.3987	Protein with strong similarity to human ZNF395, which is a putative transcription factor that binds to DNA, involved in response to oxidative stress
merck-NM_011663_at	Zrsr1	22183	-1.25248	0.0002521	-1.27145	0.001468
merck-ENSMUST00000044206_at	2410089E03Rik	73692	-1.25259	0.03598	-1.13789	0.02709
merck-BC046556_a_at	Sec24b	99683	-1.25279	0.02476	-1.37721	0.009977	SEC24 family member B, a component of COPII vesicle coat that is involved in protein transport and cochlea development, may act in endoplasmic reticulum to Golgi transport and cargo selection; mutant mice displays craniorachischisis
merck-NM_007483_at	Rhob	11852	-1.25305	0.01095	-1.3671	0.001053	Ras homolog gene family member B, a GTPase that acts in DNA damage induced apoptosis, actin cytoskeleton organization, long-term neuronal synaptic plasticity, and dendrite development; human RHOB is associated with non-small-cell lung and other carcinomas
merck-NM_028013_at	Endod1	71946	-1.25346	0.01805	-1.09466	0.3249	Protein of unknown function, has high similarity to uncharacterized human KIAA0830
merck-NM_016688_at	Pdcd7	50996	-1.25357	0.0004216	-1.16265	0.005333	Programmed cell death protein 7, involved in apoptotic processes in T-cells
merck-ENSMUST00000035950_s_at	Gm7083	632248	-1.25409	0.02392	-1.30557	0.0006673
merck-ENSMUST00000084897_a_at	Atg16l2	73683	-1.25415	0.002051	-1.45011	0.001909	Protein containing a WD domain G-beta repeat, has low similarity to a region of autophagy-related 16-like 1 (mouse Atg16l1), which acts in autophagic vacuole formation and protein complex localization and regulates caspase activity and IL1 beta production
merck-NM_001001333_s_at	Hexdc	238023	-1.25438	0.04649	-1.27468	0.0499	Hexosaminidase glycosyl hydrolase family 20 catalytic domain containing (hexosaminidase D), a nucleocytoplasmic hexosaminidase
merck-AK030083_a_at	Magi3	99470	-1.25473	0.001386	-1.21989	0.08588	Membrane associated guanylate kinase WW and PDZ domain containing 3, binds to GPCRs, Fzd4, Fzd7, and Ltap to activate the JNK (Mapk8) signaling pathway, mediates trafficking of TGFalpha (Tgfa) to the cell surface
merck-CD803360_a_at	Ubr5	70790	-1.25473	0.002292	-1.51252	0.0003546	Ubiquitin protein ligase E3 component n-recognin 5, a transcription coactivator that mediates degradation and ubiquitination of PAIP2, yolk sac vascularization, and chorioallantoic fusion; human UBR5 correlates with mammary ductal and ovarian neoplasms
merck-NM_016902_at	Nphp1	53885	-1.25534	0.00207	-1.17244	0.0262	Nephronophthisis 1, a putative SH3-SH2 adaptor that acts in excretion and establishment or maintenance of cell polarity; human NPHP1 isassociated with juvenile nephronophthisis, cerebellar diseases, and Joubert syndrome
merck-NM_153119_at	Plekho2	102595	-1.25681	0.01078	-1.5838	0.0006141	Protein containing a pleckstrin homology (PH) domain, which mediate protein-protein and protein-lipid interactions, has low similarity to CK2 interacting protein 1 (human CKIP-1), which interacts with human CSNK2A1 and may regulate its function
merck-NM_010238_s_at	Brd2	14312	-1.25753	0.001424	-1.27614	0.0004024	Bromodomain containing 2, a transcription corepressor that acts in regulation of primary metabolic process, mediates neural tube closure during embryonic development; human BRD2 is associated with acute and chronic lymphocytic leukemia
merck-AK138878_a_at	Atrx	22589	-1.25803	0.00603	-1.25003	0.009119	Alpha thalassemia mental retardation syndrome X-linked, a putative DNA helicase that acts in spindle organization, sex determination, and brain development; human ATRX is associated with thalassemia, mental retardation, and Chudley Lowry syndrome
merck-NM_183254_at	1700025K23Rik	66337	-1.25806	0.0002192	-1.10721	0.2166	Protein of unknown function, has strong similarity to uncharacterized human LOC619208
merck-AB041558_a_at	Mll5	69188	-1.25806	0.0002112	-1.43417	7.153e-07	Mixed-lineage leukemia 5, plays a role in regulation of histone methylation, erythrocyte differentiation, immune response, and growth; gene knockout is associated with male infertility
merck-AK034161_at			-1.25806	0.04418	-1.30137	0.2492
merck-NM_172784_at	Lrp11	237253	-1.25817	0.04672	1.45077	0.005797	Member of the N-terminal seven cysteines family, contains a low-density lipoprotein receptor domain class A repeat, has a region of low similarity to a region of mouse Spint1, which is a Kunitz type serine protease inhibitor that may inhibit Hgfac
merck-NM_013744_at	Zfp354b	27274	-1.25858	0.008563	-1.94402	6.032e-05	Zinc finger protein 354B, a putative transcription factor that may be involved in control of embryogenesis and morphogenesis
merck-NM_024217_s_at	Cmtm3	68119	-1.25869	0.005658	-1.23788	0.004178	Protein with strong similarity to human CMTM3, which represses androgen receptor transactivation and suppresses colony formation of carcinoma cell lines, contains a membrane-associating domain
merck-AK086919_at			-1.25893	0.03022	-1.72504	0.001167
merck-AK083451_at	Rab14	68365	-1.2598	0.02152	-1.10622	0.294	RAB14 member RAS oncogene family, a GTPase that plays a role in phagosome phagosome and phagosome-endosome fusion, vesicle-mediated transport, and endocytic recycling, may be involved in phagocytosis and Golgi to endosome transport
merck-AK134496_at	Zfp395	380912	-1.26038	0.04879	-1.59478	0.0002071	Protein with strong similarity to human ZNF395, which is a putative transcription factor that binds to DNA, involved in response to oxidative stress
merck-AK166552_s_at	Fermt2	218952	-1.26067	0.002954	-1.11676	0.06828	Fermitin family homolog 2 (kindlin-2), an integrin adaptor required for myocyte elongation, myogenesis, and cardiogenesis, localized along long axis of sarcolemmal membrane and at junctions between myocytes
merck-AF156547_a_at	Atp11c	320940	-1.26096	0.03943	-1.516	0.004619	Atpase class VI type 11C, a putative ATPase that may play a role in lipid transport
merck-NM_025514_at	Anapc16	52717	-1.26125	0.0006983	-1.14652	0.005659	Protein of unknown function, has very strong similarity to uncharacterized human C10orf104
merck-AK016563_at	Tubgcp4	51885	-1.26125	0.00527	-1.46218	0.004431	Protein with very strong similarity to tubulin gamma complex associated protein 4 (human TUBGCP4), which is a microtubule binding protein that may play a role in microtubule nucleation, member of the Spc97 and Spc98 spindle pole body component family
merck-AK143683_s_at	Ctso	229445	-1.26125	0.005423	-1.49796	0.0002586	Protein with high similarity to human CTSO, which is a cysteine-type endopeptidase that plays a role in proteolysis
merck-ENSMUST00000030549_a_at	Usp48	170707	-1.26212	0.0007958	-1.20132	0.006117	Protein with very strong similarity to ubiquitin specific protease 31 (rat Usp48), which is a ubiquitin-specific protease with deubiquitinating activity that localizes to the dendritic lipid raft, member of the ubiquitin carboxyl-terminal hydrolase family
merck-AK076567_at			-1.26212	0.07132	-1.42069	0.01168
merck-AK090194_a_at	Fam19a5	106014	-1.26241	0.03055	-1.05972	0.3773	Protein of unknown function, has high similarity to uncharacterized human FAM19A5, which may play a role in cytokine and chemokine mediated signaling and immune response
merck-NM_177712_at	Zfp874a	238692	-1.26299	0.002351	-1.12878	0.05658	Protein with high similarity to zinc finger protein 72 (mouse Zfp87), which functions as a transcriptional repressor via interactions with mouse Trim28, member of the KRAB box family, contains ten zinc finger C2H2 type repeats, which bind nucleic acids
merck-NM_011767_a_at	Zfr	22763	-1.26299	0.004032	-1.29479	0.008931	Zinc finger RNA binding protein, plays a role in cell proliferation, progression through mitotic cell cycle, apoptosis, gastrulation, and ectoderm and columnar visceral endoderm development
merck-AK049409_at	5830407P18Rik	78818	-1.26299	0.01263	-1.93776	0.0009343
merck-BC059714_at	Zfp87	170763	-1.26328	0.0173	-1.91293	0.000137	Zinc finger protein 87, a transcriptional repressor that interacts with transcriptional intermediary factor 1 beta (Trim28)
merck-NM_008439_at	Khk	16548	-1.26357	0.004582	-1.36301	1.311e-05	Ketohexokinase, a transferase that plays a role in fructose metabolic process; human KHK is associated with fructosuria
merck-AK049159_s_at	Usp37	319651	-1.26386	0.005767	-1.17744	0.02954	Protein containing two ubiquitin interaction motifs, has moderate similarity to human USP29, which is an ubiquitin thioesterase that plays a role in induction of apoptosis via p53 mediated signaling
merck-NM_010518_s_at	Igfbp5	16011	-1.26415	0.02828	-1.60879	5.573e-05	Insulin-like growth factor binding protein 5, an enzyme regulator that acts in cell differentiation; human IGFBP5 is associated with acromegaly, coronary disease, hyperparathyroidism, renal osteodystrophy, prostatic and several other neoplasms
merck-NM_018820_at	Sertad1	55942	-1.26445	0.001421	-1.48218	0.001856	SERTA domain containing 1, a transcription coactivator that mediates cell cycle, stimulates cyclin-dependent protein kinase activity, cell proliferation and growth; human SERTAD1 protein expression is upregulated in ovarian carcinomas
merck-NM_172586_at	Zfp322a	218100	-1.26474	2.682e-06	-1.32343	0.002138	Protein with strong similarity to human ZNF322A, which is a zinc finger-containing transcription factor that may regulate transcriptional activation mediated via MAPK signaling, contains eight zinc finger C2H2 type repeats, which bind nucleic acids
merck-AK147547_s_at	Limch1	77569	-1.26532	0.04175	-1.59772	0.001034	Protein with low similarity to LIM domain only protein 7 (rat Lmo7), which binds to alpha-actinin
merck-NM_009122_a_at	Satb1	20230	-1.26561	0.05804	-1.77869	0.0001107	Special AT-rich sequence binding protein 1, a transcription regulator that acts in IL-2 production, T-cell differentiation, nuclear matrix organization, chromatin modification, and reflex; human SATB1 is associated with severity in breast cancer
merck-AK030860_at	Rnf150	330812	-1.26561	0.001325	-1.49692	0.001149	Protein with high similarity to rat LOC652955, which is involved in response to a hormone stimulus, contains a C3HC4 type (RING) zinc finger, which may mediate protein-protein interactions
merck-NM_026159_at	Retsat	67442	-1.2659	0.006987	1.22445	0.02421	Retinol saturase, an oxidoreductase that catalyzes the saturation reaction of all trans retinol to produce all trans dihydroretinol, regulates fat cell differentiation; human RETSAT is downregulated in obesity
merck-NM_001001182_at	Baz2b	407823	-1.26648	0.001481	-1.1428	0.01202	Member of the DDT domain and the PHD-finger containing families, contains a bromodomain and a methyl-CpG binding domain, has moderate similarity to mouse Baz2a, which is a component of the Sin3 complex and may act as a transcriptional corepressor
merck-NM_172404_s_at	Ccbl1	70266	-1.26678	0.01484	-1.28647	0.0006486	Protein with strong similarity to rat Ccbl1, which is a kynurenine-oxoglutarate transaminase that acts in the metabolism of selenocysteine and the cysteine conjugates of halogenated alkenes and alkanes, contains aminotransferase class I and II domains
merck-AK029143_at	Magi3	99470	-1.26765	0.002695	-1.20022	0.1167	Membrane associated guanylate kinase WW and PDZ domain containing 3, binds to GPCRs, Fzd4, Fzd7, and Ltap to activate the JNK (Mapk8) signaling pathway, mediates trafficking of TGFalpha (Tgfa) to the cell surface
merck-AK019247_s_at	Ccdc34	68201	-1.26794	0.007169	-1.53815	0.002223	Protein of unknown function, has high similarity to uncharacterized human CCDC34
merck-NM_173443_s_at	Vcpip1	70675	-1.26794	0.001149	-1.16866	0.01656	Protein with very strong similarity to rat Vcpip1, which is a ubiquitin-specific protease that is required for Vcp and p47-mediated membrane fusion, involved in post-mitotic Golgi apparatus reassembly and protein deubiquitination
merck-NM_146040_at	Cdca7l	217946	-1.26824	0.03198	-1.48457	0.004897	Cell division cycle associated 7-like, predicted to bind the Myc N-terminal domain; human CDCA7L expression is upregulated in medulloblastoma tumors
merck-AK162999_a_at	Akap13	75547	-1.26824	0.03684	-1.43648	0.0004307	A kinase anchor protein 13, a Rho guanine nucleotide exchange factor required for proper cardiac development
merck-NM_181316_at	Bbs9	319845	-1.26882	0.003294	-1.30737	0.003655	Bardet-Biedl syndrome 9, temporal and synchronized expression during adipogenesis suggests a role in this process; human BBS9 gene mutation causes Bardet Biedl syndrome
merck-NM_007379_at	Abca2	11305	-1.26882	0.004124	-1.3858	0.004364	ATP-binding cassette subfamily A (ABC1) member 2, a drug transporter that mediates myelination in the central nervous system; human ABCA2 is associated with familial hypercholesterolemia fibroblasts and Alzheimer disease
merck-AK015605_at	4930481B07Rik	74937	-1.26882	0.01256	-1.50003	0.0005366
merck-NM_008086_at	Gas1	14451	-1.26911	0.007014	-1.09026	0.1302	Growth arrest specific 1, a caspase activator that regulates cell proliferation and TP53 dependent apoptosis, plays a role in cell cycle arrest, eye and brain development, and odontogenesis; human GAS1 is associated with thyroid papillary carcinoma
merck-AK138015_at	BB163080	106459	-1.27028	0.01323	-1.07332	0.3197
merck-NM_178642_s_at	Ano1	101772	-1.27116	0.01761	1.02506	0.7579	Anoctamin 1 calcium activated chloride channel, acts in embryo development and smooth muscle contraction, regulates saliva secretion and respiratory system process; human ANO1 is associated with head and neck squamous cell cancer
merck-NM_144791_at	Tor1aip1	208263	-1.27174	0.000846	-1.19536	0.01189	Protein with strong similarity to torsin A interacting protein 1 (rat Tor1aip1), which is a putative structural molecule that may be involved in nuclear envelope organization, member of the lamina-associated polypeptide 1C (LAP1C) family
merck-NM_025717_at	Rbm4b	66704	-1.27204	0.003439	-1.16439	0.01324	Protein with very strong similarity to zinc responsive protein ZD7 (rat LOC474154), which is a putative RNA binding protein that modulates apoptosis in esophageal epithelium, contains an RNA recognition motif (RRM, RBD, or RNP) and a zinc knuckle domain
merck-NM_172730_at	C130022K22Rik	232236	-1.27233	0.00035	-1.41547	8.827e-05	Protein of unknown function, has strong similarity to uncharacterized human C3orf19
merck-AK011539_at	Ppp1r3d	228966	-1.27262	0.01646	-1.48799	0.0005732	protein phosphatase 1, regulatory subunit 3D
merck-AK004108_at	1110035E04Rik	68672	-1.27292	0.04585	-1.31826	0.1694
merck-NM_025472_at	1810032O08Rik	66293	-1.27321	0.0323	-1.22713	0.09273
merck-BM729416_at	Dscr3	13185	-1.27409	0.0214	-1.0933	0.5883	Protein containing an N-terminal arrestin (or S-antigen) domain, which form an Ig-like beta-sandwich, has moderate similarity to A. thaliana AT1G48550, which may play a role in intracellular protein transport
merck-BC051950_a_at	Srf	20807	-1.27468	0.09412	-1.21236	0.02143	Serum response factor, an enhancer binding RNA polymerase II transcription factor that inhibits apoptosis, mediates muscle development, cell differentiation, and sprouting angiogenesis; human SRF is associated with hepatocellular carcinomas
merck-NM_177725_at	Lrrc8a	241296	-1.27497	0.0001343	-1.28766	0.0004472	Leucine rich repeat containing 8A, may promote B and T cell proliferation, may play a role in cell-cell adhesion and signaling; human LRRC8A is associated with agammaglobulinemia
merck-AK044236_at	Hlf	217082	-1.27497	0.00753	-1.11145	0.3063	Hepatic leukemia factor, a transcriptional activator that plays a role in T cell differentiation and antiapoptosis, may regulate cell growth; human HLF is associated with acute lymphocytic leukemia and pre B-cell leukemia
merck-NM_213615_at	A530032D15Rik	381287	-1.27556	0.08151	-1.6761	0.06403	Protein containing an Sp100 domain, has a region of high similarity to a region of SP140 nuclear body protein (human SP140), which associates with human SP100 in nuclear bodies and may regulate transcription or act as a defense or antiviral protein
merck-NM_199197_at	Rbfa	68731	-1.27556	0.0002891	-1.18599	0.003493	Protein of unknown function, has high similarity to uncharacterized human C18orf22
merck-NM_011838_at	Lynx1	23936	-1.27556	0.003609	-1.46386	2.593e-05	Ly6-neurotoxin 1, an acetylcholine receptor regulator that acts in central nervous system development, regulates cholinergic synaptic transmission; human LYNX1 is associated with psoriasis vulgaris lesions and squamous cell lung carcinoma
merck-AK157637_x_at	Gm10674	547103	-1.27585	0.02312	-1.32221	0.03945
merck-NM_025314_at	Dtd1	66044	-1.27614	0.001146	-1.34834	1.311e-06	Protein with high similarity to D-Tyr-tRNA[Tyr] deacylase (S. cerevisiae Dtd1p), which is a member of the d-Tyr-tRNA(Tyr) deacylase family
merck-NM_019653_s_at	Wsb1	78889	-1.27644	0.007899	-1.14488	0.2256	WD repeat and SOCS box-containing 1, an ubiquitin-protein ligase that acts in the regulation of protein catabolic process and protein stability
merck-NM_013672_at	Sp1	20683	-1.27673	0.002118	-1.30047	0.002422	Sp1 transcription factor, a transcription factor that regulates GPCR and TGF cascades, telomerase activity, cell proliferation, angiogenesis, ossification, lung development, and heart contraction; human SP1 is associated with breast and many other cancers
merck-NM_172754_s_at	Zfp868	234362	-1.27732	0.01373	-1.31401	0.005677	Member of the KRAB box family, contains nine zinc finger C2H2 type repeats, which bind nucleic acids, has moderate similarity to zinc finger protein 136 (human ZNF136), which represses transcription
merck-NM_183220_s_at	Accs	329470	-1.27791	0.02227	1.05901	0.414	Protein with strong similarity to human ACCS, which is a deaminase that may play a role in ethylene biosynthesis
merck-NM_001008542_at	Mxi1	17859	-1.27791	0.0002468	-1.05986	0.3144	Max-interacting protein 1, a transcription corepressor that is involved in induction of apoptosis, negatively regulates epithelial cell proliferation; human MXI1 is associated with prostate cancer, neurofibrosarcoma, and glioblastoma
merck-BC058637_x_at	Ints6	18130	-1.27791	0.01254	-1.32709	0.01409	Protein containing a von Willebrand factor (vWF) type A domain, has low similarity to C. elegans DIC-1, which is involved in inner mitochondrial membrane organization, locomotory behavior, and embryo development ending in birth or egg hatching
merck-NM_009905_at	Clk1	12747	-1.27791	0.01023	-1.23583	0.01641	CDC-like kinase 1, plays a role in peptidyl serine, threonine, and tyrosine phosphorylation, may act in cell proliferation, RNA splicing, and DNA damage induced p53 class mediated cell cycle arrest
merck-NM_007472_at	Aqp1	11826	-1.2782	0.004948	-2.10378	5.96e-06	Aquaporin 1, a water and sodium channel regulator that acts in body fluid secretion, epithelial cell proliferation, and excretion, mediates lamellipodium assembly and cell migration; human AQP1 is causes hemangioblastoma, adenocarcinomas, and many cancers
merck-NM_025977_s_at	Ccdc159	67119	-1.2785	0.06847	-1.37816	0.01357	Protein of unknown function
merck-NM_007795_at	Ctf1	13019	-1.2785	0.01904	-1.15056	0.06947	Cardiotrophin 1, a leukemia inhibitory factor receptor binding protein that plays a role in cardioblast differentiation, multicellular organismal development, and JAK-STAT cascade; human CTF1 is associated with heart failure and hypertensive disease
merck-MMG00327194_at	Rpl30	19946	-1.2785	0.1208	-1.08543	0.5208	Ribosomal protein L30, a putative structural constituent of ribosome that may play a role in translation; human RPL30 is associated with liver neoplasms and hepatocellular carcinoma
merck-BC052911_at	2210015D19Rik	76508	-1.27879	0.0004146	-1.38229	9.06e-06
merck-AK031469_s_at	Fam113a	319513	-1.27909	0.012	-1.24025	0.007789	Protein of unknown function, has very strong similarity to uncharacterized human FAM113A
merck-NM_133185_at	Rogdi	66049	-1.28056	0.0006342	-1.49073	1.031e-05	Leucine zipper domain protein, stroma cell-derived protein that may be involved in cell proliferation
merck-AK004633_a_at	Nap1l1	53605	-1.28086	0.00115	-1.6014	1.192e-06	Protein with very strong similarity to human NAP1L1, which binds to histone, acts in nucleosome assembly, may be involved in DNA replication, and is associated with colon cancer, member of the NAP family
merck-BY589413_at			-1.28086	0.026	-1.43847	0.03146
merck-AW457279_at	Hoxa1	15394	-1.28086	0.008404	-1.59404	2.533e-05	Homeobox A1, a transcription activator that acts in nervous system developmet, neuron migration and organ morphogenesis; human HOXA1 is associated with autistic disorder, Bosley Salih Alorainy syndrome, melanoma, and lung neoplasms
merck-NM_148930_at	Rbm5	83486	-1.28115	3.588e-05	-1.4481	1.371e-06	Protein with very strong similarity to human RBM5, which plays a role in the induction of apoptosis, regulates cell cycle and cell proliferation, and is associated with breast tumors and several neoplasms upon downregulation
merck-NM_001033206_at	Pwwp2b	101631	-1.28174	0.02432	-1.10349	0.03176	Protein containing a PWWP domain, has high similarity to uncharacterized human PWWP2B
merck-NM_027923_at	Arsb	11881	-1.28233	0.0006995	-1.4243	0.001299	Arylsulfatase B, hydrolyzes the 4-sulfate groups of the N-acetyl-D-galactosamine 4-sulfate units of chondroitin sulfate and dermatan sulfate, plays a role in lysosomal transport; human ARSB gene mutations are associated with mucopolysaccharidosis type-VI
merck-AW488581_a_at	Rps6ka5	73086	-1.28292	0.09119	-1.06456	0.6139	Ribosomal protein S6 kinase polypeptide 5, a transcriptional activator that mediates histone phosphorylation, chromatin remodeling, MAPKKK cascade, and caspase activation; human RPS6KA5 is associated with psoriasis
merck-AK153119_at	AW112010	107350	-1.28322	0.007515	-1.08238	0.1849	Protein of unknown function
merck-ENSMUST00000018556_at			-1.28351	0.0005803	-1.1521	0.0124
merck-BY717986_a_at	Msl3	17692	-1.28381	0.01473	-1.2659	0.008551	Male-specific lethal-3 homolog, a putative transcription factor that may play a role in multicellular organismal development and transcription from RNA polymerase II promoter
merck-AK170198_a_at	4931406P16Rik	233103	-1.2841	0.02289	-1.242	0.006945	Protein of unknown function, has strong similarity to uncharacterized human KIAA0355
merck-NM_010099_at	Eda	13607	-1.2841	0.08333	-1.18815	0.2176	Ectodysplasin A, a receptor binding protein that regulates ectodermal cell fate specification, hair cycle, and odontogenesis; human EDA is associated with melanoma, ectodermal dysplasia, and anodontia
merck-NM_028355_at	Tmem48	72787	-1.28469	0.007909	-1.53638	0.0004395	Protein of unknown function, has strong similarity to uncharacterized rat LOC362557
merck-AK075859_a_at	Mfsd1	66868	-1.28499	0.001755	-1.00062	0.9896	Member of the major facilitator superfamily, has strong similarity to uncharacterized human MFSD1
merck-NM_197987_at	Trim37	68729	-1.28529	0.02244	1.11035	0.0181	Tripartite motif-containing 37, may play a role in embryonic development; a wide variety of human TRIM37 gene mutations cause mulibrey nanism
merck-NM_007837_s_at	Ddit3	13198	-1.28529	0.0241	-1.46656	0.001688	DNA-damage inducible transcript 3, a transcriptional regulator that acts in cell differentiation and induction of apoptosis, inhibits cell proliferation and osteoblast differentiation; human DDIT3 is associated with various types of neoplasm
merck-NM_177025_a_at	Cobll1	319876	-1.28558	0.004385	-1.43318	0.0002562	Protein with low similarity to mouse Cobl, binds to actin, plays a role in actin nucleation, brain morphogenesis, neuron projection morphogenesis, and neural tube closure
merck-NM_020581_at	Angptl4	57875	-1.28558	0.0006508	-1.37658	0.003626	Angiopoietin-like 4, a secreted glycoprotein that functions in the oxidative stress responses, protects vascular endothelial cells from apoptosis, negatively regulates lipid catabolism; human ANGPTL4 is associated with brain and breast neoplasms
merck-NM_145586_at	Tmem159	233806	-1.28588	0.00455	-1.42824	0.0002355	Promethin, may play a role in organ morphogenesis
merck-NM_001033178_at	Tmem181a	77106	-1.28677	0.01635	-1.33783	0.01911	Protein of unknown function, has high similarity to uncharacterized human TMEM181
merck-AK039334_at	Srpk2	20817	-1.28677	0.0457	-1.22439	0.2425	Serine-arginine-rich protein specific kinase 2, a protein kinase that plays a role in CROP phosphorylation and perhaps RNA splicing, undergoes phosphorylation in brain following ischemia
merck-ENSMUST00000057595_at	Filip1l	78749	-1.28766	4.733e-05	-1.5181	0.01223
merck-NM_021356_at	Gab1	14388	-1.28766	4.637e-05	-1.18744	0.07252	Growth factor receptor bound protein 2 associated protein 1, a protein kinase activator that acts in epidermal growth factor receptor signaling pathway, organ development, and cell proliferation; human GAB1 is associated with acute lymphoblastic leukemia
merck-AK009869_at	2310047D07Rik	69657	-1.28825	0.08468	-1.40443	0.1493
merck-NM_025329_at	Tctex1d2	66061	-1.28855	0.0012	-1.37848	0.02794	Member of the Tctex-1 family
merck-NM_001033144_a_at	1190007F08Rik	68859	-1.28855	0.03383	-1.64324	0.002168
merck-NM_138654_at	5033411D12Rik	192136	-1.29003	0.006286	-1.49073	3.535e-05	Protein with high similarity to human chromosome 7 open reading frame 10 (C7orf10), which plays a role in amino acid metabolism and is associated with glutaric aciduria type 3 upon gene mutation
merck-NM_008452_at	Klf2	16598	-1.29033	0.01999	-1.60546	0.02231	Kruppel-like factor 2, a transcription regulator that regulates TGF-beta receptor signaling and chemokine production, acts in hemopoiesis, angiogenesis, and apoptosis; human KLF2 is associated with chronic inflammations and coronary artery disease
merck-NM_026963_at	Lzic	69151	-1.29033	0.0009946	-1.36395	0.001823	Protein of unknown function, has strong similarity to uncharacterized rat Lzic
merck-NM_009180_s_at	St6galnac2	20446	-1.29092	0.0007514	-1.16616	0.1518	ST6-N-acetylgalactosaminide alpha-2 6-sialyltransferase 2, a sialyl-T antigen synthase that acts in protein glycosylation and oligosaccharide biosynthesis; human ST6GALNAC2 is associated with colorectal carcinoma and IgA nephropathy
merck-NM_007584_s_at	Ddr1	12305	-1.29092	0.04069	1.00847	0.9282	Discoidin domain receptor tyrosine kinase 1, a transferase that acts in cell adhesion, lactation, and axonogenesis; human DDR1 is associated with Churg-Strauss syndrome and non small cell lung, ovary, and breast carcinoma
merck-DV661414_x_at			-1.29122	0.03472	-1.13569	0.3144
merck-CK787664_a_at	Fbxo45	268882	-1.29152	0.02831	-1.22956	0.03281	F-box protein 45, component of a ubiquitin ligase complex that is required for proper neuronal development, plays a likely role in regulation of neurotransmission via modulating Munc13-1 (Unc13b) at the synapse
merck-AK012109_at	Fbxl20	72194	-1.29211	0.01024	-1.48047	0.0002072	Protein with high similarity to f-box and leucine-rich repeat protein 2 (human FBXL2), which is a putative component of the SCF ubiquitin ligase complex, contains an F-box domain
merck-ENSMUST00000094523_a_at	A130071D04Rik	320791	-1.29241	2.617e-05	-1.58416	4.232e-06
merck-NM_001014974_a_at	Ttll4	67534	-1.29271	0.01185	-1.31704	0.01697	Tubulin tyrosine ligase-like family member 4, a polyglutamylase that catalyzes post-translational polyglutamylation to generate lateral acidic side chains by sequential addition of glutamate amino acids
merck-AK139234_a_at	Epn2	13855	-1.2933	3.219e-05	-1.25078	0.00541	Epsin 2, a putative SH2 SH3 adaptor that may play a role in endocytosis
merck-NM_019980_at	Litaf	56722	-1.2936	0.006951	-1.27703	0.003134	LPS-induced TN factor, binds to DNA, acts in protein complex assembly, regulates cytokine biosynthesis and transcription; human LITAF is associated with Charcot marie tooth disease type 1C, B-cell lymphoma and several other neoplasms
merck-NM_172883_at	Mfsd7a	243197	-1.2939	0.0547	-1.33598	0.02332	Member of the major facilitator superfamily, has low similarity to feline leukemia virus subgroup C cellular receptor 1 (human FLVCR1), which is a heme transporter that plays a role in erythrocyte maturation
merck-AK142954_s_at	Nufip2	68564	-1.2942	0.003166	-1.4983	0.001318	Protein with strong similarity to nuclear fragile X mental retardation protein interacting protein 2 (human NUFIP2), which is a polysomal ribosome associated protein that binds to fragile X mental retardation protein (FMR1)
merck-NM_134103_at	Il1rap	16180	-1.29449	0.07231	-1.40702	0.0769	Interleukin 1 receptor accessory protein, activates NF-kappaB and inflammatory gene expression, mediates T cell and mast cell activation, cytokine production, and MyD88-dependent signaling cascade; human IL1RAP is associated with multiple sclerosis
merck-NM_013870_s_at	Smtn	29856	-1.29509	0.009555	-1.32862	0.01342	Smoothelin, regulates cardiac muscle contraction
merck-NM_025699_at	3230401D17Rik	66680	-1.29539	0.007008	-1.13094	0.02001	Rik RIKEN cDNA 3230401D17 gene, involved in response to drug, salt stress, and steroid hormone stimulus
merck-AK005231_at	1500012F01Rik	68949	-1.29569	0.003139	-1.22795	0.008848	Protein of unknown function
merck-NM_207215_s_at	Mycbp2	105689	-1.29628	0.01153	-1.53568	0.0002177	MYC binding protein 2, an enzyme inhibitor that acts in synaptogenesis, axonogenesis, respiratory gaseous exchange, and neuron migration, negatively regulates adenylyl cyclase activity
merck-NM_029295_at	Cklf	75458	-1.29658	0.06482	-1.4312	0.05265	Chemokine like factor, plays a role in neutrophil and macrophage chemotaxis, highly expressed in the testes
merck-AK170702_at	Heatr7a	223658	-1.29688	0.000811	-1.06309	0.4641
merck-AK033485_s_at	Pgap1	241062	-1.29718	0.1874	-1.29837	0.173	Post-GPI attachment to proteins 1, plays a role in regulation of growth, craniofacial development, and sperm migration into oviduct and sperm adhesion to zona-pellucida; genetic knockout is associated with perinatal death, otocephaly, and male infertility
merck-NM_172662_s_at	Gtdc1	227835	-1.29718	0.003726	-1.30647	0.0007254	Protein of unknown function, has high similarity to uncharacterized human GTDC1
merck-NM_030750_at	Sgpp1	81535	-1.29778	0.008288	-1.38803	0.001159	Sphingosine-1-phosphate phosphatase 1, catalyzes the degradation of S1P via salvage and recycling of sphingosine into long-chain ceramides, involved in chemotaxis and induction of apoptosis; human SGPP1 is associated with schizophrenia
merck-NM_008317_at	Hyal1	15586	-1.29808	0.0004088	-1.1113	0.1738	Hyaluronoglucosaminidase 1, acts in hyaluronan catabolism and induction of apoptosis; human HYAL1 is associated with mucopolysaccharidoses and prostatic, colorectal, ovarian, and endometrial cancers
merck-NM_146041_at	Gmds	218138	-1.29808	0.002758	-1.30948	0.02347	Protein with very strong similarity to human GMDS, which plays a role in GDP-L-fucose biosynthetic process and immune response, activity is defective in leukocyte adhesion deficiency type II
merck-AK032932_at	6720474J12Rik	320927	-1.29867	0.0291	-1.47911	0.0529
merck-AK154170_a_at	Prpf39	328110	-1.29897	0.002878	-1.26619	0.0001131	Protein with low similarity to A. thaliana AT1G04080
merck-NM_019414_s_at	Selenbp2	20342	-1.29927	0.01187	-1.11189	0.1534	Selenium binding protein 2, may play a role in negative regulation of cell proliferation
merck-NM_144847_at	Nrbp2	223649	-1.29987	0.03129	-1.20443	0.02057	Protein of unknown function, has high similarity to a region of mouse Nrbp, which is involved in negative regulation of cell differentiation
merck-NM_133987_at	Slc6a8	102857	-1.29987	0.03084	-1.34865	0.006367	Solute carrier family 6 member 8, a creatine-sodium symporter that acts in choline transport and neurotransmission; human SLC6A8 is associated with creatine deficiency syndrome and X-linked mental retardation
merck-AK139608_a_at	Casc3	192160	-1.30047	0.02752	-1.26125	0.1758	Cancer susceptibility candidate 3, binds staufen 1 (Stau1) in an RNA-dependent manner, plays a role in stress granule assembly, may play a role in nucleocytoplasmic transport; human CASC3 expression is induced in breast cancer
merck-NM_019426_at	Atf7ip	54343	-1.30107	0.006521	-1.01965	0.7775	Activating transcription factor 7 interacting protein, a transcription repressor that plays a role in regulation of histone methylation, telomerase activity, cell proliferation; human ATF7IP is overexpressed in stomach, lung, and breast carcinomas
merck-NM_030566_s_at	Rabep2	70314	-1.30137	0.02728	-1.25464	0.02661	Protein with strong similarity to rat Rabep2, which is a putative small GTPase regulator that is involved in response to hormone stimulus and cell surface receptor linked signal transduction
merck-NM_153112_at	Cadm4	260299	-1.30227	0.04591	-1.30978	0.04391	Cell adhesion molecule 4, a plasma membrane protein that may play a role in cell-cell adhesion, member of the immunoglobulin superfamily; downregulated in some neuroblastoma cell lines
merck-NM_146073_at	Zdhhc14	224454	-1.30287	0.001538	-1.20606	0.08814	Member of the DHHC zinc finger domain containing family, which may act in protein or DNA binding, has a region of high similarity to human ZDHHC9, which interacts with human GCP16 to form a stable complex that has cysteine-S-palmitoyltransferase activity
merck-NM_153582_at	Cmtm4	97487	-1.30317	0.00683	-1.18776	0.04038	Protein with strong similarity to CKLF-like MARVEL transmembrane domain containing 4 (human CMTM4), which inhibits cell growth via G2/M phase accumulation without inducing apoptosis, contains a membrane-associating domain
merck-NM_019479_s_at	Hes6	55927	-1.30497	0.003335	-1.40217	0.0004904	Hairy and enhancer of split 6, a transcription corepressor that plays a role in neurogenesis, dendrite development, chromatin remodeling, myoblast cell fate determination, and regulation of protein binding; human HES6 is associated with several neoplasms
merck-AK184445_a_at	Mll5	69188	-1.30617	5.704e-05	-1.45949	0.0001424	Mixed-lineage leukemia 5, plays a role in regulation of histone methylation, erythrocyte differentiation, immune response, and growth; gene knockout is associated with male infertility
merck-NM_019583_s_at	Il17rb	50905	-1.30828	0.004991	-1.30347	0.04084	Interleukin 17 receptor B, mediates cell motion, may play a role in cell surface receptor linked signaling, antimicrobial humoral response, defense, and inflammatory response; human IL17RB expression is decreased in psoriasis
merck-NM_026450_at	Zfp169	67911	-1.31009	0.06013	-1.20468	0.139	Protein with high similarity to human ZNF84, which is a putative DNA-binding protein that may play a role in embryo implantation, member of the KRAB box family, contains many zinc finger C2H2 type repeats, which bind nucleic acids
merck-NM_001033713_a_at	Mef2a	17258	-1.31009	0.01631	-1.2378	0.07765	Myocyte enhancer factor 2A, a transcriptional activator that acts in skeletal muscle development and mitochondrion organization, may mediate neuron differentiation; human MEF2A is associated with coronary artery disease and myocardial infarction
merck-BC057046_at	Peli3	240518	-1.3122	0.0155	-1.41124	0.002933	Protein with strong similarity to human PELI3, which is a kinase binding protein that plays a role in MAPK activation, regulates CREB transcription factor activity and protein export from nucleus
merck-NM_019564_at	Htra1	56213	-1.3125	0.002712	-2.09218	3.576e-06	HtrA serine peptidase 1, acts in proteolysis, bone remodeling, decidualization, and neuron maturation, inhibits BMP and TGF-beta signaling; human HTRA1 is associated with CARASIL, age related macular degeneration, and dilated cardiomyopathy
merck-NM_177200_at	Svopl	320590	-1.3128	0.1571	-1.54312	0.0006347	Member of the major facilitator superfamily and the sugar (and other) transporter family, has moderate similarity to rat Svop, which is a putative ion transporter and mRNA expression is regulated by nerve growth factor and succinyl acetone
merck-AK078485_a_at	BC031781	208768	-1.31341	0.01378	-1.44744	0.000239	Protein of unknown function, has strong similarity to uncharacterized rat RGD1305572
merck-AK052301_s_at	Tln2	70549	-1.31462	0.005558	-1.46285	0.001827	Talin 2, may bind to integrin, localized to the basement membrane
merck-AK013570_at	Adam22	11496	-1.31492	0.01721	-1.75995	0.0001593	A disintegrin and metallopeptidase domain 22, a neuronal receptor for lgi4 mediated schwann cell signaling, an axonal component of the Kv1 potassium channel complex that recruits membrane associated guanylate kinases to juxtaparanodes of myelinated axons
merck-AK005412_at	Fam102b	329739	-1.31492	0.005974	-1.128	0.228	Protein of unknown function, has high similarity to uncharacterized mouse C230093N12Rik
merck-AK136580_at	Nr3c2	110784	-1.31795	0.0004874	-1.68306	0.0001276	Nuclear receptor subfamily 3 group C member 2, a mineralocorticoid receptor that acts in GPCR cascade, neurogenesis, and regulation of blood pressure; human NR3C2 is associated with pre-eclampsia, hypertension, and pseudohypoaldosteronism
merck-NM_001013802_at	Macrod2	72899	-1.31856	0.0273	-1.3216	0.1755	Member of the Appr-1 double prime-p processing enzyme family, has a region of low similarity to a region of mouse Parp14, which is a transcriptional cofactor that activates Stat6 and IL-4 induced transcription
merck-ENSMUST00000043836_s_at	Macrod2	72899	-1.31886	0.001189	-1.19314	0.005188	Member of the Appr-1 double prime-p processing enzyme family, has a region of low similarity to a region of mouse Parp14, which is a transcriptional cofactor that activates Stat6 and IL-4 induced transcription
merck-ENSMUST00000070502_at	Eps8l3	99662	-1.31886	0.01507	-1.59148	0.03557	Protein with high similarity to human EPS8L3, which is a putative SH3 or SH2 adaptor protein that interacts with abl-interactor 1
merck-AK035329_at	9530018D06Rik	104679	-1.31917	0.03859	-1.61065	0.05776
merck-BF018069_at	Arsb	11881	-1.31947	0.1284	-1.63569	0.03363	Arylsulfatase B, hydrolyzes the 4-sulfate groups of the N-acetyl-D-galactosamine 4-sulfate units of chondroitin sulfate and dermatan sulfate, plays a role in lysosomal transport; human ARSB gene mutations are associated with mucopolysaccharidosis type-VI
merck-L26316_a_at	Dhfr	13361	-1.31978	0.0003172	-1.293	0.04083	Dihydrofolate reductase, an reductase that converts dihydrofolate into tetrahydrofolate, functions in methotrexate transport; human DHFR is associated with colorectal neoplasm, precursor cell lymphoblastic leukemia, and breast cancer
merck-AK031438_at			-1.31978	0.01914	-1.24776	0.1038
merck-BC026505_a_at	Cds1	74596	-1.32008	0.01982	-1.46184	0.004656	CDP-diacylglycerol synthase 1, a phosphatidate cytidylyltransferase that catalyzes the conversion of phosphatidic acid to CDP-diacylglycerol, plays a role in phosphatidylinositol biosynthesis
merck-NM_172753_s_at	Csgalnact1	234356	-1.32038	0.006485	-1.30017	0.006254	Chondroitin sulfate N-acetylgalactosaminyltransferase 1, required for normal chondroitin sulfate production in developing cartilage
merck-AK161514_a_at	1700081L11Rik	76719	-1.32099	0.05388	-1.34741	0.08484	Protein of unknown function, has strong similarity to uncharacterized human KIAA1267
merck-AK006181_a_at	Agtpbp1	67269	-1.32343	0.07963	-1.22541	0.06875	ATP-GTP binding protein 1, a putative zinc carboxypeptidase that regulates proteasomal cleavage of peptides, photoreceptor cell maintenance, spermatogenesis, and smell perception; gene mutation causes Purkinje cell degeneration
merck-MMT00049881_x_at			-1.32343	0.02219	1.03786	0.7631
merck-ENSMUST00000027343_at	Ogfrl1	70155	-1.32343	0.0004609	-1.02565	0.7381	Member of the opioid growth factor receptor (OGFr) conserved region containing family, has moderate similarity to a region of human OGFR, which binds met5-enkephalin (human PENK) and is associated with squamous cell carcinoma of the head and neck
merck-NM_010174_a_at	Fabp3	14077	-1.32373	0.03823	-1.01075	0.7754	Fatty acid binding protein 3 muscle and heart, a D2 dopamine receptor ligand that acts in EGFR pathway, cell proliferation, fatty acid oxidation, and acetylcholine secretion; human FABP3 is associated with myocardial infarction, stroke, and heart failure
merck-ENSMUST00000090227_a_at			-1.32434	0.01289	-1.3406	0.006594
merck-AK039818_a_at	C130022K22Rik	232236	-1.32617	0.003869	-1.46487	0.0003555	Protein of unknown function, has strong similarity to uncharacterized human C3orf19
merck-AK164543_s_at	Fnbp4	55935	-1.32648	0.01788	-1.45512	4.053e-05	Formin binding protein 4, an SH3-SH2 adaptor protein, expression is induced in response to radiation
merck-XM_283860_at	Pbxip1	229534	-1.32678	4.685e-05	-1.03681	0.6696	Protein with high similarity to hematopoietic PBX-interacting protein (human PBXIP1), which inhibits the ability of PBX-HOX heterodimers to bind DNA and may inhibit transcription and be involved in hematopoiesis
merck-AK083443_a_at	Zbtb10	229055	-1.32709	0.007117	-1.31311	0.05477	Protein containing two zinc finger C2H2 type repeats, has very strong similarity to a region of rat insulinoma zinc finger protein (rat Zbtb10), which is a putative transcriptional regulator that binds a gastrin (rat Gas) cis regulatory element
merck-AK164126_at	E130307A14Rik	327744	-1.32739	0.006255	-1.344	0.008591	Protein of unknown function
merck-ENSMUST00000057979_a_at			-1.32862	0.05983	-1.40346	0.007985
merck-NM_011352_at	Sema7a	20361	-1.32923	0.01854	-1.12235	0.3321	Semaphorin 7A, plays a role in neurite development and promotes axonogenesis, regulates cytokine production, inhibits type IV hypersensitivity, TCR signaling, and T cell homeostatic proliferation
merck-NM_009839_at	Cct6b	12467	-1.33015	0.01713	-1.55024	0.01086	Chaperonin subunit 6b (zeta), a putative chaperone binding protein that may play a role in protein folding and is involved in the cellular response to heat
merck-ENSMUST00000006391_a_at			-1.33107	0.009299	-1.1375	0.1885
merck-AK082646_s_at	Ctdspl2	329506	-1.33199	0.001343	-1.58818	0.0009415	Protein with very strong similarity to human CTDSPL2, which plays a role in protein amino acid dephosphorylation
merck-AK145440_a_at	1110028C15Rik	68691	-1.3326	0.008708	-1.57616	1.675e-05	Protein of unknown function, has high similarity to uncharacterized human FLJ23861
merck-AK166632_a_at	Ppm1d	53892	-1.3326	0.0138	-1.22231	0.007882	Protein phosphatase 1D magnesium-dependent delta isoform, involved in protein dephosphorylation, inhibits MAPK cascade, regulates apoptosis; human PPM1D is associated with neroblastoma and breast and ovarian neoplasms
merck-AK146878_at	Phlpp2	244650	-1.33291	0.003248	-1.37721	0.0005163	Protein with strong similarity to PH domain and leucine rich repeat protein phosphatase 2 (human PHLPP2), which dephosphorylates Akt and PKC to terminate their activities, member of the protein phosphatase 2C family, contains 15 leucine rich repeats
merck-ENSMUST00000035872_at			-1.33291	0.001115	-1.54454	1.675e-05
merck-ENSMUST00000028063_a_at	Pter	19212	-1.33414	0.004212	-1.19944	0.1587	Phosphotriesterase related, a puatative aryldialkylphosphatase that may play a role in excretion and xenobiotic metabolism
merck-AK148243_a_at	Osgin2	209212	-1.33475	0.004185	-1.24085	0.002583	Protein with high similarity to human OSGIN1, which mediates release of cytochrome c from mitochondria and apoptosis induction, inhibits cell growth and proliferation and is associated with hepatocellular carcinoma and kidney neoplasms
merck-NM_053078_at	D0H4S114	27528	-1.33506	0.018	-1.57435	0.01106	DNA segment human D4S114, binds TGFB1 and TGFB2 and downregulates their expression, induces ameboid-like migration in myofibroblasts through the activation of Ral GTPase, regulates retinoic acid-induced lipid droplet accumulation
merck-AK018252_at	6330575P09Rik	76196	-1.33537	0.04868	-1.33598	0.03869
merck-AK005444_a_at	Camsap1l1	67886	-1.33598	0.009389	-1.37151	0.009794	Protein of unknown function, has strong similarity to uncharacterized human CAMSAP1L1
merck-AK148740_at	Mbnl2	105559	-1.33629	0.03706	-1.65959	0.002303	Protein with strong similarity to human MBNL2, which acts in RNA localization and regulation of RNA splicing and abnormal nuclear localization of gene correlates with Myotonic dystrophy, member of the zinc finger C-x8-C-x5-C-x3-H type (and similar) family
merck-AK220238_a_at	Amotl1	75723	-1.33721	0.0005129	-1.68733	0.0001549	Angiomotin like 1, a tight junction protein that is required for proper tight junction function, regulates endothelial cell polarization and directional migration
merck-AK082796_at	C330020G15Rik	109343	-1.33752	0.006949	1.07525	0.2675
merck-AK184430_a_at	Wls	68151	-1.34122	0.001249	-1.28469	0.02292	Wntless homolog, plays a role in anteroposterior pattern formation and embryo development, regulates organ morphogenesis and protein transport, may act in bone mineralization
merck-AK047929_at			-1.34122	0.0388	-1.78238	0.01
merck-AK153817_at	D11Ertd726e	52682	-1.34153	0.04702	-1.53638	0.04548
merck-NM_011395_at	Slc22a3	20519	-1.34215	0.0002575	-1.37721	0.001306	Solute carrier family 22 member 3, a monoamine transporter that plays a role in dopamine, epinephrin, norepinephrine, histamine, and serotonin transport, regulates neurotransmitter levels; mRNA is upregulated in colorectal cancer
merck-BC054409_at	Mthfd2l	665563	-1.34307	0.0261	-1.06348	0.6114	Protein with high similarity to mouse Mthfd2, which is a methylenetetrahydrofolate dehydrogenase, member of the tetrahydrofolate dehydrogenase or cyclohydrolase catalytic domain containing family
merck-NM_183195_at	Marveld1	277010	-1.34369	0.00233	-1.28086	0.01078
merck-AK041261_s_at	Pm20d2	242377	-1.34369	0.0007583	-1.18853	0.00468	Protein containing a peptidase dimerization domain
merck-XM_985937_x_at			-1.344	0.002676	-1.58161	0.0114
merck-NM_001033175_at	Cln6	76524	-1.34462	0.008839	-1.01961	0.6875	Ceroid-lipofuscinosis, neuronal 6, acts in the regulation of endocytosis, may be involved in ATP biosynthesis and nervous system development; human CLN6 is associated with neuronal ceroid lipofuscinosis
merck-AK037728_s_at	BB166591	99458	-1.34462	0.0387	-1.73181	0.02036
merck-AK009333_at	Sh3pxd2a	14218	-1.34586	0.03477	-1.30107	0.0633	SH3 and PX domains 2A, an adaptor protein that binds to phosphoinositide, guanine nucleotide exchange factor, and metalloproteases
merck-NM_172653_s_at	Slc39a10	227059	-1.34741	7.802e-05	-1.03777	0.6701	Solute carrier family 39 member 10, expression is induced in S100A8/A9 activated colon tumor cells, suggesting a role in colon tumor progression
merck-NM_018884_at	Pdzrn3	55983	-1.34741	0.03223	-1.55096	0.008846	PDZ domain containing ring finger 3, plays a role in the regulation of Wnt3a-induced ALP activity and BMP-2-induced osteoblast differentiation through inhibition of Wnt signaling; human PDZRN3 mRNA is downregulated in ovarian serous papillary tumors
merck-NM_021293_at	Cd33	12489	-1.34927	0.09834	-1.06706	0.7951	CD33 antigen, a receptor that represses monocyte activation, induces apoptosis and monocyte activation, regulates cytokine production; human CD33 protein is associated with acute and chronic myeloid leukemia, myelodysplastic syndromes and Down syndrome
merck-BC051232_at	Akap13	75547	-1.35021	0.002851	-1.27673	0.007481	A kinase anchor protein 13, a Rho guanine nucleotide exchange factor required for proper cardiac development
merck-NM_145467_at	Itgbl1	223272	-1.35114	0.0219	-1.85097	0.0006524	Protein of unknown function, has low similarity to a region of tenascin XB (human TNXB), which acts in female pregnancy, cell proliferation, and elastic fiber assembly
merck-AK150912_a_at	Srsf3	20383	-1.35145	0.009335	-1.36427	0.001245	Serine-arginine rich splicing factor 3, binds to RNA, plays a role in RNA splicing via spliceosome and transesterification reactions and pre-B cell differentiation; human SFRS3 is associated with ovarian cancers and follicular lymphoma
merck-NM_172836_a_at	9930021J03Rik	240613	-1.35207	0.004375	-1.46454	0.0001349	Protein of unknown function
merck-NM_030256_at	Bcl9l	80288	-1.35207	0.003378	-1.55919	0.0007498	B-cell CLL-lymphoma 9-like, a transcription regulator that acts in Wnt receptor signaling, promotes cell migration and protein import into nucleus; human BCL9L is associated with neuroblastoma and colorectal neoplasms
merck-ENSMUST00000092610_at			-1.35207	0.00174	-1.23657	0.02819
merck-AK018429_at	Bnc2	242509	-1.35238	0.06313	-1.28558	0.02447	Basonuclin 2, acts in the craniofacial development of tongue and bone, and mesenchymal cell proliferation; human BNC2 mRNA is associated with Barrett esophagus, type I diabetes mellitus, and esophageal neoplasms
merck-BC029726_at	1600020E01Rik	72012	-1.35332	0.0007407	-1.46555	0.0002473
merck-AK006888_s_at	Rnf38	73469	-1.35457	0.06923	-1.27879	0.03537	Protein with very strong similarity to RING finger protein 38 (rat Rnf38), which binds the sperm tail protein rat Odf1, contains a C3HC4 type (RING) zinc finger, which may mediate protein-protein interactions
merck-NM_153393_a_at	Col23a1	237759	-1.35675	0.01291	-1.72425	0.004824	Protein containing six collagen triple helix repeats, has moderate similarity to collagen type XXV alpha 1 (human COL25A1), which binds beta-amyloid fibrils and may be associated with beta-amyloidogenesis and neural degeneration in Alzheimer disease
merck-AK157054_a_at	Fchsd2	207278	-1.35738	0.08931	-1.11419	0.4979	Protein with strong similarity to human FCHSD2, which binds PDZ domain, may play a role in cytoskeletal anchoring at plasma membrane, member of the Fes or CIP4 homology domain family, contains two Src homology 3 domains and two variant SH3 domains
merck-NM_170778_at	Dpyd	99586	-1.35769	0.03636	-1.11514	0.1135	Dihydropyrimidine dehydrogenase, plays a role in drug catabolism and regulation of circadian rhythm; human DPYD is associated with neutropenia, mental retardation, and urinary bladder, breast, and various other cancers
merck-NM_001033436_at	Atxn7l1	380753	-1.35957	0.1039	-1.258	0.3506	Protein with moderate similarity to human ATXN7, which is a histone acetyltransferase that mediates apoptotic mitochondrial changes, promotes neuron apoptosis, and is associated with spinocerebellar ataxias and ophthalmoplegia
merck-AK147737_a_at	Baz2b	407823	-1.35988	0.0124	-1.2347	0.008337	Member of the DDT domain and the PHD-finger containing families, contains a bromodomain and a methyl-CpG binding domain, has moderate similarity to mouse Baz2a, which is a component of the Sin3 complex and may act as a transcriptional corepressor
merck-NM_027062_s_at	C8g	69379	-1.36082	0.003259	-1.31826	0.01181	Complement component 8 gamma subunit, putative complement subunit and component of the membrane attack complex, predicted to be involved in complement activation and the innate immune response
merck-AK019313_at	2900011L18Rik	77082	-1.36082	0.03387	-1.37562	0.01758
merck-NM_010592_at	Jund	16478	-1.36176	0.0148	-1.98198	6.497e-06	Jun proto-oncogene related gene d, a transcription regulator that acts in AR signaling, T-cell differentiation, angiogenesis, IL production, and bone development; human JUND is associated with Down syndrome and breast and several other cancers
merck-NM_029466_s_at	Arl5b	75869	-1.36239	0.01173	-1.34617	0.0004585	ADP ribosylation factor-like 8, may play a role in brain development
merck-NM_010434_at	Hipk3	15259	-1.36333	0.04274	-1.32739	0.001192	Homeodomain interacting protein kinase 3, a transcription regulator that inhibits JNK cascade, mediates apoptosis and protein amino acid phosphorylation, may play a role in protein modification and steroid hormone receptor signaling
merck-NM_146061_s_at	Prr5	109270	-1.36427	0.01129	-1.24191	0.05224	Proline rich protein 5, a component of target of rapamycin (TOR) complex 2 that regulates platelet-derived growth factor receptor beta signaling and transcription, mediates protein amino acid phosphorylation and cell proliferation
merck-AK134482_at	4930578M07Rik	75921	-1.36521	0.02079	1.05109	0.73
merck-AK035112_s_at	AW549542	100993	-1.36521	0.1221	-1.30017	0.04209
merck-AK021264_at	C430050I21Rik	77602	-1.36647	0.004334	-1.45814	0.03094
merck-NM_177810_at	Gm5084	100503759	-1.36899	0.0201	-1.80884	0.02062
merck-NM_015732_at	Axin2	12006	-1.36994	0.02174	-1.08121	0.4722	Axin 2, binds to beta-catenin, inhibits Wnt and BMP signaling, inhibits bone mineralization and osteoblast differentiation, promotes odontogenesis and cell death; human AXIN2 is associated with medulloblastoma, colorectal, ovarian neoplasms
merck-AW125844_s_at	Ntrk3	18213	-1.36994	0.04669	-2.02302	3.356e-05	Neurotrophic tyrosine kinase receptor type 3, acts in neuronal survival, axonogenesis, heart development and muscle movement; human NTRK3 is associated with medulloblastoma, inflammatory diseases, neuroblastoma, and Alzheimer disease
merck-AK046585_s_at	Trps1	83925	-1.37025	0.008396	-1.73301	0.0007798	Trichorhinophalangeal syndrome I, a transcription repressor that acts in chondrocyte differentiation and induction of apoptosis; human TRPS1 is associated with breast ductal carcinoma, Langer-Giedion syndrome, and osteochondrodysplasias
merck-NM_001010836_a_at	Ppp1r13l	333654	-1.37057	0.001851	-1.57507	0.004531	Protein phosphatase 1 regulatory subunit 13 like, a transcription corepressor that inhibits apoptosis and transcription factor activity, plays a role in NF-kappaB cascade; human PPP1R13L gene is upregulated in breast cancer
merck-NM_027872_a_at	Slc46a3	71706	-1.3712	0.001357	-1.01198	0.8398	Member of the major facilitator superfamily, has strong similarity to uncharacterized rat RGD1307594
merck-AK207851_at	Cpeb1	12877	-1.37151	0.02216	-1.42462	0.02608	Cytoplasmic polyadenylation element binding protein 1, an mRNA binding protein that acts in regulation of mRNA polyadenylation induced translation, oocyte development, and stress granule assembly, regulates long-term synaptic plasticity and neuron growth
merck-AK036668_a_at	Prpf18	67229	-1.37214	0.03574	-1.37784	0.002345	Protein with very strong similarity to human PRPF18, which is involved in RNA splicing and mRNA processing
merck-AK135633_at	Rtf1	76246	-1.37214	0.0009141	-1.54241	0.002207	Gene trap locus 7, a small nucleolar protein that contains a putative nuclear localization signal (NLS) and acidic and basic domains
merck-AK013124_a_at	Rnf2	19821	-1.37246	0.0003022	-1.31099	0.002474	Ring finger protein 2, an ubiquitin-protein ligase and transcription corepressor that acts in the silencing of HOX genes, regulates anteroposterior axis specification, gastrulation, senescence, skeletal system development and stem cell differentiation
merck-AK044849_s_at	Wnk1	232341	-1.37278	0.0002963	-1.4481	0.001922	WNK lysine deficient protein kinase 1, a serine-threonine kinase that regulates protein autophosphorylation, MAPKK activation, K+ and Na+ transport, angiogenesis, and blood pressure; human WNK1 is associated with pseudohypoaldosteronism and neuropathies
merck-NM_130877_at	Peg10	170676	-1.37373	0.06761	-1.62517	0.01291	Paternally expressed 10, a DNA binding protein that plays a role in embryonic placenta development and fat cell differentiation, may be involved in transcription and brain development; human PEG10 is associated with hepatocelluar carcinoma
merck-AK154692_at	Rprd2	75137	-1.37467	0.001025	-1.3649	0.000751	Member of the DUF618 protein of unknown function family, has strong similarity to uncharacterized human KIAA0460
merck-NM_026438_at	Ppa1	67895	-1.37499	0.00528	-1.06356	0.6548	Protein with strong similarity to human PPA1, which is a putative inorganic diphosphatase that may play a role in phosphate metabolism
merck-BC038171_s_at	8430416G17Rik	71469	-1.37562	0.003479	-1.8239	0.0001363
merck-NM_008250_s_at	Hlx	15284	-1.37658	0.04355	-1.24761	0.04027	H2.0-like homeobox, a putative transcription activator that acts in lymphocyte differentiation and cell adhesion, stimulates IFN-gamma secretion; human HLX is associated with acute myeloid leukemia and asthma
merck-NM_007755_at	Cpeb1	12877	-1.37753	0.002617	-1.37626	0.01881	Cytoplasmic polyadenylation element binding protein 1, an mRNA binding protein that acts in regulation of mRNA polyadenylation induced translation, oocyte development, and stress granule assembly, regulates long-term synaptic plasticity and neuron growth
merck-AF378088_a_at	Rhou	69581	-1.37848	0.01366	-1.01837	0.8989	Ras homolog gene family member U, a GTPase that positively regulates JUN cascade, acts in filopodium formation, cell migration, and induction of apoptosis; human RHOU mRNA is aberrantly expressed in several neoplasms
merck-NM_133819_a_at	Ppp1r15b	108954	-1.37848	0.0153	-1.41059	0.01938	Protein phosphatase 1 regulatory subunit 15b, required for proper eIF2-alpha (Eif2s1) dephosphorylation during development, inhibits cell survival in response to various forms of stress and activation of the integrated stress response
merck-NM_021463_at	Prps1	19139	-1.3788	0.0005226	-1.15683	0.1247	Protein with very strong similarity to phosphoribosyl pyrophosphate synthetase 1 (human PRPS1), which generates pyrophosphate, required for de novo purine and pyrimidine biosynthesis and is associated with Art syndrome, gout, and neurological impairment
merck-NM_001004154_at	Rragb	245670	-1.3788	0.006496	-1.58526	0.0008982	Protein with very strong similarity to GTP-binding protein ragB (rat RragB), which is a Ras-related GTPase and guanyl-nucleotide exchange factor that may act in cell proliferation, member of the Gtr1 or RagA G protein conserved region containing family
merck-BY635180_at	Tln2	70549	-1.3788	0.003726	-1.24827	0.01885	Talin 2, may bind to integrin, localized to the basement membrane
merck-NM_009058_at	Ralgds	19730	-1.38007	0.01134	-1.1876	0.07946	Ral guanine nucleotide dissociation stimulator, a Ral guanyl-nucleotide exchange factor that regulates endocytosis, stimulates cell migration and Ral GTPase activity, and inhibits cell adhesion
merck-NM_177378_at	Rnf150	330812	-1.38007	0.00624	-1.08425	0.3545	Protein with high similarity to rat LOC652955, which is involved in response to a hormone stimulus, contains a C3HC4 type (RING) zinc finger, which may mediate protein-protein interactions
merck-AK007755_a_at	Naa16	66897	-1.38134	0.002715	-1.67803	4.047e-05	Protein with high similarity to mouse Narg1, which associates with Ard1 to form a functional N-terminal acetyltransferase complex, and may act in regulating embryonic development, contains four type 1, three type 2 and two type 3 tetratricopeptide repeats
merck-AK044133_a_at	A830093I24Rik	207921	-1.38166	0.001921	1.00725	0.9614	Protein of unknown function
merck-NM_013709_s_at	Sh3yl1	24057	-1.38166	0.04348	-1.24469	0.2422	Sh3 domain YSC-like 1, a protein that is expressed primarily in the anagen (growth) phase hair follicle, and that may act in the regulation of the hair cycle
merck-ENSMUST00000087216_at			-1.38197	0.01896	-1.64665	0.006075
merck-NM_025582_at	2810405K02Rik	66469	-1.38261	0.01045	-1.28706	0.001604	Protein of unknown function, has strong similarity to uncharacterized human C1ORF93
merck-AK078486_s_at	Col23a1	237759	-1.38357	0.04639	-1.76929	9.656e-05	Protein containing six collagen triple helix repeats, has moderate similarity to collagen type XXV alpha 1 (human COL25A1), which binds beta-amyloid fibrils and may be associated with beta-amyloidogenesis and neural degeneration in Alzheimer disease
merck-NM_024244_at	Fam13c	71721	-1.38357	0.000531	-1.03424	0.8133	Protein of unknown function, has strong similarity to uncharacterized human FAM13C1
merck-NM_001013366_s_at	Wdr91	101240	-1.3842	0.003997	-1.01228	0.8593	Protein containing four WD domain G-beta repeats, has strong similarity to uncharacterized human HSPC049
merck-NM_028295_at	Pdia5	72599	-1.3842	0.005295	-1.20368	0.07258	Protein with strong similarity to protein disulfide isomerase family A member 5 (human PDIA5), which is a disulfide isomerase that binds peptides and acts as a protein chaperone, contains three thioredoxin domains
merck-NM_028127_s_at	Frmd6	319710	-1.38548	0.01164	-1.28647	0.02067	Member of the FERM domain (Band 4.1 family) family, which link cytoplasmic proteins to membranes, has a region of low similarity to a region of protein tyrosine phosphatase non-receptor type 13 (APO-1/CD95 (Fas)-associated phosphatase, human PTPN13)
merck-NM_028404_s_at	Top1mt	72960	-1.3858	8.881e-06	-1.30557	0.0001846	Protein with high similarity to human TOP1MT, which is a type I DNA topoisomerase that plays a role in DNA unwinding during replication, involved in response to alkalinity and calcium and magnesium ion
merck-AK019153_at	Pard6a	56513	-1.3858	0.01771	-1.12655	0.332	Partitioning defective 6 homolog alpha, a GTPase regulator that acts in cell division, microtubule cytoskeleton organization, ovarian follicle development, spermatid orientation, and glucose homeostasis; human PARD6A is associated with hypoglycemia
merck-NM_020275_at	Tnfrsf10b	21933	-1.38676	0.0238	-1.26678	0.007155	Tumor necrosis factor receptor superfamily member 10b, involved in p53-mediated DNA damage response and induction of apoptosis, plays a role in cell death and embryonic development, inhibits cell growth
merck-U29502_s_at	Zfp68	24135	-1.38771	0.001814	-1.13167	0.2537	Zinc finger protein 68, a member of the Kruppel zinc finger family that contains zinc finger motifs and a Kruppel-associated box domain, acts as transcriptional repressor through the interaction with KRAB-associated protein-1 (TRIM28)
merck-ENSMUST00000048915_s_at			-1.38867	9.423e-05	-1.4713	1.431e-06
merck-NM_026439_at	Ccdc80	67896	-1.38963	0.04226	-1.84544	0.001548	Coiled coil domain containing 80, plays dual roles in adipogenesis via cellular mechanisms involving Wnt/beta catenin signaling, C/EBPalpha, and Ppar-gamma, expression in fat is downregulated in models of obesity
merck-NM_019497_at	Grk4	14772	-1.38963	0.01296	-1.04458	0.6366	G protein-coupled receptor kinase 4, interacts with D3 dopamine receptor, regulates GPCR and dopamine receptor signaling pathways and blood pressure; human GRK4 is associated with essential hypertension
merck-NM_009875_at	Cdkn1b	12576	-1.39091	0.01889	-1.23055	0.03864	Cyclin-dependent kinase inhibitor 1B, acts in GPCR pathway and cell cycle arrest, inhibits cell proliferation and induces apoptosis; human CDKN1B is downregulated in Alzheimer disease, multiple melanoma, and several cancers
merck-NM_009800_at	Car11	12348	-1.39155	0.04159	-1.32251	0.001468	Carbonic anhydrase 11, a putative carbonate dehydratase that may play a role in the central nervous system
merck-AK040477_at	Mpv17	17527	-1.39316	0.01591	-1.23823	0.1167	MpV17 mitochondrial inner membrane protein, a transcriptional repressor that acts in mitochondrial genome maintenance and reactive oxygen species production; human MPV17 is associated with mtDNA depletion syndrome and Navajo neurohepatopathy
merck-NM_010139_s_at	Epha2	13836	-1.39316	0.007681	-1.42725	0.01589	EPH receptor A2, a transmembrane receptor protein tyrosine kinase, acts in angiogenesis, ephrin receptor signaling pathway, and induction of apoptosis, regulates cell adhesion; human EPHA2 is associated with melanoma and several other neoplasms
merck-AK014710_at	LOC75771	75771	-1.39669	0.01936	-1.31886	0.02228
merck-AK051768_s_at	D130076G13Rik	105185	-1.39701	0.01921	-1.33968	0.07536
merck-AK013203_a_at	Fndc4	64339	-1.39766	0.1084	-1.16027	0.329	Fibronectin type III domain containing 4, putative receptor or cell adhesion molecule that may play a role in brain function and embryonic head development, expressed in adult brain and liver and embryonic brain
merck-NM_030699_a_at	Ntng1	80883	-1.39798	0.1234	-1.50038	0.05549	Netrin G1, may function in conjunction with netrin G2 (Ntng2) to direct short range axonal or dendritic behavior; human NTNG1 is associated with Rett syndrome, schizophrenia and bipolar disorder
merck-NM_010319_at	Gng7	14708	-1.39862	0.002227	-2.14042	0.0001286	Guanine nucleotide binding protein gamma 7 subunit, a putative GTPase that plays a role in G protein signaling adenylyl cyclase activating pathway and behavior; human GNG7 is associated with Parkinson disease and various malignancies
merck-AK137174_at	Gm2115	100039239	-1.39991	0.05151	-1.54703	0.05717
merck-BC054053_a_at	Fam13a	58909	-1.40023	0.03084	-1.17179	0.1454	Protein of unknown function, has moderate similarity to uncharacterized human FAM13B
merck-NM_016694_s_at	Park2	50873	-1.40055	0.003894	-1.58855	0.0006385	Parkin 2, an ubiquitin-protein ligase that acts in cell death, mitochondrial DNA replication, and regulation of caspase activity; human PARK2 is associated with focal cerebral ischemia and Parkinson and cognition disorders
merck-AK042779_a_at	Fnip1	216742	-1.40088	0.0112	1.13024	0.26	Protein with strong similarity to folliculin interacting protein 1 (human FNIP1), which binds folliculin (human FLCN) and the 5' AMP activated protein kinase to perhaps act in energy or nutrient sensing
merck-NM_178055_at	Dnajb2	56812	-1.4012	3.874e-06	-1.42692	6.646e-05	DnaJ homolog subfamily B member 2, may act in cellular events associated with protein turnover in skeletal muscle
merck-BC030045_s_at	Zfp651	270210	-1.4012	0.001832	-1.77501	0.0008526
merck-NM_030887_s_at	Jdp2	81703	-1.40152	2.73e-05	-1.51985	3.529e-05	Jun dimerization protein 2, a transcription factor that plays a role in cell cycle, cell differentiation, cell proliferation, antiapoptosis, lipid storage, and protein stabilization; human JDP2 is associated with breast, ovary, and several other tumors
merck-NM_007569_at	Btg1	12226	-1.40152	0.001826	-1.22837	0.03915	B-cell translocation gene 1 anti-proliferative, a transcriptional coactivator that regulates cell cycle, cell proliferation, angiogenesis, and apoptosis; human BTG1 is associated with B-cell leukemia
merck-AK165790_at	Pde4b	18578	-1.40152	0.002262	1.0145	0.924	Phosphodiesterase 4B a cAMP-specific, acts in cAMP catabolism, learning or memory, intracellular and lipopolysaccharide-mediated signaling pathway, regulates tumor necrosis factor production and neurogenesis; human PDE4B is downregulated in autism
merck-NM_001033188_s_at	LOC100504360	100504360	-1.40346	0.003612	-1.62592	0.0002874
merck-NM_172488_at	9030625A04Rik	210808	-1.40346	0.02921	-1.64778	0.001054	Member of the YfiH family, which contain an uncharacterized ACR domain, has high similarity to uncharacterized human FLJ38725
merck-NM_030711_s_at	Erap1	80898	-1.4054	0.06259	-1.19102	0.05691	Endoplasmic reticulum aminopeptidase 1, a hydrolase that acts in protein complex assembly and regulation of angiogenesis and cell migration; human ERAP1 is associated with hypertension and cervical carcinoma
merck-NM_001029895_s_at	Ate1	11907	-1.40637	0.01231	-1.55453	0.000163	Arginine-tRNA-protein transferase 1, conjugates arginine to N-terminal aspartate and glutamate residues of proteins thereby promoting degradation of such proteins by N-end rule pathway, acts in heart development, Mapk activation, and angiogenic remodeling
merck-NM_007568_at	Btc	12223	-1.4067	0.08434	-1.56747	0.02006	Betacellulin, activates MAP kinase activity, plays a role in angiogenesis; mRNA is overexpressed in a mouse model of bladder cancer, human BTC is associated with arteriosclerosis, psoriasis, multiple cancers, and type 1 diabetes mellitus
merck-NM_178802_at	Trim65	338364	-1.40702	9.12e-06	-1.45144	0.0007551	Protein containing a B-box zinc finger domain and a RING zinc finger, has weak similarity to human TRIM25, which is a transcription cofactor that is involved in ubiquitin-dependent protein catabolism and is associated with breast cancer
merck-NM_025648_at	Farsa	66590	-1.40799	0.03564	-1.32343	0.09236	Protein with strong similarity to human FARSA, which is a phenylalanine-tRNA ligase that acts in phenylalanyl-tRNA aminoacylation
merck-AK010427_at	2410006H16Rik	69221	-1.40799	0.0148	-1.74824	0.0001985
merck-NM_001001980_a_at	Limch1	77569	-1.40929	0.00601	-1.89191	5.96e-06	Protein with low similarity to LIM domain only protein 7 (rat Lmo7), which binds to alpha-actinin
merck-NM_011777_at	Zyx	22793	-1.40929	0.0001442	-1.50626	0.0004772	Zyxin, a protein transporter that acts in actin cytoskeleton reorganization, focal adhesion assembly, cell adhesion, and cell proliferation, predominantly localizes to focal adhesion
merck-AK033152_s_at			-1.40994	0.08415	-1.23703	0.3012
merck-AK089847_at			-1.41026	0.01486	-1.19953	0.3093
merck-NM_009329_at	Zfp354a	21408	-1.41254	0.08783	-1.92575	0.001691	Zinc finger protein 354A, a transcription factor that acts in nucleolar fragmentation, may play a role in spermatogenesis and sensory perception of sound; human ZNF354A expression correlates with seminoma associated with testicular neoplasms
merck-NM_172430_at	Sphkap	77629	-1.41384	0.04119	-1.14509	0.41	Protein with high similarity to SPHK1 (sphingosine kinase type 1) interacting protein (human KIAA1678), which binds and negatively regulates sphingosine kinase 1 (human SPHK1) and may function in promoting changes in cell shape
merck-NM_153781_s_at	Pygb	110078	-1.41514	9.298e-06	-1.64513	2.098e-05	Protein with very strong similarity to rat Pygb, which is a glycogen phosphorylase
merck-NM_172290_a_at	Ntm	235106	-1.4184	0.00386	-1.29808	0.08423	Protein with strong similarity to rat Hnt, which is a GPI-anchored putative cell surface receptor that plays a role in neurogenesis and cell adhesion, regulates estrogen induced peripheral sympathetic innervation, contains three Ig I-set and V-set domains
merck-NM_176996_at	Smo	319757	-1.41873	0.01097	-1.92486	0.003386	Smoothened, a signal transducer that plays a role in smoothened signaling, angiogenesis, and heart development, regulates neuron differentiation; human SMO is associated with xeroderma pigmentosum, brain and pancreatic neoplasms
merck-NM_029441_at	Cdyl2	75796	-1.42037	0.03447	-1.41971	0.01586	Chromodomain protein Y chromosome-like 2, a nuclear protein that binds methylated motifs and H3 tail
merck-AK083579_at	A830080H07Rik	320526	-1.42037	0.01129	-1.16172	0.1221
merck-AK160893_a_at	BC031781	208768	-1.42069	0.002729	-1.49073	0.002041	Protein of unknown function, has strong similarity to uncharacterized rat RGD1305572
merck-NM_008398_s_at	Itga7	16404	-1.42102	0.0001757	-1.26357	0.007261	Integrin alpha 7, a laminin receptor that plays a role in myoblast differentiation, axonogenesis, cell-matrix adhesion, and synaptogenesis, inhibits MAPK activity; human ITGA7 is associated with different forms of Duchenne muscular dystrophy
merck-NM_001034851_at	Fam134b	66270	-1.42135	0.03016	-1.39444	0.007773	Protein of unknown function, has very strong similarity to uncharacterized rat LOC619558
merck-NM_181728_s_at	Art3	109979	-1.42167	0.002456	-1.94446	6.783e-05	ADP-ribosyltransferase 3, a putative NAD+ ADP-ribosyltransferase that may play a role in protein amino acid ADP-ribosylation
merck-BC055117_at	Amotl1	75723	-1.42266	5.066e-05	-1.63192	4.536e-05	Angiomotin like 1, a tight junction protein that is required for proper tight junction function, regulates endothelial cell polarization and directional migration
merck-AK076380_at	Slc20a2	20516	-1.42331	0.01822	-1.05068	0.664	Solute carrier family 20 member 2, a sodium-phosphate symporter that plays role in phosphate transport and its metabolism, acts as a receptor for amphotropic murine leukemia virus
merck-DV055018_a_at	Ncoa7	211329	-1.42397	0.04811	-1.19267	0.0982	Protein with strong similarity to nuclear receptor coactivator 7 (human NCOA7), which is a ligand-dependent nuclear receptor transcription co-activator that binds the estrogen receptor and other nuclear receptors, contains a LysM domain and a TLD domain
merck-BC023802_a_at	Tmem140	68487	-1.42594	0.002119	-1.05592	0.5778	Protein of unknown function, has strong similarity to uncharacterized rat MGC109491
merck-AV267667_a_at	Gm11837	100038514	-1.42659	0.0005341	1.05291	0.4221
merck-BC046610_a_at	Erap1	80898	-1.42659	0.02292	-1.47741	0.002001	Endoplasmic reticulum aminopeptidase 1, a hydrolase that acts in protein complex assembly and regulation of angiogenesis and cell migration; human ERAP1 is associated with hypertension and cervical carcinoma
merck-AK083930_at	Top1	21969	-1.42824	0.02154	-1.52897	0.0003169	Topoisomerase I, acts in DNA topological change and apoptosis, may play a role in chromosome organization and chromatin assembly; human TOP1 is associated with colorectal neoplasms, non-Hodgkin lymphoma, and myeloid leukemia
merck-NM_030167_at	Fam122b	78755	-1.42955	0.004602	-1.23302	0.07974	Protein of unknown function, has high similarity to uncharacterized mouse Fam122b
merck-ENSMUST00000096494_a_at			-1.42955	0.0004823	-1.62405	0.002779
merck-NM_001037737_a_at	Arnt	11863	-1.42988	0.004482	-1.58599	0.0001889	Aryl hydrocarbon receptor nuclear translocator, a transcriptional activator that acts in angiogenesis, cell fate determination, and placenta development; human ARNT is associated with type 2 diabetes, breast neoplasms, and leiomyoma
merck-AK030113_s_at	Nufip2	68564	-1.43021	0.01275	-1.38771	0.01545	Protein with strong similarity to nuclear fragile X mental retardation protein interacting protein 2 (human NUFIP2), which is a polysomal ribosome associated protein that binds to fragile X mental retardation protein (FMR1)
merck-AK162599_at	Gm10033	378466	-1.43054	0.004824	-1.24761	0.03696	Protein of unknown function, has high similarity to uncharacterized mouse BC002059
merck-NM_010201_a_at	Fgf14	14169	-1.43087	0.002921	-1.91293	0.00517	Fibroblast growth factor 14, acts in dopamine receptor signaling pathway, locomotory behavior, and regulation of synaptic vesicle fusion to presynaptic membrane; gene knockout is associated with ataxia and paroxysmal dyskinesia
merck-AK033241_a_at	Ythdf1	228994	-1.43252	0.002049	-1.54028	0.0008854	Protein with high similarity to human YTHDF2, which is an antigen reactive with autologous IgG from renal-cell carcinoma patients and determined to be a naturally occurring autoantigen, member of the YT521-B-like family
merck-BC044728_s_at	Zfp592	233410	-1.43285	0.0055	-1.57471	0.003408	Protein containing five zinc finger C2H2 type repeats, which bind nucleic acids, has a region of weak similarity to a region of human ZNF91, which is a transcriptional repressor that may be involved in cell proliferation
merck-AU018847_at	Naalad2	72560	-1.43417	0.001268	-1.31978	0.0305	N-acetylated alpha-linked acidic dipeptidase 2 (glutamate carboxypeptidase III), an enzyme with glutamate carboxypeptidase activity, may play a role in neuropeptide catabolism to release glutamate
merck-NM_010050_at	Dio2	13371	-1.43483	0.05016	-1.23322	0.3063	Deiodinase iodothyronine type II, acts in tri-iodothyronine generation, bone mineralization, and regulation of myogenesis; human DIO2 is associated with Graves disease, thyroid neoplasms, type-2 diabetes, and osteoarthritis
merck-BC049801_a_at	Slc6a8	102857	-1.43549	0.005201	-1.57616	8.643e-06	Solute carrier family 6 member 8, a creatine-sodium symporter that acts in choline transport and neurotransmission; human SLC6A8 is associated with creatine deficiency syndrome and X-linked mental retardation
merck-NM_175428_s_at	Zfp295	114565	-1.43747	0.005665	-1.57834	0.0003825	Protein with strong similarity to human ZNF295, which is a transcriptional repressor that can homodimerize and bind human ZFP161, contains four zinc finger C2H2 type repeats and a BTB (BR-C, ttk and babor) or POZ (Pox virus and zinc finger) domain
merck-AK155280_s_at	Gpr146	80290	-1.43814	0.003324	-1.24526	0.0005733	Member of the rhodopsin family of G protein-coupled receptors (GPCR), has weak similarity to G protein-coupled receptor 30 (rat Gpr30), which stimulates apoptosis following ischemia and reperfusion of cardiomyocytes
merck-AK004223_at	1110050P16Rik	68791	-1.43847	0.00756	-1.11578	0.5491
merck-ENSMUST00000036193_a_at			-1.4388	0.002221	-1.61213	0.004725
merck-NM_025386_at	Fbxo36	66153	-1.4388	0.0213	-2.5171	5.96e-06	Protein containing an F-box domain, which serve as a link between a target protein and a ubiquitin-conjugating enzyme, has high similarity to uncharacterized human FBXO36
merck-ENSMUST00000048296_at	Smchd1	74355	-1.43946	0.01315	-1.27057	0.1441	SMC hinge domain containing 1, contains a structural maintenance of chromosomes hinge domain, acts in maintenance of X chromosome inactivation and CpG island hypermethylation associated with the inactive X chromosome, localized to inactive X chromosome
merck-NM_027756_s_at	Mfap3l	71306	-1.43979	0.04384	-1.53851	0.05122	Protein containing an immunoglobulin (Ig) domain, which may be involved in protein and ligand binding, an Ig I-set domain, and an Ig V-set domain, has very strong similarity to uncharacterized rat Mfap3l
merck-NM_008773_at	P2ry2	18442	-1.44012	0.01736	-1.77582	0.001234	Purinergic receptor P2Y2, an ATP and UTP activated G protein-coupled receptor that acts in sodium and chloride ion transport, calcium homeostasis, regulates phospholipase C and adenylyl cyclase activity; human P2RY2 is associated with cystic fibrosis
merck-NM_027115_at	Mapk1ip1	69546	-1.44079	0.01189	-1.08655	0.4895	Mitogen activated protein kinase 1 interacting protein 1, involved in M phase specific microtubule process and microtubule spindle stabilization
merck-NM_033042_s_at	Tnfrsf25	85030	-1.44112	0.07481	-1.26648	0.2043	Tumor necrosis factor receptor superfamily member 25, acts in the induction of apoptosis, T cell costimulation and selection, regulates cytokine production and cell migration; human TNFRSF25 is associated with rheumatoid arthritis and Wilms Tumor
merck-AK151305_a_at	Mxd1	17119	-1.44378	0.007651	-1.66725	0.001602	MAX dimerization protein 1, a transcriptional repressor that plays a role in the regulation of mitotic cell cycle and cell differentiation, involved in neuropeptide signaling pathway; human MXD1 is associated with breast carcinomas and skin cancers
merck-NM_030004_at	Cryl1	68631	-1.44477	0.005245	-1.55203	0.0004681	Crystallin lambda 1, a putative 3-hydroxyacyl-CoA dehydrogenase that may play a role in fatty acid metabolism
merck-BC052230_s_at	Thsd7a	330267	-1.44577	0.00641	-1.47979	0.03158	gene model 837, (NCBI)
merck-AK017269_at	Mfap3l	71306	-1.44744	0.03672	-1.04138	0.8113	Protein containing an immunoglobulin (Ig) domain, which may be involved in protein and ligand binding, an Ig I-set domain, and an Ig V-set domain, has very strong similarity to uncharacterized rat Mfap3l
merck-BU706481_a_at	Adnp	11538	-1.44744	0.00458	-1.26707	0.003748	Activity-dependent neuroprotector homeobox, acts in neuroprotection and cell-cell adhesion, regulates neuron differentiation, maturation, and apoptosis; human ADNP is associated with breast neoplasms and Duane retraction syndrome
merck-AK220331_s_at	Celsr2	53883	-1.44977	0.001964	-1.67494	0.0005901	Cadherin EGF LAG seven-pass G-type receptor 2, a putative GPCR that regulates cholesterol homeostasis and CNF secretion; genetic knockout mouse Celsr2 causes hydrocephalus, human CELSR2 is associated with breast neoplasms
merck-NM_021310_at	Jmy	57748	-1.45178	0.001537	-1.47299	0.001606	Junction mediating and regulatory protein, exhibits transcription cofactor activity, plays a role in the induction of apoptosis and cell cycle arrest, involved in response to stress and DNA damage
merck-NM_023061_at	Mcam	84004	-1.45178	0.00257	-1.80302	2.98e-07	Melanoma cell adhesion molecule, may play a role in cell adhesion and microvillus assembly; human MCAM is associated with various types of neoplasms
merck-AK134263_at	Zfp382	233060	-1.45245	0.01399	-1.65044	0.005055	zinc finger protein 382
merck-NM_011386_s_at	Skil	20482	-1.45378	0.002215	-1.28825	0.00418	SKI-like, a transcriptional corepressor and signal transducer that mediates TGF-beta signaling, cell proliferation, and skeletal muscle development; human SKIL is associated with esophageal, breast, and lung cancers
merck-AK144965_a_at	Nfatc1	18018	-1.45412	1.782e-05	-1.43021	0.0001242	Nuclear factor of activated T-cells cytoplasmic calcineurin-dependent 1, a transcription regulator that regulates bone resorption, acts in heart development and B- and T- cell activation; human NFATC1 is associated with gingivitis and periodontitis
merck-NM_134096_at	Fam19a5	106014	-1.45445	0.005961	-1.09855	0.3259	Protein of unknown function, has high similarity to uncharacterized human FAM19A5, which may play a role in cytokine and chemokine mediated signaling and immune response
merck-NM_009781_s_at	Cacna1c	12288	-1.45445	0.004548	-1.14512	0.1179	Calcium channel voltage-dependent L type alpha 1C subunit, acts in heart contraction and neurotransmission; human CACNA1C is associated with atrial fibrillation, Ammon horn sclerosis, atherosclerosis, heart failure, and mesothelioma
merck-AK034507_at	Itgbl1	223272	-1.45512	0.07095	-1.48252	0.01073	Protein of unknown function, has low similarity to a region of tenascin XB (human TNXB), which acts in female pregnancy, cell proliferation, and elastic fiber assembly
merck-NM_007888_at	Dvl2	13543	-1.45546	0.0009394	-1.71593	0.001548	Dishevelled dsh homolog 2, plays a role in central nervous system development, heart development, receptor internalization, skeletal system development, and somite specification, regulates hair cycle and neuron projection development
merck-BC060293_at	BC060293	407811	-1.45546	0.03745	-1.84757	0.0007896
merck-AK009268_at	Amotl1	75723	-1.45747	0.0001498	-1.50176	0.001351	Angiomotin like 1, a tight junction protein that is required for proper tight junction function, regulates endothelial cell polarization and directional migration
merck-ENSMUST00000030920_at	9530036O11Rik	654796	-1.45982	0.002971	-2.14833	1.848e-05
merck-AK011304_s_at	Prps1	19139	-1.46083	0.007096	-1.11329	0.396	Protein with very strong similarity to phosphoribosyl pyrophosphate synthetase 1 (human PRPS1), which generates pyrophosphate, required for de novo purine and pyrimidine biosynthesis and is associated with Art syndrome, gout, and neurological impairment
merck-NM_009640_s_at	Angpt1	11600	-1.46352	0.02823	-3.05422	5.054e-05	Angiopoietin 1, a cytokine that acts in Tie receptor pathway, mediates angiogenesis, antiapoptosis, blood circulation, chemotaxis, hemopoiesis, inflammation, and pregnancy; human ANGPT1 correlates with psoriasis, menorrhagia, and breast and many cancers
merck-NM_008393_at	Irx3	16373	-1.46386	0.0004252	-1.19283	0.001035	Iroquois related homeobox 3, a transcriptional repressor that acts in neuron differentiation and patterning of the nephron, and perhaps in heart development and mesodermal cell fate determination
merck-ENSMUST00000035532_a_at			-1.4642	0.03701	-1.7362	0.02175
merck-AK047954_at	Usp34	17847	-1.4642	0.01855	-1.43417	0.04317	Protein of unknown function
merck-NM_008965_at	Ptger4	19219	-1.46656	0.04988	1.45982	0.1201	Prostaglandin E receptor 4, acts in G protein-coupled receptor protein signaling pathway, bone resorption, and circadian behavior; human PTGER4 is associated with cervical and colorectal cancer, atherosclerosis, and several neoplasms
merck-ENSMUST00000045536_at			-1.46724	0.008848	-1.37943	0.008727
merck-ENSMUST00000032127_at	Antxr1	69538	-1.46791	0.008772	-1.13781	0.4001	Anthrax toxin receptor 1, binds to actin and collagen, promotes cell adhesion and cell migration, involved extracellular matrix secretion, may act in angiogenesis; human ANTXR1 is associated with breast tumor and colorectal neoplasms
merck-ENSMUST00000035914_s_at			-1.46859	0.01515	-2.55447	0.001145
merck-ENSMUST00000078090_a_at			-1.46994	0.04335	-1.08653	0.2372
merck-NM_025636_at	Ntpcr	66566	-1.47028	0.001846	-1.90853	0.0005246	Member of the DUF265 protein of unknown function family, has strong similarity to uncharacterized human C1ORF57
merck-NM_030070_a_at	Lrrc9	78257	-1.47333	0.0002119	-1.7555	0.005373	Protein containing ten leucine rich repeats, which mediate protein-protein interactions, has a region of low similarity to a region of protein phosphatase 1 regulatory subunit 7 (human PPP1R7), which is involved in the MAPKKK cascade
merck-AK049135_a_at	Napepld	242864	-1.47469	0.02401	1.00258	0.9741	N-acyl phosphatidylethanolamine phospholipase D, hydrolyzes N-acyl phosphatidylethanolamines to the corresponding N-acylethanolamines, acts in neurotransmitter biosynthesis and embryo implantation and development
merck-DV051866_at	Ssb	20823	-1.47571	0.007305	-1.14794	0.4372	Sjogren syndrome antigen B, an ATPase that is involved in embryonic development and stem cell maintenance; autoantibodies are associated with systemic lupus erythematosus, human SSB is associated with Sjogren syndrome and systemic lupus erythematosus
merck-NM_146125_at	Itpka	228550	-1.47673	0.0566	-1.53603	0.03359	Inositol 1-4-5 trisphosphate 3-kinase A, acts in phosphatidylinositol phosphorylation, actin cytoskeleton reorganization, and dendritic spine development, regulates neuronal synaptic plasticity; human ITPKA is associated with oral squamous cell carcinoma
merck-AK050462_at	C730049O14Rik	320117	-1.47911	0.01969	-1.04052	0.5986
merck-AY034062_a_at	Sfpq	71514	-1.4832	0.004879	-1.737	0.0001772	Splicing factor proline-glutamine rich, a transcription regulator that acts in DNA strand renaturation, RNA splicing, progesterone receptor signaling, and regulation of protein localization to chromosome, stimulates apoptosis and translation
merck-NM_020507_a_at	Tob2	57259	-1.48457	0.005572	-1.83738	0.0003422	Transducer of ERBB2 2, inhibits osteoclast formation by suppressing Tnfsf11 expression through its interaction with vitamin D3 receptor, may play a role in embryogenesis, oogenesis, and meiosis
merck-NM_001014390_a_at	Dyrk2	69181	-1.48559	0.009851	-1.23271	0.1386	Dual-specificity tyrosine-(Y)-phosphorylation regulated kinase 2, a serine-threonine kinase that acts in the induction of apoptosis; human DYRK2 is associated with gastrointestinal and esophageal neoplasms
merck-NM_130447_s_at	Dusp16	70686	-1.48594	0.0006928	-2.04975	3.904e-05	Dual specificity phosphatase 16, involved in MAPK export from nucleus and inhibition of JNK cascade
merck-XM_985704_at	Esr1	13982	-1.48696	0.03117	-1.41026	0.03311	Estrogen receptor 1, a transcription factor that acts in mammogenesis and neuroprotection; human ESR1 is associated with Alzheimer disease, atherosclerosis, Parkinson disease, osteoporosis, and breast and several neoplasms
merck-NM_010599_at	Kcnab3	16499	-1.48765	0.01997	-1.51565	0.006006	Potassium voltage-gated channel shaker-related subfamily beta member 3, a potassium channel regulator that plays a role in potassium ion transport
merck-BC026601_at	Nav2	78286	-1.48799	0.0007433	-1.77133	0.009117	Neuron navigator 2, plays a role in glossopharyngeal and vagus nerve development, involved in embryonic development, acts in neurological system process involved in regulation of systemic arterial blood pressure, may function is axanogenesis
merck-NM_008747_at	Ntsr2	18217	-1.48833	0.006518	1.30527	0.05745	Neurotensin receptor 2, a G protein-coupled receptor that acts in activation of MAPK activity, receptor-mediated endocytosis, cholesterol homeostasis and metabolic process, nerve-nerve synaptic transmission, and regulation of sensory perception of pain
merck-ENSMUST00000075322_s_at			-1.48833	4.822e-05	-1.35738	0.03463
merck-NM_153803_at	Glb1l2	244757	-1.49005	3.809e-05	-1.83781	0.0001104	Protein with moderate similarity to galactosidase beta 1 (mouse Glb1), which is involved in carbohydrate metabolism, central nervous system development, and ganglioside catabolism
merck-AK045043_at	Usp24	329908	-1.49245	0.006393	-1.26125	0.127	Protein of unknown function, has low similarity to a region of ubiquitin specific protease 9 X chromosome (human USP9X), which is a cysteine-type endopeptidase that acts in deubiquitination and may be associated with Turner syndrome and cone dystrophy 1
merck-NM_153098_s_at	Cd109	235505	-1.49383	0.06632	-1.4669	0.03491	Protein with high similarity to human CD109, member of the alpha-2-macroglobulin, N-terminal region-containing, and N-terminal region 2 containing families, contains alpha-2-macroglobulin receptor and complement component domains
merck-NM_010838_s_at	Mapt	17762	-1.49692	0.000425	-1.35457	0.02683	Microtubule-associated protein tau, a protein tyrosine kinase activator that inhibits microtubule depolymerization, acts in cell motion; human MAPT is associated with Alzheimer disease, Parkinsonian disorders, dementia, tauopathies, and brain pick disease
merck-NM_172267_s_at	Phyhd1	227696	-1.49796	1.889e-05	-1.02563	0.7269	Member of the phytanoyl-CoA dioxygenase (PhyH) family, has very strong similarity to uncharacterized rat Phyhd1
merck-NM_144552_at	Stxbp6	217517	-1.50245	2.009e-05	-2.04221	0.00101	Syntaxin binding protein 6, a syntaxin-1 interacting protein that negatively regulates secretion of large dense core vesicles, plays a role in chromosome organization; silencing of human STXBP6 is associated with ring chromosome 14 formation in autism
merck-ENSMUST00000075941_a_at			-1.50245	0.05439	-1.20681	0.1744
merck-ENSMUST00000068397_at	Gm9961	791359	-1.50314	0.02414	-1.39059	0.02144
merck-ENSMUST00000095588_at	2210408I21Rik	72371	-1.50487	0.01083	-1.55668	0.00539	Protein of unknown function, has high similarity to uncharacterized human C5orf36
merck-NM_172870_at	Bnc2	242509	-1.50626	0.01276	-1.55418	0.001524	Basonuclin 2, acts in the craniofacial development of tongue and bone, and mesenchymal cell proliferation; human BNC2 mRNA is associated with Barrett esophagus, type I diabetes mellitus, and esophageal neoplasms
merck-NM_009549_at	Zfp185	22673	-1.51286	0.02475	-1.39155	0.03889	Zinc finger protein 185, a putative transcription cofactor that may bind to zinc ion, may play a role in the cell proliferation and cell differentiation
merck-NM_007826_at	Dach1	13134	-1.51426	0.0009806	-1.27204	0.06247	Dachshund 1, a transcriptional repressor that regulates TGF-beta and androgen receptor signalings and cytokine production, acts in embryonic development and pancreatic beta cell proliferation; human DACH1 is associated with breast and ovarian cancers
merck-AK043919_at	A830052D11Rik	402767	-1.516	0.01552	-1.54597	0.001105
merck-AK169436_a_at	Btg2	12227	-1.51915	0.006048	-1.48559	0.002515	BTG family member 2, a transcription factor that inhibits neural precursor cell proliferation and stimulates neuron cell differentiation, acts in histone arginine methylation and mRNA decay; human BTG2 is associated with brain ischemia and breast cancer
merck-NM_172264_a_at	Chdh	218865	-1.5223	0.002147	-1.35988	0.0002899	Choline dehydrogenase, catalyzes the oxidation of choline into glycine betaine aldehyde, involved in ATP metabolism, regulation of mitochondrial morphogenesis and membrane potential, and sperm motility; human CHDH is associated with breast cancer risk
merck-BF319608_a_at	Zscan29	99334	-1.52405	0.009579	-1.53426	0.001256	Protein of unknown function, has moderate similarity to a region of zinc finger protein 31 (human ZNF31), which is a DNA-binding protein expressed in T-lymphocytes
merck-BC064077_s_at	Gm5376	385234	-1.52511	0.00269	-3.59832	2.706e-05
merck-AK040809_at	Gm12824	666048	-1.52546	0.02856	-2.57158	0.0002137
merck-ENSMUST00000092073_at			-1.52616	0.0002795	-1.55024	0.003125
merck-NM_198161_at	Bhlhb9	70237	-1.53003	0.001052	-1.39862	0.001232	Member of the DUF634 protein of unknown function family, has low similarity to a region of G protein-coupled receptor-associated sorting protein 1 (human GPRASP1), which binds to type 1 cannabinoid receptor and mediates intracellular protein transport
merck-AK020898_at	A930028C08Rik	77822	-1.53215	0.01243	-1.14493	0.2677
merck-CA882616_a_at	Pten	19211	-1.53568	0.01442	-1.293	0.07478	Phosphatase and tensin homolog, a phosphatidylinositol phosphatase that induces apoptosis, regulates cell cycle; human PTEN is associated with Alzheimer disease, intestinal polyposis, glioblastoma, autistic disorder, and liver and various other cancers
merck-NM_027892_at	Ppp1r12a	17931	-1.53568	0.002164	-1.57543	0.0009738	Protein phosphatase 1 regulatory subunit 12A, a myosin phosphatase regulator and a signal transducer that mediates cell migration by regulating myosin phosphorylation and actin assembly, acts in artery smooth muscle contraction, and nitrate tolerance
merck-AK150917_at	Ctla2b	13025	-1.53638	0.005298	-1.3125	0.04684	Cytotoxic T lymphocyte-associated 2 beta, a cysteine-type endopeptidase inhibitor that plays a role in protein homotetramerization
merck-AK165823_at	Tbc1d16	207592	-1.53993	0.0004637	-1.5531	0.003985	Member of the TBC domain containing family, which may be GTPase activators of Rab-like small GTPases, has a region of low similarity to a region of S. cerevisiae Gyp7p, which is a GTPase-activating protein for S. cerevisiae Ypt7p
merck-NM_133969_at	Cyp4v3	102294	-1.54135	1.27e-05	-1.28056	0.05471	Protein with strong similarity to cytochrome P450 family 4 subfamily V polypeptide 2 (human CYP4V2), which is a likely monooxygenase acting in fatty acid and steroid metabolism and visual perception, contains a cytochrome P450 domain
merck-AK138246_at			-1.54419	0.004745	-1.5325	0.05855
merck-AI021631_at			-1.54632	0.02987	-1.75914	0.006227
merck-ENSMUST00000068296_at			-1.54846	0.005043	-2.10766	0.001349
merck-NM_177096_at	Pten	19211	-1.54917	0.007538	-1.29569	0.01703	Phosphatase and tensin homolog, a phosphatidylinositol phosphatase that induces apoptosis, regulates cell cycle; human PTEN is associated with Alzheimer disease, intestinal polyposis, glioblastoma, autistic disorder, and liver and various other cancers
merck-NM_201352_a_at	Gdpd5	233552	-1.55418	0.001003	-1.81552	0.0002814	Glycerophosphodiester phosphodiesterase domain containing 5, a glycerophosphocholine phosphodiesterase that contributes to osmotic regulation of cellular glycerophosphocholine, increased expression in Neuro2A cells induces neurite formation
merck-NM_139307_at	Vasn	246154	-1.55632	0.02664	-1.83696	3.636e-06	Vasorin, expression is increased in parallel with differentiation of aortic vascular smooth muscle cells at different stages of development
merck-NM_146118_s_at	Slc25a25	227731	-1.55632	0.0232	-2.14388	4.792e-05	Solute carrier family 25 member 25, a putative transporter that acts in ATP biosynthetic process, aerobic respiration, and calcium ion homeostasis, may play a role in cell differentiation, localizes to mitochondria
merck-NM_008059_at	G0s2	14373	-1.55668	0.007831	-2.22485	1.27e-05	G0-G1switch-2, involved in induction of apoptosis, inhibits lipid particle organization and lipolysis, may play a role in G1 phase of mitotic cell cycle, adipogenesis, and lymphocyte differentiation
merck-NM_007855_at	Twist2	13345	-1.55704	0.008302	-1.88408	0.0001671	Twist homolog 2, a transcriptional corepressor that plays a role in osteoblast differentiation, antiapoptosis, and glycogen metabolic process; human TWIST2 is associated with chronic lymphocytic leukemia
merck-NM_172256_at	Dync2li1	213575	-1.55704	0.005753	-1.50591	0.05886	Dynein cytoplasmic 2 light intermediate chain 1, plays a role in cell fate specification, cilium biogenesis, endoderm and notochord formation, neural tube closure, embryonic axis specification, determination of left-right symmetry, and signaling
merck-NM_001013387_a_at	Zfp182	319535	-1.5574	0.003969	-1.10696	0.354	Protein with high similarity to human zinc finger protein 84 (ZNF84), which is involved in cellular response to stimulus, contains fourteen zinc finger C2H2 type repeats
merck-NM_001025246_s_at	Trp53i11	277414	-1.55919	0.008843	-1.67071	0.008851	Protein with strong similarity to tumor protein p53 inducible protein 11 (human TP53I11), which is a double-stranded DNA binding protein that plays a role in oxygen and reactive oxygen species metabolism and apoptosis induction
merck-AK136450_a_at	Pmepa1	65112	-1.56207	0.001992	-1.97197	0.0001604	Prostate transmembrane protein androgen induced 1, plays a role in EGF and TGF-beta receptor signaling pathway and negative regulation of cell growth; human PMEPA1 is associated with renal cell carcinoma and several other neoplasms
merck-AK047130_at	B930025B16Rik	503851	-1.56495	0.01578	-1.69395	0.005222
merck-AK031448_at	Sgms1	208449	-1.56603	0.007384	-2.07109	0.003589	Sphingomyelin synthase 1, a predicted sphingomyelin synthase acting in sphingomyelin biosynthethesis, expression is induced by TNF-alpha, prevents growth inhibitory effects of Bax, three isoforms are observed as a result of alternate mRNA splicing
merck-AK085506_at	4933404O12Rik	66752	-1.56892	0.007741	-1.44677	0.00521
merck-AK155435_s_at	Igf1	16000	-1.57	0.03534	-1.91117	0.003147	Insulin-like growth factor 1, a signal transducer that acts in antiapoptosis, cell proliferation, and multicellular organismal development, regulates heart contraction and ossification; human IGF1 is associated with various types of neoplasm
merck-ENSMUST00000059966_at			-1.57072	0.01064	-1.23393	0.06013
merck-AK147588_a_at	Fam178a	226151	-1.57145	0.0009186	-1.51043	0.0001037	Protein of unknown function, has a region of weak similarity to a region of rat Ache, which is an acetylcholinesterase that mediates apoptosis induction, locomotory behavior, temperature detection, sleep, synaptogenesis, and neurite development
merck-NM_177645_at	1110028C15Rik	68691	-1.5729	5.18e-05	-1.47469	0.008099	Protein of unknown function, has high similarity to uncharacterized human FLJ23861
merck-NM_026228_at	Slc39a8	67547	-1.57435	0.004277	1.03906	0.7666	Solute carrier family 39 member 8, a cation transmembrane transporter that mediates transitional metal ion transport
merck-AK162504_a_at	Prnp	19122	-1.57834	8.464e-06	-1.95434	3.779e-05	Prion protein, a GPI-anchored protein that acts in neuroprotection and memory, regulates sleep-wake cycle, antiapoptosis, copper ion homeostasis; human PRNP is associated with Creutzfeldt-Jakob syndrome, Gerstmann-Straussler-Scheinker disease and Kuru
merck-AK013242_at	Airn	104103	-1.58343	0.005408	-2.02069	0.0005876
merck-NM_029397_a_at	Rbm12	75710	-1.58635	4.494e-05	-1.1979	0.2015	Protein with strong similarity to RNA binding motif protein 12 (human RBM12), which exhibits altered mRNA expression in meibomian cell carcinoma, a malignant tumor of eyelid meibomian glands, contains three RNA recognition motifs (RRM, RBD, or RNP)
merck-NM_007781_at	Csf2rb2	12984	-1.58745	0.03213	-2.07635	0.0009611	Colony stimulating factor 2 receptor beta 2 low-affinity, an interleukin-3 receptor that may play a role in signal transduction and cell proliferation
merck-NM_182782_s_at	Klhl25	207952	-1.59221	0.008473	-1.59001	0.03722	Protein with high similarity to ectodermal-neural cortex 1 (rat Enc1), which is an actin-binding protein, contains five kelch 1 and 2 motifs, a BTB and C-terminal Kelch domain, and a BTB (BR-C, ttk and babor) or POZ (Pox virus and zinc finger) domain
merck-AK017612_at	5730433N10Rik	70545	-1.59478	0.06782	1.02195	0.9077
merck-AK050292_at	Ccdc162	75973	-1.6014	0.003793	-1.44178	0.05864	Protein of unknown function
merck-BC083110_s_at	Trps1	83925	-1.60251	1.782e-05	-1.95839	5.71e-05	Trichorhinophalangeal syndrome I, a transcription repressor that acts in chondrocyte differentiation and induction of apoptosis; human TRPS1 is associated with breast ductal carcinoma, Langer-Giedion syndrome, and osteochondrodysplasias
merck-NM_026301_at	Rnf125	67664	-1.60325	0.006059	-1.17923	0.1514	Protein of unknown function, has strong similarity to a region of human RNF125, which is an E3 ubiquitin ligase that positively regulates T-cell activation and mediates downregulation of HIV1 replication via regulation of viral transcription
merck-NM_008381_s_at	Inhbb	16324	-1.6062	0.001594	-1.77011	0.03532	Inhibin beta B, a TGF-beta receptor ligand that acts in eye and male gonad development and regulation of follicle-stimulating hormone secretion, may play a role in female pregnancy; human INHBB is associated with pre-eclampsia and adrenal neoplasms
merck-ENSMUST00000065917_at	Csrp2	13008	-1.6062	0.00284	-1.43747	0.001968	Cysteine and glycine-rich protein 2, a putative zinc ion interacting protein that acts in actin cytoskeleton reorganization and inflammatory pain
merck-NM_022814_at	Svep1	64817	-1.60731	0.03199	-2.10475	0.03713	Sushi von Willebrand factor type A EGF and pentraxin domain containing 1, interacts with chromatin, may play a role in cell adhesion and immune response
merck-NM_013805_at	Cldn5	12741	-1.60731	0.007371	-1.82936	0.007154	Claudin 5, plays a role in cell-cell junction maintenance, protein processing, and endothelial cell development; human CLDN5 is associated with velocardiofacial syndrome, cardiomyopathy, Paget disease, and breast neoplasms
merck-NM_010210_s_at	Fhit	14198	-1.60731	0.0004778	-2.20902	0.0003129	Fragile histidine triad gene, a tumor suppressor that acts in diadenosine triphosphate metabolism; genetic knockout causes several cancers, human FHIT gene mutations and inactivations are associated with several cancers
merck-NM_021414_at	Ahcyl2	74340	-1.61102	0.0003679	-1.41482	0.001508	Protein with high similarity to mouse Ahcyl1, which plays a role in inositol phosphate-mediated signaling and negative regulation of calcium ion transport
merck-NM_001033225_at	Pnrc1	108767	-1.61139	0.0008853	-1.30768	0.001347	Protein with high similarity to proline-rich nuclear receptor coactivator 1 (human PNRC1), which interacts with GRB2 to suppress nuclear receptor-mediated regulation and growth factor-mediated regulation in breast tissue
merck-NM_139269_at	Pla2g16	225845	-1.61399	0.0003459	-1.81719	0.001143	Phospholipase A2 group XVI, plays a role in the regulation of fat cell differentiation; human HRASLS3 is associated with non small cell lung carcinoma and psoriasis
merck-NM_001039509_s_at	Pnkd	56695	-1.61473	0.0001294	-1.9948	7.886e-05	Paroxysmal nonkinesigenic dyskinesia, a putative hydroxyacylglutathione hydrolase that may act in maintaining excitability of parts of the motor system; human PNKD gene mutation correlates with paroxysmal non kinesigenic dyskinesia and choreatic disorders
merck-AK146992_at	Atg7	74244	-1.61622	0.0007643	-1.45814	0.003286	Autophagy-related 7, an enzyme activator that is involved in autophagic vacuole formation, mitochondrion organization, and tissue homeostasis, regulates T cell proliferation, cell death, and autophagy
merck-NM_019588_s_at	Plce1	74055	-1.61771	0.0005883	-1.32709	0.09848	Phospholipase C epsilon 1, a phosphatidylinositol phosphodiesterase that regulates sarcoplasmic reticulum Ca2+ release, Rap activation, and cardiac muscle contraction, involved in T cell activation and transcription regulation
merck-NM_027450_at	Glipr2	384009	-1.61808	0.01442	-2.18122	1.544e-05	GLI pathogenesis-related 2 (Golgi associated plant pathogenesis related protein 1), promotes epithelial to mesenchymal transition; mRNA expression in kidney is induced in a model of fibrosis
merck-ENSMUST00000033990_a_at			-1.62293	0.01759	-1.56531	0.002157
merck-NM_031393_at	Sytl1	269589	-1.62817	0.02174	-1.96472	0.0001673	Synaptotagmin-like 1, interacts with mouse Rab27A and neurexin I, plays a role in Rab27A-dependent melanosome transport
merck-NM_184052_at	Igf1	16000	-1.63192	0.03692	-1.21607	0.2348	Insulin-like growth factor 1, a signal transducer that acts in antiapoptosis, cell proliferation, and multicellular organismal development, regulates heart contraction and ossification; human IGF1 is associated with various types of neoplasm
merck-NM_001014399_a_at	Abi3bp	320712	-1.6338	0.009492	-1.61324	0.005802	ABI gene family member 3 (NESH) binding protein, promotes reduction of olfactory mitral cell dendritic complexity and restricts dendritic branching and outgrowth of interneurons, may act in cellular senescence
merck-ENSMUST00000069188_a_at			-1.63606	0.001187	-1.43549	0.04286
merck-AK081287_at	C030046G05	327885	-1.63719	0.002451	-1.60768	0.01931
merck-NM_023516_s_at	2310016C08Rik	69573	-1.63795	0.0006171	-1.2024	0.01807	Protein with high similarity to hypoxia-inducible gene 2 (human HIG2), which is upregulated by hypoxia and glucose deprivation in cervical epithelial cells or cervical cancer cells
merck-AK039911_at	Esr1	13982	-1.6387	0.01284	-2.0893	0.04069	Estrogen receptor 1, a transcription factor that acts in mammogenesis and neuroprotection; human ESR1 is associated with Alzheimer disease, atherosclerosis, Parkinson disease, osteoporosis, and breast and several neoplasms
merck-AK139344_at			-1.63946	0.0003005	-1.78361	0.02712
merck-NM_177683_s_at	Vgll4	232334	-1.64513	0.001157	-1.51705	0.008277	Vestigial like 4, a transcription cofactor that regulates alpha1-adrenergic activation of gene expression, may play a role in cardioblast differentiation
merck-BC024572_a_at	Klhl2	77113	-1.64513	0.005363	-1.28263	0.07905	Protein with very strong similarity to kelch-like 2 (Mayven, human KLHL2), which binds actin, contains six kelch 1 motifs, five kelch 2 motifs, a BTB (BR-C, ttk, and bab) and C-terminal Kelch domain, and a BTB or POZ (Pox virus and zinc finger) domain
merck-AK015045_at	4930402D18Rik	74852	-1.64854	0.01691	-1.73141	0.01672
merck-BC051426_at	A930009E05Rik	77796	-1.65044	0.0003019	-1.8531	0.002795
merck-NM_134033_at	Ccdc117	104479	-1.65082	3.94e-05	-1.6512	0.001981	Protein of unknown function, has strong similarity to uncharacterized rat Ccdc117
merck-NM_030565_at	Fam20c	80752	-1.65386	0.000282	-2.14882	0.0005084	Family with sequence similarity 20 member C (dentin matrix protein 4), a secreted calcium-binding protein that modulates odontoblast differentiation; human FAM20C gene mutation causes lethal (Raine syndrome) and non-lethal osteosclerotic bone dysplasia
merck-AW048441_s_at	Ociad2	433904	-1.65501	0.03507	-1.63117	0.001009	Member of the ovarian carcinoma immunoreactive antigen (OCIA) family, has strong similarity to uncharacterized human OCIAD2
merck-AK164302_at	Pten	19211	-1.65653	0.02144	-1.47537	0.02035	Phosphatase and tensin homolog, a phosphatidylinositol phosphatase that induces apoptosis, regulates cell cycle; human PTEN is associated with Alzheimer disease, intestinal polyposis, glioblastoma, autistic disorder, and liver and various other cancers
merck-NM_001033158_at	Rasl12	70784	-1.65997	0.0001458	-1.95164	1.746e-05	Protein containing a Ras family domain, has moderate similarity to human RRAS, which is a small monomeric GTPase that inhibits apoptosis, activates JNK, and mediates myoblast differentiation, focal adhesion formation and cell migration
merck-NM_008458_at	Serpina3c	16625	-1.6661	0.04296	-1.85909	0.0003317	Serine or cysteine peptidase inhibitor clade A member 3C (kallikrein binding protein), a component of the kallikrein kinin system, expression is regulated by T(3), thyroid hormone, and the Nr2f1 transcription factor
merck-AK021007_at			-1.67148	0.01111	-1.77378	0.02249
merck-AK190654_a_at	C2	12263	-1.68422	0.03841	-1.95389	0.002256	Complement component 2, a putative serine-type peptidase that activates classical complement pathway; human C2 is associated with systemic lupus erythematosus, juveline rheumatoid arthritis, schizophrenia, diabetes mellitus, and Macular Degeneration
merck-NM_009344_at	Phlda1	21664	-1.685	0.004623	-1.26241	0.1803	Pleckstrin homology-like domain family A member 1, induces apoptosis via death domain receptors, regulates ERK cascade, mitotic S phase, DNA replication, and blood vessel development; human PHLDA1 is associated with epilepsy and metastatic melanoma
merck-ENSMUST00000034984_a_at	Rnf7	19823	-1.68694	0.0168	-1.98655	0.004958	Ring finger protein 7, a putative antioxidant that acts in ubiquitin-dependent protein catabolism, may play a role in antiapoptosis; human RNF7 expression is upregulated in lung and colon cancers
merck-AK017280_at	5430406J06Rik	73848	-1.68694	0.00502	-1.54277	0.002418
merck-NM_016663_at	Syt3	20981	-1.69356	0.0002211	-1.13527	0.4016	Synaptotagmin III, a putative phosphatidylinositol binding protein that may regulate calcium ion dependent exocytosis of insulin secretory granules
merck-NM_032000_a_at	Trps1	83925	-1.69356	0.003865	-2.2075	0.001657	Trichorhinophalangeal syndrome I, a transcription repressor that acts in chondrocyte differentiation and induction of apoptosis; human TRPS1 is associated with breast ductal carcinoma, Langer-Giedion syndrome, and osteochondrodysplasias
merck-NM_001002012_s_at	Hspa2	15512	-1.69629	0.0001781	-1.55704	0.0003501	Heat shock 70kDa protein 2, acts in fertilization, spermatid development, and G1 DNA damage checkpoint, regulates transcription; human HSPA2 is associated with schizophrenia, pancreatitis, colorectal cancer, and male infertility
merck-NM_001025156_at	Ccdc93	70829	-1.69707	0.0007415	-1.57398	2.402e-05	Protein of unknown function, has very strong similarity to uncharacterized rat LOC304743
merck-NM_133753_at	Errfi1	74155	-1.70255	0.003947	-1.86466	0.002164	ERBB receptor feedback inhibitor 1, a Rho GTPase activator that plays a role in JNK cascade and cell cycle arrest, inhibits inflammatory response; human ERRFI1 is associated with endometrial, lung, and breast cancer
merck-M18776_a_at	Mapt	17762	-1.70923	0.0002961	-1.25803	0.0312	Microtubule-associated protein tau, a protein tyrosine kinase activator that inhibits microtubule depolymerization, acts in cell motion; human MAPT is associated with Alzheimer disease, Parkinsonian disorders, dementia, tauopathies, and brain pick disease
merck-NM_008087_at	Gas2	14453	-1.7112	0.0006101	-1.63946	0.01842	Growth arrest specific 2, a component of the microfilament network that acts in apoptosis and cell cycle arrest, may play a role in cartilage and skeletal muscle tissue development; human GAS2 is associated with chronic myeloid leukemia
merck-NM_007956_a_at	Esr1	13982	-1.71277	0.0179	-1.50038	0.01352	Estrogen receptor 1, a transcription factor that acts in mammogenesis and neuroprotection; human ESR1 is associated with Alzheimer disease, atherosclerosis, Parkinson disease, osteoporosis, and breast and several neoplasms
merck-NM_027287_a_at	Dnajb4	67035	-1.72028	7.617e-05	-1.72504	0.0002193	Protein with strong similarity to human DNAJB4, which is a regulator of transcription factor that plays a role in JNK cascade and protein complex assembly, modulates cell cycle, cell proliferation, and cell migration, and is associated with lung cancer
merck-NM_007528_at	Bcl6b	12029	-1.72266	0.0007643	-1.93598	0.0008604	B-cell CLL-lymphoma 6 member B, a transcriptional repressor that acts in T cell activation and proliferation, hemopoiesis, and perhaps spermatogenesis
merck-NM_010512_at	Igf1	16000	-1.72425	0.01419	-1.8281	0.003289	Insulin-like growth factor 1, a signal transducer that acts in antiapoptosis, cell proliferation, and multicellular organismal development, regulates heart contraction and ossification; human IGF1 is associated with various types of neoplasm
merck-AK036842_s_at	Tlr5	53791	-1.72465	0.01011	-1.29658	0.02534	Toll-like receptor 5, a putative pattern recognition receptor that activates MAPK activity, innate immune responses, and cytokine production; human TLR5 is associated with chronic granulomatous disease, periodontitis, and systemic lupus erythematosus
merck-NM_027950_at	Osgin1	71839	-1.72663	0.02897	-1.20868	0.227	Protein with strong similarity to rat Okl38, which mediates cell death, inhibits cell growth, may inhibit cell proliferation
merck-NM_145526_at	P2rx3	228139	-1.73261	0.07906	-1.59661	0.1598	Purinergic receptor P2X ligand gated ion channel 3, a cation channel that acts in leukocyte homeostasis and neurotransmission; human P2RX3 is associated with urinary incontinence
merck-NM_133919_at	Aff1	17355	-1.735	9.149e-05	-1.81886	0.003112	AF4-FMR2 family member 1, a transcription activator that regulates IGF-receptor signaling and stem cell division, acts in lymphocyte proliferation and eye and hindbrain development; human AFF1 translocation correlates with lymphoproliferative disorders
merck-XM_909177_s_at			-1.741	0.0002785	-1.4642	0.02782
merck-NM_153596_at	Tmem17	103765	-1.74421	0.01204	-1.61213	0.00913	Protein of unknown function, has strong similarity to uncharacterized rat Tmem17
merck-NM_028778_at	Nuak2	74137	-1.74622	0.0001005	-2.21004	0.000338	NUAK family SNF1 like kinase 2, a serine threonine kinase that plays a role in the regulation of glucose transport, cell growth, and regulation of gene expression and inhibits apoptosis
merck-NM_153778_at	Atoh8	71093	-1.75025	0.000267	-2.27772	4.768e-07	Atonal homolog 8, member of the Atonal family of basic helix loop helix transcription factors, may act in kidney development and podocyte differentiation; expression in kidney is downregulated in a model of HIV-associated nephropathy
merck-NM_010571_at	Irs3	16369	-1.7559	0.00024	-1.62218	0.001371	Insulin receptor substrate 3, interacts with Pik3r1, plays a role in insulin receptor signaling and regulates glucose uptake
merck-BC094431_at	Lonrf1	244421	-1.76238	0.0009607	-1.39412	0.008912
merck-ENSMUST00000078906_a_at	Mapt	17762	-1.7636	0.001446	-1.523	0.02548	Microtubule-associated protein tau, a protein tyrosine kinase activator that inhibits microtubule depolymerization, acts in cell motion; human MAPT is associated with Alzheimer disease, Parkinsonian disorders, dementia, tauopathies, and brain pick disease
merck-AK032411_s_at	Dlg2	23859	-1.76929	0.009639	-1.33567	0.1291	Discs large homolog 2, plays a role in clustering of voltage-gated potassium channels, nitric oxide mediated signal transduction, and protein complex assembly; human DLG2 is associated with epilepsy
merck-NM_009856_at	Cd83	12522	-1.77501	0.002227	-2.18072	0.004871	CD83 antigen, regulates T-cell mediated immunity and cytokine production, plays a role in T cell development and differentiation; human CD83 is associated with Crohn disease, HIV infection, psoriasis, and various neoplasms
merck-NM_009044_at	Rel	19696	-1.78567	0.003241	-2.03845	0.004193	Reticuloendotheliosis oncogene, a transcription factor that acts in neuroprotection, cell proliferation, and regulation of cell cycle; human REL is associated with HIV infection, lymphoma, and Hodgkin disease
merck-AK143007_at	Gm10687	100038560	-1.7869	0.002407	-4.42996	3.397e-06
merck-AK132386_at			-1.79143	0.003407	-2.20699	0.002155
merck-AI553064_s_at			-1.79639	0.002413	-2.05305	0.002059
merck-AK038171_at			-1.81301	0.00151	-2.03798	0.002161
merck-AK044242_s_at	9530026P05Rik	330385	-1.81552	0.008289	-2.61276	0.0004157
merck-NM_133662_at	Ier3	15937	-1.81803	0.025	-1.26212	0.3643	Immediate early response 3, involved in fat cell differentiation, regulates apoptosis and cell proliferation, inhibits cell size, heart rate, and organ growth; genetic knockout is associated with cardiac hypertrophy
merck-NM_022995_a_at	Pmepa1	65112	-1.82306	0.003081	-2.25476	0.0002255	Prostate transmembrane protein androgen induced 1, plays a role in EGF and TGF-beta receptor signaling pathway and negative regulation of cell growth; human PMEPA1 is associated with renal cell carcinoma and several other neoplasms
merck-NM_017400_at	Sh3gl3	20408	-1.82726	0.03849	-1.88018	0.003496	SH3-domain GRB2-like 3, interacts with synaptojanin (Synj), dynamin (Dnm1), and Pcdp6ip, may play a role in endocytosis and central nervous system development
merck-NM_182839_at	Tppp	72948	-1.83527	0.005003	1.02409	0.7013	Tubulin polymerization promoting protein, plays a role in microtubule bundle formation and regulates cell size, may play a role in glucose metabolism; human TPPP is associated with Parkinson disease, multiple system atrophy, and Lewy body disease
merck-BY760409_at	Pdlim5	56376	-1.83527	0.0003646	-1.41449	0.09263	PDZ and LIM domain 5, a calcium channel regulator that regulates actin cytoskeleton organization; abnormal splicing correlates with mouse model of cardiac hypertrophy, human PDLIM5 is associated with bipolar disorder, schizophrenia, and diabetes
merck-AK171517_a_at	Gpnmb	93695	-1.84417	0.0532	-1.86896	0.005895	Transmembrane glycoprotein NMB, regulates adhesion of melanocytes to keratinocytes, acts in cell migration, IL-6 production, and T-cell activation, upregulated in glioblastoma; human GPNMB is associated with glioblastoma and progressive kidney diseases
merck-CB945860_s_at	Col12a1	12816	-1.84629	0.0205	-2.90804	0.004656	Collagen type XII alpha 1, a putative structural constituent of the extracellular matrix that may play a role in skeletal system development; human COL12A1 is associated with keratoconus corneas and subungual exostosis
merck-NM_025998_at	Nkain1	67149	-1.84757	0.00533	-1.97015	0.0002054	Na+K+ transporting ATPase interacting 1, a predicted transmembrane protein that interacts with the beta1 subunit of Na, K-ATPase (Atp1b1), and PX domain containing serine-threonine kinase (Pxk), may play a role in neuronal function
merck-ENSMUST00000075165_at			-1.85225	0.002411	-1.58782	0.005294
merck-AK003430_a_at	Ccdc117	104479	-1.86466	0.0007079	-1.92221	0.003265	Protein of unknown function, has strong similarity to uncharacterized rat Ccdc117
merck-NM_029036_s_at	S100pbp	74648	-1.88582	0.01061	-2.38067	2.569e-05	Protein with high similarity to S100P binding protein Riken (human S100PBPR), which binds human S100P and is upregulated in pancreatic adenocarcinoma and intraepithelial neoplasia
merck-ENSMUST00000063029_at	Morc4	75746	-1.88625	0.006938	-1.53638	0.04382	Protein containing a histidine kinase-like ATPase domain and a CW-type zinc finger domain, has moderate similarity to MORC family CW-type zinc finger 3 (human MORC3), which is a nuclear matrix protein that binds RNA and regulates p53 activity
merck-AK047590_at	B930095M22Rik	320124	-1.90239	0.001513	-2.39497	4.56e-05
merck-AF177197_a_at	Dio2	13371	-1.90766	0.0144	-1.26009	0.4165	Deiodinase iodothyronine type II, acts in tri-iodothyronine generation, bone mineralization, and regulation of myogenesis; human DIO2 is associated with Graves disease, thyroid neoplasms, type-2 diabetes, and osteoarthritis
merck-NM_019738_at	Nupr1	56312	-1.92265	4.649e-06	-2.46377	5.186e-06	Nuclear protein transcriptional regulator 1, acts in ovarian maturation, testicular development, and receptor signaling, promotes cytoplasmic transport, inhibits cell growth; human NUPR1 is associated with thyroid, pancreatic, and prostatic neoplasms
merck-ENSMUST00000048285_at	Apol6	71939	-1.92531	2.712e-05	-2.32541	0.0002651	Protein with high similarity to apolipoprotein L6 (human APOL6), which is a lipid binding protein that induces mitochondria-mediated apoptosis characterized by release of cytochrome c and activation of caspases, member of the apolipoprotein L family
merck-NM_008655_at	Gadd45b	17873	-1.96653	0.001232	-1.39959	0.04945	Growth arrest and DNA-damage-inducible beta, a transcription coactivator that mediates apoptosis, cell cycle arrest, and neuroprotection; human GADD45B is associated with hepatocellular carcinoma, hypertrophy cardiomyopathy, and thrombocythemia
merck-AK079772_at	D18Ertd232e	52492	-1.98016	0.004281	1.12259	0.4317
merck-AK030853_at			-1.98381	0.002701	-4.1505	9.358e-06
merck-BC002142_a_at	D4Wsu53e	27981	-1.98884	0.01315	-1.2933	0.1301	Protein of unknown function, has strong similarity to uncharacterized rat LOC362626
merck-AK033778_at	AI663975	103819	-2.05542	0.0009855	-3.3037	0.0002075
merck-ENSMUST00000051217_at			-2.063	0.0324	-2.48485	0.0005873
merck-NM_175398_a_at	6530418L21Rik	109050	-2.08353	0.001025	-2.86616	2.497e-05	Protein of unknown function, has high similarity to uncharacterized human C1ORF183
merck-BC072638_at	Snhg11	319317	-2.10281	0.001236	-4.79623	7.927e-06	Protein of unknown function
merck-BP753991_at	Peg3	18616	-2.14092	0.0001517	-1.40281	0.1373	Paternally expressed 3, involved in p53 mediated neuronal death induced in response to DNA damage, mitochondrial protein targeting, and adult behavior, may play a role in angiogenesis and skeletal muscle and nervous system development
merck-AK133867_a_at	Jun	16476	-2.16571	0.01026	-2.45697	0.0009571	Jun oncogene, a transcriptional regulator that acts in EGFR signaling, antiapoptosis, and RNA processing; human JUN is associated with lung carcinoma, prostatic neoplasms, myeloid leukemia, retinitis pigmentosa, glomerulonephritis, and psoriasis
merck-ENSMUST00000002335_a_at	Peg3	18616	-2.16721	0.003107	-1.2844	0.372	Paternally expressed 3, involved in p53 mediated neuronal death induced in response to DNA damage, mitochondrial protein targeting, and adult behavior, may play a role in angiogenesis and skeletal muscle and nervous system development
merck-NM_011704_at	Vnn1	22361	-2.17972	0.02185	1.12909	0.6535	Vanin 1, a putative pantetheine hydrolase that inhibits alkaline phosphatase activity, acts in apoptosis, granuloma formation, cartilage development, cell adhesion, and inflammatory response
merck-NM_029083_at	Ddit4	74747	-2.1923	0.0002557	-1.54989	0.003621	DNA-damage-inducible transcript 4, involved in regulation of TOR signaling pathway and apoptosis, inhibits keratinocyte differentiation, regulates reactive oxygen species and oxidative stress sensitivity; human DDIT4 is associated with Parkinson disease
merck-NM_013473_at	Anxa8	11752	-2.20902	0.03434	-1.05524	0.8681	Protein with strong similarity to human ANXA8L2, which binds to F-actin and may play a role in the organization of actin-associated membrane domains and is associated with acute promyelocytic leukemia, member of the annexin family
merck-NM_011144_at	Ppara	19013	-2.20953	9.966e-05	-1.97742	0.001874	Peroxisome proliferator-activated receptor alpha, a transcription factor that acts in lipid metabolism; human PPARA is associated with psoriasis, arteriosclerosis, syndrome-X, myocardial ischemia, diabetes, and prostate cancer
merck-AK165098_a_at	Ncoa7	211329	-2.23872	0.003038	-2.12324	0.005331	Protein with strong similarity to nuclear receptor coactivator 7 (human NCOA7), which is a ligand-dependent nuclear receptor transcription co-activator that binds the estrogen receptor and other nuclear receptors, contains a LysM domain and a TLD domain
merck-NM_153560_at	Fam102a	98952	-2.24078	0.0002345	-1.46117	0.04956	Protein with strong similarity to family with sequence similarity 102 member A (human FAM102A), which exhibits induced expression by 17 beta-estradiol in MCF-7 cells and downregulated expression in infants with respiratory syncytial virus bronchiolitis
merck-MMG00368939_at	Nkain1	67149	-2.25424	0.00333	-4.12287	1.848e-06	Na+K+ transporting ATPase interacting 1, a predicted transmembrane protein that interacts with the beta1 subunit of Na, K-ATPase (Atp1b1), and PX domain containing serine-threonine kinase (Pxk), may play a role in neuronal function
merck-NM_010840_at	Mthfr	17769	-2.25528	0.0001853	-2.18273	6.866e-05	5-10-methylenetetrahydrofolate reductase, a putative electron carrier, acts in DNA methylation; human MTHFR is associated with brain, mental and heart diseases, liver cirrhosis, abortion, diabetes, arthritis, colorectal and several neoplasms
merck-NM_024413_at	Plekhf1	72287	-2.40326	4.864e-05	-1.33199	0.05961	Pleckstrin homology domain containing family F member 1, member of the phafin family, which contains both PH and FYVE domains, induces caspase-independent apoptosis through the lysosomal-mitochondrial pathway
merck-NM_173016_at	Vat1l	270097	-2.44118	0.0003938	-3.59749	0.0005007	Protein with high similarity to vesicle amine transport protein 1 homolog (human VAT1), which is an ATPase that regulates cell migration, member of the zinc-binding dehydrogenase family, contains an alcohol dehydrogenase GroES-like domain
merck-NM_011943_s_at	Map2k6	26399	-2.61216	0.0002268	-4.80839	5.96e-07	Mitogen-activated protein kinase kinase 6, a signal transducer that activates MAPK activity, regulates cell cycle arrest, apoptosis, and cytokine production; human MAP2K6 is associated with arthritis, Alzheimer disease, and urothelial carcinoma
merck-AI876518_at	Acat2	110460	-2.74347	0.005446	-1.64399	0.2011	Acetyl-Coenzyme A acetyltransferase 2, functions in acyl-CoA metabolism, promotes cholesterol biosynthesis and intestinal cholesterol absorption, regulates protein localization and secretion
merck-BI105370_s_at	Irs2	384783	-2.95461	0.004802	-2.55329	0.02357	Insulin receptor substrate 2, a signal transducer that acts in brain development and ossification; genetic knockout correlates with with mammary tumor metastasis and hyperinsulinemia, human IRS2 is associated with type II diabetes mellitus
merck-NM_009895_at	Cish	12700	-3.01301	0.0298	-1.38197	0.4993	Cytokine inducible SH2-domain containing protein, an IL-2 receptor binding protein that mediates cytokine and chemokine mediated signaling, inhibits JAK-STAT cascade and transcription, expressed in response to cytokine and hormone stimulus
merck-ENSMUST00000040514_a_at	Irs2	384783	-3.05281	0.004459	-2.81514	0.004274	Insulin receptor substrate 2, a signal transducer that acts in brain development and ossification; genetic knockout correlates with with mammary tumor metastasis and hyperinsulinemia, human IRS2 is associated with type II diabetes mellitus
merck-NM_010444_at	Nr4a1	15370	-3.06126	0.009466	-3.90301	0.02221	Nuclear receptor subfamily 4 group A member 1, a transcription factor that is involved in the induction of apoptosis; human NR4A1 is associated with arteriosclerosis and multiple neoplasms
merck-NM_177204_at	Fam40b	320609	-3.08603	0.0004916	-2.98813	2.974e-05	Member of the N1221-like protein family
merck-NM_011065_at	Per1	18626	-3.21662	0.001494	-3.30293	5.442e-05	Period homolog 1, putative transcription factor that acts in circadian rhythm, locomotory behavior, photoperiodism, and spermatogenesis; human PER1 is associated with breast and lung cancers, acute myeloid leukemia, and extreme diurnal preference
merck-NM_175475_s_at	Cyp26b1	232174	-3.23817	0.02819	-1.52195	0.06638	Cytochrome P450 family 26 subfamily B polypeptide 1, a retinoic acid 4-hydroxylase that acts in retinoic acid metabolism, ossification, odontogenesis, and brain development, regulates germ cell development in embryonic testis
merck-ENSMUST00000030025_at			-3.52046	5.543e-05	-4.14859	0.0003574
merck-NM_007498_at	Atf3	11910	-3.73852	0.0003203	-4.10771	0.0009603	Activating transcription factor 3, a transcription regulator that regulates apoptosis; gene knockout is associated with pulmonary eosinophilia; human ATF3 is associated with hypospadias, type I and II diabetes mellitus, leiomyoma, and colonic neoplasm
merck-ENSMUST00000087328_s_at			-4.68813	1.073e-06	-6.59629	5.811e-05
merck-NM_010479_at	Hspa1a	193740	-7.67538	1.019e-05	-8.06678	0.0003368	Heat shock protein 1A, acts in cytochrome c release from mitochondria and immunity; human HSPA1A is associated with cryptorchidism, diabetes, agranulocytosis, Celiac disease, spondylitis, myxedema, arthritis, and osteosarcoma
merck-NM_008036_at	Fosb	14282	-12.7644	1.21e-05	-4.81393	0.003177	FBJ murine osteosarcoma viral oncogene homolog B, a transcription factor that induces apoptosis, mediates nurturing behavior, cell cycle, TGF beta signaling, and circadian rhythm; human FOSB is associated with breast neoplasmsa and thyroid carcinomas
merck-AK159139_at	Hspa1b	15511	-15.417	2.384e-07	-15.7036	2.265e-06	Heat shock protein-1B, inhibits cytochrome-c release and caspase activity, acts in spermatogenesis; human HSPA1B is associated with male infertility, breast cancer, celiac disease, non-Hodgkin lymphoma, and ankylosing spondylitis
