# Supplementary material for: Downstream Signaling Pathways in Mouse Adipose Tissues Following Acute In Vivo Administration of Fibroblast Growth Factor 21
Source: PLoS One. 2013 Sep 6;8(9):e73011. doi: 10.1371/journal.pone.0073011 (PMC3765203; doi:10.1371/journal.pone.0073011)
Supplement: Table S6 — Canonical pathway enrichment analysis, from the Ingenuity Pathway Analysis tool, of the FGF21 treatment-induced signature in BAT. Listed are the canonical pathways enriched in the 1634 gene set (Table S5). The gene symbols associated with each canonical pathway are shown in column E. (XLSX) [file pone.0073011.s012.xlsx]

## Sheet: Table_S6
© 2000-2013 Ingenuity Systems, Inc. All rights reserved.
Ingenuity Canonical Pathways	-log(p-value)	Ratio	No overlap with dataset	Overlap Molecules
Phosphatidylglycerol Biosynthesis II (Non-plastidic)	3.48E00	1.82E-01	27/33 (82%)	GPAM,AGPAT5,LCLAT1,CDS1,PGS1,AGPAT6
Triacylglycerol Biosynthesis	3.21E00	1.74E-01	38/46 (83%)	GPAM,AGPAT5,LCLAT1,PPAP2A,DBT,LPIN3,AGPAT6,ELOVL6
CDP-diacylglycerol Biosynthesis I	2.84E00	1.85E-01	22/27 (81%)	GPAM,AGPAT5,LCLAT1,CDS1,AGPAT6
Pentose Phosphate Pathway	2.51E00	1.74E-01	19/23 (83%)	PGD,TKT,G6PD,RPIA
Asparagine Degradation I	2.44E00	4E-01	3/5 (60%)	ASRGL1,ASPG
ERK/MAPK Signaling	2.32E00	1.01E-01	187/208 (90%)	FYN,PTK2B,DUSP6,PIK3R1,SRF,RPS6KA5,MKNK2,NFATC1,EP300,ELF2,ITGA3,PPP1R3D,RRAS2,TLN2,PLA2G2E,PPP2R3A,PPP1R12A,PRKCE,DUSP4,PPP2R1B,ESR1
Toll-like Receptor Signaling	2.22E00	1.45E-01	53/62 (85%)	SIGIRR,PPARA,TRAF6,MAP2K6,IKBKG,JUN,TLR5,TRAF4,TAB1
Colanic Acid Building Blocks Biosynthesis	2.09E00	1.11E-01	32/36 (89%)	GPI,GMDS,PMM1,GALE
p53 Signaling	2E00	1.25E-01	84/96 (88%)	PCNA,JUN,GADD45B,SNAI2,GADD45A,JMY,PIK3R1,HIPK2,TNFRSF10A,PTEN,SERPINE2,EP300
Fcγ Receptor-mediated Phagocytosis in Macrophages and Monocytes	2E00	1.18E-01	90/102 (88%)	GAB2,FYN,NAPEPLD,TLN2,PTK2B,PIK3R1,VAMP3,PRKCE,PLD6,PRKD3,ACTG1,PTEN
TGF-β Signaling	1.96E00	1.24E-01	78/89 (88%)	TRAF6,MAP2K6,JUN,BMP4,RRAS2,BMPR1A,SMAD1,ACVR1C,INHBB,TAB1,EP300
mTOR Signaling	1.94E00	9.48E-02	191/211 (91%)	NAPEPLD,DDIT4,PRKAB1,PIK3R1,EIF4G3,RPS6KA5,PDGFC,MLST8,MTOR,RRAS2,RHOB,PPP2R3A,PRKAA1,RHOU,PRKCE,PRR5,PLD6,PRKD3,PPP2R1B,EIF4B
Prolactin Signaling	1.92E00	1.25E-01	70/80 (88%)	FYN,JUN,RRAS2,SP1,PIK3R1,PRKCE,PRLR,SOCS7,PRKD3,EP300
Protein Kinase A Signaling	1.85E00	8.48E-02	367/401 (92%)	MYH10,HIST1H1C,DUSP8,PTK2B,DUSP6,PTPN14,GNG7,PHKA2,NFATC1,MPPE1,PTEN,EP300,PLCD1,GNB4,PLCE1,GYS1,PPP3CB,SMO,TDP2,PRKCE,PRKD3,EYA2,PDE4C,PYGB,PDE4B,PDE1C,GYS2,AKAP13,PPP1R3D,PPP1R12A,DUSP4,ADCY10,PTPRR,DUSP16
Phospholipase C Signaling	1.83E00	8.75E-02	240/263 (91%)	FYN,NAPEPLD,MEF2A,NFATC1,GNG7,EP300,HDAC5,GNB4,ARHGEF19,ITGA3,PLA2G2E,RRAS2,PLCE1,PPP3CB,RHOB,RHOU,PPP1R12A,PRKCE,ARHGEF11,ADCY10,PLD6,PRKD3,RALGDS
PI3K/AKT Signaling	1.79E00	9.72E-02	130/144 (90%)	GAB2,PIK3R1,GYS2,PTEN,MTOR,IKBKG,ITGA3,GYS1,RRAS2,GAB1,PPP2R3A,CDKN1B,PPP2R1B,THEM4
Neuregulin Signaling	1.78E00	1.08E-01	91/102 (89%)	MTOR,ITGA3,RRAS2,BTC,ERBB4,PIK3R1,PRKCE,ERRFI1,CDKN1B,PRKD3,PTEN
Gαq Signaling	1.77E00	9.47E-02	153/169 (91%)	NAPEPLD,PTK2B,PIK3R1,RGS7,GNG7,NFATC1,GYS2,GNB4,IKBKG,GYS1,RHOB,PPP3CB,RHOU,PRKCE,PLD6,PRKD3
tRNA Splicing	1.77E00	1.3E-01	40/46 (87%)	PDE4C,TSEN54,TDP2,PDE4B,MPPE1,PDE1C
Stearate Biosynthesis I (Animals)	1.77E00	1.22E-01	43/49 (88%)	FAM213B,DBT,ACOT4,ACOT8,ELOVL6,THEM4
ILK Signaling	1.74E00	9.79E-02	175/194 (90%)	MAP2K6,MYH10,SNAI2,PIK3R1,FERMT2,RPS6KA5,PDGFC,ACTG1,PTEN,EP300,MTOR,JUN,RHOB,PPP2R3A,RHOU,PPP1R12A,IRS2,Irs3,PPP2R1B
UDP-N-acetyl-D-galactosamine Biosynthesis II	1.72E00	1.2E-01	22/25 (88%)	HK1,GPI,GALE
Remodeling of Epithelial Adherens Junctions	1.69E00	1.32E-01	59/68 (87%)	NME1,TUBB4B,CBLL1,CTNNA1,ZYX,MAPRE2,ACTG1,MAPRE3,CLIP1
PI3K Signaling in B Lymphocytes	1.65E00	1E-01	126/140 (90%)	FYN,ATF3,ATF5,PIK3R1,NFATC1,PTEN,PLCD1,IKBKG,JUN,PLCE1,RRAS2,PPP3CB,IRS2,Irs3
p38 MAPK Signaling	1.59E00	1.1E-01	105/118 (89%)	MAP2K6,DDIT3,SRF,MEF2A,RPS6KA5,MKNK2,EP300,TRAF6,PLA2G2E,MAPT,EEF2K,IL1RAP,TAB1
eNOS Signaling	1.57E00	9.21E-02	138/152 (91%)	KNG1,AQP7,HSPA14,PRKAB1,HSPA1A/HSPA1B,PIK3R1,AQP1,HSPA2,PDGFC,HSPA4,LPAR6,PRKAA1,ADCY10,ESR1
Mouse Embryonic Stem Cell Pluripotency	1.56E00	1.11E-01	88/99 (89%)	IL6ST,BMP4,RRAS2,BMPR1A,PIK3R1,SMO,FZD6,FZD5,DVL2,SMAD1,TAB1
Insulin Receptor Signaling	1.55E00	9.86E-02	128/142 (90%)	FYN,TRIP10,PIK3R1,ACLY,GYS2,PTEN,MTOR,PPP1R3D,GYS1,RRAS2,GAB1,PPP1R12A,IRS2,Irs3
Axonal Guidance Signaling	1.54E00	7.64E-02	435/471 (92%)	FYN,BMP4,ADAM22,PIK3R1,BMP3,SEMA6A,PLXNA2,ABLIM1,PDGFC,GNG7,NFATC1,PLCD1,GNB4,NTNG1,ITGA3,WASL,PLCE1,PPP3CB,IGF1,SDC2,SMO,PRKCE,ARHGEF11,SEMA4A,PRKD3,TUBB4B,RRAS2,NTRK2,ADAM12,NTRK3,GNAO1,FZD6,FZD5,SEMA4B,EPHA2,SEMA7A
AMPK Signaling	1.5E00	8.28E-02	155/169 (92%)	CPT1A,PRKAB1,PIK3R1,PFKP,GYS2,PPM1D,MTOR,GYS1,PPP2R3A,PRKAA1,ACACA,IRS2,AK2,PPP2R1B
TR/RXR Activation	1.5E00	1.04E-01	86/96 (90%)	MTOR,UCP2,LDLR,PIK3R1,ACACA,BCL3,PFKP,DIO2,NCOA3,EP300
Acyl-CoA Hydrolysis	1.49E00	2E-01	12/15 (80%)	ACOT4,ACOT8,THEM4
Pentose Phosphate Pathway (Oxidative Branch)	1.49E00	1.82E-01	9/11 (82%)	PGD,G6PD
dTMP De Novo Biosynthesis	1.49E00	1.43E-01	12/14 (86%)	TYMS,DHFR
Cardiac β-adrenergic Signaling	1.48E00	8.86E-02	144/158 (91%)	PDE4C,CACNA1C,PDE4B,GNG7,MPPE1,PDE1C,AKAP13,GNB4,PPP1R3D,PPP2R3A,TDP2,PPP1R12A,ADCY10,PPP2R1B
Estrogen-Dependent Breast Cancer Signaling	1.46E00	1.1E-01	65/73 (89%)	JUN,RRAS2,IGF1,SP1,PIK3R1,HSD17B12,ESR1,EP300
ERK5 Signaling	1.42E00	1.21E-01	58/66 (88%)	CTF1,IL6ST,RRAS2,GAB1,MEF2A,RPS6KA5,WNK1,EP300
α-Adrenergic Signaling	1.41E00	9.35E-02	97/107 (91%)	GNB4,GYS1,RRAS2,PRKCE,PYGB,ADCY10,PRKD3,PHKA2,GNG7,GYS2
Factors Promoting Cardiogenesis in Vertebrates	1.41E00	1.05E-01	85/95 (89%)	BMP4,BMPR1A,BMP3,SMO,FZD6,PRKCE,FZD5,PRKD3,SMAD1,ACVR1C
CDK5 Signaling	1.41E00	1.05E-01	85/95 (89%)	FOSB,PPP1R3D,ITGA3,NTRK2,RRAS2,PPP2R3A,MAPT,PPP1R12A,ADCY10,PPP2R1B
Aldosterone Signaling in Epithelial Cells	1.38E00	8.93E-02	153/168 (91%)	HSPA14,DNAJB4,HSPA1A/HSPA1B,PIK3R1,DNAJB2,HSPA2,PLCD1,HSPA4,NEDD4,PLCE1,PRKCE,NR3C2,DNAJC22,DNAJC16,PRKD3
VDR/RXR Activation	1.35E00	1.11E-01	72/81 (89%)	SP1,GADD45A,MXD1,PRKCE,IGFBP5,CDKN1B,PRKD3,NCOA3,EP300
Pentose Phosphate Pathway (Non-oxidative Branch)	1.33E00	1.54E-01	11/13 (85%)	TKT,RPIA
Acetyl-CoA Biosynthesis I (Pyruvate Dehydrogenase Complex)	1.33E00	1.82E-01	9/11 (82%)	DLAT,DBT
Glycogen Biosynthesis II (from UDP-D-Glucose)	1.33E00	1.67E-01	10/12 (83%)	GYS1,GYS2
GDP-mannose Biosynthesis	1.33E00	1.54E-01	11/13 (85%)	GPI,PMM1
Thrombopoietin Signaling	1.33E00	1.11E-01	56/63 (89%)	GAB2,JUN,RRAS2,PIK3R1,PRKCE,IRS2,PRKD3
Chondroitin Sulfate Degradation (Metazoa)	1.31E00	1.3E-01	20/23 (87%)	HYAL1,HEXA,ARSB
Pyrimidine Deoxyribonucleotides De Novo Biosynthesis I	1.31E00	8.82E-02	31/34 (91%)	TYMS,NME3,NME1
Role of NFAT in Cardiac Hypertrophy	1.31E00	8.13E-02	192/209 (92%)	IL6ST,MAP2K6,PIK3R1,MEF2A,GNG7,HDAC5,EP300,CTF1,PLCD1,GNB4,RRAS2,PLCE1,PPP3CB,IGF1,PRKCE,ADCY10,PRKD3
PTEN Signaling	1.3E00	9.02E-02	121/133 (91%)	IKBKG,ITGA3,NTRK2,RRAS2,SHARPIN,BMPR1A,NTRK3,PIK3R1,CDKN1B,DDR1,PTEN,MAGI3
Neurotrophin/TRK Signaling	1.29E00	1.05E-01	68/76 (89%)	MAP2K6,JUN,NTRK2,RRAS2,GAB1,NTRK3,PIK3R1,EP300
Cardiac Hypertrophy Signaling	1.29E00	8.1E-02	227/247 (92%)	MAP2K6,PIK3R1,MEF2A,SRF,CACNA1C,GNG7,EP300,PLCD1,GNB4,MTOR,RRAS2,JUN,PLCE1,PPP3CB,IGF1,RHOB,GNAO1,RHOU,ADCY10,TAB1
Sperm Motility	1.28E00	8.45E-02	130/142 (92%)	PLCD1,PLA2G16,SLC16A10,PLCE1,PLA2G2E,PDE4C,PTK2B,PRKCE,PDE4B,ADCY10,PRKD3,PDE1C
Superpathway of D-myo-inositol (1,4,5)-trisphosphate Metabolism	1.27E00	1.21E-01	29/33 (88%)	ITPKC,IMPA2,ITPKA,PTEN
IL-1 Signaling	1.27E00	9.17E-02	99/109 (91%)	TRAF6,MAP2K6,GNB4,IKBKG,JUN,GNAO1,ADCY10,IL1RAP,GNG7,TAB1
Methionine Degradation I (to Homocysteine)	1.24E00	1.3E-01	20/23 (87%)	AHCYL2,MAT2A,FTSJ2
Epithelial Adherens Junction Signaling	1.24E00	9.46E-02	134/148 (91%)	MYH10,SNAI2,TUBB4B,CTNNA1,ACTG1,CLIP1,PTEN,EPN2,NOTCH2,WASL,RRAS2,ZYX,ACVR1C,PVRL2
RhoGDI Signaling	1.23E00	8.04E-02	183/199 (92%)	ARHGDIG,GRIP1,ACTG1,GNG7,EP300,GNB4,ARHGEF19,ITGA3,WASL,RHOB,GNAO1,RHOU,PPP1R12A,ARHGAP12,ARHGEF11,ESR1
IL-8 Signaling	1.22E00	8.17E-02	191/208 (92%)	NAPEPLD,PTK2B,ANGPT1,PIK3R1,PDGFC,GNG7,TRAF6,GNB4,MTOR,IKBKG,JUN,RRAS2,RHOB,RHOU,PRKCE,PLD6,PRKD3
SAPK/JNK Signaling	1.22E00	9.71E-02	93/103 (90%)	JUN,DUSP8,RRAS2,GADD45A,GAB1,PIK3R1,DUSP4,GNG7,NFATC1,TAB1
Acetyl-CoA Biosynthesis III (from Citrate)	1.22E00	1.25E-01	7/8 (88%)	ACLY
Asparagine Biosynthesis I	1.22E00	1.25E-01	7/8 (88%)	ASNS
UDP-N-acetyl-D-galactosamine Biosynthesis I	1.22E00	3.33E-01	2/3 (67%)	GALE
Glioblastoma Multiforme Signaling	1.22E00	8.48E-02	151/165 (92%)	PIK3R1,PDGFC,PTEN,PLCD1,MTOR,PLCE1,RRAS2,IGF1,RHOB,FZD6,RHOU,SMO,FZD5,CDKN1B
Molecular Mechanisms of Cancer	1.22E00	7.35E-02	353/381 (93%)	MAP2K6,GAB2,FYN,BMP4,BMP3,PIK3R1,CTNNA1,EP300,ARHGEF19,JUN,RHOB,BMPR1A,RHOU,SMO,PRKCE,ARHGEF11,HIPK2,SMAD1,PRKD3,TAB1,RALGDS,RRAS2,GAB1,GNAO1,FZD6,FZD5,CDKN1B,ADCY10
IL-3 Signaling	1.2E00	1.08E-01	66/74 (89%)	CSF2RB,GAB2,JUN,RRAS2,PPP3CB,PIK3R1,PRKCE,PRKD3
P2Y Purigenic Receptor Signaling Pathway	1.19E00	8.51E-02	129/141 (91%)	PLCD1,P2RY2,GNB4,JUN,PLCE1,RRAS2,PIK3R1,PRKCE,ADCY10,PRKD3,GNG7,EP300
ErbB Signaling	1.15E00	1.03E-01	78/87 (90%)	MAP2K6,MTOR,JUN,RRAS2,BTC,ERBB4,PIK3R1,PRKCE,PRKD3
Role of NANOG in Mammalian Embryonic Stem Cell Pluripotency	1.14E00	9.48E-02	105/116 (91%)	IL6ST,BMP4,RRAS2,GAB1,BMPR1A,PIK3R1,BMP3,SMO,FZD6,FZD5,SMAD1
LPS-stimulated MAPK Signaling	1.14E00	9.76E-02	74/82 (90%)	MAP2K6,IKBKG,JUN,RRAS2,PIK3R1,SRF,PRKCE,PRKD3
NF-κB Signaling	1.11E00	8.62E-02	159/174 (91%)	SIGIRR,MAP2K6,BMP4,PIK3R1,DDR1,EP300,TRAF6,IKBKG,NTRK2,RRAS2,TLR5,NTRK3,BMPR1A,TDP2,TAB1
NRF2-mediated Oxidative Stress Response	1.11E00	8.33E-02	176/192 (92%)	MAP2K6,DNAJB4,PIK3R1,DNAJB2,ACTG1,EP300,RRAS2,GSTM2,SOD2,JUN,ABCC1,PRKCE,JUND,EIF2AK3,DNAJC16,PRKD3
CXCR4 Signaling	1.1E00	8.24E-02	156/170 (92%)	PIK3R1,GNG7,ELMO3,GNB4,JUN,RRAS2,RHOB,GNAO1,RHOU,PRKCE,ARHGEF11,ADCY10,ELMO2,PRKD3
Cysteine Biosynthesis III (mammalia)	1.1E00	1E-01	27/30 (90%)	AHCYL2,MAT2A,FTSJ2
Sphingosine and Sphingosine-1-phosphate Metabolism	1.1E00	9.52E-02	19/21 (90%)	ACER2,SGPP1
Cholecystokinin/Gastrin-mediated Signaling	1.08E00	9.43E-02	96/106 (91%)	MAP2K6,JUN,RRAS2,PTK2B,RHOB,SRF,MEF2A,RHOU,PRKCE,PRKD3
Virus Entry via Endocytic Pathways	1.06E00	9.09E-02	90/99 (91%)	FYN,ITGA3,RRAS2,PIK3R1,PRKCE,ITGA1,AP1B1,PRKD3,ACTG1
Tec Kinase Signaling	1.05E00	7.69E-02	168/182 (92%)	FYN,PTK2B,PIK3R1,ACTG1,GNG7,GNB4,ITGA3,RHOB,TNFRSF25,GNAO1,RHOU,PRKCE,TNFRSF10A,PRKD3
Mechanisms of Viral Exit from Host Cells	1.04E00	1.11E-01	40/45 (89%)	NEDD4,SH3GL3,PRKCE,PRKD3,ACTG1
Protein Ubiquitination Pathway	1.04E00	7.84E-02	247/268 (92%)	USP28,USP24,HSPA14,DNAJB4,HSPA1A/HSPA1B,DNAJB2,HSPA2,USP48,TRAF6,HSPA4,USP7,NEDD4,UBE2H,UBE2B,UCHL5,UBE2E2,USP37,SUGT1,PARK2,DNAJC22,DNAJC16
14-3-3-mediated Signaling	1.02E00	9.09E-02	110/121 (91%)	PLCD1,SRPK2,JUN,PLCE1,RRAS2,TUBB4B,MAPT,PIK3R1,PRKCE,CDKN1B,PRKD3
UVB-Induced MAPK Signaling	1.01E00	1.09E-01	49/55 (89%)	MTOR,JUN,PIK3R1,PRKCE,RPS6KA5,PRKD3
Folate Transformations I	1.01E00	6.25E-02	30/32 (94%)	MTHFR,MTHFD2L
Hypoxia Signaling in the Cardiovascular System	9.91E-01	1.04E-01	60/67 (90%)	JUN,UBE2H,UBE2B,UBE2E2,PTEN,ARNT,EP300
Signaling by Rho Family GTPases	9.89E-01	7.48E-02	235/254 (93%)	PTK2B,PIK3R1,Sept9,PARD6A,ACTG1,CLIP1,GNG7,GNB4,ARHGEF19,ITGA3,WASL,JUN,RHOB,CIT,GNAO1,RHOU,PPP1R12A,ARHGEF11,CDC42EP4
Reelin Signaling in Neurons	9.86E-01	9.76E-02	74/82 (90%)	FYN,ITGA3,MAPT,PIK3R1,ITGA1,ARHGEF11,PAFAH1B1,PAFAH1B3
Granzyme A Signaling	9.86E-01	1.5E-01	17/20 (85%)	HIST1H1C,NME1,EP300
D-myo-inositol (1,3,4)-trisphosphate Biosynthesis	9.86E-01	1.2E-01	22/25 (88%)	ITPKC,ITPKA,PTEN
Superpathway of Methionine Degradation	9.82E-01	6.25E-02	60/64 (94%)	GOT1,AHCYL2,MAT2A,FTSJ2
p70S6K Signaling	9.62E-01	8.46E-02	119/130 (92%)	PLCD1,MTOR,PLCE1,RRAS2,PPP2R3A,MAPT,PIK3R1,PRKCE,EEF2K,PPP2R1B,PRKD3
Human Embryonic Stem Cell Pluripotency	9.56E-01	7.64E-02	145/157 (92%)	BMP4,NTRK2,S1PR5,BMPR1A,NTRK3,PIK3R1,BMP3,SMO,FZD6,FZD5,SMAD1,PDGFC
PPARα/RXRα Activation	9.51E-01	7.77E-02	178/193 (92%)	PPARA,MAP2K6,PRKAB1,NCOA3,EP300,PLCD1,TRAF6,IKBKG,RRAS2,JUN,PLCE1,PRKAA1,ADCY10,IL1RAP,ACVR1C
Role of Osteoblasts, Osteoclasts and Chondrocytes in Rheumatoid Arthritis	9.45E-01	7.5E-02	222/240 (93%)	MAP2K6,BMP4,PTK2B,BMP3,PIK3R1,NFATC1,TRAF6,ITGA3,IKBKG,JUN,IGF1,PPP3CB,BMPR1A,SMO,FZD6,FZD5,IL1RAP,SMAD1
PPAR Signaling	9.44E-01	8.57E-02	96/105 (91%)	PPARA,TRAF6,IKBKG,JUN,RRAS2,IL1RAP,PDGFC,TAB1,EP300
IL-10 Signaling	9.4E-01	8.97E-02	71/78 (91%)	TRAF6,MAP2K6,IKBKG,JUN,SP1,IL1RAP,TAB1
GADD45 Signaling	9.34E-01	1.3E-01	20/23 (87%)	PCNA,GADD45B,GADD45A
Spermine Biosynthesis	9.32E-01	1.43E-01	6/7 (86%)	SMS
All-trans-decaprenyl Diphosphate Biosynthesis	9.32E-01	1.67E-01	5/6 (83%)	PDSS1
Choline Degradation I	9.32E-01	1.43E-01	6/7 (86%)	CHDH
Alanine Degradation III	9.32E-01	1.67E-01	5/6 (83%)	GPT
S-methyl-5-thio-α-D-ribose 1-phosphate Degradation	9.32E-01	6.67E-02	14/15 (93%)	MRI1
Flavin Biosynthesis IV (Mammalian)	9.32E-01	1.25E-01	7/8 (88%)	FLAD1
Alanine Biosynthesis II	9.32E-01	1.67E-01	5/6 (83%)	GPT
Palmitate Biosynthesis I (Animals)	9.32E-01	2.78E-02	35/36 (97%)	OXSM
L-cysteine Degradation III	9.32E-01	1.11E-01	8/9 (89%)	GOT1
Fatty Acid Biosynthesis Initiation II	9.32E-01	1.43E-01	6/7 (86%)	OXSM
GDP-L-fucose Biosynthesis I (from GDP-D-mannose)	9.32E-01	1.43E-01	6/7 (86%)	GMDS
Cardiolipin Biosynthesis II	9.32E-01	1.11E-01	8/9 (89%)	PGS1
Glycogen Degradation II	9.25E-01	1.25E-01	14/16 (88%)	PYGB,AGL
Actin Nucleation by ARP-WASP Complex	9.2E-01	9.09E-02	60/66 (91%)	ITGA3,WASL,RRAS2,RHOB,RHOU,PPP1R12A
Growth Hormone Signaling	9.15E-01	9.21E-02	69/76 (91%)	IGF1,PIK3R1,SRF,PRKCE,RPS6KA5,SOCS7,PRKD3
Sphingosine-1-phosphate Signaling	8.94E-01	8.26E-02	111/121 (92%)	PLCD1,PLCE1,PTK2B,S1PR5,RHOB,ACER2,PIK3R1,RHOU,ADCY10,PDGFC
ErbB2-ErbB3 Signaling	8.93E-01	1E-01	54/60 (90%)	JUN,RRAS2,SP1,PIK3R1,CDKN1B,PTEN
Phospholipases	8.93E-01	8.96E-02	61/67 (91%)	PLCD1,PLA2G16,NAPEPLD,PLCE1,PLA2G2E,PLD6
Huntington's Disease Signaling	8.92E-01	7.41E-02	225/243 (93%)	HSPA14,HSPA1A/HSPA1B,REST,PIK3R1,SH3GL3,HSPA2,GNG7,EP300,HDAC5,GNB4,HSPA4,MTOR,JUN,SP1,IGF1,VAMP3,PRKCE,PRKD3
Melatonin Signaling	8.91E-01	8.97E-02	71/78 (91%)	PLCD1,MAP2K6,PLCE1,GNAO1,GNRH1,PRKCE,PRKD3
IGF-1 Signaling	8.83E-01	8.57E-02	96/105 (91%)	NEDD4,JUN,RRAS2,IGF1,PIK3R1,SRF,IGFBP5,IRS2,SOCS7
Small Cell Lung Cancer Signaling	8.68E-01	7.87E-02	82/89 (92%)	TRAF6,FHIT,IKBKG,PIK3R1,TRAF4,CDKN1B,PTEN
Aryl Hydrocarbon Receptor Signaling	8.55E-01	7.41E-02	150/162 (93%)	NCOA7,GSTM2,JUN,NFIC,SP1,NFIB,DHFR,CDKN1B,ESR1,NCOA3,ARNT,EP300
Salvage Pathways of Pyrimidine Ribonucleotides	8.53E-01	7.77E-02	95/103 (92%)	PYCRL,MAP2K6,NME3,GRK4,NME1,UPP1,PRKAA1,PRKCE
Pyrimidine Ribonucleotides Interconversion	8.41E-01	8.82E-02	31/34 (91%)	NUDT5,NME3,NME1
Corticotropin Releasing Hormone Signaling	8.4E-01	7.25E-02	128/138 (93%)	JUN,GNAO1,MEF2A,NR4A1,SMO,PRKCE,JUND,ADCY10,PRKD3,EP300
IL-9 Signaling	8.34E-01	1E-01	36/40 (90%)	PIK3R1,CISH,IRS2,BCL3
Role of JAK2 in Hormone-like Cytokine Signaling	8.34E-01	1.11E-01	32/36 (89%)	IRS2,PRLR,SOCS7,Irs3
Germ Cell-Sertoli Cell Junction Signaling	8.27E-01	7.88E-02	152/165 (92%)	MAP2K6,TUBB4B,PIK3R1,CTNNA1,ACTG1,EPN2,ITGA3,WASL,RRAS2,RHOB,RHOU,ZYX,PVRL2
G-Protein Coupled Receptor Signaling	8.22E-01	7.27E-02	255/275 (93%)	GRK4,FYN,PTK2B,PDE4C,PIK3R1,DUSP6,RGS7,PDE4B,EP300,MPPE1,PDE1C,IKBKG,RRAS2,GNAO1,TDP2,PRKCE,DUSP4,HTR1F,ADCY10,PTGER4
Endothelin-1 Signaling	8.17E-01	7.41E-02	175/189 (93%)	PLA2G16,NAPEPLD,PIK3R1,PLCD1,JUN,PLCE1,RRAS2,PLA2G2E,GAB1,GNAO1,PRKCE,PLD6,ADCY10,PRKD3
Wnt/β-catenin Signaling	8.17E-01	8E-02	161/175 (92%)	SOX7,AXIN2,EP300,JUN,PPP2R3A,GNAO1,FZD6,SMO,FZD5,DVL2,SOX18,PPP2R1B,ACVR1C,TAB1
RANK Signaling in Osteoclasts	8.12E-01	8.42E-02	87/95 (92%)	TRAF6,MAP2K6,IKBKG,JUN,PPP3CB,PTK2B,PIK3R1,NFATC1
NF-κB Activation by Viruses	8.01E-01	8.43E-02	76/83 (92%)	IKBKG,ITGA3,RRAS2,PIK3R1,PRKCE,ITGA1,PRKD3
Cell Cycle Regulation by BTG Family Proteins	8.01E-01	1.11E-01	32/36 (89%)	PPP2R3A,BTG2,BTG1,PPP2R1B
IL-17A Signaling in Fibroblasts	8.01E-01	1E-01	36/40 (90%)	TRAF6,IKBKG,JUN,LCN2
Glycogen Degradation III	7.93E-01	1.11E-01	16/18 (89%)	PYGB,AGL
Purine Nucleotides De Novo Biosynthesis II	7.93E-01	4.76E-02	40/42 (95%)	GMPS,IMPDH2
Type II Diabetes Mellitus Signaling	7.89E-01	6.21E-02	151/161 (94%)	MTOR,IKBKG,PRKAB1,PIK3R1,PRKAA1,PRKCE,IRS2,SOCS7,PRKD3,Irs3
IL-6 Signaling	7.89E-01	8.06E-02	114/124 (92%)	TRAF6,MAP2K6,IL6ST,IKBKG,JUN,RRAS2,PIK3R1,SRF,IL1RAP,TAB1
BMP signaling pathway	7.8E-01	8.43E-02	76/83 (92%)	JUN,BMP4,RRAS2,BMPR1A,BMP3,SMAD1,TAB1
RhoA Signaling	7.73E-01	8.33E-02	110/120 (92%)	LPAR6,IGF1,PTK2B,CIT,ARHGAP12,PPP1R12A,ARHGEF11,Sept9,ACTG1,CDC42EP4
Diphthamide Biosynthesis	7.69E-01	7.69E-02	12/13 (92%)	ATPBD4
PRPP Biosynthesis I	7.69E-01	1.43E-01	6/7 (86%)	PRPS1
Methylglyoxal Degradation I	7.69E-01	9.09E-02	10/11 (91%)	GLO1
Thyronamine and Iodothyronamine Metabolism	7.69E-01	7.69E-02	12/13 (92%)	DIO2
Glutathione Redox Reactions II	7.69E-01	1.43E-01	6/7 (86%)	TXNDC12
Spermidine Biosynthesis I	7.69E-01	1.25E-01	7/8 (88%)	SMS
Thyroid Hormone Metabolism I (via Deiodination)	7.69E-01	7.69E-02	12/13 (92%)	DIO2
Glutamate Degradation II	7.69E-01	1E-01	9/10 (90%)	GOT1
S-adenosyl-L-methionine Biosynthesis	7.69E-01	1.25E-01	7/8 (88%)	MAT2A
Aspartate Biosynthesis	7.69E-01	1.43E-01	6/7 (86%)	GOT1
Pyrimidine Ribonucleotides De Novo Biosynthesis	7.6E-01	6.25E-02	45/48 (94%)	NUDT5,NME3,NME1
Glycolysis I	7.6E-01	7.32E-02	38/41 (93%)	GPI,FBP1,PFKP
Assembly of RNA Polymerase III Complex	7.37E-01	1.25E-01	14/16 (88%)	GTF3C3,SF3A1
Choline Biosynthesis III	7.37E-01	9.09E-02	20/22 (91%)	NAPEPLD,PLD6
Synaptic Long Term Potentiation	7.25E-01	7.69E-02	120/130 (92%)	PLCD1,PPP1R3D,PLCE1,RRAS2,PPP3CB,CACNA1C,PRKCE,PPP1R12A,PRKD3,EP300
Breast Cancer Regulation by Stathmin1	7.22E-01	7.18E-02	194/209 (93%)	TUBB4B,PIK3R1,GNG7,GNB4,ARHGEF19,PPP1R3D,RRAS2,PPP2R3A,PRKCE,PPP1R12A,ARHGEF11,CDKN1B,ADCY10,PRKD3,PPP2R1B
April Mediated Signaling	7.11E-01	9.3E-02	39/43 (91%)	TRAF6,IKBKG,JUN,NFATC1
CNTF Signaling	6.91E-01	9.09E-02	50/55 (91%)	IL6ST,MTOR,RRAS2,PIK3R1,RPS6KA5
Lipid Antigen Presentation by CD1	6.88E-01	1.03E-01	26/29 (90%)	CALR,CD1D,AP1B1
Relaxin Signaling	6.88E-01	6.79E-02	151/162 (93%)	GNB4,JUN,PDE4C,PIK3R1,GNAO1,TDP2,PDE4B,ADCY10,GNG7,MPPE1,PDE1C
Integrin Signaling	6.75E-01	7.21E-02	193/208 (93%)	FYN,PIK3R1,ACTG1,PTEN,ITGA3,TLN2,WASL,RRAS2,RHOB,ARF3,RHOU,ZYX,PPP1R12A,ITGA1,ITGA7
Colorectal Cancer Metastasis Signaling	6.75E-01	6.87E-02	244/262 (93%)	IL6ST,PIK3R1,PDGFC,GNG7,PTGER1,GNB4,JUN,RRAS2,RHOB,TLR5,FZD6,SMO,RHOU,FZD5,ADCY10,PTGER4,RALGDS,MMP19
Glioma Signaling	6.68E-01	7.14E-02	104/112 (93%)	MTOR,RRAS2,IGF1,PIK3R1,PRKCE,PRKD3,PDGFC,PTEN
B Cell Activating Factor Signaling	6.57E-01	8.89E-02	41/45 (91%)	TRAF6,IKBKG,JUN,NFATC1
Arsenate Detoxification I (Glutaredoxin)	6.57E-01	5E-02	19/20 (95%)	GLRX2
Uracil Degradation II (Reductive)	6.57E-01	9.09E-02	10/11 (91%)	DPYD
Trehalose Degradation II (Trehalase)	6.57E-01	1.11E-01	8/9 (89%)	HK1
Branched-chain α-keto acid Dehydrogenase Complex	6.57E-01	1.11E-01	8/9 (89%)	DBT
D-glucuronate Degradation I	6.57E-01	7.14E-02	13/14 (93%)	CRYL1
Myo-inositol Biosynthesis	6.57E-01	1.25E-01	7/8 (88%)	IMPA2
Thymine Degradation	6.57E-01	9.09E-02	10/11 (91%)	DPYD
Geranylgeranyldiphosphate Biosynthesis	6.57E-01	1.25E-01	7/8 (88%)	COX10
Biotin-carboxyl Carrier Protein Assembly	6.57E-01	6.67E-02	14/15 (93%)	ACACA
Proline Biosynthesis I	6.57E-01	7.14E-02	13/14 (93%)	PYCRL
L-cysteine Degradation I	6.57E-01	9.09E-02	10/11 (91%)	GOT1
Acute Phase Response Signaling	6.55E-01	7.22E-02	167/180 (93%)	MAP2K6,IL6ST,PIK3R1,TRAF6,MTOR,IKBKG,SOD2,JUN,RRAS2,SOCS7,IL1RAP,C2,TAB1
Role of Macrophages, Fibroblasts and Endothelial Cells in Rheumatoid Arthritis	6.53E-01	6.55E-02	314/336 (93%)	IL6ST,MAP2K6,PIK3R1,PDGFC,NFATC1,EP300,PLCD1,TRAF6,IKBKG,RRAS2,JUN,PLCE1,TLR5,PPP3CB,TRAF4,GNAO1,SMO,FZD6,PRKCE,FZD5,IL1RAP,PRKD3
Antioxidant Action of Vitamin C	6.52E-01	7.41E-02	100/108 (93%)	PLCD1,PLA2G16,CSF2RB,NAPEPLD,IKBKG,PLCE1,PLA2G2E,PLD6
Synaptic Long Term Depression	6.48E-01	6.88E-02	149/160 (93%)	PLCD1,PLA2G16,PLCE1,RRAS2,PLA2G2E,IGF1,PPP2R3A,GNAO1,PRKCE,PPP2R1B,PRKD3
Lymphotoxin β Receptor Signaling	6.47E-01	8.2E-02	56/61 (92%)	TRAF6,IKBKG,PIK3R1,TRAF4,EP300
Agrin Interactions at Neuromuscular Junction	6.45E-01	8.7E-02	63/69 (91%)	ITGA3,JUN,RRAS2,ERBB4,ITGA1,ACTG1
Role of Tissue Factor in Cancer	6.44E-01	7.76E-02	107/116 (92%)	FYN,MTOR,ITGA3,RRAS2,PTK2B,PIK3R1,RPS6KA5,F3,PTEN
Dermatan Sulfate Degradation (Metazoa)	6.42E-01	8.7E-02	21/23 (91%)	HYAL1,HEXA
Glucocorticoid Receptor Signaling	6.38E-01	6.46E-02	275/294 (94%)	HSPA14,PRKAB1,HSPA1A/HSPA1B,PIK3R1,HSPA2,NFATC1,NCOA3,EP300,TRAF6,HSPA4,IKBKG,JUN,RRAS2,POU2F1,PPP3CB,PRKAA1,NR3C2,ESR1,TAB1
T Cell Receptor Signaling	6.36E-01	7.34E-02	101/109 (93%)	SHB,FYN,IKBKG,JUN,RRAS2,PPP3CB,PIK3R1,NFATC1
Androgen Signaling	6.29E-01	6.21E-02	136/145 (94%)	HSPA4,CALR,GNB4,JUN,GNAO1,PRKCE,PRKD3,GNG7,EP300
UVC-Induced MAPK Signaling	6.08E-01	9.52E-02	38/42 (90%)	JUN,RRAS2,PRKCE,PRKD3
CCR5 Signaling in Macrophages	6.08E-01	6.25E-02	90/96 (94%)	GNB4,JUN,PTK2B,PRKCE,PRKD3,GNG7
Renal Cell Carcinoma Signaling	6.08E-01	8.11E-02	68/74 (92%)	JUN,RRAS2,GAB1,PIK3R1,ARNT,EP300
Methylglyoxal Degradation III	6E-01	8.7E-02	21/23 (91%)	AKR1B10,FAM213B
Cellular Effects of Sildenafil (Viagra)	5.99E-01	6.71E-02	139/149 (93%)	PLCD1,MYH10,PLCE1,PDE4C,CACNA1C,PPP1R12A,PDE4B,ADCY10,ACTG1,PDE1C
RAR Activation	5.98E-01	6.84E-02	177/190 (93%)	PIK3R1,PTEN,EP300,CSF2RB,JUN,DHRS9,PNRC1,PRKCE,ADCY10,PRKD3,RDH13,SMAD1,CARM1
B Cell Receptor Signaling	5.97E-01	7.02E-02	159/171 (93%)	MAP2K6,GAB2,MTOR,IKBKG,JUN,RRAS2,PPP3CB,GAB1,PIK3R1,NFATC1,PTEN,EP300
cAMP-mediated signaling	5.93E-01	7.08E-02	210/226 (93%)	GRK4,PDE4C,DUSP6,RGS7,PDE4B,EP300,MPPE1,PDE1C,AKAP13,PPP3CB,GNAO1,TDP2,DUSP4,HTR1F,ADCY10,PTGER4
Thrombin Signaling	5.78E-01	6.73E-02	194/208 (93%)	PIK3R1,GNG7,PLCD1,GNB4,PLCE1,RRAS2,RHOB,GNAO1,RHOU,PRKCE,PPP1R12A,ARHGEF11,ADCY10,PRKD3
Paxillin Signaling	5.77E-01	7.14E-02	104/112 (93%)	ITGA3,TLN2,RRAS2,PTK2B,PIK3R1,ITGA1,ACTG1,ITGA7
Nitric Oxide Signaling in the Cardiovascular System	5.77E-01	6.4E-02	117/125 (94%)	KNG1,PIK3R1,PRKAA1,CACNA1C,PRKCE,PRKD3,PDGFC,PDE1C
Basal Cell Carcinoma Signaling	5.73E-01	8E-02	69/75 (92%)	BMP4,BMP3,SMO,FZD6,FZD5,DVL2
Proline Biosynthesis II (from Arginine)	5.73E-01	5E-02	19/20 (95%)	PYCRL
Tetrahydrofolate Salvage from 5,10-methenyltetrahydrofolate	5.73E-01	1E-01	9/10 (90%)	MTHFD2L
CMP-N-acetylneuraminate Biosynthesis I (Eukaryotes)	5.73E-01	5.56E-02	17/18 (94%)	GNE
Galactose Degradation I (Leloir Pathway)	5.73E-01	6.25E-02	15/16 (94%)	GALE
Role of p14/p19ARF in Tumor Suppression	5.68E-01	9.38E-02	29/32 (91%)	NPM1,PIK3R1,SF3A1
FAK Signaling	5.66E-01	6.86E-02	95/102 (93%)	FYN,ITGA3,TLN2,RRAS2,PIK3R1,ACTG1,PTEN
iNOS Signaling	5.63E-01	7.55E-02	49/53 (92%)	TRAF6,IKBKG,JUN,TAB1
Dopamine-DARPP32 Feedback in cAMP Signaling	5.52E-01	6.45E-02	174/186 (94%)	PLCD1,PPP1R3D,PLCE1,PPP3CB,PPP2R3A,CACNA1C,PRKCE,PPP1R12A,ADCY10,PPP2R1B,PRKD3,EP300
PAK Signaling	5.51E-01	6.6E-02	99/106 (93%)	ITGA3,WASL,RRAS2,PTK2B,PAK1IP1,PIK3R1,PDGFC
Role of IL-17F in Allergic Inflammatory Airway Diseases	5.42E-01	8.33E-02	44/48 (92%)	TRAF6,IGF1,RPS6KA5,EP300
Caveolar-mediated Endocytosis Signaling	5.4E-01	7.06E-02	79/85 (93%)	FYN,ITGA3,ITGA1,ACTG1,ITGA7,COPG1
ErbB4 Signaling	5.3E-01	7.46E-02	62/67 (93%)	RRAS2,ERBB4,PIK3R1,PRKCE,PRKD3
Purine Nucleotides Degradation II (Aerobic)	5.27E-01	5.71E-02	33/35 (94%)	GDA,IMPDH2
Regulation of the Epithelial-Mesenchymal Transition Pathway	5.25E-01	6.77E-02	179/192 (93%)	MAP2K6,TWIST2,SNAI2,PIK3R1,FGF14,PARD6A,RRAS2,GAB1,ZEB2,SMO,FZD6,FZD5,DVL2
FLT3 Signaling in Hematopoietic Progenitor Cells	5.25E-01	7.79E-02	71/77 (92%)	GAB2,MTOR,RRAS2,PIK3R1,RPS6KA5,EP300
Retinoate Biosynthesis I	5.17E-01	8.11E-02	34/37 (92%)	AKR1B10,DHRS9,RDH13
HER-2 Signaling in Breast Cancer	5.09E-01	7.5E-02	74/80 (93%)	RRAS2,PIK3R1,PRKCE,CDKN1B,PRKD3,PARD6A
UVA-Induced MAPK Signaling	5.09E-01	7.37E-02	88/95 (93%)	PLCD1,MTOR,JUN,PLCE1,RRAS2,PIK3R1,RPS6KA5
Chondroitin and Dermatan Biosynthesis	5.06E-01	7.69E-02	12/13 (92%)	CSGALNACT1
Ceramide Biosynthesis	5.06E-01	6.25E-02	15/16 (94%)	KDSR
Tetrapyrrole Biosynthesis II	5.06E-01	7.14E-02	13/14 (93%)	UROS
Arginine Degradation VI (Arginase 2 Pathway)	5.06E-01	6.25E-02	15/16 (94%)	PYCRL
Superoxide Radicals Degradation	5.06E-01	1.25E-01	7/8 (88%)	SOD2
Ceramide Degradation	5.06E-01	7.14E-02	13/14 (93%)	ACER2
Zymosterol Biosynthesis	5.06E-01	4.55E-02	21/22 (95%)	LBR
D-myo-inositol-5-phosphate Metabolism	5.03E-01	6.29E-02	149/159 (94%)	PLCD1,NUDT5,PLCE1,DUSP8,PPP2R3A,PPP1R12A,NUDT4,RNGTT,PTEN,DUSP16
nNOS Signaling in Neurons	5.02E-01	7.69E-02	48/52 (92%)	PPP3CB,DLG2,PRKCE,PRKD3
NGF Signaling	4.97E-01	6.72E-02	111/119 (93%)	TRAF6,IKBKG,RRAS2,GAB1,PIK3R1,TRAF4,RPS6KA5,EP300
Tight Junction Signaling	4.96E-01	6.83E-02	150/161 (93%)	MYH10,JUN,CLDN5,PPP2R3A,NUDT21,CTNNA1,PPP2R1B,ACTG1,PARD6A,PTEN,PVRL2
Calcium-induced T Lymphocyte Apoptosis	4.96E-01	7.14E-02	65/70 (93%)	PPP3CB,NR4A1,PRKCE,PRKD3,EP300
Role of JAK1 and JAK3 in γc Cytokine Signaling	4.96E-01	7.46E-02	62/67 (93%)	RRAS2,PTK2B,PIK3R1,IRS2,Irs3
Eicosanoid Signaling	4.96E-01	6.17E-02	76/81 (94%)	PLA2G16,PLA2G2E,LTC4S,PTGER4,PTGER1
Cardiomyocyte Differentiation via BMP Receptors	4.95E-01	9.52E-02	19/21 (90%)	BMP4,BMPR1A
1D-myo-inositol Hexakisphosphate Biosynthesis II (Mammalian)	4.95E-01	7.14E-02	26/28 (93%)	ITPKC,ITPKA
Superpathway of Geranylgeranyldiphosphate Biosynthesis I (via Mevalonate)	4.95E-01	5.41E-02	35/37 (95%)	Acat2/Acat3,COX10
VEGF Signaling	4.95E-01	6.73E-02	97/104 (93%)	RRAS2,PTK2B,PIK3R1,ACTG1,PDGFC,ELAVL1,ARNT
HMGB1 Signaling	4.82E-01	7.07E-02	92/99 (93%)	MAP2K6,JUN,RRAS2,SP1,RHOB,PIK3R1,RHOU
Hepatic Cholestasis	4.82E-01	5.71E-02	165/175 (94%)	PPARA,TRAF6,IKBKG,JUN,ABCC1,PRKCE,ADCY10,PRKD3,IL1RAP,ESR1
CD40 Signaling	4.8E-01	7.14E-02	65/70 (93%)	TRAF6,MAP2K6,IKBKG,JUN,PIK3R1
GM-CSF Signaling	4.8E-01	7.35E-02	63/68 (93%)	CSF2RB,RRAS2,PPP3CB,PIK3R1,CISH
Superpathway of Inositol Phosphate Compounds	4.77E-01	5.65E-02	217/230 (94%)	DUSP8,PIK3R1,ITPKA,PTEN,PLCD1,NUDT5,PLCE1,PPP2R3A,ITPKC,PPP1R12A,NUDT4,RNGTT,DUSP16
Fc Epsilon RI Signaling	4.73E-01	6.84E-02	109/117 (93%)	MAP2K6,FYN,RRAS2,PLA2G2E,GAB1,PIK3R1,PRKCE,PRKD3
fMLP Signaling in Neutrophils	4.73E-01	6.15E-02	122/130 (94%)	GNB4,RRAS2,PPP3CB,PIK3R1,PRKCE,PRKD3,GNG7,NFATC1
Inhibition of Angiogenesis by TSP1	4.71E-01	7.69E-02	36/39 (92%)	FYN,JUN,SDC2
Gap Junction Signaling	4.66E-01	6.21E-02	166/177 (94%)	PLCD1,PLCE1,RRAS2,PPP3CB,SP1,TUBB4B,PIK3R1,PRKCE,ADCY10,PRKD3,ACTG1
Regulation of IL-2 Expression in Activated and Anergic T Lymphocytes	4.66E-01	6.74E-02	83/89 (93%)	FYN,IKBKG,JUN,RRAS2,PPP3CB,NFATC1
Antiproliferative Role of Somatostatin Receptor 2	4.64E-01	6.94E-02	67/72 (93%)	GNB4,RRAS2,PIK3R1,CDKN1B,GNG7
Ceramide Signaling	4.52E-01	6.74E-02	83/89 (93%)	JUN,RRAS2,S1PR5,PPP2R3A,PIK3R1,PPP2R1B
Aspartate Degradation II	4.52E-01	7.14E-02	13/14 (93%)	GOT1
Ephrin Receptor Signaling	4.36E-01	5.91E-02	191/203 (94%)	FYN,GNB4,ITGA3,WASL,RRAS2,ANGPT1,SDC2,GNAO1,EPHA2,PDGFC,GNG7,EP300
Erythropoietin Signaling	4.2E-01	6.41E-02	73/78 (94%)	JUN,RRAS2,PIK3R1,PRKCE,PRKD3
JAK/Stat Signaling	4.2E-01	7.14E-02	65/70 (93%)	MTOR,RRAS2,PIK3R1,CISH,SOCS7
Semaphorin Signaling in Neurons	4.15E-01	7.69E-02	48/52 (92%)	FYN,RHOB,RHOU,SEMA7A
Endometrial Cancer Signaling	4.15E-01	7.02E-02	53/57 (93%)	RRAS2,PIK3R1,CTNNA1,PTEN
Prostate Cancer Signaling	4.14E-01	6.06E-02	93/99 (94%)	MTOR,RRAS2,PIK3R1,CDKN1B,PTEN,EP300
Polyamine Regulation in Colon Cancer	4.13E-01	6.9E-02	27/29 (93%)	PSMF1,MXD1
GDNF Family Ligand-Receptor Interactions	4.07E-01	6.85E-02	68/73 (93%)	JUN,RRAS2,GAB1,PIK3R1,IRS2
Macropinocytosis Signaling	4.07E-01	6.58E-02	71/76 (93%)	RRAS2,PIK3R1,PRKCE,PRKD3,PDGFC
CCR3 Signaling in Eosinophils	4.07E-01	6.25E-02	120/128 (94%)	GNB4,RRAS2,PLA2G2E,PIK3R1,PRKCE,PPP1R12A,PRKD3,GNG7
Sucrose Degradation V (Mammalian)	4.06E-01	5.26E-02	18/19 (95%)	KHK
Phosphatidylethanolamine Biosynthesis II	4.06E-01	5.56E-02	17/18 (94%)	PCYT2
Histidine Degradation III	4.06E-01	5.56E-02	17/18 (94%)	MTHFD2L
GDP-glucose Biosynthesis	4.06E-01	5.26E-02	18/19 (95%)	HK1
Sphingomyelin Metabolism	4.06E-01	6.25E-02	15/16 (94%)	SGMS1
Production of Nitric Oxide and Reactive Oxygen Species in Macrophages	4.02E-01	5.69E-02	199/211 (94%)	PPARA,PPP1R3D,IKBKG,JUN,RHOB,PPP2R3A,PIK3R1,RHOU,PRKCE,PPP1R12A,PPP2R1B,PRKD3
IL-2 Signaling	3.99E-01	6.9E-02	54/58 (93%)	JUN,RRAS2,PTK2B,PIK3R1
HGF Signaling	3.98E-01	6.6E-02	99/106 (93%)	ELF2,JUN,RRAS2,GAB1,PIK3R1,PRKCE,PRKD3
Hereditary Breast Cancer Signaling	3.96E-01	6.25E-02	120/128 (94%)	NPM1,GADD45B,RRAS2,GADD45A,PIK3R1,PTEN,HDAC5,EP300
PKCθ Signaling in T Lymphocytes	3.96E-01	5.59E-02	135/143 (94%)	FYN,IKBKG,POU2F1,JUN,RRAS2,PPP3CB,PIK3R1,NFATC1
tRNA Charging	3.93E-01	3.7E-02	78/81 (96%)	CARS2,GARS,FARSA
Telomerase Signaling	3.88E-01	6.73E-02	97/104 (93%)	ELF2,RRAS2,SP1,PPP2R3A,PIK3R1,PPP2R1B,HDAC5
FGF Signaling	3.78E-01	6.52E-02	86/92 (93%)	MAP2K6,GAB1,PIK3R1,FGF14,RPS6KA5,EP300
Netrin Signaling	3.76E-01	5.26E-02	54/57 (95%)	PPP3CB,ABLIM1,NFATC1
Inhibition of Matrix Metalloproteases	3.76E-01	7.5E-02	37/40 (93%)	ADAM12,SDC2,MMP19
Nur77 Signaling in T Lymphocytes	3.7E-01	6.35E-02	59/63 (94%)	PPP3CB,NR4A1,NFATC1,EP300
PEDF Signaling	3.68E-01	6.41E-02	73/78 (94%)	IKBKG,SOD2,RRAS2,PIK3R1,SRF
Assembly of RNA Polymerase I Complex	3.67E-01	7.69E-02	12/13 (92%)	POLR1D
Glucose and Glucose-1-phosphate Degradation	3.67E-01	4.17E-02	23/24 (96%)	HK1
Salvage Pathways of Pyrimidine Deoxyribonucleotides	3.67E-01	4.76E-02	20/21 (95%)	APOBEC3B
HIF1α Signaling	3.67E-01	6.48E-02	101/108 (94%)	JUN,RRAS2,PIK3R1,PDGFC,ARNT,MMP19,EP300
Rac Signaling	3.67E-01	5.74E-02	115/122 (94%)	MCF2L,ITGA3,JUN,RRAS2,PTK2B,PIK3R1,PARD6A
Estrogen-mediated S-phase Entry	3.67E-01	7.14E-02	26/28 (93%)	CDKN1B,ESR1
Gluconeogenesis I	3.67E-01	4.17E-02	46/48 (96%)	GPI,FBP1
Role of PKR in Interferon Induction and Antiviral Response	3.59E-01	6.52E-02	43/46 (93%)	TRAF6,MAP2K6,IKBKG
Thyroid Cancer Signaling	3.59E-01	7.14E-02	39/42 (93%)	NTRK2,RRAS2,NTRK3
Neuroprotective Role of THOP1 in Alzheimer's Disease	3.59E-01	5.56E-02	51/54 (94%)	KNG1,MAPT,GNRH1
EGF Signaling	3.57E-01	6.45E-02	58/62 (94%)	MTOR,JUN,PIK3R1,SRF
IL-17 Signaling	3.56E-01	6.76E-02	69/74 (93%)	TRAF6,MAP2K6,JUN,RRAS2,PIK3R1
Clathrin-mediated Endocytosis Signaling	3.55E-01	6.12E-02	184/196 (94%)	MYO6,WASL,LDLR,IGF1,PPP3CB,SH3GL3,PIK3R1,FGF14,LDLRAP1,AP1B1,ACTG1,PDGFC
D-myo-inositol (1,4,5,6)-Tetrakisphosphate Biosynthesis	3.49E-01	5.63E-02	134/142 (94%)	NUDT5,DUSP8,PPP2R3A,PPP1R12A,NUDT4,RNGTT,PTEN,DUSP16
D-myo-inositol (3,4,5,6)-tetrakisphosphate Biosynthesis	3.49E-01	5.63E-02	134/142 (94%)	NUDT5,DUSP8,PPP2R3A,PPP1R12A,NUDT4,RNGTT,PTEN,DUSP16
G Beta Gamma Signaling	3.46E-01	5.08E-02	112/118 (95%)	GNB4,RRAS2,GNAO1,PRKCE,PRKD3,GNG7
Regulation of Cellular Mechanics by Calpain Protease	3.43E-01	5.48E-02	69/73 (95%)	ITGA3,TLN2,RRAS2,CDKN1B
Role of NFAT in Regulation of the Immune Response	3.39E-01	5.53E-02	188/199 (94%)	FYN,GNB4,IKBKG,JUN,RRAS2,PPP3CB,PIK3R1,GNAO1,MEF2A,GNG7,NFATC1
Heme Biosynthesis II	3.34E-01	4.17E-02	23/24 (96%)	UROS
Ketolysis	3.34E-01	5.26E-02	18/19 (95%)	Acat2/Acat3
IL-4 Signaling	3.33E-01	6.33E-02	74/79 (94%)	MTOR,RRAS2,PIK3R1,NR3C2,NFATC1
Glioma Invasiveness Signaling	3.31E-01	6.56E-02	57/61 (93%)	RRAS2,RHOB,PIK3R1,RHOU
Death Receptor Signaling	3.31E-01	6.25E-02	60/64 (94%)	IKBKG,CRADD,TNFRSF25,TNFRSF10A
Melanoma Signaling	3.28E-01	6.52E-02	43/46 (93%)	RRAS2,PIK3R1,PTEN
VEGF Family Ligand-Receptor Interactions	3.12E-01	5.95E-02	79/84 (94%)	RRAS2,PLA2G2E,PIK3R1,PRKCE,PRKD3
Dopamine Receptor Signaling	3.12E-01	5.26E-02	90/95 (95%)	PPP1R3D,PPP2R3A,PPP1R12A,ADCY10,PPP2R1B
Renin-Angiotensin Signaling	3.11E-01	5.56E-02	119/126 (94%)	JUN,RRAS2,PTK2B,PIK3R1,PRKCE,ADCY10,PRKD3
CREB Signaling in Neurons	3.1E-01	5.34E-02	195/206 (95%)	PLCD1,GNB4,PLCE1,RRAS2,PIK3R1,GNAO1,PRKCE,ADCY10,PRKD3,GNG7,EP300
D-myo-inositol (1,4,5)-Trisphosphate Biosynthesis	3.09E-01	5.26E-02	36/38 (95%)	PLCD1,PLCE1
ATM Signaling	3.07E-01	6.45E-02	58/62 (94%)	JUN,GADD45B,GADD45A,EP300
Ketogenesis	3.05E-01	4.76E-02	20/21 (95%)	Acat2/Acat3
Dolichyl-diphosphooligosaccharide Biosynthesis	3.05E-01	2.5E-02	39/40 (98%)	ALG3
Acute Myeloid Leukemia Signaling	3.01E-01	6.1E-02	77/82 (94%)	MAP2K6,CSF2RB,MTOR,RRAS2,PIK3R1
PDGF Signaling	3.01E-01	5.88E-02	80/85 (94%)	JUN,RRAS2,PIK3R1,SRF,PDGFC
Role of RIG1-like Receptors in Antiviral Innate Immunity	3E-01	6.12E-02	46/49 (94%)	TRAF6,IKBKG,EP300
Chronic Myeloid Leukemia Signaling	2.97E-01	5.71E-02	99/105 (94%)	GAB2,IKBKG,RRAS2,PIK3R1,CDKN1B,HDAC5
Sertoli Cell-Sertoli Cell Junction Signaling	2.97E-01	5.61E-02	185/196 (94%)	EPN2,ITGA3,JUN,CLDN5,RRAS2,TUBB4B,CTNNA1,ADCY10,ACTG1,PTEN,PVRL2
TNFR2 Signaling	2.92E-01	6.06E-02	31/33 (94%)	IKBKG,JUN
Intrinsic Prothrombin Activation Pathway	2.92E-01	5.71E-02	33/35 (94%)	KNG1,COL5A3
Dendritic Cell Maturation	2.9E-01	5.26E-02	198/209 (95%)	PLCD1,TRAF6,CD1D,COL5A3,IKBKG,PLCE1,PIK3R1,CD83,DDR1,TAB1,EP300
Role of Oct4 in Mammalian Embryonic Stem Cell Pluripotency	2.87E-01	6.67E-02	42/45 (93%)	PHB,REST,MEF2A
MSP-RON Signaling Pathway	2.87E-01	6E-02	47/50 (94%)	CSF2RB,PIK3R1,ACTG1
Role of Wnt/GSK-3β Signaling in the Pathogenesis of Influenza	2.82E-01	6.1E-02	77/82 (94%)	SMO,FZD6,FZD5,DVL2,NCOA3
Cleavage and Polyadenylation of Pre-mRNA	2.79E-01	8.33E-02	11/12 (92%)	NUDT21
Glutaryl-CoA Degradation	2.79E-01	4.17E-02	23/24 (96%)	Acat2/Acat3
Ubiquinol-10 Biosynthesis (Eukaryotic)	2.79E-01	3.45E-02	28/29 (97%)	COQ3
NAD Phosphorylation and Dephosphorylation	2.79E-01	5.26E-02	18/19 (95%)	ACPL2
Guanosine Nucleotides Degradation III	2.79E-01	4.55E-02	21/22 (95%)	GDA
GNRH Signaling	2.76E-01	5.26E-02	144/152 (95%)	MAP2K6,JUN,RRAS2,GNRH1,PRKCE,ADCY10,PRKD3,EP300
Activation of IRF by Cytosolic Pattern Recognition Receptors	2.74E-01	5.56E-02	68/72 (94%)	TRAF6,IKBKG,JUN,SIKE1
Leukocyte Extravasation Signaling	2.7E-01	5.8E-02	195/207 (94%)	ITGA3,WASL,CLDN5,PTK2B,PIK3R1,CTNNA1,ARHGAP12,PRKCE,ITGA1,PRKD3,ACTG1,MMP19
IL-17A Signaling in Airway Cells	2.64E-01	5.48E-02	69/73 (95%)	TRAF6,IKBKG,PIK3R1,PTEN
TNFR1 Signaling	2.63E-01	5.77E-02	49/52 (94%)	IKBKG,JUN,CRADD
Superpathway of Cholesterol Biosynthesis	2.61E-01	2.3E-02	85/87 (98%)	Acat2/Acat3,LBR
3-phosphoinositide Biosynthesis	2.61E-01	5.06E-02	169/178 (95%)	NUDT5,DUSP8,PPP2R3A,PIK3R1,PPP1R12A,NUDT4,RNGTT,PTEN,DUSP16
Cholesterol Biosynthesis I	2.56E-01	2.5E-02	39/40 (98%)	LBR
Urate Biosynthesis/Inosine 5'-phosphate Degradation	2.56E-01	4.55E-02	21/22 (95%)	IMPDH2
Bile Acid Biosynthesis, Neutral Pathway	2.56E-01	1.72E-02	57/58 (98%)	AMACR
Cholesterol Biosynthesis II (via 24,25-dihydrolanosterol)	2.56E-01	2.5E-02	39/40 (98%)	LBR
Cholesterol Biosynthesis III (via Desmosterol)	2.56E-01	2.5E-02	39/40 (98%)	LBR
Angiopoietin Signaling	2.54E-01	5.41E-02	70/74 (95%)	IKBKG,RRAS2,ANGPT1,PIK3R1
Pyridoxal 5'-phosphate Salvage Pathway	2.54E-01	5.33E-02	71/75 (95%)	MAP2K6,GRK4,PRKAA1,PRKCE
Ephrin A Signaling	2.52E-01	5.77E-02	49/52 (94%)	FYN,PIK3R1,EPHA2
4-1BB Signaling in T Lymphocytes	2.47E-01	5.56E-02	34/36 (94%)	IKBKG,JUN
DNA Double-Strand Break Repair by Homologous Recombination	2.35E-01	5.88E-02	16/17 (94%)	ATRX
DNA Double-Strand Break Repair by Non-Homologous End Joining	2.35E-01	5.26E-02	18/19 (95%)	WRN
Phenylalanine Degradation IV (Mammalian, via Side Chain)	2.35E-01	2.56E-02	38/39 (97%)	GOT1
Thyroid Hormone Metabolism II (via Conjugation and/or Degradation)	2.34E-01	3.77E-02	51/53 (96%)	CSGALNACT1,DIO2
TWEAK Signaling	2.22E-01	5.26E-02	36/38 (95%)	IKBKG,TNFRSF25
Ethanol Degradation II	2.22E-01	4.65E-02	41/43 (95%)	DHRS9,ADHFE1
Complement System	2.22E-01	5.71E-02	33/35 (94%)	C2,C8G
Isoleucine Degradation I	2.17E-01	3.33E-02	29/30 (97%)	Acat2/Acat3
The Visual Cycle	2.17E-01	3.57E-02	27/28 (96%)	DHRS9
Mevalonate Pathway I	2.17E-01	3.45E-02	28/29 (97%)	Acat2/Acat3
Extrinsic Prothrombin Activation Pathway	2E-01	5E-02	19/20 (95%)	F3
Mismatch Repair in Eukaryotes	2E-01	4.17E-02	23/24 (96%)	PCNA
Leukotriene Biosynthesis	2E-01	3.7E-02	26/27 (96%)	LTC4S
Parkinson's Signaling	2E-01	6.25E-02	15/16 (94%)	PARK2
