# Supplementary material for: Downstream Signaling Pathways in Mouse Adipose Tissues Following Acute In Vivo Administration of Fibroblast Growth Factor 21
Source: PLoS One. 2013 Sep 6;8(9):e73011. doi: 10.1371/journal.pone.0073011 (PMC3765203; doi:10.1371/journal.pone.0073011)
Supplement: Table S7 — FGF21 treatment-induced gene expression changes of transcripts encoding potential secreted proteins. Listed are the 334 potential secreted proteins that were regulated by a single 2.5 mg/kg dose of PEG30-FGF21 Q108 (1.2 fold and p<0.05) in at least one of three white adipose tissues (IWAT, EWAT, RPWAT). The gene expression data from the current study is included as described in the legend of Table S1. (XLSX) [file pone.0073011.s013.xlsx]

## Sheet: Table_S7
Probeset ID	Gene Symbol	Entrez Gene ID	WT Chow. PEG30-FGF21 Q108, 2.5 mg/kg, 2d / Vehicle Treatment						Validation Study. IWAT. Fold Change. 2d. QPCR			WT Chow. PEG30-FGF21 Q108, 2.5 mg/kg, 5d / Vehicle Treatment						WT HFD. PEG30-FGF21 Q108, 2.5 mg/kg, 2d / Vehicle Treatment						WT HFD. PEG30-FGF21 Q108, 2.5 mg/kg, 5d / Vehicle Treatment						WT HFD Vehicle / WT chow Vehicle										db/db Chow. PEG30-FGF21 Q108, 2.5 mg/kg, 2d / Vehicle Treatment						db/db Chow. PEG30-FGF21 Q108, 2.5 mg/kg, 5d / Vehicle Treatment
			IWAT		EWAT		RPWAT		n=5	n=5	n=5	IWAT		EWAT		RPWAT		IWAT		EWAT		RPWAT		IWAT		EWAT		RPWAT		IWAT 2d		EWAT 2d		EWAT 5d		RPWAT 2d		RPWAT 5d		IWAT		EWAT		RPWAT		IWAT		EWAT
			Fold Change	ANOVA p	Fold Change	ANOVA p	Fold Change	ANOVA p	0.25 mg/kg	0.75 mg/kg	2.5 mg/kg	Fold Change	ANOVA p	Fold Change	ANOVA p	Fold Change	ANOVA p	Fold Change	ANOVA p	Fold Change	ANOVA p	Fold Change	ANOVA p	Fold Change	ANOVA p	Fold Change	ANOVA p	Fold Change	ANOVA p	Fold Change	ANOVA p	Fold Change	ANOVA p	Fold Change	ANOVA p	Fold Change	ANOVA p	Fold Change	ANOVA p	Fold Change	ANOVA p	Fold Change	ANOVA p	Fold Change	ANOVA p	Fold Change	ANOVA p	Fold Change	ANOVA p
merck-ENSMUST00000079697_x_at			4.32414	0.03151	-2.50957	0.3706	4.30626	0.2082				6.59629	0.002326	1.53568	0.2855	4.17542	0.1655	1.1633	0.7912	1.00623	0.9862	-3.34349	0.1206	3.10885	0.08895	-1.13318	0.8233	-1.45111	0.6484	-1.07887	0.8887	1.84672	0.4404	-1.05189	0.9126	1.25794	0.8116	1.55561	0.6551	1.50869	0.1688	1.67225	0.4381	1.98016	0.415	-1.12453	0.6716	3.25912	0.01621
merck-NM_012044_s_at	Pla2g2e	26970	3.06549	0.008154	1.65882	0.05994	1.77623	0.01941				5.49288	5.525e-05	2.60795	0.001927	3.46178	0.0005744	1.07145	0.7895	-1.52721	0.1433	-1.40023	0.1299	4.08507	0.01056	1.27968	0.7419	1.40832	0.5555	2.22177	0.01469	2.06776	0.001015	1.12458	0.6548	2.31579	0.0001432	1.60177	0.3724	3.16446	0.0002958	1.23416	0.1098	1.26619	0.1699	1.67494	0.01131	1.42955	0.05287
merck-NM_016974_at	Dbp	13170	2.83074	0.006474	2.29298	0.04337	1.81719	0.0999				1.48628	0.07471	1.32465	0.2056	1.13318	0.6482	2.01187	0.001048	1.58672	0.05342	2.14882	0.007321	1.80094	0.03371	2.33991	0.02966	2.09267	0.03225	1.45814	0.1357	1.50003	0.2213	-1.16156	0.5481	1.17292	0.5894	1.02264	0.9308	2.33131	0.007387	1.91117	0.004444	1.77378	0.03973	1.65806	0.0005918	2.51942	5.96e-07
merck-NM_023383_at	Aadac	67758	2.58881	0.02153	1.37562	0.6553	2.70894	0.238				1.48457	0.00583	-1.07481	0.8785	-1.30798	0.5212	1.36082	0.288	-1.20712	0.7304	-1.48868	0.3632	1.88799	0.1616	-1.73061	0.2607	-1.02002	0.9421	1.16805	0.5048	2.09411	0.3741	-1.17877	0.748	-1.09974	0.861	-1.30677	0.6081	1.6573	0.2254	-1.12494	0.7162	1.23561	0.7819	2.52406	0.007465	1.47809	0.08642
merck-AK165113_a_at	Prlr	19116	2.21004	0.0008532	2.01697	0.0006404	1.71791	0.1374				3.91742	0.0001039	2.71581	8.368e-05	2.80543	0.001056	2.27091	4.363e-05	1.64021	0.006279	1.8531	0.0003469	4.37421	0.0002311	3.88776	0.00091	3.83354	0.0003243	1.10108	0.5556	-1.06028	0.232	-1.51321	0.098	-1.29897	0.3874	-1.35176	0.3868	1.79804	0.07321	1.04817	0.5532	-1.03545	0.9169	1.48696	0.001366	1.63569	6.205e-05
merck-AK053042_at	Nav3	260315	2.20699	0.008148	2.16671	3.839e-05	2.18575	0.0003135	3.9	2	3.1	2.24905	1.496e-05	2.33453	8.07e-05	2.13698	0.000641	2.37192	1.997e-05	1.85353	0.0001051	1.4642	0.01174	1.92486	0.008171	2.1757	0.0006523	1.81635	0.00134	-1.10642	0.3029	1.16592	0.0687	1.10775	0.4532	1.56964	0.002374	1.13854	0.2588	2.18374	0.02439	1.37278	1.246e-05	1.46218	0.06448	1.15667	0.04245	1.03367	0.7758
merck-CO039137_a_at	Nav3	260315	2.13895	0.001149	2.58821	3.964e-05	2.06158	0.0007048				1.95749	1.246e-05	2.14092	7.153e-07	2.90068	2.414e-05	2.11398	0.0002992	1.63983	0.0002131	1.74181	0.003057	1.9602	0.001736	2.55564	0.0007809	2.07253	0.0001113	-1.14847	0.3281	1.09484	0.3038	-1.36207	0.05604	1.42791	0.01215	1.40281	0.01455	2.20953	0.002303	1.08798	0.4677	1.2424	0.1522	1.11373	0.1978	1.22897	0.1386
merck-NM_177274_at	Negr1	320840	2.10669	0.0008047	1.58198	0.05406	1.47299	0.03887	3.5	1.3	2	1.43252	0.2297	2.42996	0.0004985	1.95794	0.01638	2.99433	0.000109	2.1503	0.00223	2.34855	0.009542	1.52195	0.1039	1.64816	0.04502	1.3128	0.363	-1.80094	0.01243	1.0447	0.816	1.7334	0.01771	1.1126	0.6182	1.47877	0.3701	1.02052	0.7918	-1.02068	0.8883	1.10951	0.4584	1.01454	0.8696	1.00666	0.9185
merck-AK122404_at	Nav3	260315	2.09556	0.007054	2.44794	4.458e-05	2.03704	0.0001822				2.36537	1.401e-05	2.5363	3.809e-05	2.43501	7.164e-05	2.27772	0.0001868	1.79349	0.0007791	1.59698	0.003341	2.16272	0.002307	2.29826	0.001299	1.84969	0.002132	-1.05638	0.7007	1.32282	0.009559	1.04993	0.7617	1.47265	0.008063	1.19437	0.08076	2.07491	0.03122	1.21747	0.0008658	1.31099	0.06168	1.19267	0.04119	1.07196	0.3627
merck-NM_001024698_at	Cpa2	232680	2.01697	0.2249	2.31739	0.01601	3.71878	0.02633				1.05032	0.8827	2.87276	0.0461	2.02535	0.06928	-1.0779	0.8214	1.34276	0.3473	-1.18465	0.5683	1.1438	0.8272	-1.15899	0.7266	1.25026	0.6966	3.72992	0.003733	2.70458	0.004793	4.35612	0.01092	4.08978	0.000562	3.25987	0.1268	1.78484	0.09832	1.33721	0.07132	1.55418	0.04882	1.72743	0.002362	1.97925	2.587e-05
merck-AK083198_at	Prlr	19116	1.85524	0.01376	1.39894	0.03396	1.27321	0.4179				2.8827	0.001029	1.69434	0.000542	2.1208	0.001025	1.6387	0.002547	1.66495	0.006819	1.5332	0.02278	3.02622	0.001867	2.44906	0.01403	2.97509	0.001001	-1.06057	0.4985	-1.04855	0.4769	-1.19132	0.4476	-1.08695	0.7254	-1.34029	0.2113	1.6421	0.1737	-1.09134	0.495	1.15646	0.5195	1.42135	0.02371	1.29837	0.08067
merck-NM_010171_at	F3	14066	1.74381	0.02343	1.72504	0.0046	1.89758	0.0006443				1.97834	0.002872	2.42885	4.411e-05	2.26778	0.001114	2.18927	1.252e-06	2.50265	3.189e-05	2.02395	1.305e-05	2.0408	0.002589	2.72772	6.378e-06	2.75169	0	-1.17698	0.2239	-1.56279	0.000151	-1.191	0.2856	1.11383	0.2545	-1.09184	0.06621	2.04833	0.08008	1.37025	0.02903	1.64286	0.01429	1.26911	0.02819	1.02984	0.829
merck-NM_001039094_at	Negr1	320840	1.735	0.0108	1.33015	0.06573	1.17077	0.01838				1.92531	0.0004809	2.02908	7.504e-05	1.95299	4.429e-05	2.30356	6.664e-05	2.01094	0.007699	2.10717	7.141e-05	2.33884	0.0008255	2.75486	1.192e-05	2.23615	0.0002149	-1.05286	0.7005	-1.08026	0.6992	1.01734	0.8249	-1.10997	0.2797	-1.00083	0.9962	1.58416	0.08614	-1.05329	0.6166	1.18449	0.1625	1.5417	0.001866	1.31099	0.00581
merck-NM_011169_at	Prlr	19116	1.61287	0.00734	1.82054	0.006326	1.48252	0.2051				3.02273	0.000367	2.15625	0.001687	2.49517	0.001365	1.70294	5.138e-05	1.5202	0.01953	1.75428	0.002016	3.79839	0.0004895	3.06126	0.002152	3.33734	0.003734	-1.03386	0.6555	1.03493	0.6697	-1.40378	0.2017	-1.44677	0.1504	-1.28944	0.5429	1.37753	0.1132	-1.0148	0.8792	-1.0879	0.7905	1.33229	0.02348	1.56783	0.0001293
merck-AF128205_a_at	Ccl11	20292	1.61139	0.08647	1.00497	0.9855	1.60509	0.0203				-1.11463	0.3933	1.57145	0.02408	-1.14185	0.2918	1.25173	0.01913	1.0876	0.6016	1.18637	0.3021	1.37436	0.1283	1.00422	0.9768	1.14477	0.4913	1.74421	0.001932	1.3499	0.05602	1.76116	0.03061	1.27791	0.2093	-1.24214	0.2759	1.22473	0.1294	1.26561	0.0798	1.31917	0.1572	1.03405	0.6995	1.24277	0.06286
merck-AK079459_a_at	Gda	14544	1.58198	0.03995	1.78074	0.001527	1.62855	0.02376				2.17871	7.051e-05	1.67456	0.001027	2.20394	0.003633	1.77746	0.005393	-1.10415	0.4964	-1.07073	0.6273	2.65277	0.0004656	1.45144	0.09627	1.57688	0.04091	1.13279	0.6451	1.84162	0.001217	1.30828	0.04411	1.97288	0.002673	1.21627	0.4054	1.84204	0.02977	1.37151	0.007688	1.40961	0.01477	1.49727	0.02785	1.4642	0.01906
merck-NM_010120_at	Eif1a	13664	1.52862	0.0003085	1.42659	0.0003109	1.30858	0.0001916				1.40152	0.002086	1.5244	0.0008088	1.44278	0.001937	1.28795	0.01739	1.06016	0.362	1.06937	0.3157	1.48388	0.026	1.45613	0.003932	1.37975	0.005498	1.22082	0.04131	1.47537	0.000676	1.30017	0.0799	1.35581	0.0006253	1.1944	0.1015	1.14459	0.2561	1.02549	0.755	1.1221	0.03824	-1.06356	0.2449	-1.00232	0.9596
merck-BC042730_at	Thrb	21834	1.51147	0.003782	1.2456	0.1037	1.18252	0.02239				1.48799	0.01679	1.50072	0.001826	1.7362	0.006314	1.11194	0.3281	1.19671	0.04252	1.35176	0.01385	1.17826	0.2279	1.2316	0.0575	1.31795	0.02448	1.32069	0.0194	1.2067	0.09847	1.22146	0.01433	1.05366	0.4417	1.07226	0.5377	1.01626	0.8767	1.0873	0.39	1.0709	0.2184	-1.14691	0.0397	-1.02996	0.5833
merck-NM_010060_at	Dnahc11	13411	1.50661	7.832e-05	1.42528	0.1255	1.43979	0.06567				1.12795	0.07702	1.2659	0.0301	1.65882	0.004355	-1.00915	0.9302	-1.09524	0.5182	-1.26707	0.07178	1.08278	0.4619	1.31129	0.1081	1.10129	0.6811	1.19969	0.08993	1.41189	0.02776	1.06101	0.733	1.75509	0.002952	1.63305	0.1483	1.2735	0.434	-1.0041	0.949	1.06797	0.4273	1.14749	0.1437	1.06498	0.3432
merck-NM_008371_at	Il7	16196	1.50314	0.08445	1.2569	0.008806	1.31311	0.03739				1.00641	0.9545	1.12941	0.1597	1.22953	0.2	-1.09227	0.5315	-1.02629	0.7833	-1.08211	0.4985	-1.36019	0.1571	1.30647	0.06981	1.15755	0.358	-1.04592	0.8225	1.12603	0.111	-1.17441	0.05673	1.41416	0.01393	-1.11368	0.4935	1.48594	0.3614	1.08408	0.3955	-1.01113	0.8166	1.07295	0.6497	1.21163	0.1178
merck-AK189622_x_at	Mfge8	17304	1.49176	0.009521	1.05317	0.3008	1.3213	0.03762				1.04299	0.7452	1.83612	9.209e-05	1.6615	0.003144	1.53674	0.008974	1.27204	0.08693	1.42561	0.0009001	1.44311	0.05466	1.73221	0.00243	1.82264	0.001056	1.43054	0.007902	1.09911	0.348	1.22152	0.06468	1.09782	0.3246	1.1788	0.1319	1.85952	0.03116	1.17563	0.0762	1.1599	0.2502	1.56171	0.004746	1.34369	0.0179
merck-NM_029682_s_at	Stambpl1	76630	1.47537	0.005555	1.81635	0.002043	2.10911	0.001985				1.19454	0.003717	1.5838	0.008359	1.75267	0.0005123	1.27732	0.1296	1.40475	0.05983	1.18179	0.3309	-1.07649	0.4588	1.071	0.7651	1.02575	0.9159	1.45111	0.0002925	1.94312	0.001785	2.04927	0.04065	2.20597	0.0006016	2.24647	0.03766	2.69153	0.0006888	1.75671	0.0009744	1.77174	0.003947	-1.02043	0.7816	1.00596	0.8984
merck-NM_030250_a_at	Nus1	52014	1.47401	0.02522	1.30497	0.01345	1.24497	0.07887				1.45546	0.006424	1.834	5.364e-07	2.12471	8.017e-05	1.81259	0.002463	1.28529	0.03106	1.31856	0.006496	2.10669	0.01087	1.87715	0.02102	1.83063	0.00265	-1.00641	0.9621	1.4312	0.01645	1.32221	0.002652	1.62667	0.001101	1.34803	0.1208	2.4016	0.07751	1.08986	0.1699	1.22857	0.08832	1.20468	0.009293	1.01574	0.8319
merck-AK169463_at	Ptrf	19285	1.46893	0.1088	1.66994	0.002062	1.29003	0.2152				1.14834	0.5076	2.0917	0.0002996	1.56639	0.02493	1.37373	0.1912	1.5838	0.001417	1.53815	0.001161	1.14272	0.5571	1.68888	0.009724	1.53674	0.07357	1.69942	0.0231	1.57943	0.01162	1.95569	0.001017	1.31978	0.163	1.41808	0.2363	2.23152	0.01158	1.34679	0.01812	1.52686	0.07765	1.1041	0.3581	-1.34276	0.05207
merck-AK189618_a_at	Mfge8	17304	1.45781	0.01645	1.34338	0.05094	1.40443	0.02537				1.01768	0.8822	2.35072	3.856e-05	2.00401	0.001794	1.57943	0.001393	1.48081	0.01606	1.60731	0.0003811	1.55704	0.04333	1.84757	0.006081	2.07014	0.01423	1.40508	0.003641	1.1305	0.2497	1.29122	0.1355	1.09142	0.4576	1.14689	0.6318	1.35457	0.01524	1.0596	0.3927	1.14916	0.1358	1.28322	0.0001434	1.22369	0.0009078
merck-BU841779_a_at	Syn2	20965	1.44278	0.0009488	1.24431	0.3628	1.08743	0.7163				2.22844	0.0004888	1.97015	0.0002632	2.32702	0.00778	1.90634	6.336e-05	2.66073	0.0001163	2.63148	0.0001945	3.24713	0.001092	3.67705	0.003048	3.53834	8.374e-05	1.42988	0.01125	1.0248	0.803	1.07354	0.604	-1.22843	0.2946	1.36899	0.2411	2.1732	0.001612	1.54739	0.01182	1.35083	0.02802	1.79804	0.0009142	1.55132	0.01602
merck-AK012650_a_at	Sfxn1	14057	1.43979	0.0003358	1.30077	0.07273	1.19058	0.05782				1.44046	0.01402	1.34803	0.02075	1.55704	0.007869	1.6151	0.0001869	1.44012	0.03693	1.46251	0.004333	1.83485	0.0001464	2.01465	0.001001	1.57036	0.03041	-1.27614	0.02159	-1.45579	0.02084	-1.61362	0.009979	-1.19413	0.06949	-1.06984	0.7688	1.58635	0.03593	1.1448	0.04615	1.30137	0.0009106	1.29718	0.000838	1.20495	0.00328
merck-AK186057_a_at	Pdha1	18597	1.43913	0.02088	1.22682	0.2716	-1.09691	0.77				1.12593	0.5041	1.01397	0.8823	-1.05366	0.7943	1.08069	0.4264	1.05553	0.5279	1.22614	0.1186	1.61176	0.001716	1.46218	0.04291	1.31644	0.28	-1.05721	0.6883	1.2003	0.03741	-1.15609	0.3167	-1.38963	0.294	-1.98609	0.02233	1.51775	0.1246	1.02854	0.7863	1.18716	0.0137	1.44844	0.008393	1.39155	0.02541
merck-AK029181_at	Syn2	20965	1.42004	0.04518	1.35894	0.1366	1.14351	0.7143				2.30994	0.0003785	2.20191	0.000627	1.87456	0.1151	2.18827	1.484e-05	2.61276	7.731e-05	2.75867	6.038e-05	2.46831	0.005329	3.46418	0.0004318	3.69148	8.583e-05	1.14417	0.2702	1.25658	0.05954	1.37088	0.1132	-1.41971	0.2665	1.03562	0.9286	2.55094	0.04876	1.51252	0.008913	1.43417	0.04362	1.80177	0.0003	1.34493	0.05527
merck-AK134030_a_at	Col15a1	12819	1.41873	0.07993	1.50522	3.666e-05	1.37848	0.02935				1.33352	0.04891	1.3858	0.02009	1.5153	0.003	1.3807	0.04622	1.12068	0.2613	1.16614	0.05639	1.43781	0.1385	1.11655	0.2697	1.37753	0.1991	1.11879	0.4503	1.44079	0.004434	1.33045	0.1203	1.3219	0.01081	-1.0301	0.9181	1.48594	0.02137	1.10233	0.1469	1.11962	0.2752	1.0754	0.427	1.02407	0.8097
merck-NM_016919_at	Col5a3	53867	1.4171	0.04525	1.57943	0.00189	1.48252	0.0198				1.35238	0.01428	1.60029	0.001172	1.35332	0.08272	1.47299	0.001406	1.23058	0.0121	1.04706	0.2126	1.37404	0.1019	1.2059	0.1407	1.11838	0.552	1.08928	0.4395	1.2481	0.003287	1.17341	0.2195	1.37531	0.008105	1.17225	0.526	1.24735	2.789e-05	1.25681	0.0005597	1.25334	0.001997	1.22281	0.0009381	1.3128	0.001432
merck-AK005812_at	1700010B09Rik	69341	1.41514	0.03715	1.33844	0.0457	1.21568	0.03933				1.32282	0.01407	1.37658	0.004966	1.22473	0.07155	1.43483	0.001468	1.2448	0.06366	1.50038	0.001138	1.25043	0.06457	1.34679	0.007461	1.36899	0.006715	1.16659	0.05976	-1.00414	0.9348	-1.02464	0.8446	1.03727	0.7029	-1.10946	0.3419	1.65577	0.0179	1.2121	0.01046	1.35052	0.01106	1.19851	0.04309	1.16651	0.1224
merck-NM_016762_at	Matn2	17181	1.40088	0.04347	1.60731	0.001557	1.51705	0.0006902				1.01599	0.8852	-1.07669	0.5198	-1.03758	0.7678	-1.00583	0.9673	1.06723	0.7293	1.20373	0.1268	-1.02457	0.9014	-1.07177	0.6968	1.00556	0.9733	-1.00326	0.975	1.10288	0.2905	-1.01508	0.8838	1.07617	0.04005	-1.08059	0.3698	1.40088	0.007967	1.26386	0.004035	1.16477	0.03649	1.42037	0.0006005	1.20077	0.004381
merck-NM_009001_at	Rab3a	19339	1.38261	0.03777	1.44511	0.005307	1.17639	0.1891				1.25205	0.05846	1.32678	0.003413	1.10177	0.3464	1.16856	0.1904	1.06566	0.4351	1.04735	0.5624	1.05458	0.6844	1.13136	0.07731	1.05533	0.549	1.09686	0.3835	-1.05925	0.462	-1.07441	0.4206	-1.2082	0.1003	-1.09734	0.4229	1.38612	0.018	1.05872	0.4133	1.12047	0.2714	1.20679	0.0005056	1.237	0.009941
merck-NM_026565_at	Apool	68117	1.37658	0.008797	1.00585	0.9495	-1.01375	0.8977				1.32373	0.04598	1.34493	8.351e-05	1.23478	0.05043	1.19897	0.002666	1.11622	0.07418	1.15979	0.02388	1.40508	0.003487	1.31765	0.001506	1.23268	0.008568	1.15375	0.06586	1.12225	0.09674	1.17788	0.03182	-1.02023	0.8384	-1.05346	0.5398	1.358	0.2591	1.04544	0.4151	1.12528	0.07314	1.08525	0.3917	1.09944	0.07553
merck-BC096586_a_at	Prlr	19116	1.37088	0.009615	1.68112	0.01346	1.33045	0.2019				2.49919	5.335e-05	2.02023	0.0003253	2.38067	0.00015	1.72108	0.0008309	1.59001	0.01718	1.54525	0.002609	3.75837	0.0003656	2.93495	0.002304	2.88138	0.001712	-1.12696	0.1824	-1.14786	0.3651	-1.56279	0.07673	-1.32862	0.1927	-1.32678	0.3446	1.05833	0.4926	-1.08191	0.4534	-1.08358	0.7471	1.50938	0.004299	1.4345	0.006691
merck-NM_024478_at	Grpel1	17713	1.36804	0.0325	1.18154	0.01971	1.16646	0.1466				1.63042	0.005503	1.33352	0.0003088	1.45579	0.01203	1.31401	0.03601	1.13975	0.01121	1.14198	0.03433	1.48559	0.04543	1.42561	0.07988	1.46724	0.01308	1.09633	0.4502	1.12145	0.1545	-1.05755	0.4669	-1.01706	0.8689	-1.12574	0.3284	1.36553	0.1074	1.13925	0.06524	1.19138	0.007401	1.06534	0.1572	1.05458	0.3472
merck-NM_024188_a_at	Oxct1	67041	1.36773	0.0003958	1.2483	0.01329	1.15425	0.1011				1.57	0.0002105	1.61213	5.448e-05	1.59148	0.0002779	1.13854	0.07027	1.07505	0.2442	1.16006	0.03078	1.74663	0.0001506	1.49589	0.01467	1.35238	0.006025	1.11232	0.1777	1.10877	0.1909	1.03155	0.7519	1.17628	0.02252	1.08966	0.1881	1.232	0.09095	1.12305	0.0068	1.04788	0.2137	1.10617	0.2356	1.10971	0.1449
merck-AK035945_at	Nav3	260315	1.35363	0.01179	1.4471	0.03151	1.0692	0.6452				1.18209	0.3487	1.18318	0.01949	1.30647	0.02178	1.39187	0.01641	1.62405	0.0003712	1.52792	0.01076	1.60361	0.0003449	1.76319	0.0005551	1.97242	0.002203	1.03155	0.8237	-1.3954	0.03154	-1.53815	0.0127	-1.30227	0.1069	-1.68772	0.01924	1.06787	0.6944	1.15728	0.1275	1.20487	0.02443	-1.03145	0.7964	-1.05095	0.6806
merck-NM_198610_at	Igsf21	230868	1.35145	0.2031	1.32343	0.1146	1.53144	0.0242				1.26357	0.1883	1.13011	0.2647	1.30527	0.1805	1.47673	0.01974	1.59148	0.04392	1.33475	0.1017	1.31856	0.1854	-1.05182	0.7364	-1.1663	0.4165	1.23242	0.1789	1.37467	0.1323	1.72504	0.04036	1.27321	0.1426	1.43285	0.187	2.81709	0.007647	1.44644	0.005356	1.7108	0.001213	1.00092	0.9905	1.07231	0.3605
merck-NM_008397_a_at	Itga6	16403	1.35114	0.03447	1.37721	0.001839	1.4345	0.07568				1.4345	0.0005772	1.7362	0.002393	1.57036	0.003952	1.04588	0.7042	1.21018	0.02075	1.17739	0.07106	1.23774	0.106	1.30227	0.01413	1.3216	0.07713	1.49934	0.005419	1.07862	0.2948	1.17441	0.4001	1.23532	0.1684	1.1039	0.5997	1.38963	0.01528	1.17647	0.03859	1.25392	0.03242	1.36741	0.02045	1.14022	0.1024
merck-AK214016_a_at	Dlst	78920	1.34927	0.02258	1.12378	0.1861	-1.00573	0.98				1.39766	0.04993	1.44611	0.005812	1.17858	0.2185	1.06711	0.4265	-1.01899	0.7966	1.17058	0.1367	1.64513	0.0005715	1.40637	0.08198	1.35394	0.04697	1.30467	0.004416	1.23883	0.003875	1.03107	0.8414	-1.26125	0.2775	-1.37088	0.03523	1.56207	0.1419	1.00445	0.9654	1.4171	0.0001074	1.21885	0.1054	1.04258	0.6415
merck-NM_026185_at	Abhd15	67477	1.34153	0.1001	1.46791	0.001335	1.20701	0.07116				1.52511	0.002827	1.57145	0.0005283	1.78896	0.008064	1.38197	0.01675	1.19056	0.02993	1.34246	0.002375	1.62742	0.006529	1.62817	0.002654	1.56567	0.0005613	1.10792	0.361	1.14831	0.06998	-1.09099	0.4687	1.15162	0.06228	1.06348	0.5717	1.27087	0.01029	1.136	0.03527	1.28233	0.03057	1.28795	0.008112	1.20468	0.01948
merck-NM_010211_at	Fhl1	14199	1.33999	0.04568	1.18921	0.01494	1.26707	0.0003518				1.47028	0.01023	1.47231	0.004513	1.30828	0.0001441	1.50973	0.001679	1.28381	5.77e-05	1.16423	0.0009354	1.58489	0.04022	1.35145	1.311e-06	1.40832	0.000361	1.13975	0.2836	1.17902	0.002935	1.2161	0.1419	1.1749	0.001233	1.02937	0.7183	1.04165	0.06799	1.13039	0.002391	1.13818	0.01664	1.13449	3.964e-05	1.20346	0.001703
merck-NM_026012_s_at	Nradd	67169	1.32008	0.002998	1.54846	1.025e-05	1.28469	0.05123				1.17211	0.04657	1.20063	0.01795	1.24408	0.02835	1.08007	0.2935	1.25701	0.001933	1.23276	0.04527	1.35207	0.001424	1.15515	0.3268	1.3406	0.07825	1.00785	0.9368	-1.00748	0.8554	-1.04749	0.6058	-1.04648	0.698	-1.32495	0.0027	1.43351	0.01147	1.09302	0.1743	1.06758	0.4173	1.19034	0.04789	1.06104	0.5207
merck-AK028752_at	Itga6	16403	1.31826	0.03984	1.46555	5.46e-05	1.35769	0.006548				1.43318	0.0002701	1.45278	0.004173	1.30497	0.06758	1.1495	0.2085	1.23751	0.01688	1.10701	0.1227	1.19286	0.2071	1.15189	0.2084	1.12824	0.4128	1.12852	0.2247	1.37151	0.001875	1.44911	0.01308	1.34927	0.005997	1.14162	0.4467	1.16472	0.001259	1.33875	0.0007927	1.29987	0.01999	1.22806	0.002452	1.1938	0.03811
merck-ENSMUST00000038027_at			1.31492	0.04778	1.39669	0.007256	-1.00905	0.9347				-1.04165	0.7759	1.0852	0.4196	-1.04848	0.5673	1.28056	0.0984	1.15641	0.04894	1.01642	0.7811	1.28322	0.2597	1.16818	0.3307	-1.05721	0.5501	-1.12889	0.2403	1.26911	0.03113	1.14641	0.2017	-1.01142	0.8907	1.12748	0.2569	1.77296	0.0226	1.13896	0.08554	1.36207	0.004564	1.30347	0.0001056	1.22662	0.1729
merck-NM_011309_at	S100a1	20193	1.31341	0.008738	1.25003	0.09912	1.10395	0.4646				1.50626	0.001579	1.4642	0.0005419	1.46016	0.01879	1.39059	0.01464	1.30858	0.1549	1.46791	0.01483	1.72584	0.0008868	1.73141	0.01854	1.67379	0.02021	-1.04417	0.6149	-1.06534	0.6358	-1.17739	0.2934	-1.30587	0.07752	-1.32923	0.2553	1.14512	0.3349	-1.22217	0.003143	1.07912	0.1186	1.15226	0.1437	1.03906	0.6512
merck-AK158826_s_at	Thrb	21834	1.3125	0.004651	1.15926	0.2692	1.07471	0.3272				1.40605	0.02735	1.47197	0.002744	1.80551	0.002593	1.1982	0.1579	1.34524	0.001098	1.28677	0.01301	1.17945	0.2539	1.35145	0.03625	1.29449	0.02291	1.19182	0.22	1.18127	0.1925	1.21641	0.1026	1.33629	0.0003348	1.51635	0.003872	1.07364	0.6406	1.13159	0.06836	-1.03359	0.6423	-1.13865	0.01298	-1.00145	0.9795
merck-NM_008002_s_at	Fgf10	14165	1.3116	0.04813	1.30798	0.01572	1.08743	0.2522				1.22642	0.02729	1.48047	0.006234	1.41286	0.0103	1.31978	0.00733	1.28825	0.1669	1.23885	0.05578	1.02154	0.829	1.65196	0.005199	1.16405	0.09176	-1.01572	0.8332	-1.21515	0.03635	-1.2191	0.1768	-1.00869	0.9094	1.11946	0.392	1.36994	0.06584	1.02617	0.6595	1.20022	0.08278	-1.55024	1.734e-05	-1.38484	0.005071
merck-AK031581_a_at	Entpd5	12499	1.30647	0.01034	-1.01652	0.877	-1.03183	0.7925				1.36239	0.03316	1.1743	0.212	1.31978	0.1272	1.21644	0.06233	1.04282	0.5372	1.1825	0.05166	1.43516	0.006949	1.19058	0.1847	1.36427	0.02863	-1.09774	0.4446	1.20221	0.02303	-1.02527	0.7862	-1.18473	0.1389	-1.26415	0.1578	1.21862	0.413	-1.11299	0.1885	1.01063	0.946	1.12104	0.2493	1.00793	0.9005
merck-NM_033612_at	Cela1	109901	1.29748	0.2816	1.61436	0.004299	1.94402	0.1569				1.9611	0.001051	2.261	0.01793	1.57217	0.002519	-1.20481	0.5549	1.16022	0.5018	-1.35738	0.3193	1.91073	0.1675	-1.14594	0.5611	1.32404	0.4175	1.58453	0.1739	1.14612	0.5279	1.72227	0.03744	1.735	0.09068	1.23694	0.6305	1.31553	0.1058	1.02111	0.8467	1.68306	0.07757	1.30828	0.03595	1.31492	0.02258
merck-NM_010730_at	Anxa1	16952	1.29718	0.02371	1.2844	0.003535	1.41971	0.001605				1.24827	0.05495	1.28086	0.02187	1.05636	0.6046	1.33999	0.002769	1.25698	0.001934	1.14826	0.03486	1.1855	0.216	1.01821	0.7452	1.06557	0.5897	1.11861	0.1224	1.08418	0.08357	1.25046	0.05102	1.24205	0.004591	1.01547	0.9192	1.28914	6.723e-05	1.28766	4.172e-06	1.20412	0.01205	1.09011	0.01128	1.06483	0.2251
merck-ENSMUST00000022864_at	9430069I07Rik	77358	1.29569	0.1376	1.69005	0.01544	1.10907	0.2569				1.10818	0.1345	-1.07098	0.1487	1.14776	0.2636	1.12517	0.3935	-1.02325	0.8612	1.17028	0.1797	1.03383	0.8252	-1.20113	0.1169	1.07555	0.5816	1.16035	0.1495	1.37404	0.109	1.06189	0.6232	1.07058	0.4255	1.13475	0.3121	1.93508	7.701e-05	1.68772	0.002069	1.69278	0.001338	1.45646	0.007275	1.16351	0.1335
merck-NM_027324_at	Sfxn1	14057	1.29479	0.002307	1.17349	0.1107	1.10969	0.1131				1.29599	0.01223	1.30677	0.00211	1.31765	0.005778	1.45445	0.0001402	1.30287	0.05046	1.34741	0.002892	1.53709	0.0001138	1.66456	0.001645	1.39027	0.04384	-1.17468	0.03429	-1.36741	0.01738	-1.41482	0.008363	-1.22676	0.01709	-1.18793	0.3627	1.31401	0.002075	1.11725	0.07469	1.26532	0.0001913	1.25207	3.362e-05	1.16633	0.0009038
merck-ENSMUST00000054895_at	Srcrb4d	109267	1.27438	0.02109	1.25441	0.06399	1.12582	0.3214				1.03545	0.6235	1.17582	0.03593	1.34555	0.01865	1.09388	0.3669	1.20384	0.03876	1.22301	0.01055	1.14219	0.3824	1.20673	0.0464	1.17109	0.04191	1.10647	0.3593	1.18889	0.03767	1.02542	0.774	1.36082	7.665e-05	1.17522	0.1428	1.25479	0.02567	1.012	0.803	1.14396	0.08248	1.0853	0.3788	1.13684	0.2866
merck-NM_026470_a_at	Spata6	67946	1.27321	0.01111	-1.00566	0.9263	1.15531	0.1575				1.13235	0.2175	1.0928	0.5617	1.40055	0.003033	-1.06451	0.6407	1.0194	0.8022	1.16791	0.0295	1.09134	0.592	1.13959	0.2278	1.21205	0.1375	1.25282	0.04813	1.29569	0.007564	1.12821	0.5107	1.3277	0.00443	1.40152	0.05215	1.58635	0.1346	1.10764	0.2722	-1.01407	0.8953	1.10507	0.06255	1.16174	0.005011
merck-NM_146118_s_at	Slc25a25	227731	1.27145	0.2581	1.21389	0.01036	1.13131	0.07539				1.13065	0.07453	1.78361	0.001425	1.34276	0.0129	1.03923	0.5943	1.31583	0.01273	1.24819	0.009836	1.05679	0.7163	1.63795	0.001233	1.38229	0.0002535	1.32984	0.04459	1.04684	0.5749	-1.0028	0.9861	1.02516	0.7126	1.00232	0.9811	1.08051	0.223	-1.03183	0.7459	1.09736	0.2121	1.15011	0.03647	1.17063	0.03828
merck-NM_009737_at	Bcat2	12036	1.27087	0.00611	1.40961	0.007314	1.10035	0.1612				1.45011	0.01815	1.55561	0.01152	1.67958	0.002942	1.13972	0.2583	1.16169	0.2677	1.18146	0.1584	1.56171	0.00258	1.68539	0.01454	1.4713	0.03486	-1.13577	0.1269	-1.17804	0.1094	-1.42824	0.05965	-1.10164	0.2318	-1.11332	0.5639	1.01497	0.7651	-1.0377	0.3666	1.01801	0.7621	1.26999	0.0008923	1.15928	0.002112
merck-NM_027514_at	Pvr	52118	1.27057	0.0951	1.3671	0.002538	1.30107	0.005023				1.22394	0.002525	1.85268	4.357e-05	1.54703	0.0002578	1.38134	0.0005171	1.5325	6.896e-05	1.43318	0.0002338	1.4345	0.01615	1.7402	0.0001705	1.73141	0.0001088	1.02672	0.6537	-1.11125	0.08909	1.01952	0.8782	1.03062	0.6177	1.02975	0.7473	1.58672	0.01294	1.1572	0.02899	1.18798	0.006352	1.19275	0.001028	1.21551	0.01416
merck-BC068142_at	Adamts9	101401	1.26911	0.2518	1.24983	0.04472	1.10263	0.4616				1.25392	0.07358	1.22982	0.02989	1.12559	0.2629	1.09179	0.3758	1.01841	0.771	1.06684	0.3123	1.35675	0.05599	1.07456	0.5938	1.12106	0.3756	1.19655	0.1653	1.55668	0.0001311	1.44344	0.002625	1.214	0.05315	1.03973	0.7869	1.62742	0.003789	1.23985	0.008675	1.32008	0.02851	1.1127	0.0376	1.24025	0.02865
merck-ENSMUST00000085735_s_at			1.26212	0.01754	1.07964	0.1724	1.0252	0.9022				1.15798	0.1606	-1.03813	0.4223	-1.00575	0.9578	1.21941	0.01328	-1.11122	0.1032	-1.02636	0.7264	1.37784	0.006119	1.04896	0.5242	1.08595	0.488	1.11877	0.07603	1.19127	0.004294	1.05305	0.1574	-1.13081	0.4939	-1.35894	0.001998	1.35363	0.2508	-1.00941	0.8583	1.05131	0.3491	1.2016	0.002487	1.07063	0.09601
merck-NM_025427_at	1190002H23Rik	66214	1.2573	0.05146	1.25951	0.008057	1.18962	0.005112				1.24323	0.009083	1.29479	5.132e-05	1.22518	0.0004196	1.24394	0.0004393	1.27879	0.001675	1.26911	0.0003452	1.08121	0.369	1.18815	0.001174	1.19457	0.006008	1.11699	0.06008	-1.05952	0.2759	-1.0325	0.4189	-1.02283	0.6114	-1.02899	0.5514	1.21015	4.715e-05	1.15625	0.0005484	1.26882	0.0007757	1.11833	0.01966	1.13391	0.002183
merck-AK159484_at	Txndc11	106200	1.25727	0.0175	1.3712	0.006144	1.17128	0.1392				1.03352	0.5072	1.1753	0.1124	1.05017	0.4377	1.07741	0.1782	1.00964	0.8852	1.10037	0.2563	-1.01837	0.8093	1.22637	0.1121	1.14383	0.1818	1.09663	0.3427	1.68927	3.439e-05	1.31099	0.07553	1.17511	0.03483	1.0447	0.7377	1.59478	0.1129	1.0636	0.5543	1.33999	0.01492	1.11158	0.03236	1.33537	0.001284
merck-NM_133783_at	Ptges2	96979	1.25713	0.05257	1.21661	0.01393	1.14141	0.1712				1.45077	0.008879	1.16552	0.2011	1.2578	0.09757	1.25381	0.05312	1.10492	0.1739	1.14175	0.119	1.47605	0.001117	1.38676	0.005358	1.25675	0.2071	-1.11926	0.239	-1.16692	0.009092	-1.25482	0.1428	-1.22332	0.06385	-1.19448	0.2456	1.76076	0.03699	1.24827	0.003484	1.54064	0.000343	1.61436	0.0001453	1.29897	0.001005
merck-AK133509_at	Plcb1	18795	1.24575	0.1179	1.33875	0.001828	1.10344	0.6013				1.40217	0.009504	1.32221	0.02843	1.16268	0.2718	1.19897	0.3037	-1.05599	0.5522	-1.0288	0.7681	1.18315	0.3437	1.30707	0.02562	1.32954	0.006454	-1.15054	0.321	1.2844	0.004228	1.18331	0.2837	-1.08805	0.5758	-1.21403	0.1851	1.14879	0.5436	1.12398	0.2727	-1.06008	0.6723	-1.03896	0.6788	1.05485	0.5946
merck-BC069880_a_at	Fam3c	27999	1.24492	0.00275	1.3627	0.0001488	1.17701	0.04857				1.04744	0.4136	1.19176	0.0003768	-1.03891	0.2759	1.20443	0.0005988	1.11255	0.2407	1.13118	0.007418	1.15313	0.03511	1.3406	0.005695	1.11388	0.04172	1.02698	0.3396	1.15189	0.03842	-1.0085	0.8911	-1.04923	0.3313	-1.01414	0.7068	1.4054	0.1333	1.01861	0.5371	-1.021	0.6127	1.05765	0.2539	-1.00738	0.8568
merck-BY240753_a_at	Pcmt1	18537	1.24472	0.03249	1.28914	0.005265	1.13723	0.2022				1.03131	0.721	1.1376	0.06545	1.04785	0.3792	1.02374	0.6106	-1.03571	0.5446	1.10466	0.2537	1.13742	0.06168	1.15428	0.04391	1.14062	0.0229	1.17328	0.01224	1.44677	0.001233	1.19001	0.1059	1.2785	0.02917	1.03371	0.7088	1.71002	0.1897	-1.02946	0.5053	1.03478	0.5592	1.08236	0.288	1.06682	0.2423
merck-AK191539_a_at	Gars	353172	1.23857	0.006327	1.19294	0.02922	1.08941	0.3395				1.17991	0.07405	1.17883	0.01928	1.3499	0.02223	1.13266	0.07541	-1.01471	0.7424	1.22369	0.01417	1.5237	0.0001434	1.35145	0.0398	1.24753	0.01431	1.2438	0.00618	1.32526	7.647e-05	-1.14219	0.06957	-1.05133	0.555	-1.14233	0.0157	1.51985	0.1531	-1.00666	0.9112	1.13063	0.06468	1.04667	0.5798	1.1007	0.161
merck-ENSMUST00000023830_s_at			1.22925	0.07028	1.20276	0.01276	1.35957	0.00363				1.35988	3.85e-05	1.45579	1.311e-05	1.34524	0.003222	1.5758	0.001908	1.2376	0.06385	1.20179	0.06418	1.6248	0.02307	1.28677	0.1123	1.45011	0.01981	1.07771	0.475	1.38261	0.01066	1.5325	0.0008964	1.62368	0.00105	1.26561	0.1801	1.6099	0.02794	1.24094	0.01005	1.10734	0.08059	1.11504	0.1269	1.06903	0.2016
merck-NM_007452_at	Prdx3	11757	1.22834	0.02227	1.04858	0.4155	1.05592	0.682				1.36553	0.01776	1.33291	0.0007052	1.13425	0.2376	1.14425	0.04009	1.031	0.5641	1.10195	0.2236	1.40281	0.0002916	1.44477	0.002842	1.39476	0.01207	1.11509	0.1741	-1.0008	0.9833	-1.08345	0.0862	-1.5153	0.005997	-1.5167	0.004451	1.26648	0.1939	1.04225	0.2594	1.01689	0.8898	1.27909	0.006256	1.07226	0.2617
merck-AF056244_a_at	Stc2	20856	1.22425	0.1153	1.45512	0.0003643	1.42659	0.05397				1.12119	0.1268	1.28973	0.01014	1.61696	0.003336	-1.17733	0.0448	1.23586	0.06659	1.37183	0.003763	1.11488	0.3979	1.17907	0.3038	1.43946	0.009473	1.09111	0.2774	1.00835	0.9188	-1.05716	0.6867	1.37594	0.06518	1.09111	0.5345	1.63305	0.007502	1.33875	0.01611	1.20348	0.2187	1.1847	0.08928	1.31795	0.03172
merck-AK146158_at	Oxct1	67041	1.22214	0.01333	1.1174	0.06632	1.0925	0.08445				1.45479	0.00011	1.27116	0.001629	1.31583	0.0004905	1.10505	0.1546	1.06177	0.334	1.00334	0.9415	1.39766	0.004642	1.18122	0.1143	1.10319	0.2343	1.10268	0.1461	1.11155	0.03574	1.0791	0.2316	1.1266	0.00541	1.09562	0.07496	1.05986	0.1175	1.16958	0.001557	1.10652	0.1336	1.065	0.3592	1.1094	0.0676
merck-NM_008491_at	Lcn2	16819	1.21445	0.6473	1.90897	0.1737	2.08689	0.003143				3.15573	0.002867	1.10096	0.8325	3.65342	0.008608	2.09701	0.104	-1.77746	0.2912	-1.03474	0.8705	3.2107	0.1083	1.55991	0.2372	3.22849	0.008846	1.12427	0.7929	1.06436	0.9247	-1.86552	0.3454	1.22589	0.3741	1.19075	0.5449	5.01996	0.005963	1.93598	0.0359	2.27248	2.08e-05	4.96592	0.0005537	3.14196	3.397e-06
merck-AK046567_a_at	Galnt2	108148	1.21389	0.07138	1.48115	0.003934	1.09375	0.1883				1.00399	0.9574	1.17025	0.00974	1.33107	0.03093	1.28469	0.00318	1.24632	0.05991	1.33875	0.03121	1.25383	0.1535	1.23345	0.1014	1.46487	0.003239	-1.23823	0.001775	-1.09901	0.3554	-1.14148	0.1765	-1.1568	0.1146	-1.08943	0.5451	2.16721	0.07322	1.08963	0.1147	1.07552	0.3928	1.32892	0.0005716	1.1324	0.174
merck-NM_145967_at	Vstm2a	211739	1.21375	0.04419	2.67178	0.00145	2.01976	0.02043				1.33229	0.06692	3.34503	1.192e-06	1.74663	0.1064	1.45044	0.008754	3.34426	0.001339	3.1268	0.001821	1.38166	0.2193	4.74242	0.006185	3.40957	0.02297	1.15327	0.3555	1.02759	0.8607	-1.39508	0.02061	1.4054	0.08095	-1.9602	0.000984	8.67162	1.371e-06	5.32353	2.801e-05	4.20533	1.371e-06	4.24326	0.000133	4.61211	0.0001003
merck-NM_139272_at	Galnt2	108148	1.21208	0.03582	1.25922	0.008343	1.14104	0.01694				1.01779	0.8072	1.17717	0.0133	1.14372	0.1052	1.27204	0.002757	1.14064	0.1844	1.16697	0.07479	1.1649	0.1608	1.12075	0.07914	1.2104	0.01656	-1.15351	0.02878	-1.14926	0.1001	-1.08668	0.2852	-1.06819	0.3222	-1.1164	0.1827	1.34834	0.001633	1.12541	0.005112	1.13902	0.01049	1.17685	0.0004207	1.12852	0.003823
merck-AK170612_at	Anxa1	16952	1.20676	0.3011	1.37214	0.03831	1.03157	0.7806				1.13912	0.281	1.38388	0.005293	1.18195	0.301	1.16837	0.5133	1.47163	0.02932	1.1559	0.3841	1.44444	0.1888	1.1467	0.4263	-1.03138	0.8574	-1.01332	0.9418	1.55812	0.01546	1.46285	0.003079	1.5188	0.006754	1.42725	0.1387	1.2436	0.2063	-1.17238	0.2546	-1.00143	0.9938	1.03333	0.8395	1.15019	0.08053
merck-AK079419_a_at	Gda	14544	1.20623	0.2379	1.38388	0.002298	1.48594	0.01402				1.5028	0.002252	1.22357	0.06703	1.77174	0.001254	1.67302	0.005941	1.07644	0.4813	1.01411	0.8991	2.10475	0.0003732	1.32587	0.1286	1.61436	0.004754	-1.45479	0.03743	1.4481	0.01255	1.29599	0.1124	1.80717	0.00547	1.16936	0.07931	1.65997	0.06018	1.22473	0.06483	1.10017	0.3468	1.36207	0.009127	1.17295	0.05121
merck-NM_010119_at	Ehd1	13660	1.20617	0.02954	1.25687	0.01873	1.38452	0.03513				1.20704	0.03863	1.22721	0.01626	1.34493	0.1168	1.23089	0.03331	1.25121	0.02698	1.30167	0.04012	1.38676	0.01694	1.47096	0.005586	1.68966	0.002006	1.25574	0.03689	-1.00383	0.9619	-1.03911	0.6834	1.08735	0.5469	-1.03498	0.8691	1.6819	0.01067	1.24624	0.06429	1.25655	0.007849	1.15064	0.03742	1.11812	0.3707
merck-NM_001003815_s_at	Epb4.1l1	13821	1.20473	0.1631	1.28944	8.023e-05	1.10273	0.1881				1.13697	0.1231	1.34462	0.002016	1.30647	0.0008771	1.358	0.001254	1.15154	0.04068	1.19102	0.008316	1.42528	0.0009412	1.46083	0.0009742	1.30858	8.112e-05	-1.08238	0.3489	1.18957	0.001101	1.06837	0.3299	1.01954	0.6306	1.01554	0.6675	1.21893	0.01988	-1.03288	0.3429	1.012	0.8354	-1.003	0.9215	1.05589	0.3777
merck-NM_009621_at	Adamts1	11504	1.19509	0.4811	1.95749	0.001941	1.35675	0.1175				1.04964	0.7617	1.35675	0.08792	1.00165	0.9947	1.72504	0.004827	1.56027	0.005739	1.28884	0.03759	1.43186	0.2519	1.51461	0.02436	1.39187	0.0838	-1.06768	0.5545	1.05972	0.5177	-1.07312	0.6607	1.19377	0.2213	1.00785	0.9736	1.45747	0.008313	1.31735	0.01453	1.07637	0.1435	-1.19878	0.04415	-1.28469	0.02063
merck-AK209317_a_at	Cdk16	18555	1.19363	0.05257	1.2282	0.01272	-1.00104	0.9844				1.01136	0.8882	1.0826	0.238	1.24328	0.04049	1.07753	0.1923	1.0886	0.2994	1.22566	0.02152	1.3213	0.0213	1.5073	0.003472	1.27673	0.002614	1.06236	0.3329	1.04246	0.5534	-1.23444	0.03072	-1.19597	0.03342	-1.04614	0.4332	1.42037	0.1101	-1.01669	0.6991	1.05478	0.3591	1.14818	0.03847	1.13123	0.1441
merck-AK013268_s_at	Eif1a	13664	1.19179	0.05993	1.38771	0.003203	1.24122	0.003396				1.55489	0.0001433	1.51565	0.0001591	1.228	0.08858	1.25072	0.01064	1.17109	0.05985	-1.11012	0.1362	1.42626	0.02876	1.25513	0.007952	1.20351	0.1305	1.16405	0.1009	1.31886	0.01913	1.3366	0.03279	1.25701	0.007453	1.0499	0.704	1.02899	0.6365	1.08203	0.03743	1.12902	0.1539	1.08226	0.05745	-1.05174	0.5331
merck-AK088980_a_at	Ehd1	13660	1.17956	0.01276	1.53391	0.0001778	1.35706	0.007306				1.3128	5.418e-05	1.22141	0.01131	1.53532	0.001204	1.40281	0.000541	1.34834	0.0002707	1.3122	0.000575	1.68035	0.0001228	1.55919	0.0002328	1.64702	5.96e-07	-1.04629	0.4557	-1.12448	0.06693	-1.36616	0.004462	1.09534	0.2412	-1.10662	0.1278	1.90152	0.00127	1.23771	0.0005693	1.23845	0.002267	1.13269	0.003132	1.02575	0.639
merck-NM_008594_at	Mfge8	17304	1.17869	0.1207	1.28115	0.04583	1.31765	0.02561				1.05286	0.5269	1.7342	3.165e-05	1.68694	0.001364	1.46757	0.001192	1.38995	0.002436	1.30978	0.0003535	1.28617	0.1071	1.46285	0.02865	1.41971	0.02813	-1.01408	0.7969	1.00179	0.9685	1.17063	0.1677	1.19787	0.05927	1.3326	0.1207	1.15003	0.0004409	1.03302	0.2026	1.05913	0.1885	1.13404	0.0006679	1.078	0.005312
merck-NM_008044_s_at	Fxn	14297	1.16544	0.06722	1.32954	0.007663	1.25467	0.05117				1.27116	0.03294	1.18356	0.1611	1.42692	0.03547	1.12756	0.1405	1.11532	0.1314	1.11666	0.1716	1.18774	0.1312	1.33045	0.1543	1.42922	0.06135	-1.20102	0.03919	1.04771	0.4218	-1.14522	0.455	-1.17117	0.1564	-1.00971	0.9559	1.61585	0.03077	1.04674	0.4129	1.22993	0.006487	-1.01515	0.8248	1.02868	0.6697
merck-NM_025705_a_at	Dcbld1	66686	1.15787	0.02513	1.24254	0.02934	-1.03994	0.6979				1.09219	0.3151	1.15808	0.2217	1.35457	0.0161	-1.14821	0.2961	-1.22569	0.1162	-1.07686	0.5665	1.1004	0.4918	1.12883	0.5289	1.20343	0.338	1.18842	0.2219	1.5181	0.01509	1.11038	0.36	1.53709	0.006117	1.58928	0.06514	-1.0712	0.6939	1.06574	0.3233	1.07189	0.3918	1.1685	0.1242	1.2144	0.1736
merck-U74683_a_at	Ctsc	13032	1.14784	0.3191	1.48868	0.004349	1.54028	0.001791				1.19165	0.1301	1.27938	0.003299	1.10872	0.1478	1.28469	0.02402	1.36301	0.006417	1.09987	0.2016	1.4471	0.001466	1.32282	0.02577	1.1838	0.1508	-1.10764	0.4887	-1.02716	0.6581	-1.07182	0.4853	1.38771	0.005185	-1.12137	0.3636	1.80801	0.1588	1.24819	0.0968	1.16303	0.1424	1.07019	0.3979	-1.12117	0.08902
merck-NM_146116_at	Tubb2c	227613	1.14594	0.0969	1.34338	0.0004089	1.15633	0.02814				1.13999	0.01291	1.07758	0.05033	1.23544	0.004493	1.23069	0.01786	-1.02991	0.6411	1.05017	0.4773	1.27968	0.009105	1.20479	0.142	1.10032	0.1885	-1.02539	0.7661	1.09698	0.0313	-1.26707	0.03081	1.04369	0.351	-1.00694	0.8913	1.2844	0.03279	1.09222	0.04544	1.06429	0.08602	-1.00989	0.7483	1.01208	0.7824
merck-NM_007926_at	Aimp1	13722	1.13718	0.04202	1.21941	0.002159	1.10767	0.09269				-1.04311	0.476	1.00008	0.9981	-1.00684	0.7601	1.01945	0.4182	-1.00372	0.893	1.07278	0.009364	-1.07246	0.09904	1.1382	0.004609	1.02858	0.5872	1.02948	0.3706	1.21504	3.737e-05	1.08565	0.03885	1.07867	0.09751	-1.00619	0.8643	1.50487	0.128	1.1882	0.04349	1.09049	0.06696	-1.00326	0.9554	1.10609	0.06635
merck-CN533018_a_at	Plcb1	18795	1.12803	0.2406	1.29987	0.009818	1.01583	0.9282				1.28204	0.02802	1.33752	0.0114	1.17409	0.2388	1.06962	0.5518	-1.02205	0.7136	1.02546	0.7508	1.1555	0.2814	1.30587	0.006688	1.43681	0.0004703	1.02005	0.8641	1.28914	0.004888	1.07483	0.3816	-1.12738	0.3813	-1.08328	0.5478	1.18558	0.4425	1.03252	0.4875	-1.06785	0.601	-1.04498	0.6416	-1.01355	0.8182
merck-CV558334_a_at	Lman1	70361	1.128	0.1869	1.21834	0.02938	1.04802	0.5866				-1.04877	0.4222	1.09182	0.08035	-1.03626	0.6425	1.12821	0.04641	-1.02735	0.4614	1.10129	0.1741	1.16257	0.01488	1.15157	0.08557	1.12834	0.1786	1.04556	0.5423	1.33015	0.005774	1.02866	0.6372	1.0933	0.207	-1.08002	0.4848	1.54348	0.0476	1.0399	0.4576	1.01506	0.7653	1.05813	0.5199	-1.06218	0.5803
merck-NM_008704_s_at	Nme1	18102	1.12282	0.1219	1.26619	0.004431	1.38612	0.003477				1.06672	0.09839	-1.00888	0.856	-1.03486	0.7226	1.19347	0.08347	-1.03048	0.7337	-1.24986	0.01509	1.29003	0.001539	1.17198	0.1711	1.04198	0.7812	1.03868	0.4753	1.1375	0.1925	1.06096	0.3877	1.15782	0.09976	-1.20943	0.2629	1.67071	0.0109	1.17913	0.02415	1.09398	0.1366	1.19773	0.02316	1.12632	0.1059
merck-NM_007554_at	Bmp4	12159	1.12241	0.2619	1.51426	0.0007257	1.07152	0.4079				1.06035	0.5059	1.4243	0.001021	1.15803	0.03519	-1.21851	0.06756	1.35488	0.01166	1.53993	0.001486	1.0265	0.7698	1.42462	0.02678	1.16926	0.2583	1.60879	0.005607	1.12668	0.2088	1.10474	0.1655	-1.06792	0.5154	1.20459	0.008772	1.28086	0.1792	-1.11725	0.4216	1.15747	0.3707	1.20268	0.1123	1.2598	0.1819
merck-AK034761_s_at	Fbxo38	107035	1.12238	0.3499	1.36301	0.01829	1.37911	0.03666				1.0354	0.7882	1.10205	0.4597	1.90064	0.007517	1.28766	0.0871	1.15803	0.3445	1.01228	0.9405	1.18233	0.04448	1.09509	0.4144	1.27968	0.0784	-1.16105	0.3397	1.29957	0.02671	1.15016	0.146	1.36082	0.07702	1.20751	0.1823	1.35738	0.2075	-1.05891	0.4655	1.28263	0.2643	1.15369	0.3652	-1.09726	0.4237
merck-NM_009825_at	Serpinh1	12406	1.11476	0.3093	1.22851	0.0969	1.28558	0.00946				-1.16732	0.0145	1.1913	0.09259	-1.14388	0.2928	1.15348	0.1194	1.15335	0.1014	1.03841	0.5384	1.17203	0.3216	1.01533	0.8601	1.03805	0.8308	1.18615	0.1847	1.28825	0.01345	1.31039	0.04494	1.33506	0.0005901	-1.06454	0.7875	1.42988	0.0003342	1.37436	0.0001847	1.24122	0.01008	1.03803	0.4201	1.00454	0.9519
merck-NM_007451_x_at	Slc25a5	11740	1.10591	0.004125	1.20348	0.007289	1.11594	0.04491				1.16107	0.0009998	1.10655	0.09224	1.1105	0.08162	1.09219	0.02149	1.07535	0.03676	1.02558	0.2739	1.22439	0.0003362	1.19608	0.02646	1.1114	0.1836	1.07132	0.08179	1.11204	0.0008948	-1.00788	0.8638	1.0557	0.1738	-1.03961	0.6113	1.03371	0.2947	1.02913	0.3616	1.06726	0.002953	1.00612	0.848	-1.02806	0.2813
merck-BM963943_a_at	Vstm2a	211739	1.10492	0.3129	1.71593	0.001051	1.15022	0.2907				1.08408	0.2861	1.65044	0.0002039	1.41124	0.03043	1.17964	0.04057	1.68461	0.008867	1.66265	0.002101	1.14375	0.1415	2.51768	0.00346	1.52686	0.002979	1.04539	0.7205	1.05567	0.6481	-1.39508	0.03109	1.08673	0.3102	1.17487	0.3156	1.93241	3.392e-05	2.25476	0.0004572	2.1252	3.952e-05	1.57362	0.0001921	2.04174	0.0001559
merck-NM_180678_at	Gars	353172	1.10382	0.05606	1.20926	0.01794	1.14887	0.02345				1.25513	0.004951	1.15505	0.08088	1.19377	0.07128	1.21731	0.002357	1.08206	0.03306	1.14477	0.006819	1.28588	0.001294	1.20296	0.01908	1.14283	0.02952	1.01572	0.7125	1.0409	0.3745	-1.05329	0.3992	1.0628	0.08839	1.06011	0.3115	1.22721	0.07712	1.07201	0.1954	1.13729	0.03925	1.02724	0.2844	1.04836	0.2114
merck-NM_153108_s_at	Defb8	244334	1.0961	0.3643	1.14776	0.1752	1.29211	0.01049				-1.05136	0.5336	-1.15003	0.2836	1.06314	0.4901	1.37373	0.004786	1.09595	0.5005	1.13146	0.3743	1.25375	0.02172	1.00956	0.9158	1.05315	0.7601	1.00688	0.9255	-1.16206	0.1652	-1.23555	0.3195	-1.11353	0.3034	-1.1051	0.5048	-1.02873	0.5631	1.05262	0.6992	1.11671	0.5278	1.09496	0.0881	-1.00996	0.9501
merck-AK167275_a_at	Wdr1	22388	1.09479	0.1803	1.15915	0.01651	1.20626	0.04091				-1.08548	0.2196	1.02314	0.7007	-1.09739	0.285	1.1381	0.03777	1.10329	0.03764	1.06478	0.3364	1.13658	0.2046	-1.00367	0.9524	-1.05247	0.576	1.08131	0.2441	1.00036	0.9936	-1.09167	0.2107	1.25337	0.01321	1.05933	0.6515	1.81343	0.04684	1.0713	0.3561	-1.03191	0.6201	1.01091	0.753	-1.03212	0.6149
merck-NM_013842_s_at	Xbp1	22433	1.0834	0.0577	1.33137	0.006195	1.17149	0.1308				1.34462	0.0007406	1.50072	0.001576	1.4388	0.005607	1.52405	0.0001329	1.44577	0.01248	1.18386	0.01562	1.47197	0.005164	1.54312	0.004269	1.49279	0.004542	-1.24037	0.0008739	-1.10877	0.05465	1.02754	0.7436	1.07627	0.1653	1.02044	0.847	1.6573	0.1218	1.19352	0.01862	1.13269	0.02125	1.06888	0.1506	-1.09908	0.1719
merck-NM_021355_at	Fmod	14264	1.07471	0.7705	-1.05186	0.5721	-1.47062	0.01506				-1.3216	0.05218	-1.26882	0.01715	1.02405	0.8404	-1.51147	0.01275	-1.03448	0.8106	1.11273	0.2247	-1.50383	0.1343	-1.20515	0.2555	-1.28145	0.09332	1.00823	0.9727	-1.36804	0.02789	-1.26532	0.1857	-1.52546	0.004347	-1.01225	0.9357	-1.15014	0.4811	-1.14821	0.2339	-1.06331	0.3397	-1.26736	0.1064	-1.13585	0.4645
merck-NM_198163_at	Rab35	77407	1.07401	0.188	1.20904	0.004789	1.15643	0.06832				-1.03686	0.3928	1.09157	0.03389	1.11224	0.1781	1.05803	0.09652	1.16043	0.006781	1.1358	0.003602	1.02899	0.4752	1.14301	0.0102	1.11268	0.1013	1.03022	0.3466	-1.00929	0.7467	-1.01422	0.6432	1.13559	0.04951	1.06933	0.3704	1.15244	0.001579	1.03829	0.02775	1.07029	0.1073	1.09152	0.02796	1.01356	0.5891
merck-AK159501_a_at	Ptpn11	19247	1.06837	0.3112	1.21938	0.0054	1.01828	0.8168				1.26619	0.009349	1.10573	0.3425	1.40411	0.01153	1.1004	0.3435	1.00612	0.8926	1.12951	0.1317	1.1756	0.1199	1.43483	0.003123	1.16356	0.02444	-1.07359	0.5063	-1.03417	0.6459	-1.37784	0.05799	1.06375	0.4557	1.12925	0.1777	1.26503	0.171	1.02887	0.6809	1.15555	0.05258	1.04181	0.6042	1.04119	0.4602
merck-NM_007594_at	Calu	12321	1.06434	0.3842	1.15152	0.05131	1.20542	0.009429				1.12941	0.02936	1.03836	0.289	-1.02577	0.7168	1.13433	0.03023	1.10558	0.08701	-1.06106	0.3212	1.1381	0.1835	1.03645	0.2376	-1.08515	0.4513	1.03947	0.5788	1.17155	0.01207	1.0849	0.000998	1.31947	0.0004323	1.08665	0.4727	1.20612	0.03851	1.17025	0.001292	1.09126	0.2373	-1.02598	0.4551	-1.12003	0.2391
merck-NM_007408_at	Plin2	11520	1.06064	0.4973	1.22448	0.0014	1.14586	0.01871				1.23464	8.16e-05	1.27174	0.0004827	1.10923	0.04641	1.30197	0.0003244	1.18095	0.01682	1.02605	0.4894	1.57253	8.267e-05	1.27761	0.01283	1.20321	0.02375	-1.03053	0.7056	1.02402	0.5962	-1.01808	0.7656	1.11148	0.03385	-1.05772	0.5256	1.25473	0.0001079	1.18487	0.007146	1.13433	0.00276	1.17503	0.0005259	1.11751	0.003376
merck-NM_008377_s_at	Lrig1	16206	1.05728	0.404	1.32221	0.04025	1.04085	0.7065				1.04974	0.5463	1.28736	0.007841	1.51147	0.001294	-1.08153	0.4343	1.01616	0.8532	1.29092	0.04018	1.03378	0.7397	1.13412	0.4369	1.16896	0.3564	-1.19991	0.07907	1.24512	0.03076	1.04438	0.5508	1.00246	0.9681	1.00204	0.9868	1.63757	0.1825	1.13491	0.2544	1.2532	0.0253	1.15454	0.05619	1.21118	0.07624
merck-NM_028908_at	4933403G14Rik	74393	1.05189	0.514	1.24885	0.002498	1.00419	0.9442				1.0523	0.6554	-1.09224	0.3158	1.10403	0.1344	-1.01946	0.8767	-1.03502	0.711	1.07132	0.4753	-1.01286	0.9179	1.08893	0.4392	1.0538	0.6399	1.03493	0.8097	1.26648	0.02535	-1.08081	0.4204	1.07251	0.3824	1.01667	0.8856	1.46049	0.074	1.05027	0.6578	1.13386	0.3707	1.34246	0.0003307	1.1336	0.3751
merck-M87276_a_at	Thbs1	21825	1.04993	0.9005	2.36483	0.02848	1.52265	0.05676				1.60177	0.1716	4.94994	0.002255	4.44222	0.01988	2.60196	0.05817	5.59371	1.752e-05	2.94713	0.0002801	3.47136	0.04637	3.48819	0.02111	4.06912	0.009429	-1.54846	0.1148	-2.05636	0.006507	1.09305	0.8666	1.13938	0.4397	1.52792	0.4145	2.6339	0.003137	1.21088	0.3473	-1.1329	0.3519	1.12145	0.5024	-1.28766	0.227
merck-NM_010733_at	Lrrn3	16981	1.04807	0.6739	1.36113	0.03341	2.36537	0.1503				-1.19492	0.2234	1.06819	0.4081	-1.86552	0.1523	-1.06576	0.5562	1.34586	0.01083	1.3499	0.03617	-1.03183	0.8454	-1.02295	0.7448	1.04035	0.7766	-1.32404	0.01301	-1.22826	0.09695	-1.14477	0.1645	-2.83923	0.07484	-1.78772	0.1919	2.52639	0.0002606	1.61883	0.03605	-1.08715	0.8825	1.18741	0.1707	1.2343	0.1541
merck-AK164096_a_at	Col4a2	12827	1.04513	0.8099	1.27468	0.009021	1.05706	0.5984				-1.02391	0.6959	1.05148	0.09614	1.15609	0.08143	1.0212	0.8632	1.0754	0.4179	1.09328	0.09513	1.03954	0.8566	1.01984	0.8419	1.12481	0.379	1.43549	0.009803	1.59404	6.825e-05	1.14876	0.1717	1.41124	0.003768	1.06378	0.7106	1.37531	0.1376	-1.00559	0.922	-1.05891	0.3756	1.20701	0.06975	1.10291	0.276
merck-NM_013703_at	Vldlr	22359	1.03717	0.7755	-1.27732	0.04385	-1.36804	0.01313				1.35644	0.0153	1.28174	0.0525	1.32831	0.02147	-1.12104	0.4943	-1.42659	0.02047	-1.21074	0.01142	1.16295	0.4879	-1.01956	0.8543	-1.00395	0.9627	1.16858	0.3795	1.64399	0.00472	1.47197	0.01325	1.26038	0.02961	1.43516	0.01102	-1.21414	0.3194	-1.12385	0.0756	-1.1726	0.09285	-1.11542	0.2474	-1.01999	0.8633
merck-AK046677_a_at	Adam23	23792	1.02414	0.8756	1.47299	0.0004684	1.1053	0.4631				-1.11148	0.1645	-1.04097	0.6215	1.2598	0.1045	-1.14546	0.1172	-1.02199	0.8608	1.04323	0.6405	1.34524	0.05573	-1.05801	0.5457	1.09207	0.6267	1.00521	0.9682	1.42135	0.01948	1.12292	0.27	1.45881	0.01538	1.26707	0.2787	1.58088	0.2041	1.02302	0.8381	-1.05619	0.5633	1.19531	0.1096	1.35238	0.006316
merck-NM_013531_at	Gnb4	14696	1.02108	0.7948	1.32404	0.01861	-1.06765	0.5185				-1.13692	0.03372	1.21532	0.1254	-1.07912	0.5957	-1.04896	0.4983	1.10634	0.4354	1.11099	0.1467	-1.09378	0.3968	1.1746	0.1562	-1.09056	0.4538	1.05884	0.4722	1.46117	0.01159	1.30197	0.08017	1.44411	0.0002004	1.55848	0.0205	1.89933	0.02421	1.36333	0.01737	1.29599	0.00417	1.20229	0.02824	1.45546	0.003503
merck-NM_027872_a_at	Slc46a3	71706	1.01143	0.9384	-1.32495	0.008099	-1.20676	0.04745				-1.23997	0.008199	-1.16228	0.07381	1.02084	0.8264	-1.36458	0.01935	-1.12057	0.31	1.06559	0.481	1.01584	0.8568	-1.03096	0.8242	1.03198	0.7804	1.11663	0.1952	-1.29539	0.03442	-1.31039	0.0001189	-1.18446	0.05471	-1.01923	0.7988	1.05567	0.8584	-1.33383	0.05029	-1.22487	0.05923	-1.01028	0.8555	1.09396	0.3315
merck-NM_010422_at	Hexb	15212	1.00308	0.9756	-1.23194	0.002365	-1.02475	0.7042				-1.12122	0.1032	-1.28351	0.0001667	-1.22931	0.0005646	-1.13535	0.0768	-1.12176	0.003656	-1.05935	0.1632	-1.01761	0.8554	-1.18867	0.001713	-1.14781	0.1376	1.01335	0.8127	-1.11766	0.02857	-1.0851	0.04417	1.00732	0.8552	-1.08568	0.4478	1.10063	0.6527	-1.10752	0.2849	-1.0615	0.1706	1.02646	0.6581	1.00824	0.9106
merck-NM_027464_at	5730469M10Rik	70564	1.00112	0.9935	-1.52405	0.001205	-1.20036	0.01156				1.09645	0.2865	1.10736	0.2079	1.06942	0.3498	1.14419	0.08362	-1.04722	0.3916	-1.07967	0.09197	-1.01239	0.9082	-1.01818	0.8221	-1.09001	0.2843	1.09016	0.4759	-1.04959	0.4279	1.15579	0.03582	1.11993	0.02875	1.14396	0.02737	-1.11373	0.1705	-1.01924	0.6793	-1.0082	0.8853	-1.16073	0.03324	-1.22298	0.02497
merck-NM_133792_at	Pla2g15	192654	-1.00362	0.959	1.20729	0.008512	1.17869	0.08899				1.20437	0.009623	1.30918	0.007205	1.57036	0.0009974	1.06564	0.3741	1.06795	0.08455	-1.05972	0.3468	1.37848	0.002102	1.30437	0.01155	1.14277	0.03738	-1.20731	0.0646	1.00316	0.952	-1.11022	0.1942	1.40961	0.002187	1.27732	0.01251	1.41189	0.0732	1.03305	0.4893	1.10813	0.277	1.06104	0.08788	1.02882	0.518
merck-NM_019783_a_at	Lepre1	56401	-1.0047	0.9641	1.23112	0.0006151	1.23515	0.1024				1.00398	0.9542	1.1251	0.01469	1.11576	0.3805	1.05735	0.6681	1.05526	0.2733	1.09081	0.1412	1.14815	0.3086	1.00969	0.807	1.10377	0.4495	1.03667	0.7914	1.26299	0.009945	1.18154	0.02606	1.48696	0.009697	1.30377	0.2341	1.42462	0.08888	1.12689	0.04574	1.0321	0.6859	-1.09406	0.2139	1.13632	0.1385
merck-NM_145417_at	Rnpep	215615	-1.00515	0.9577	1.36741	0.001219	1.18285	0.01286				1.22202	0.01526	1.09653	0.01523	1.13136	0.1941	1.11347	0.07289	1.20862	0.04482	-1.01222	0.7961	1.33814	0.0009969	1.06214	0.3064	1.07364	0.2172	1.00674	0.9496	-1.03355	0.4444	-1.11137	0.06933	1.16523	0.008784	-1.01988	0.8194	1.78033	0.07203	1.27791	0.01047	1.26707	0.0003384	1.15934	0.003908	1.15963	0.008343
merck-AK154872_a_at	Csf1	12977	-1.00867	0.9525	1.16616	0.4582	1.33814	0.01177				-1.34927	0.00622	-1.12676	0.2288	-1.15846	0.1616	1.11563	0.2618	1.26415	0.04196	1.16883	0.04556	1.1762	0.1608	-1.01895	0.8788	-1.04749	0.7226	-1.1804	0.2033	-1.25343	0.0002947	-1.12463	0.144	1.28056	0.02954	-1.09313	0.5761	2.34801	0.007338	1.18872	0.09173	1.10854	0.1838	1.22495	0.07246	1.24048	0.03675
merck-NM_011332_s_at	Ccl17	20295	-1.01455	0.9479	-1.64513	0.01165	-1.29211	0.2834				-1.58234	0.02413	-2.01697	1.848e-05	-1.93955	0.04299	-1.21132	0.0782	-1.3128	0.3119	-1.46893	0.2182	-1.25109	0.3258	-1.49692	0.3646	-1.53603	0.004812	1.04198	0.8306	-1.20013	0.5137	-1.5167	0.1062	1.00006	0.9998	-1.96246	0.01732	1		1		1		1		1
merck-NM_016796_at	Vamp4	53330	-1.01843	0.8096	-1.25479	0.006106	-1.05565	0.3958				1.0016	0.9728	-1.01057	0.8743	-1.03586	0.7202	-1.18487	0.03153	-1.06566	0.3114	-1.02306	0.6945	-1.15316	0.1937	-1.10129	0.07873	-1.12912	0.1535	1.0275	0.7146	1.0964	0.07913	1.34648	0.02473	1.00718	0.886	1.1691	0.1216	1.04592	0.852	-1.13496	0.1312	-1.167	0.03523	-1.11782	0.106	-1.04325	0.5901
merck-NM_028077_s_at	1810055G02Rik	72056	-1.02409	0.8522	1.39573	0.001716	1.12629	0.2853				-1.02412	0.7203	1.14525	0.0274	1.05397	0.5178	1.03935	0.7382	1.13972	0.01437	1.00616	0.9186	1.2273	0.2686	1.09023	0.2503	1.12774	0.3989	1.08101	0.4692	1.29778	0.0007972	1.14175	0.02487	1.34865	0.006882	1.07825	0.6918	1.57471	0.006976	1.1736	0.005224	1.08663	0.08696	-1.00572	0.9104	1.05589	0.1367
merck-NM_020578_at	Ehd3	57440	-1.03784	0.7727	-1.51043	0.02919	-1.17552	0.3276				-1.28795	0.04376	-1.16926	0.3814	-1.41156	0.1611	-1.30077	0.02139	-1.21029	0.2109	-1.27087	0.1649	-1.60066	0.02599	-1.51565	0.05057	-1.66571	0.1277	1.08445	0.5167	-1.45111	0.02199	1.28736	0.3341	-1.2218	0.2836	1.24111	0.5874	-1.14183	0.3618	-1.14191	0.1284	-1.28145	0.005782	-1.07656	0.2777	-1.01751	0.8229
merck-NM_009256_at	Serpinb9	20723	-1.04342	0.6164	-1.28825	0.01215	-1.05468	0.4498				-1.19928	0.01878	-1.15388	0.1303	-1.19283	0.196	-1.19972	0.02894	-1.18105	0.1038	-1.15545	0.1203	-1.24054	0.09084	-1.31553	0.01739	-1.23828	0.1453	-1.03884	0.6014	1.23743	0.0167	1.32069	0.04193	1.20659	0.01163	1.16164	0.4266	1.44378	0.3777	1.05354	0.4936	-1.11524	0.1031	-1.34648	0.02452	-1.16041	0.04554
merck-NM_172921_at	Fam55d	244853	-1.05852	0.4218	-1.22959	0.01739	-1.03134	0.7229				-1.11002	0.1898	-1.22682	0.1157	-1.23538	0.162	-1.46622	0.001489	-1.23282	0.08098	-1.20932	0.1134	-1.31009	0.07588	-1.51112	0.01383	-1.31886	0.09947	1.18468	0.106	1.00035	0.9951	1.17371	0.5145	1.15348	0.1738	1.06923	0.7468	-1.04523	0.6742	-1.08265	0.6337	-1.04205	0.7065	-1.22146	0.001426	-1.1716	0.04903
merck-NM_024283_s_at	1500015O10Rik	78896	-1.06751	0.6194	1.24586	0.04334	1.80302	0.4542				-1.71238	0.0004941	-1.57036	0.07392	-5.83714	0.04762	-1.46757	0.005455	-1.24234	0.0584	-1.05165	0.7261	-1.20401	0.282	-1.2156	0.5619	-1.33321	0.06119	1.3807	0.01107	-1.12367	0.392	-1.70216	0.1322	-10.3992	0.009008	-5.2808	0.06585	1.14956	0.03787	-1.04556	0.909	-1.69239	0.5578	-1.03024	0.7343	1.31522	0.3636
merck-AK049758_a_at	Pgm3	109785	-1.06785	0.4995	1.30137	0.02194	-1.05361	0.623				1.02586	0.556	-1.04867	0.4267	-1.20099	0.003558	1.10795	0.2353	1.02311	0.8216	1.02249	0.8507	1.12805	0.06086	-1.02975	0.3017	-1.0421	0.5677	-1.13284	0.2375	1.46757	0.01921	1.08049	0.04529	1.10849	0.4733	-1.1619	0.01624	1.6308	0.1164	1.29241	0.0006721	1.15165	0.1167	1.00756	0.9456	1.05638	0.3624
merck-NM_133778_s_at	Fam131a	78408	-1.07716	0.3808	-1.16977	0.1365	-1.51391	0.04011				-1.36647	0.04596	-1.25748	0.06059	-1.31613	0.2723	-1.16958	0.06816	-1.28736	0.0001026	-1.19567	0.08428	-1.41579	0.09727	-1.30377	0.00561	-1.33567	0.01889	-1.04042	0.6856	1.29867	0.007426	1.27703	0.04395	-1.32892	0.07406	-1.07451	0.6545	1.03269	0.9033	-1.35769	0.001456	-1.43913	0.02026	-1.00812	0.9366	-1.07728	0.2266
merck-NM_009738_at	Bche	12038	-1.07897	0.761	-1.39027	0.01294	-1.344	0.008766				-1.08723	0.47	-1.25219	0.03404	-1.08818	0.4848	-1.41416	0.06799	-1.37088	0.05552	-1.20002	0.1798	-1.45044	0.1377	-1.24977	0.2918	-1.31826	0.1106	1.02655	0.8767	1.15011	0.1072	-1.03748	0.7953	1.0256	0.7355	-1.0192	0.8994	-1.03081	0.8965	-1.06424	0.3535	-1.05621	0.3161	1.00314	0.9667	1.04957	0.5424
merck-NM_020493_at	Srf	20807	-1.07989	0.3422	-1.28795	0.02256	-1.25363	0.01336				-1.20851	0.0253	-1.15324	0.06984	-1.2598	0.005426	-1.25023	0.002621	-1.20987	0.004082	-1.1816	0.02868	-1.48594	0.0002585	-1.17187	0.02981	-1.2216	0.1209	-1.00243	0.9781	1.11022	0.2126	1.10372	0.2826	-1.0465	0.6351	1.02989	0.7012	1.15862	0.5521	-1.08633	0.06375	-1.07513	0.2641	-1.19726	0.01212	-1.14022	0.05128
merck-NM_008641_at	Mast2	17776	-1.08525	0.245	1.24071	0.02799	1.10887	0.3161				-1.00123	0.9786	1.02558	0.6143	1.13329	0.07367	1.17114	0.009269	1.29479	0.01172	1.17055	0.02564	1.03424	0.6494	1.11332	0.374	1.07021	0.4464	-1.21099	0.001644	-1.04277	0.2193	1.03001	0.5837	1.10045	0.152	1.22611	0.04456	1.5153	0.006626	1.07034	0.4503	1.00584	0.8962	-1.05621	0.4811	1.0297	0.62
merck-NM_024441_at	Hspb2	69253	-1.087	0.5554	-1.4615	0.00492	-1.36239	0.2415				-1.55418	0.01419	-1.05359	0.5879	1.08475	0.5318	-1.30107	0.1875	-1.16662	0.1727	-1.08026	0.6612	-1.54668	0.1669	-1.54028	0.01206	-1.422	0.005447	1.13504	0.4311	1.04585	0.6676	1.28914	0.14	-1.05516	0.828	1.39187	0.005497	1.03138	0.8372	-1.22526	0.03665	-1.1916	0.01011	-1.15024	0.2798	-1.11745	0.2423
merck-AK141752_s_at	Gpc6	23888	-1.08723	0.5998	-1.21487	0.01508	-1.11078	0.1834				-1.07594	0.3492	-1.0863	0.6951	-1.02501	0.727	-1.34648	0.1131	1.00702	0.9563	-1.00393	0.9653	1.013	0.943	-1.25479	0.1477	-1.13954	0.2557	-1.05601	0.5232	1.76767	0.002332	1.93375	0.01498	1.21535	0.03252	1.09064	0.421	1.18048	0.5814	-1.0886	0.5113	-1.00234	0.9553	-1.24552	0.0603	-1.06615	0.6426
merck-AK034708_at	1700084E18Rik	67350	-1.09638	0.09237	-1.22366	0.01143	-1.09302	0.2838				-1.12282	0.2988	-1.17395	0.08279	-1.0405	0.6513	-1.01327	0.905	1.01828	0.8842	1.06358	0.4496	-1.29837	0.001683	1.03529	0.6908	-1.14858	0.05007	-1.09559	0.5311	-1.20882	0.1092	-1.30497	0.02992	1.08034	0.4015	1.17752	0.1972	-1.20072	0.07526	-1.04588	0.5841	-1.01302	0.9311	-1.11545	0.1316	1.0354	0.6787
merck-AK142484_at	Fbn2	14119	-1.10321	0.6574	-1.0982	0.4049	1.44944	0.0261				-1.24687	0.08812	-1.01872	0.8823	-1.24059	0.05792	-1.30047	0.0812	-1.084	0.325	-1.33045	0.09546	1.16985	0.4896	-1.52968	0.2511	-2.16421	0.003823	1.10912	0.5368	1.08049	0.4305	1.46555	0.2564	1.54419	0.01177	1.40088	0.09981	-1.36427	0.07452	-1.38739	0.05586	-1.54882	0.03024	-1.65082	0.05278	-1.14007	0.3263
merck-ENSMUST00000021496_s_at	Serpina3a	74069	-1.10349	0.1276	-1.23894	0.02676	-1.28736	0.07762				1.11283	0.1093	-1.15409	0.021	-1.36741	0.1917	1.11617	0.1921	-1.45881	0.1479	-1.99894	0.005601	-1.06001	0.6301	-1.40767	0.08337	-1.3983	0.1038	1.06387	0.3867	1.61473	0.0633	1.32008	0.01675	1.59772	0.0525	1.34555	0.1761	-1.09051	0.6407	-1.07805	0.2981	-1.06657	0.6609	1.00069	0.9928	-1.16386	0.08776
merck-BI157736_s_at	Cuedc1	103841	-1.10999	0.1625	1.00541	0.9418	-1.25843	0.01932				-1.09827	0.3433	1.04544	0.5168	-1.19121	0.06517	-1.11694	0.2242	-1.13	0.1317	1.02558	0.7854	-1.10329	0.4172	-1.09797	0.377	-1.05233	0.1937	1.00148	0.9827	1.05991	0.5449	-1.00571	0.9479	-1.10933	0.1254	-1.00407	0.9023	1.26241	0.179	-1.04054	0.5757	-1.07788	0.3245	-1.03428	0.5764	1.02009	0.8118
merck-AK084717_at	Spon1	233744	-1.11015	0.4111	1.07699	0.6463	-1.32923	0.04976				-1.04371	0.6221	-1.24911	0.07622	-1.07959	0.6349	-1.21854	0.07468	-1.34803	0.02574	-1.10334	0.1279	-1.14201	0.1835	-1.19105	0.1737	-1.23293	0.01919	-1.1253	0.3489	1.52968	0.004256	-1.05046	0.8057	1.12458	0.2473	1.24217	0.07681	-1.05621	0.5846	-1.06488	0.5259	-1.25372	0.01394	-1.06021	0.4342	1.03183	0.7648
merck-BC058551_s_at	Il6st	16195	-1.11311	0.3324	-1.36899	0.003404	-1.10111	0.4574				-1.06883	0.07061	1.10869	0.4119	-1.21054	0.04078	-1.22832	0.002806	-1.37848	0.02395	-1.22908	0.01804	-1.10772	0.4667	-1.21818	0.1849	-1.03939	0.4953	1.32587	0.002291	1.32099	0.008818	1.35238	0.1269	1.06576	0.4509	-1.08084	0.3122	1.27585	0.4671	-1.05855	0.6604	1.00934	0.8884	-1.23709	0.05613	-1.42725	0.01347
merck-AK041057_a_at	C6	12274	-1.11391	0.4506	-1.48252	0.2163	-1.62592	0.009406				-1.30317	0.07131	-2.83596	0.001515	-1.47231	0.2546	-1.739	0.009541	-2.09701	0.000193	-1.53993	0.01037	1.04373	0.7607	-2.7746	0.001038	-1.78443	0.02262	-1.03796	0.7425	1.21596	0.273	-1.68112	0.04127	-1.11972	0.4993	-1.1287	0.6905	-1.16073	0.3342	1.06199	0.6889	1.00435	0.9617	-1.32831	0.08605	1.02036	0.9046
merck-NM_001029985_at	Kcp	333088	-1.11514	0.2489	-1.06537	0.5101	-1.24968	0.01691				1.00394	0.9467	-1.19704	0.06914	-1.03681	0.6174	-1.17292	0.1939	-1.00472	0.9646	-1.10103	0.3406	1.04064	0.7964	-1.46319	0.03297	-1.33906	0.05955	1.22408	0.07475	1.30617	0.05941	1.20709	0.08422	1.38197	0.001293	1.26474	0.07568	-1.23831	0.2617	-1.21093	0.05448	-1.0866	0.4505	-1.18168	0.09923	-1.16009	0.1758
merck-NM_030259_at	Rilpl2	80291	-1.12006	0.2527	-1.21941	0.01505	-1.34741	7.629e-05				1.01411	0.7725	-1.24228	0.01843	-1.18468	0.1468	-1.24612	0.01097	-1.2782	0.03209	-1.40152	0.0001119	1.07892	0.3258	-1.16729	0.1188	-1.14564	0.1728	-1.075	0.5233	1.00849	0.9328	-1.12006	0.2648	1.16931	0.003934	1.02539	0.8234	-1.04568	0.8358	-1.13538	0.1983	-1.20274	0.01982	-1.29808	0.003352	-1.03124	0.6898
merck-NM_033622_at	Tnfsf13b	24099	-1.12073	0.458	-1.22028	0.04458	-1.20265	0.1467				-1.21191	0.1059	-1.18473	0.004774	-1.05058	0.6552	-1.26532	0.08438	-1.09386	0.1933	-1.12021	0.2194	-1.34896	0.1502	-1.13666	0.2909	-1.19964	0.02976	-1.31917	0.08508	-1.30707	0.009426	-1.00289	0.9701	-1.08693	0.431	1.08056	0.4169	-1.11666	0.5574	-1.26619	0.03442	-1.14162	0.04343	-1.11707	0.2484	1.08593	0.522
merck-NM_010512_at	Igf1	16000	-1.14169	0.03459	-1.21054	0.03595	-1.24091	0.01719				-1.00602	0.9354	-1.17839	0.1823	1.0606	0.4919	-1.57507	0.0008579	-1.61771	0.002499	-1.47469	0.0001259	-1.14953	0.1382	-1.18891	0.1821	-1.25202	0.05504	1.06375	0.3426	1.26765	0.00964	-1.11959	0.3638	1.36521	0.0004513	1.23649	0.07489	1.06025	0.7093	-1.07736	0.3337	-1.17166	0.08413	-1.28499	0.008183	-1.31765	0.002806
merck-NM_008381_s_at	Inhbb	16324	-1.1508	0.452	-1.32587	0.04027	-1.22264	0.001659				-1.86294	0.01644	-1.20221	0.3231	-1.21554	0.1905	-1.23279	0.05887	1.00012	0.9981	-1.04263	0.5951	-1.96562	0.01793	-1.22919	0.3151	-1.20826	0.07856	1.06736	0.3699	-1.01509	0.7935	1.3277	0.2205	1.00373	0.9527	1.09939	0.4272	-1.15038	0.3355	-1.36616	0.0009089	-1.30197	0.02973	-1.23694	0.02125	-1.11299	0.1667
merck-NM_008458_at	Serpina3c	16625	-1.15774	0.2028	-1.24386	0.05139	-1.32862	0.01295				-1.06846	0.3375	-1.2059	0.005061	-1.01955	0.8438	-1.44079	0.001533	-1.44079	0.0005414	-1.293	0.000263	-1.30047	0.1133	-1.3842	0.01672	-1.23438	0.009697	1.25806	0.01094	1.25225	0.002169	1.14356	0.1538	1.31522	0.00167	1.18511	0.1369	-1.16791	0.01757	1.0031	0.9627	-1.10278	0.17	-1.12569	0.07896	-1.12668	0.01905
merck-AK142446_a_at	Endod1	71946	-1.16375	0.07779	-1.24572	0.03224	-1.30047	0.03163				-1.08675	0.1189	-1.05877	0.4052	1.00531	0.9238	-1.05262	0.7061	-1.21739	0.03985	-1.16054	0.08748	1.08126	0.6079	-1.47945	0.0213	-1.3712	0.02589	-1.13723	0.3135	1.11068	0.2342	1.24457	0.07568	1.07798	0.315	1.10637	0.3792	1.02747	0.763	-1.12161	0.03569	-1.10304	0.3079	-1.04559	0.6568	1.1051	0.3939
merck-AK049250_s_at	Cuedc1	103841	-1.16498	0.1959	-1.04383	0.4742	-1.32617	0.03508				-1.22628	0.02061	-1.20642	0.006017	-1.12404	0.2166	-1.17376	0.1805	-1.08951	0.374	1.01863	0.8648	-1.22679	0.2173	-1.07125	0.5722	-1.06304	0.4551	-1.05755	0.5538	-1.38007	0.01344	-1.51985	0.002026	-1.31129	0.0426	-1.15782	0.1336	1.21669	0.1903	-1.07481	0.2886	-1.10141	0.2034	-1.0662	0.1928	1.01855	0.8506
merck-AK128943_a_at	Timp3	21859	-1.1698	0.00886	-1.21127	0.01531	-1.04959	0.3579				1.02114	0.6879	1.01233	0.8626	-1.12886	0.1589	1.13037	0.07179	1.18198	0.0069	1.21518	0.007234	1.08455	0.424	1.09951	0.3751	1.14889	0.1031	-1.07882	0.211	-1.14191	0.02052	1.02972	0.7047	-1.18424	0.01546	-1.04945	0.4847	1.39701	0.005375	1.25346	0.0002186	1.20629	0.01374	1.28086	0.0003641	1.39412	0.000287
merck-CB945860_s_at	Col12a1	12816	-1.16998	0.4635	-1.0403	0.7966	1.30467	0.001281				-1.13118	0.406	-1.04773	0.8185	-1.65653	0.06123	1.67109	0.1358	1.54632	0.102	1.30707	0.03097	1.59294	0.1865	-1.31886	0.2674	-1.18954	0.2801	1.23894	0.3514	2.81384	0.001593	3.3243	0.006638	1.6263	0.00207	-1.00254	0.99	4.10582	0.008284	1.88018	0.000782	1.23098	0.3854	1.04038	0.7888	-1.24085	0.2072
merck-ENSMUST00000067268_at	Cit	12704	-1.17217	0.04817	-1.21417	0.00401	-1.15643	0.08483				-1.16877	0.03317	-1.11089	0.04895	-1.30557	0.0374	-1.06844	0.3345	-1.13577	0.05597	-1.1126	0.09062	-1.05519	0.3289	-1.14776	0.009297	-1.12243	0.1911	1.00026	0.9967	1.15843	0.03795	1.19429	0.001202	1.11383	0.191	1.05774	0.6039	1.09885	0.5593	-1.06025	0.3155	-1.05918	0.4756	-1.07907	0.1594	-1.08991	0.02867
merck-NM_008079_at	Galc	14420	-1.17674	0.03986	-1.34648	0.002458	-1.28825	0.002433				1.06375	0.4378	-1.15601	0.01797	1.01784	0.7452	-1.06214	0.4863	-1.08041	0.3438	-1.08873	0.38	1.17101	0.1526	-1.12785	0.2007	-1.08875	0.294	-1.11836	0.221	-1.04491	0.4879	1.05092	0.3713	1.06552	0.4126	1.17877	0.09708	-1.0105	0.9583	-1.06997	0.4024	-1.15189	0.06709	-1.02085	0.5567	-1.0679	0.2114
merck-AK047367_at	Ccdc80	67896	-1.17896	0.2952	-1.43285	0.04471	-1.64248	0.02438				-1.23296	0.1435	1.15539	0.3073	1.0539	0.3553	-1.30888	0.01635	-1.27497	0.055	1.04124	0.661	1.04983	0.7944	1.05303	0.7636	1.2269	0.1161	1.30768	0.01137	1.24128	0.02658	1.09262	0.6043	1.07196	0.5879	-1.10004	0.5333	-1.06145	0.6643	-1.28914	0.0473	-1.15345	0.3506	-1.08246	0.5841	-1.16332	0.1593
merck-AK032418_s_at	Scaf8	106583	-1.1828	0.02221	1.02951	0.3881	-1.21705	0.01437				-1.11032	0.09182	-1.15958	0.04943	1.00547	0.9427	-1.13282	0.02242	-1.08768	0.3169	-1.01071	0.831	-1.11015	0.0439	-1.05056	0.09927	-1.04253	0.623	-1.16241	0.01741	1.07533	0.3624	-1.05908	0.311	-1.07305	0.07288	1.00118	0.9921	1.16214	0.458	-1.12292	0.04676	-1.09878	0.1195	-1.06471	0.4417	1.09106	0.1149
merck-NM_027469_at	Gfod2	70575	-1.18361	0.09723	-1.08455	0.4878	-1.29033	0.01233				-1.17436	0.3553	-1.15154	0.5375	1.12876	0.3129	-1.14162	0.04728	-1.19611	0.1561	-1.10856	0.2577	-1.10004	0.4304	1.01738	0.8691	1.01104	0.9079	-1.11086	0.2683	1.03436	0.8101	-1.34896	0.3373	1.0133	0.8747	1.13039	0.334	-1.08268	0.03543	-1.18779	0.04413	1.02785	0.5595	-1.06866	0.2755	-1.02093	0.8547
merck-NM_016874_at	Deaf1	54006	-1.19578	0.0106	1.02653	0.6605	-1.2434	0.01797				-1.17284	0.05771	-1.05869	0.4384	1.02044	0.7438	-1.15776	0.02806	-1.09028	0.2506	-1.06454	0.134	-1.17157	0.007781	1.02934	0.6107	-1.00967	0.8938	-1.11823	0.1396	-1.00785	0.8544	-1.05283	0.6691	-1.01922	0.742	1.136	0.1478	1.31129	0.4026	-1.0866	0.2021	-1.03648	0.4456	-1.04417	0.4034	1.10217	0.178
merck-NM_172652_s_at	4632411B12Rik	226976	-1.20196	0.009227	-1.19994	0.0008313	-1.20523	0.04803				-1.04824	0.4467	-1.02021	0.7195	-1.14911	0.0165	-1.07476	0.1755	1.05003	0.2839	1.0261	0.6531	-1.14926	0.03181	-1.05786	0.1265	-1.03767	0.1902	-1.04297	0.4147	-1.18831	0.01159	1.02145	0.6904	-1.20879	0.02088	-1.04073	0.07322	1.02629	0.7158	-1.01521	0.7063	-1.0125	0.8147	-1.05648	0.3551	1.03281	0.502
merck-NM_145613_s_at	C1qtnf5	235312	-1.20423	0.04361	1.05825	0.6506	-1.22295	0.1942				-1.22574	0.04743	-1.18659	0.1364	-1.06588	0.4785	-1.47028	0.04763	-1.30647	0.01179	-1.31462	0.01433	-1.36082	0.1168	-1.3954	0.02194	-1.3693	0.06763	1.00676	0.9485	1.46016	0.01303	1.21202	0.199	1.33444	0.0347	1.2735	0.2335	1.23908	0.2044	-1.08031	0.4753	-1.09623	0.2663	1.10301	0.3238	1.11007	0.2964
merck-ENSMUST00000075689_at	Puf60	67959	-1.20434	0.01713	-1.213	0.008129	-1.21132	0.04215				-1.10693	0.2803	-1.06824	0.2446	-1.15009	0.1137	-1.13245	0.1898	-1.2627	0.002287	-1.14807	0.1241	-1.14948	0.1032	-1.07169	0.1661	-1.05092	0.4122	1.02414	0.7607	1.19906	0.01524	1.13598	0.1891	1.0365	0.6439	-1.10803	0.1039	1.15282	0.4977	-1.17921	0.003439	-1.0538	0.1238	-1.1052	0.1643	-1.02816	0.6965
merck-NM_010560_a_at	Il6st	16195	-1.20909	0.006785	-1.10563	0.02896	-1.08758	0.1481				-1.04045	0.2445	-1.08041	0.02662	1.01731	0.4312	-1.04237	0.2504	1.02452	0.5378	-1.0159	0.584	-1.0834	0.00967	-1.04325	0.6281	-1.07349	0.2715	-1.13107	0.0005876	-1.01321	0.7358	1.10321	0.03726	1.03617	0.4462	1.11476	0.01512	1.00042	0.9949	-1.01342	0.5742	-1.01571	0.6473	-1.16875	0.003292	-1.11805	0.03647
merck-NM_024243_at	Fuca1	71665	-1.20912	0.002632	1.03283	0.7445	-1.04706	0.7055				-1.0541	0.434	-1.21127	0.02252	1.1266	0.2183	-1.10255	0.0936	-1.02631	0.5089	1.01906	0.6251	-1.18217	0.01779	-1.17948	0.03706	-1.13339	0.3049	-1.09375	0.1432	-1.1841	0.1481	-1.34338	0.0007879	-1.09295	0.3659	1.05363	0.6781	-1.05189	0.4972	-1.11872	0.08136	-1.05609	0.1667	-1.08188	0.2086	-1.0195	0.7042
merck-AK166552_s_at	Fermt2	218952	-1.20993	0.211	-1.30587	0.002534	-1.22945	0.01873				-1.17298	0.07283	-1.05563	0.3212	-1.0851	0.4441	-1.14427	0.2358	-1.02494	0.6308	1.06878	0.1605	-1.15619	0.394	-1.15258	0.1142	-1.11122	0.146	1.04631	0.5513	1.01943	0.6937	1.22273	0.04825	-1.04612	0.4697	1.06721	0.3067	1.26096	0.1419	1.07932	0.2196	1.09164	0.2742	-1.06001	0.16	-1.11874	0.04738
merck-NM_172775_at	Plxnb1	235611	-1.21467	0.03427	1.10683	0.4083	1.0302	0.9296				1.00734	0.9592	-1.29867	0.08991	-2.04786	0.001394	-1.18427	0.03702	-1.04309	0.6044	1.07644	0.3187	-1.10121	0.5299	-1.11872	0.2496	-1.18334	0.3177	-1.06657	0.4815	1.0779	0.5445	-1.03925	0.8522	-2.39332	0.02216	-1.74703	0.05887	1.39476	0.1422	1.03459	0.8925	-1.12388	0.7446	-1.31795	0.05458	1.09731	0.5096
merck-BI732704_s_at	Baz2b	407823	-1.21521	0.01499	-1.01539	0.841	-1.25687	0.006293				-1.04511	0.5375	-1.15731	0.03093	1.20687	0.05056	1.01435	0.8019	1.04282	0.5702	1.02568	0.6859	-1.12207	0.007385	-1.12409	0.1729	-1.04744	0.5755	-1.26357	0.002294	-1.17433	0.06804	-1.09474	0.1055	-1.01156	0.8167	1.20495	0.1169	1.12297	0.7317	-1.12034	0.1533	-1.25951	0.0172	-1.40185	0.006919	-1.15393	0.09701
merck-AK164287_at	Aldh5a1	214579	-1.21663	0.2218	-1.61176	0.01239	-1.41742	0.01482				1.20047	0.31	-1.01301	0.9241	1.32648	0.08226	-1.49658	0.01616	-1.44079	0.0006871	-1.19737	0.1019	-1.13501	0.5045	-1.32373	0.09442	-1.14009	0.4923	-1.10443	0.4352	1.29688	0.1524	1.42955	0.02778	-1.13131	0.195	1.16719	0.3793	-1.17907	0.2948	-1.05354	0.5313	1.15085	0.2157	1.10879	0.4014	1.30107	0.05262
merck-NM_173864_s_at	Gm5077	317677	-1.21764	0.01376	-1.19201	0.01268	-1.12725	0.05684				-1.05957	0.3586	-1.14254	0.01895	-1.09139	0.1304	-1.17336	0.0001421	-1.01123	0.6848	-1.0466	0.2318	-1.0965	0.119	-1.19823	0.07043	-1.1778	0.02621	-1.15236	0.0005483	-1.03383	0.2251	1.08625	0.1985	1.04258	0.3619	1.00182	0.9631	1.00586	0.9427	-1.03903	0.6295	-1.00045	0.9928	-1.17631	0.005583	-1.07751	0.2623
merck-ENSMUST00000051905_s_at	Ndrg1	17988	-1.21871	0.03746	-1.19374	0.007388	-1.12709	0.1779				-1.25516	1.031e-05	-1.12494	0.1462	-1.07974	0.322	-1.19322	0.02619	-1.00124	0.9867	1.23376	0.1176	-1.09343	0.4544	1.05575	0.7501	1.15971	0.1656	1.13556	0.07011	-1.31462	0.01875	-1.12907	0.2717	-1.33383	0.04055	-1.14038	0.2467	-1.01393	0.7935	1.01741	0.7579	-1.08273	0.4713	-1.13196	0.09587	1.04636	0.6438
merck-NM_010767_a_at	Masp2	17175	-1.21891	0.3121	-2.13649	0.03131	-1.16477	0.7491				-1.16222	0.07624	1.05005	0.8897	1.00045	0.9983	-1.14823	0.3007	-1.48184	0.3175	-1.98061	0.001547	-1.44911	0.1264	-1.68655	0.08101	-2.04221	0.02366	-1.04672	0.7864	1.45881	0.2698	1.43153	0.3245	1.26648	0.1937	2.0054	0.04978	-1.35238	0.09153	-1.81552	0.1768	-1.18796	0.8701	1.09199	0.4018	1.11846	0.5514
merck-AK157854_a_at	Pi16	74116	-1.21958	0.1077	-1.11535	0.2701	-1.26009	0.01831				-1.12486	0.05032	-1.05223	0.7219	-1.02238	0.8216	-1.18722	0.07733	1.10497	0.3764	1.00988	0.8868	-1.03445	0.8071	-1.21832	0.227	-1.18509	0.1717	1.10775	0.1985	1.05743	0.5766	1.21933	0.2169	-1.10068	0.2086	1.03141	0.8163	1.2175	0.3187	-1.13865	0.3974	-1.0416	0.6214	-1.15547	0.3083	-1.18694	0.07428
merck-NM_011804_at	Creg1	433375	-1.22408	0.04424	-1.27644	2.301e-05	-1.13504	0.01105				-1.00509	0.9103	-1.13813	0.007731	-1.07773	0.0495	-1.16284	0.02895	-1.04513	0.5212	-1.11818	0.1383	1.17133	0.02523	-1.14757	0.07512	-1.09936	0.2729	-1.1347	0.1817	-1.17144	0.001643	-1.07332	0.2437	1.15728	0.01733	1.07525	0.3651	-1.05162	0.6428	-1.15027	0.06515	-1.17419	0.02621	-1.09696	0.05833	-1.06878	0.06866
merck-BC046610_a_at	Erap1	80898	-1.22555	0.004525	-1.30197	0.001902	-1.23296	0.06412				-1.1864	0.02498	-1.18511	0.01034	1.01986	0.8112	-1.226	0.02273	-1.20651	0.004002	-1.21515	0.04194	-1.12881	0.02123	-1.05402	0.3013	-1.00836	0.9032	-1.08094	0.3221	1.04371	0.5354	-1.10826	0.2382	1.12155	0.2257	-1.00484	0.9601	1.10288	0.631	-1.11879	0.06843	-1.15327	0.1147	-1.34462	0.009813	-1.12401	0.1107
merck-NM_025817_at	Tril	66873	-1.22659	0.05362	-1.27409	0.000605	-1.26445	0.0835				-1.01051	0.8891	-1.13731	0.1444	-1.03328	0.764	-1.3219	0.2144	-1.23931	0.1077	-1.17441	0.114	-1.35831	0.1857	-1.31917	0.01144	-1.37436	0.01134	1.13668	0.3729	1.59478	0.0001014	1.6885	0.0002619	1.4012	0.006856	1.48765	0.01202	-1.06647	0.5439	-1.04203	0.5059	-1.09784	0.4178	-1.17184	0.03185	-1.05752	0.5977
merck-ENSMUST00000066605_at	L1cam	16728	-1.2269	0.07865	-1.23526	0.01298	-1.03524	0.7554				-1.1849	0.1115	1.07912	0.4861	-1.47469	0.001327	-1.08493	0.3467	-1.05153	0.662	-1.06633	0.5861	-1.30677	0.02588	-1.21423	0.07877	-1.47435	0.034	-1.17547	0.1456	1.25078	0.02775	1.24383	0.09509	-1.1576	0.2559	-1.18487	0.06438	-1.01372	0.8972	-1.09044	0.3629	-1.02768	0.885	-1.14868	0.3661	1.04906	0.7209
merck-NM_138648_at	Olr1	108078	-1.22713	0.04476	1.26532	0.05087	1.17812	0.1702				-1.07634	0.3084	1.0009	0.9882	-1.40929	0.03755	1.86466	0.092	-1.10263	0.6687	1.03825	0.9073	1.45646	0.2166	-1.6192	0.3505	-1.01217	0.9714	-1.08453	0.5859	1.7053	0.03237	2.12618	0.1343	2.62845	0.01491	1.20171	0.6202	9.42975	0.000308	2.53863	1.788e-06	2.26048	0.0001321	2.87475	2.599e-05	1.58052	0.01136
merck-NM_007987_at	Fas	14102	-1.22832	0.00252	-1.34679	0.002244	-1.33537	0.01762				-1.28647	8.44e-05	-1.20523	0.01015	-1.12546	0.004227	-1.31522	0.0009657	-1.1603	0.04124	-1.23345	0.008967	-1.3326	0.003502	-1.11237	0.08014	-1.19495	0.02331	1.04761	0.363	1.07476	0.1662	1.09517	0.1031	1.12006	0.1518	1.10451	0.1423	1.04614	0.7438	-1.05184	0.2137	-1.06723	0.1	-1.01948	0.8063	1.10149	0.1423
merck-NM_007556_at	Bmp6	12161	-1.22911	0.2081	-1.29628	0.04187	-1.30347	0.01247				-1.32984	0.01363	-1.01177	0.8708	1.1433	0.1452	-1.09305	0.4887	1.1412	0.04574	1.27644	0.002125	-1.20698	0.3266	-1.13071	0.1126	1.08553	0.4175	-1.02768	0.8111	-1.10948	0.2022	1.17004	0.01218	-1.07932	0.3155	1.05342	0.7295	1.44344	0.3302	-1.09232	0.4263	-1.04764	0.4364	-1.19859	0.0085	-1.12179	0.1612
merck-DQ249870_a_at	Mmp14	17387	-1.2297	0.3062	-1.1462	0.1433	-1.2436	0.04336				1.02821	0.8227	-1.12455	0.1019	-1.03935	0.5509	-1.35052	0.003444	-1.33015	0.01075	-1.31492	0.01521	1.09575	0.3736	-1.26212	0.1324	-1.14834	0.3221	-1.18321	0.1718	1.15854	0.09418	1.13996	0.2697	1.22377	0.07272	-1.06346	0.411	1.12215	0.4764	-1.23118	0.08128	-1.17544	0.1164	-1.20756	0.001983	-1.09494	0.3316
merck-X04392_a_at	Ctsl	13039	-1.22982	0.1433	-1.30317	0.0009544	-1.1165	0.2917				-1.11214	0.4008	-1.19718	0.008453	-1.15875	0.1999	-1.29092	0.01119	-1.19421	0.1109	-1.14657	0.3052	1.21846	0.2733	-1.17704	0.1693	-1.034	0.8405	1.18105	0.1252	1.25667	0.007198	1.24303	0.06431	1.46791	0.00381	1.19842	0.3562	1.01079	0.9208	-1.03791	0.6522	-1.10349	0.05254	1.02662	0.6242	1.0876	0.08605
merck-NM_020486_at	Bcam	57278	-1.23044	0.003967	-1.13506	0.04392	-1.14141	0.1726				-1.17566	0.0139	-1.24963	0.003187	-1.30077	0.01581	-1.24908	0.01382	-1.1358	0.1413	1.01301	0.9021	-1.11838	0.09373	-1.20745	0.1202	-1.16081	0.06883	1.19012	0.08785	-1.09028	0.1626	-1.38899	0.009702	-1.11314	0.3077	-1.20326	0.04968	1.21986	0.2503	1.02516	0.8435	1.04616	0.7189	-1.00066	0.9888	-1.04744	0.6789
merck-NM_010097_at	Sparcl1	13602	-1.23055	0.004519	-1.07565	0.1547	-1.04969	0.4641				1.03786	0.5373	-1.03997	0.2353	-1.03605	0.6774	-1.18979	0.1777	-1.04583	0.5903	-1.08625	0.1855	-1.30377	0.05721	-1.2312	0.03216	-1.13776	0.06204	-1.2366	0.005743	1.14383	0.06764	1.32069	0.0001554	1.11517	0.1019	1.15936	0.07342	-1.0203	0.4649	1.10382	0.01298	-1.0245	0.7446	-1.10639	0.17	-1.05594	0.2973
merck-NM_021424_at	Pvrl1	58235	-1.23089	0.01807	1.00096	0.9871	-1.04458	0.7731				-1.13357	0.1042	-1.17547	0.09157	-1.19448	0.1977	-1.14401	0.222	-1.04708	0.7007	-1.20429	0.1022	-1.07241	0.5729	-1.29509	0.02351	-1.26532	0.009835	-1.26212	0.02674	1.29867	0.0008976	1.36584	0.003592	1.0236	0.8722	1.00596	0.9574	1.19823	0.3207	-1.12517	0.2345	-1.0696	0.3498	1.12052	0.01176	1.20951	0.1148
merck-NM_007557_at	Bmp7	12162	-1.23217	0.04684	1.0638	0.4272	-1.05206	0.8312				-1.00168	0.9701	-1.32343	0.1148	-1.43285	0.001152	-1.13661	0.3705	-1.11522	0.3647	1.09713	0.4781	1.09398	0.492	-1.16115	0.3441	-1.20684	0.3316	-1.12899	0.2377	1.11265	0.3138	-1.31856	0.2702	-1.98518	0.02288	-1.38676	0.2216	1.16826	0.4364	-1.1182	0.5809	-1.3125	0.4428	-1.24615	0.243	1.07265	0.6741
merck-ENSMUST00000056925_a_at			-1.23455	0.2588	-1.21717	0.04572	1.09883	0.6092				-1.58782	0.0006801	-1.28973	0.001297	-1.19215	0.357	-1.16697	0.09037	-1.24348	0.0503	-1.1779	0.03395	1.21784	0.2074	-1.24065	0.008698	-1.03927	0.8151	1.14028	0.4087	2.17821	0.0001866	1.5838	6.545e-05	1.84077	0.002249	-1.06013	0.792	1.25029	0.2522	-1.04978	0.6424	-1.00566	0.9598	-1.23845	0.08572	-1.00774	0.9362
merck-NM_008161_at	Gpx3	14778	-1.23484	0.006231	-1.15083	0.02265	-1.12502	0.1068				-1.14921	0.02226	-1.1341	0.009467	-1.04858	0.2904	-1.12424	0.2088	1.054	0.7555	1.17869	0.2298	-1.1499	0.3656	-1.06694	0.5408	-1.01465	0.8977	-1.45312	0.002644	-1.66112	0.003029	-1.37404	0.007382	-1.59551	0.001018	-1.23774	0.1832	1.08936	0.3572	-1.09086	0.3544	1.1341	0.1465	-1.23771	0.01244	-1.03469	0.6413
merck-NM_013690_at	Tek	21687	-1.23794	0.001369	-1.34648	0.0001651	-1.13616	0.03719				-1.07885	0.1092	-1.1008	0.2023	1.01389	0.8219	-1.16172	0.1069	-1.05334	0.09197	-1.0873	0.1015	-1.28145	0.08081	-1.31553	0.02579	-1.18203	0.01645	-1.08183	0.1753	1.01792	0.7151	1.34493	0.01323	1.11329	0.01579	1.1888	0.01925	1.02398	0.8568	-1.07766	0.2175	-1.03414	0.5731	-1.29271	0.001098	-1.20968	0.05748
merck-NM_013586_at	Loxl3	16950	-1.2394	0.04004	1.03889	0.3733	-1.11712	0.05739				-1.2337	0.002106	-1.13444	0.2888	1.02494	0.7257	-1.09936	0.2115	-1.02117	0.7058	1.04501	0.4409	1.06145	0.1914	-1.00455	0.961	1.00243	0.9685	-1.0188	0.7969	-1.00007	0.9993	-1.11599	0.3996	1.10134	0.1922	-1.02376	0.6636	1.30227	0.3329	-1.23529	0.05791	-1.12473	0.04927	-1.04395	0.3647	1.0137	0.8757
merck-NM_007739_at	Col8a1	12837	-1.2396	0.04307	1.02287	0.7315	-1.29122	0.02248				-1.19569	0.1386	-1.36144	0.01072	1.0853	0.5179	-1.12424	0.394	-1.04805	0.3413	1.03913	0.7342	-1.17055	0.2112	-1.21448	0.05532	1.01014	0.9197	-1.01818	0.8884	1.11833	0.3387	-1.09769	0.4744	1.04754	0.6491	1.09688	0.5807	-1.27614	0.137	-1.29122	0.0311	-1.25346	0.06979	-1.25951	0.008814	-1.16719	0.2333
merck-CT010389_a_at	Cxcl12	20315	-1.23968	0.0304	-1.18708	0.1552	-1.03402	0.5774				-1.07808	0.3447	1.04578	0.5819	1.22758	0.1402	-1.14538	0.1045	-1.13021	0.1674	1.05199	0.712	1.07852	0.2788	1.10091	0.5046	1.04237	0.6662	-1.1467	0.3141	1.05594	0.5419	-1.07401	0.5145	1.0779	0.4978	1.19743	0.1076	1.06596	0.3456	-1.10413	0.3431	-1.01157	0.9269	-1.24451	0.02183	-1.00179	0.978
merck-NM_153803_at	Glb1l2	244757	-1.23991	0.11	-1.23891	0.006731	-1.26357	0.01232				-1.09898	0.3654	-1.1318	0.113	1.3842	0.01652	-1.58672	0.01318	-1.31826	0.01422	-1.11002	0.3145	-1.34369	0.08067	-1.14417	0.4485	-1.00968	0.9502	1.00535	0.9654	-1.1391	0.03723	-1.22891	0.05668	-1.05835	0.4524	1.02328	0.8552	-1.24787	0.05457	-1.07882	0.1361	-1.14678	0.0821	-1.22414	0.0475	-1.18607	0.03496
merck-NM_019454_at	Dll4	54485	-1.24222	0.1239	-1.06439	0.479	-1.23487	0.02132				-1.19751	0.1777	-1.04824	0.7112	-1.00719	0.954	-1.3671	0.03815	-1.02655	0.7727	-1.22857	0.04856	-1.49417	0.06254	-1.09974	0.3919	-1.00913	0.9421	1.15627	0.2571	1.07379	0.3581	1.24417	0.2256	1.28263	0.0218	1.41189	0.06791	-1.16022	0.4734	-1.19602	0.03826	-1.10729	0.3369	-1.33291	0.008203	-1.18826	0.05327
merck-NM_172619_s_at	Adamts10	224697	-1.24285	0.009646	-1.37531	0.01057	-1.32008	0.009073				-1.24323	0.009326	-1.44311	0.001276	-1.12233	0.2601	-1.39798	0.002505	-1.30587	0.008533	-1.13331	0.06424	-1.80011	0.0004701	-1.6278	0.0009822	-1.39701	0.01525	1.03221	0.632	1.21885	0.03144	1.44511	0.003926	1.22346	0.02242	1.52055	0.03798	1.0515	0.8441	-1.1538	0.0001046	-1.15305	0.02701	-1.20119	0.07661	1.06267	0.3015
merck-NM_007706_a_at	Socs2	216233	-1.24741	0.2658	-1.27087	0.0146	-1.24366	0.01806				-1.11812	0.2953	-1.30527	0.004544	-1.03331	0.7295	-1.24234	0.1555	-1.10652	0.1621	-1.14017	0.06565	-1.04547	0.7766	-1.07922	0.563	-1.048	0.7474	-1.13836	0.4122	-1.01437	0.819	-1.00456	0.9352	1.06672	0.2704	1.35114	0.1201	1.06598	0.8469	-1.16563	0.1289	-1.39766	0.001289	-1.39733	0.007059	-1.09893	0.1452
merck-NM_020568_at	Plin4	57435	-1.24776	0.07689	-1.20865	0.02237	-1.15319	0.0274				-1.06035	0.2077	1.01545	0.6674	1.10469	0.03545	-1.04706	0.4726	-1.05609	0.1809	-1.00358	0.9113	-1.16525	0.2275	-1.0398	0.4389	1.01702	0.7201	1.01008	0.8532	1.02735	0.3934	1.04983	0.2044	1.03978	0.2595	1.09101	0.1091	-1.03478	0.4539	-1.0931	0.01654	-1.06108	0.2732	-1.04855	0.08653	1.0011	0.9747
merck-NM_011756_s_at	Zfp36	22695	-1.25043	0.0004038	1.01402	0.9028	-1.11866	0.3408				1.0262	0.8522	1.1867	0.1647	1.03509	0.8059	1.02958	0.5971	1.28322	0.0002441	1.06165	0.3062	-1.18133	0.09528	1.02494	0.6712	-1.02299	0.788	-1.00974	0.8583	-1.0547	0.2714	1.12606	0.4624	1.1154	0.3134	1.08183	0.5604	-1.02076	0.8405	1.03519	0.669	1.09527	0.1685	-1.16466	0.0172	-1.00757	0.937
merck-NM_001017959_a_at	Lamp2	16784	-1.25069	0.1142	-1.30347	0.05383	-1.23694	0.005091				1.04961	0.6847	-1.20476	0.01491	-1.01525	0.8187	-1.07285	0.2888	-1.10248	0.113	-1.07989	0.2579	1.15606	0.07447	-1.29479	0.01111	-1.09815	0.1769	-1.00883	0.9392	1.12816	0.1356	1.20448	0.04889	-1.02823	0.5798	-1.01405	0.8284	-1.01238	0.9315	-1.06008	0.2631	-1.13805	0.117	-1.0841	0.07941	-1.10657	0.07763
merck-AK184082_a_at	Fbln5	23876	-1.25294	0.01244	-1.31613	0.01721	-1.26824	0.002044				-1.12396	0.1265	-1.19179	0.2423	1.05711	0.715	-1.15715	0.2413	1.01518	0.8483	1.21672	0.0635	1.00268	0.9896	-1.11445	0.5463	1.01748	0.9178	1.08363	0.3097	1.12556	0.1274	1.4054	0.0377	1.07199	0.1397	1.21188	0.2144	1.23977	0.4267	-1.11756	0.1848	-1.13655	0.1295	-1.21933	0.006502	-1.27204	0.011
merck-AK088868_a_at	Sfrp1	20377	-1.25846	0.008364	1.04624	0.5748	-1.14905	0.3813				-1.44311	0.001126	-1.37183	0.0112	-1.49968	0.02386	-1.41482	0.005258	-1.43648	0.04885	-1.1353	0.3624	-1.34772	0.09603	-1.64513	0.05222	-1.78074	0.01932	-1.12481	0.1335	1.1622	0.06887	1.06228	0.7013	-1.45345	0.05508	-1.25259	0.402	1.04297	0.8354	-1.04366	0.858	1.02889	0.7931	-1.28795	0.03047	-1.19903	0.2409
merck-AK158475_a_at	C4b	12268	-1.26009	0.01741	-1.4184	0.001038	-1.30798	0.1009				-1.67109	0.002123	-1.12261	0.3313	-1.12795	0.1722	-1.42298	0.05128	-1.422	0.01693	-1.18345	0.1281	-1.10718	0.4793	-1.52757	0.01179	-1.24535	0.08439	-1.16455	0.2662	1.15577	0.06707	1.11689	0.6145	-1.01195	0.9306	1.03483	0.7141	1		1		1		1		1
merck-NM_175440_at	Prss27	213171	-1.26009	0.02461	-1.31371	0.001001	-1.10662	0.3301				-1.0082	0.9429	-1.19947	0.0525	-1.02077	0.891	-1.38899	0.01338	-1.214	0.02789	-1.25542	0.02271	-1.36427	0.01807	-1.26386	0.0017	-1.2782	0.01537	1.04597	0.6754	-1.10431	0.1691	1.01433	0.8983	1.21487	0.03019	1.08228	0.603	-1.07845	0.5708	-1.03557	0.6502	-1.10349	0.1769	1.01192	0.9279	1.08855	0.4086
merck-AK079588_a_at	Fermt2	218952	-1.26415	0.1599	-1.19611	0.01268	-1.31522	0.0008019				-1.31522	0.01351	-1.1236	0.02536	1.03088	0.6287	-1.09544	0.4425	-1.007	0.9094	1.10443	0.09532	-1.28884	0.0877	-1.14876	0.2046	-1.1267	0.0779	-1.09853	0.3121	1.02265	0.7372	1.11897	0.2486	1.17133	0.008044	1.49245	3.219e-05	1.35831	0.1701	1.00603	0.9178	-1.07746	0.1566	-1.14929	0.03131	-1.05114	0.3977
merck-NM_178048_a_at	St3gal2	20444	-1.26503	0.004635	-1.02823	0.6753	-1.13045	0.3285				-1.22484	0.01042	-1.07766	0.3153	-1.06652	0.4821	-1.32221	0.002789	-1.09971	0.1946	-1.04133	0.2704	-1.23669	0.07871	-1.22298	0.04559	-1.15816	0.1458	1.04764	0.4285	1.05269	0.3956	1.02431	0.8152	1.0714	0.5412	1.16829	0.1511	1.44378	0.2782	1.07312	0.3026	1.04792	0.6125	-1.06569	0.1883	1.1004	0.0486
merck-AK084886_a_at	Arvcf	11877	-1.26532	0.002345	-1.13975	0.05692	-1.12756	0.4216				-1.16426	0.01843	-1.1933	0.09554	-1.10083	0.3345	-1.2627	0.07052	-1.19256	0.1049	-1.06982	0.185	-1.3326	0.1247	-1.32587	0.01398	-1.29479	0.02904	-1.1008	0.1309	1.08455	0.2187	1.11109	0.2399	-1.02837	0.8194	1.30257	0.07258	-1.39862	0.005581	-1.14686	0.09716	-1.1495	0.1123	-1.16649	0.02915	1.17042	0.03942
merck-NM_008046_a_at	Fst	14313	-1.26678	0.1493	-1.05427	0.5211	-1.50003	0.01645				-1.07189	0.5568	-1.12536	0.008431	-1.26183	0.1045	-1.39444	0.007974	-1.12655	0.2124	-1.16539	0.1492	-1.1656	0.2033	-1.19914	0.08922	-1.59588	0.001869	-1.10594	0.4697	-1.24059	0.004993	-1.2398	0.03328	-1.34958	0.02792	-1.20523	0.257	-1.15505	0.1251	-1.27673	0.06409	-1.2785	0.03437	-1.20149	0.01298	1.14314	0.2477
merck-NM_033042_s_at	Tnfrsf25	85030	-1.26794	0.04099	-1.39027	0.004526	-1.58599	0.0003775				-1.30137	0.04519	-1.29927	0.007397	-1.15995	0.4589	-1.46487	0.001498	-1.18993	0.1261	-1.11635	0.4315	-1.3277	0.01638	-1.17238	0.3358	-1.25866	0.03806	-1.1163	0.4328	1.20318	0.188	-1.02083	0.9009	1.19928	0.1356	1.18135	0.3411	-1.06035	0.776	-1.34617	0.1291	-1.37689	0.04114	-1.19917	0.111	1.0005	0.9968
merck-NM_007446_s_at	Amy1	11722	-1.26882	0.08104	-1.56964	0.0002159	-1.26212	0.003397				-1.08996	0.3857	-1.08983	0.3191	-1.00813	0.897	-1.12499	0.1487	1.08114	0.2606	1.18304	0.1299	-1.32282	0.0442	-1.19828	0.04715	-1.0066	0.9482	-1.15313	0.1607	-1.22546	0.01544	1.14736	0.265	-1.27174	0.04366	-1.12365	0.3713	1.00475	0.9734	-1.08808	0.3648	-1.05179	0.4674	-1.11419	0.2077	-1.12479	0.0368
merck-NM_139300_at	Mylk	107589	-1.27057	0.001934	-1.358	0.003657	-1.1238	0.2752				-1.36207	4.196e-05	-1.8906	1.568e-05	-1.31704	0.2257	-1.54953	0.0005912	-1.61027	0.002495	-1.50314	0.008023	-1.65691	0.0008265	-1.83105	0.001019	-2.4797	1.448e-05	1.09681	0.2986	1.04535	0.5842	-1.1348	0.2611	1.11563	0.1547	1.17015	0.4538	-1.44977	0.002513	-1.12546	0.1744	-1.06503	0.3889	-1.07627	0.513	1.02823	0.7861
merck-AK004681_a_at	Tril	66873	-1.27233	0.02991	-1.24088	0.03727	-1.43615	0.0102				-1.12907	0.1896	-1.20798	0.05143	1.03734	0.7032	-1.21311	0.457	-1.0302	0.8174	-1.2382	0.02683	-1.36019	0.2437	-1.42758	0.02178	-1.31129	0.05472	1.02089	0.9153	1.20323	0.01449	1.42791	0.002947	1.38676	0.03074	1.42167	0.07127	-1.14306	0.1413	-1.12792	0.008709	-1.2019	0.13	-1.27997	0.005169	-1.20179	0.04235
merck-ENSMUST00000096494_a_at			-1.27468	0.2249	-1.09152	0.2008	-1.21649	0.01663				-1.41547	0.03315	-1.26445	0.07159	1.07594	0.4741	-1.5153	0.01069	-1.15186	0.1196	-1.04076	0.5475	-1.93464	0.01523	-1.33537	0.01233	-1.20812	0.03491	1.0564	0.6135	1.02679	0.7666	1.14014	0.1949	-1.07401	0.2764	1.19308	0.02388	-1.05567	0.7539	-1.04133	0.5719	-1.10073	0.1243	-1.15069	0.0739	-1.16257	0.04873
merck-NM_133969_at	Cyp4v3	102294	-1.27526	0.004728	-2.09315	0.002323	-1.34462	0.02136				-1.07828	0.09859	-1.05957	0.7075	-1.05894	0.7054	-1.26707	0.08633	-1.12816	0.3001	-1.08633	0.3712	-1.19845	0.3613	-1.7378	0.01826	-1.38995	0.2099	1.04277	0.5174	1.13598	0.1398	1.94089	0.01171	1.16188	0.05976	1.54064	0.1765	-1.14741	0.323	-1.19056	0.0799	-1.18681	0.1933	-1.1153	0.146	1.03167	0.6549
merck-ENSMUST00000064187_s_at	Gsdma3	450219	-1.27644	0.02745	-1.10726	0.119	-1.20845	0.0133				-1.29152	0.01716	-1.26357	3.082e-05	-1.1267	0.02924	-1.31886	0.02686	-1.06353	0.4759	-1.03982	0.6094	-1.74944	0.003051	-1.25	0.06921	-1.31947	0.02855	-1.13619	0.1034	-1.16313	0.06526	-1.18228	0.0554	-1.108	0.1848	-1.06638	0.5685	1.16969	0.5491	-1.11897	0.09824	-1.08388	0.2681	-1.08251	0.02683	-1.00456	0.9218
merck-NM_010518_s_at	Igfbp5	16011	-1.28263	0.07344	-1.33107	0.0002992	-1.20895	0.004454				1.03167	0.7261	-1.50418	0.0002302	-1.25083	0.01359	-1.27468	0.003106	-1.30437	0.002619	-1.22996	0.001114	-1.18571	0.2486	-1.84672	0.006137	-1.45077	0.000941	-1.10838	0.1187	-1.0185	0.69	1.07905	0.1718	-1.04578	0.1143	-1.08883	0.2397	-1.08413	0.05851	-1.1213	0.03775	-1.1885	0.05016	-1.03412	0.4821	-1.10263	0.1678
merck-NM_010589_s_at	Jak3	16453	-1.28322	0.01641	-1.1116	0.1073	-1.21795	0.1752				-1.04971	0.6334	-1.02693	0.4671	1.0121	0.8244	-1.04093	0.4138	1.03915	0.3038	-1.05733	0.5244	-1.15848	0.1921	1.02433	0.8802	-1.02849	0.7907	-1.1251	0.0893	-1.01051	0.8558	1.07947	0.196	-1.08178	0.5319	1.2374	0.01795	1.14359	0.6482	1.05191	0.5551	1.0846	0.468	-1.32526	0.03535	-1.13008	0.1112
merck-AY030094_a_at	Vwa1	246228	-1.28351	0.01614	-1.16431	0.04466	-1.27292	0.009059				-1.09842	0.2009	-1.25003	0.0298	-1.06778	0.3201	-1.08558	0.2414	-1.06446	0.4686	1.07036	0.5741	1.04273	0.6106	-1.22335	0.02217	-1.03779	0.6758	-1.30257	0.004625	-1.18995	0.09692	-1.18105	0.05883	-1.19622	0.1344	-1.02896	0.7389	1.1397	0.5443	-1.11214	0.1632	-1.05813	0.4661	-1.09633	0.07379	-1.05779	0.2639
merck-NM_008809_at	Pdgfrb	18596	-1.2844	0.02045	1.01839	0.6691	-1.06231	0.518				-1.05451	0.4807	-1.06881	0.372	1.18255	0.06385	-1.1387	0.01851	1.00663	0.9315	1.0021	0.9762	-1.00734	0.9372	1.0058	0.9706	1.02542	0.8068	-1.12295	0.1259	1.2147	0.01389	1.21012	0.1621	1.29927	0.02835	1.35769	0.002226	1.0002	0.9986	-1.07396	0.146	-1.05424	0.44	-1.28322	0.005606	-1.06819	0.2109
merck-NM_013834_at	Sfrp1	20377	-1.28706	0.002661	-1.08034	0.4242	-1.11353	0.4579				-1.23021	0.008114	-1.28944	0.0245	-1.54064	0.01659	-1.25453	0.07188	-1.53179	0.05263	-1.1476	0.2098	-1.40249	0.07807	-1.76198	0.0521	-1.99986	0.01207	-1.08745	0.2822	1.2084	0.07366	1.15848	0.3987	-1.53993	0.0178	-1.37911	0.183	1.01715	0.9349	-1.01121	0.9605	1.08913	0.2566	-1.344	0.01939	-1.0867	0.571
merck-NM_009295_s_at	Stxbp1	20910	-1.28855	0.0008817	-1.13115	0.04561	-1.22324	0.2145				-1.27028	0.02205	-1.19108	0.1172	-1.34927	0.04776	-1.17693	0.03871	-1.04301	0.1625	-1.11247	0.02742	-1.26824	0.02729	-1.19341	0.0134	-1.24825	0.06608	-1.1434	0.08428	1.02417	0.6613	1.11406	0.06	-1.14496	0.3322	-1.00429	0.9729	1.23797	0.3922	-1.13493	0.03798	-1.08128	0.4062	-1.13125	0.08322	-1.05799	0.2981
merck-NM_011336_s_at	Ccl27a	20301	-1.28973	0.0006092	-1.15048	0.001202	-1.35363	0.01092				-1.25026	0.03971	-1.39733	8.887e-05	-1.18927	0.08488	-1.22118	0.005156	-1.2288	0.06319	1.01079	0.9212	-1.09908	0.3879	-1.03478	0.8062	-1.13365	0.2895	-1.34555	0.000119	-1.11043	0.3004	-1.45915	0.01666	-1.45546	0.003962	-1.293	0.1106	1.38676	0.3273	-1.2939	0.0102	-1.15667	0.3174	-1.03312	0.6785	1.046	0.593
merck-NM_030209_s_at	Crispld2	78892	-1.29122	0.01811	-1.33414	0.003525	-1.37531	0.001581				-1.2238	0.05329	-1.03512	0.7269	1.20368	0.1096	-1.30587	0.002745	-1.27938	0.002115	-1.1656	0.1691	-1.35425	0.01787	-1.17696	0.07766	-1.35769	0.003703	-1.2029	0.06882	-1.03923	0.3542	1.00429	0.9721	-1.33137	0.0277	1.12476	0.2209	1.21219	0.582	-1.08738	0.2597	-1.06238	0.391	-1.30107	0.03118	1.02374	0.5684
merck-NM_008760_at	Ogn	18295	-1.2933	0.006003	-1.19228	0.006213	-1.22589	0.0451				-1.13394	0.2056	-1.24764	0.003217	-1.18558	0.151	-1.36427	0.003666	-1.20434	0.05238	-1.0681	0.4465	-1.27644	0.1615	-1.22877	0.0652	-1.27703	0.008186	-1.13006	0.1029	-1.04879	0.4692	-1.03891	0.7046	-1.30647	0.01105	-1.3954	0.005284	-1.17744	0.1981	-1.09091	0.1412	-1.07394	0.2961	-1.35021	0.0008249	-1.03853	0.7306
merck-NM_028331_s_at	C1qtnf6	72709	-1.2939	0.1584	-1.2249	0.02973	-1.14913	0.4287				-1.33537	0.008599	-1.43913	0.003994	-1.0731	0.4092	-1.43186	0.006458	-1.21795	0.1186	-1.1603	0.0894	-1.04004	0.6842	-1.38102	0.04321	-1.36867	0.04709	1.19663	0.3204	1.66725	0.0005525	1.10177	0.4786	1.87068	0.005092	1.43516	0.04087	1.18878	0.3846	-1.22894	0.09699	-1.23544	0.01109	-1.45646	0.0004747	-1.06289	0.3748
merck-NM_019861_at	Ctsf	56464	-1.29539	0.0003441	-1.28499	0.01929	-1.2697	0.1655				-1.10375	0.09377	-1.09235	0.0679	-1.01039	0.9448	-1.2627	0.07073	1.04998	0.3888	1.10604	0.1764	-1.1134	0.4837	-1.05032	0.741	-1.03684	0.7365	-1.0879	0.2466	-1.07394	0.2401	1.11753	0.2431	-1.3499	0.0436	1.08538	0.5854	1.09726	0.5901	-1.06094	0.256	-1.18116	0.2528	-1.01099	0.8502	1.09325	0.1017
merck-NM_018787_at	Npff	54615	-1.29569	0.02348	-1.11347	0.1426	-1.256	0.02625				-1.18889	0.1354	-1.11812	0.2945	1.02967	0.7476	-1.01971	0.7519	1.11751	0.2429	1.12008	0.1792	-1.24108	0.002492	-1.01391	0.8405	1.00268	0.9752	-1.13896	0.0665	-1.27526	0.02492	-1.18689	0.157	1.00822	0.9128	1.17166	0.1123	1.05808	0.6013	-1.16832	0.1221	-1.05039	0.4391	-1.12274	0.2885	1.10744	0.4282
merck-NM_008609_at	Mmp15	17388	-1.29718	0.02288	-1.10782	0.3786	-1.47503	0.008442				-1.16281	0.3408	-1.23726	0.006559	1.12925	0.4653	-1.40088	0.01245	-1.51705	0.006397	-1.38484	0.004795	-1.33015	0.08281	-1.28855	0.01061	-1.31978	0.002152	-1.08658	0.5405	1.34431	0.01343	1.0253	0.6695	1.06177	0.5626	1.19514	0.1378	1.05628	0.7306	-1.16442	0.1441	-1.01479	0.8923	-1.09179	0.2976	1.01378	0.8845
merck-AK131687_a_at	Sntb2	20650	-1.29778	0.04899	1.07179	0.3253	-1.11071	0.2751				-1.06006	0.2923	-1.20884	0.01907	1.10113	0.1956	-1.16942	0.004983	-1.10197	0.3241	-1.1615	0.1915	-1.05424	0.5247	-1.1317	0.1403	-1.24368	0.0197	-1.43351	0.00188	-1.10619	0.2312	-1.1237	0.1623	1.02381	0.7744	1.11286	0.1713	1.06055	0.7386	-1.21054	0.005294	-1.23942	0.0453	-1.1705	0.1756	-1.04619	0.6197
merck-NM_028013_at	Endod1	71946	-1.30047	0.004589	-1.23803	0.002175	-1.21826	0.005065				-1.18938	0.002129	-1.22149	0.0212	-1.18544	0.01965	-1.17328	0.1402	-1.23237	0.006266	-1.24446	0.006371	-1.19699	0.04555	-1.43549	0.0009266	-1.39573	0.0001791	-1.15146	0.1102	1.10207	0.08995	1.1526	0.04075	1.09577	0.1447	1.20036	6.074e-05	1.22146	0.4713	-1.10123	0.1335	-1.01968	0.762	-1.11576	0.1005	-1.03195	0.3996
merck-NM_008145_at	Gnrh1	14714	-1.30197	0.02396	-1.26415	0.05501	-1.46825	0.006531				-1.11194	0.4599	-1.11578	0.3265	-1.21465	0.141	-1.04633	0.4704	1.02081	0.8789	1.02977	0.6353	-1.35238	0.0138	-1.07024	0.4272	-1.01884	0.8583	-1.1705	0.1123	1.6421	0.003061	1.62293	0.005706	1.33721	0.0001383	1.28233	0.1014	-1.00617	0.9557	-1.35363	0.01647	-1.28086	0.03045	-1.25181	0.1002	1.0637	0.4187
merck-NM_011697_at	Vegfb	22340	-1.30317	0.02593	-1.32069	3.63e-05	-1.20154	0.007355				-1.24833	0.0347	-1.17902	0.000263	-1.05747	0.4617	-1.40961	0.002943	-1.1094	0.07566	-1.02384	0.7103	-1.27292	0.006516	-1.10288	0.08399	-1.02362	0.6901	-1.05789	0.5393	-1.09197	0.1352	-1.01094	0.7625	-1.05082	0.4186	1.01889	0.7726	-1.10785	0.1114	-1.10665	0.02152	-1.06505	0.368	-1.13308	0.002744	-1.03569	0.6261
merck-ENSMUST00000014957_a_at			-1.30407	0.229	-1.48833	0.0156	-1.4067	0.006788				-1.47911	0.003175	-1.11789	0.4153	-1.3954	0.09089	-1.75792	0.0006225	-1.63268	0.00129	-1.78238	0.003142	-1.55346	0.02706	-1.61436	0.0331	-1.77705	0.001691	1.18615	0.1951	1.68655	0.001052	2.29298	0.0005828	1.55991	0.00678	1.70098	0.007672	-1.55418	0.06871	-1.51915	0.002642	-1.31401	0.04795	-1.68578	0.00415	-1.60325	0.003192
merck-NM_008808_a_at	Pdgfa	18590	-1.30587	0.003683	-1.04547	0.4594	-1.13593	0.07263				-1.31311	0.002183	-1.34431	0.005974	-1.2	0.07194	-1.1183	0.1744	-1.23672	0.01285	-1.13441	0.1287	-1.31009	0.01789	-1.31371	0.05432	-1.29003	0.08709	-1.00473	0.9416	1.06397	0.2559	-1.04776	0.6642	1.00539	0.9485	1.05782	0.6453	1.08498	0.4804	-1.08938	0.2211	-1.15811	0.02528	-1.06937	0.3091	-1.07305	0.1712
merck-AK083556_at	Fst	14313	-1.30617	0.1426	-1.02424	0.8796	-1.69668	0.003418				-1.00703	0.9497	-1.25066	0.07107	-1.24569	0.08297	-1.46589	0.006938	-1.20912	0.1781	-1.3983	0.05176	-1.23282	0.1653	-1.33506	0.05284	-1.87068	0.0004106	-1.26386	0.1051	-1.07775	0.4947	1.11447	0.4388	-1.24687	0.07386	-1.02648	0.8583	-1.1698	0.03441	-1.10017	0.5288	-1.15149	0.1193	-1.27791	0.01488	1.11345	0.4075
merck-NM_010884_s_at	Ndrg1	17988	-1.30798	0.0004408	-1.14335	0.02624	-1.11347	0.1638				-1.19239	0.01976	-1.23586	0.08627	-1.16268	0.08126	-1.1595	0.06815	1.03512	0.6292	1.20579	0.0439	-1.30888	0.03273	-1.10843	0.4081	-1.02229	0.8149	-1.06561	0.3044	-1.11015	0.1282	1.10561	0.4163	-1.18179	0.08559	1.10902	0.3946	-1.06814	0.6747	-1.00517	0.9627	-1.02156	0.7575	-1.04588	0.4342	1.10843	0.0605
merck-NM_001002927_s_at	Penk	18619	-1.30978	0.03341	-1.15236	0.1258	-1.22222	0.1176				-1.00328	0.969	-1.28292	0.003347	-1.38644	0.02759	-1.19045	0.1953	-1.00538	0.9363	1.12499	0.348	1.03312	0.8286	-1.21579	0.2473	-1.51112	0.01128	-1.35207	0.01415	-1.30858	0.00148	-1.28056	0.1218	-1.71002	0.003437	-1.35738	0.1266	1.0119	0.929	-1.11555	0.4646	-1.07795	0.4711	-1.07078	0.4229	1.10525	0.1823
merck-NM_016697_at	Gpc3	14734	-1.31069	0.01022	-1.17937	0.1279	-1.2123	0.1458				-1.09577	0.5277	-1.13553	0.05942	-1.15902	0.05104	-1.2316	0.1187	-1.11191	0.2625	1.16756	0.1342	-1.10469	0.5491	-1.28766	0.07952	-1.13556	0.2399	1.27703	0.03756	-1.23319	0.01387	-1.1433	0.1124	-1.42824	0.00501	-1.35769	0.0009168	-1.06387	0.704	-1.08948	0.2326	-1.08803	0.3592	-1.09466	0.3631	-1.12645	0.3639
merck-NM_007868_at	Dmd	13405	-1.31522	0.0397	-1.15313	0.07118	-1.09713	0.3122				-1.0697	0.3	-1.28145	0.03697	-1.38261	0.02885	-1.13185	0.3226	-1.11196	0.1671	-1.07122	0.3226	-1.30257	0.1332	-1.293	0.01431	-1.33229	0.01128	-1.04157	0.6245	1.24079	0.05094	1.27938	0.05193	1.0079	0.9186	1.00958	0.9251	1.36427	0.327	1.13705	0.4586	1.06778	0.618	-1.1347	0.1649	-1.14427	0.3446
merck-NM_010517_s_at	Igfbp4	16010	-1.32556	4.768e-07	-1.32587	4.917e-05	-1.23578	0.003815				-1.3938	0.0001841	-1.39444	8.625e-05	-1.22936	0.03022	-1.30077	0.0002798	-1.14757	0.006913	-1.11091	0.01214	-1.39669	0.0001772	-1.38612	0.01279	-1.23041	0.002854	-1.13972	0.009387	-1.20262	1.401e-05	-1.04701	0.09062	-1.17047	0.008881	-1.11812	0.05537	-1.26707	0.001299	-1.14219	0.03109	-1.17666	0.01451	-1.22608	0.01498	-1.13162	0.01034
merck-NM_138683_at	Rspo1	192199	-1.32648	0.01871	-1.04422	0.445	-1.50973	0.02133				-1.41059	0.00319	-1.34338	0.003935	1.09585	0.4414	-1.03557	0.7546	-1.06189	0.4549	1.10606	0.55	-1.20523	0.1246	-1.00661	0.9615	-1.11962	0.4283	-1.91337	0.0009894	-1.41286	0.0002434	-1.54989	0.01616	-1.25678	0.1868	-1.08393	0.6099	-1.15335	0.1331	-1.0216	0.914	-1.17972	0.2476	-1.05461	0.7242	1.02125	0.9146
merck-AK132171_s_at	Crispld2	78892	-1.32648	0.005558	-1.30077	0.01234	-1.37594	0.01551				-1.24833	0.01568	-1.05245	0.6573	1.05148	0.3436	-1.52405	0.0004308	-1.32282	0.002488	-1.12471	0.1792	-1.3471	0.02502	-1.27968	0.005791	-1.51147	0.01722	-1.08488	0.3452	1.06043	0.2854	1.3128	0.0539	-1.11432	0.356	1.17071	0.1275	1.2545	0.6009	1.00409	0.9623	-1.02986	0.7947	-1.24288	0.05536	-1.12961	0.252
merck-NM_021604_at	Agrn	11603	-1.33137	0.01854	-1.158	0.01176	-1.19975	0.02061				-1.06782	0.3643	-1.17668	0.02369	-1.04311	0.4697	-1.16252	0.01982	-1.24592	0.0003186	-1.06123	0.1888	-1.04426	0.3956	-1.09242	0.1165	-1.05468	0.4896	-1.0141	0.8943	1.13092	0.003631	1.01143	0.8225	-1.00167	0.9757	1.01063	0.9191	1.06576	0.6849	-1.08019	0.391	1.00392	0.9447	-1.1206	0.06632	1.04181	0.4442
merck-BM119405_at	Fktn	246179	-1.33291	0.001369	-1.07265	0.1567	1.11061	0.1278				-1.14699	0.1346	1.14085	0.1287	1.21776	0.08192	-1.00371	0.9602	1.06854	0.5928	1.19237	0.1233	-1.09016	0.3471	1.06773	0.4772	-1.02112	0.7662	-1.05867	0.5016	-1.14214	0.3925	-1.03098	0.7328	-1.04114	0.647	1.20534	0.02676	-1.02958	0.6864	1.09391	0.423	1.05359	0.5799	-1.02641	0.7702	-1.0156	0.9001
merck-NM_030127_at	Htra3	78558	-1.33383	0.0008156	-1.59625	0.003741	-1.57652	0.00233				-1.20047	0.01587	-1.11944	0.1728	-1.08713	0.3335	-1.16464	0.1037	-1.03543	0.6072	-1.00838	0.869	-1.26678	0.1614	-1.1867	0.3252	-1.12751	0.1618	-1.00348	0.9609	-1.02088	0.7376	1.22202	0.03029	1.05029	0.454	1.15782	0.1963	-1.40249	5.722e-05	-1.23296	0.005852	-1.23061	0.001052	-1.13553	0.01419	-1.1008	0.01088
merck-NM_012043_at	Islr	26968	-1.33414	0.09489	-1.37721	0.001447	-1.20207	0.05714				-1.07597	0.4494	-1.25748	0.04241	-1.18479	0.1782	-1.31947	0.01693	-1.05711	0.4069	-1.06896	0.25	-1.01445	0.9159	-1.37025	0.03572	-1.19261	0.08272	1.13833	0.1432	1.10979	0.1903	1.27879	0.02365	1.12946	0.124	1.05881	0.3164	-1.00965	0.9381	-1.10446	0.2319	-1.03569	0.6236	-1.14786	0.0657	-1.20304	0.01964
merck-NM_177591_at	Igsf1	209268	-1.33906	0.02863	-1.04768	0.7736	-1.1495	0.461				-1.21686	0.06104	-1.36427	0.01562	-1.31978	0.1061	-1.16405	0.3685	-1.01543	0.9248	-1.01633	0.9219	-1.32831	0.2127	-1.12285	0.5082	-1.37943	0.2248	1.04009	0.6387	1.25751	0.2518	-1.09449	0.568	1.59038	0.02026	1.01357	0.9564	1.06559	0.7264	1.0861	0.5663	1.13889	0.335	-1.15704	0.2705	-1.09804	0.09037
merck-NM_016696_at	Gpc1	14733	-1.3406	0.003375	-1.6278	0.0008677	-1.60066	0.001771				-1.15252	0.1406	-1.42988	0.005753	-1.14525	0.1047	-1.60546	0.02895	-1.46454	0.06413	-1.43219	0.04951	-1.67803	0.01643	-1.90897	0.002445	-1.84757	0.01102	-1.00308	0.9853	1.04537	0.7007	1.16193	0.2873	-1.1782	0.221	1.47231	0.1751	-1.14501	0.1203	-1.21652	0.02101	-1.21874	0.04302	-1.17074	0.1163	-1.27409	0.02915
merck-NM_013630_at	Pkd1	18763	-1.34493	0.00159	1.00479	0.9388	-1.17818	0.1482				-1.02681	0.7466	-1.04253	0.302	1.16923	0.04208	-1.02653	0.6928	1.04735	0.5445	1.0115	0.8452	-1.21666	0.06453	-1.04523	0.5292	-1.07483	0.03428	-1.30107	0.01477	-1.00165	0.9814	1.03758	0.2469	1.00105	0.9911	1.14233	0.02902	1.34772	0.3897	-1.06952	0.3192	-1.03257	0.5192	-1.09162	0.3852	1.17233	0.005068
merck-NM_001033399_s_at	Gfod1	328232	-1.35083	0.1002	-1.50973	0.005113	-1.12873	0.2577				-1.27204	0.008591	-1.12889	0.2561	1.17584	0.264	-1.07805	0.5189	1.14078	0.1585	1.12266	0.1904	-1.17896	0.3845	-1.27879	0.1476	-1.22242	0.113	-1.15606	0.194	1.08966	0.3023	1.61102	0.0222	1.31492	0.01273	1.54028	0.01953	1.08678	0.6326	-1.18233	0.005876	-1.05687	0.6418	-1.09517	0.1954	1.12915	0.1121
merck-AK219688_s_at	Ndrg1	17988	-1.36019	0.0003296	-1.21905	0.00731	-1.21467	0.03932				-1.27585	0.01455	-1.1971	0.06531	-1.16961	0.1561	-1.13768	0.2314	1.03598	0.6133	1.13559	0.109	-1.29181	0.1174	-1.07256	0.6291	-1.09365	0.4439	-1.09719	0.0993	-1.33783	0.0005852	-1.07231	0.5356	-1.18111	0.0892	1.02951	0.8409	1.27879	0.4798	-1.11712	0.355	-1.10139	0.402	-1.0297	0.4824	-1.04282	0.7003
merck-NM_016885_at	Emcn	59308	-1.3605	0.007714	-1.21233	0.01492	-1.11122	0.2704				-1.09396	0.2352	-1.05857	0.4086	-1.08143	0.4455	-1.11291	0.1306	-1.17845	0.01113	-1.03393	0.6345	-1.07458	0.3962	-1.01151	0.8706	1.04405	0.5174	-1.22473	0.05371	-1.02847	0.5621	-1.05684	0.4611	-1.21222	0.05879	-1.07495	0.2793	1.18889	0.4035	-1.02615	0.621	-1.08171	0.4184	-1.25693	0.00435	-1.11309	0.2493
merck-NM_029102_at	Glt8d2	74782	-1.36082	0.01038	-1.70608	0.0003875	-1.70569	0.001933				-1.27087	0.02219	-1.53851	0.00464	-1.42167	0.002609	-1.56243	0.001629	-1.34029	0.02267	-1.3712	0.01158	-1.50383	0.06177	-2.18374	0.001418	-1.86423	0.001965	1.05558	0.4232	-1.18222	0.09161	1.14583	0.3762	1.03583	0.7465	1.13162	0.3456	-1.02546	0.8648	-1.19212	0.04076	-1.14306	0.1421	-1.24914	0.009313	-1.04998	0.4969
merck-NM_023143_at	C1ra	50909	-1.36521	0.02981	-1.18163	0.02543	-1.21983	0.04536				-1.13068	0.1418	-1.29539	4.357e-05	-1.18733	0.01077	-1.32069	0.001267	-1.17163	0.08084	-1.10111	0.1306	-1.09001	0.2305	-1.19641	0.07925	-1.18481	0.06529	-1.17122	0.05139	-1.26765	0.002185	-1.23376	0.03108	-1.17217	0.09116	-1.19454	0.007764	1.23262	0.3722	-1.08453	0.4024	-1.0652	0.4322	-1.22433	0.007933	-1.13146	0.1516
merck-NM_008198_at	Cfb	14962	-1.36584	0.01662	-1.217	0.0112	-1.13692	0.2761				-1.2571	0.001897	-1.43714	0.0002246	-1.2382	0.01058	-1.26707	0.009852	-1.32984	0.008672	-1.26882	0.004224	-1.2782	0.0006684	-1.48628	0.02438	-1.22225	0.1811	1.08493	0.3252	1.3122	0.003743	1.20737	0.01271	1.42037	0.003882	1.05121	0.7499	1.07463	0.4105	-1.17055	0.1094	-1.11281	0.4557	-1.26067	0.0001261	-1.1568	0.04605
merck-AK159471_a_at	Fbln5	23876	-1.36741	0.0004132	-1.3369	0.004389	-1.19476	0.02732				-1.11988	0.1622	-1.18891	0.07456	1.04846	0.6165	-1.12987	0.2575	1.01975	0.7702	1.11982	0.1099	-1.07026	0.68	-1.10639	0.48	-1.06091	0.601	-1.00843	0.8912	1.08473	0.1424	1.31099	0.00817	1.07659	0.1719	1.22541	0.05003	1.00669	0.9404	-1.0886	0.00857	-1.1516	0.01513	-1.21392	0.009376	-1.20166	0.02412
merck-NM_007426_at	Angpt2	11601	-1.37404	0.01513	-1.1418	0.1841	-1.23649	0.1199				-1.13446	0.0795	-1.30617	0.04386	-1.05458	0.6163	-1.20734	0.1743	-1.13084	0.1107	-1.19666	0.04409	-1.24644	0.1586	-1.10759	0.3677	-1.08718	0.4494	-1.03968	0.712	1.16388	0.09798	1.1413	0.2816	1.41221	0.0347	1.41677	0.03276	-1.03502	0.8707	-1.08613	0.2	-1.03696	0.5376	-1.11242	0.279	-1.13162	0.1124
merck-NM_009780_s_at	C4b	12268	-1.37467	0.002165	-1.37943	0.01155	-1.22408	0.1144				-1.24506	0.003301	-1.47265	1.431e-06	-1.20954	0.003073	-1.25479	0.0001922	-1.13488	0.00523	-1.23937	0.01011	-1.14183	0.07823	-1.55919	0.03309	-1.33814	0.08498	-1.13391	0.02131	-1.01971	0.4163	1.0301	0.4647	1.09282	0.3759	-1.01516	0.7739	-1.00956	0.9004	-1.15152	0.1402	-1.09623	0.1418	-1.19757	0.004987	-1.12158	0.2657
merck-NM_027924_a_at	Pdgfd	71785	-1.37594	0.04346	-1.2303	0.001634	-1.39284	0.01013				-1.48081	0.005535	-1.11227	0.5067	-1.54206	0.02368	-1.63606	0.03268	1.01005	0.9001	-1.0086	0.9317	-1.523	0.1091	-1.08675	0.4413	-1.28204	0.107	1.13933	0.4068	1.38548	0.0006101	1.38516	0.02004	1.05599	0.6022	1.01341	0.9252	1.1135	0.5545	1.06792	0.7476	1.04561	0.7917	-1.02757	0.814	-1.17649	0.3674
merck-NM_177068_at	Olfml2b	320078	-1.38325	0.1423	-1.03805	0.3345	-1.25456	0.03348				-1.2286	0.05402	-1.3671	0.008616	-1.19638	0.02419	-1.42364	0.009151	-1.18293	0.05886	-1.07009	0.3259	1.01128	0.9305	-1.37246	0.1332	-1.2515	0.04456	1.03136	0.8155	1.11206	0.04399	-1.10385	0.4743	1.05747	0.4137	-1.15656	0.07755	1.13065	0.4178	-1.08966	0.4885	-1.11281	0.1795	-1.34555	0.002104	-1.19446	0.0105
merck-BC085236_a_at	Dmd	13405	-1.3858	0.06184	-1.08683	0.3571	-1.42102	0.003514				-1.44611	0.000916	-1.0712	0.4766	-1.00218	0.9891	-1.22642	0.07387	-1.07456	0.5068	1.01989	0.8587	-1.23723	0.2211	-1.12569	0.2888	-1.2933	0.09996	-1.2735	0.04736	1.3983	0.01109	1.15255	0.06361	1.12585	0.3197	1.33567	0.1788	1.76767	0.1818	-1.0828	0.3577	-1.14895	0.04999	-1.23033	0.1652	1.14127	0.02306
merck-NM_183175_at	C1qtnf9	239126	-1.38771	0.1168	-1.34617	0.01017	-1.18037	0.1088				-1.19374	0.2463	-1.11061	0.3634	1.0679	0.6495	-1.14887	0.4508	1.01961	0.813	1.02312	0.8256	-1.92221	0.01771	-1.40443	0.005866	-1.23723	0.0575	1.1529	0.3895	1.02686	0.707	1.41156	0.01264	1.21719	0.1368	1.47096	0.01616	1.07681	0.5747	1.06928	0.2684	1.07127	0.5624	-1.22371	0.002497	-1.26853	0.0006887
merck-NM_153127_a_at	Mmrn2	105450	-1.38835	0.0001117	-1.1189	0.01631	-1.18716	0.1226				-1.13805	0.02303	-1.14493	0.008778	1.22371	0.004698	-1.11952	0.1191	-1.0225	0.6905	1.00797	0.9096	-1.10327	0.3308	-1.09893	0.465	1.00221	0.9805	-1.17495	0.04659	1.15014	0.09701	1.25846	0.007005	1.2697	0.04146	1.50176	0.005618	1.01925	0.8897	-1.06145	0.3542	-1.10517	0.1429	-1.17655	0.09622	-1.02114	0.8042
merck-AK169830_at	Man2b1	17159	-1.39123	0.02911	1.08838	0.259	-1.05291	0.6745				-1.04667	0.7773	1.02586	0.7301	1.34803	0.03863	-1.05899	0.6602	-1.09041	0.2956	-1.22699	0.04048	-1.11181	0.5425	-1.09375	0.388	-1.09431	0.2799	-1.23254	0.08556	1.98518	6.324e-05	1.52721	0.008965	1.68811	0.001074	1.55489	0.002245	1.14059	0.6812	-1.23152	0.05755	-1.11191	0.09425	-1.15702	0.3344	1.11962	0.2093
merck-NM_001013789_x_at	Xdh	22436	-1.39187	0.0313	1.05784	0.6575	-1.17168	0.2093				1.1733	0.09353	1.13907	0.07055	1.0837	0.5147	1.24271	0.03442	1.3213	0.000125	1.12039	0.1076	1.12217	0.3264	1.03229	0.763	1.00905	0.9257	-1.3693	0.05456	1.15242	0.2176	1.3128	0.02464	1.17525	0.08612	1.24257	0.07579	1.38516	0.3898	1.20581	0.09761	1.21703	0.07006	1.18326	0.1639	1.37784	0.01073
merck-NM_016701_at	Nes	18008	-1.39508	0.0249	-1.27204	0.01125	-1.3938	0.02377				-1.24077	0.1076	-1.23101	0.009042	-1.11311	0.3464	-1.06652	0.6616	-1.12611	0.2919	-1.21964	0.1387	-1.28263	0.06251	-1.35332	0.03124	-1.37088	0.04533	-1.11689	0.5065	1.13384	0.3771	1.07345	0.4444	1.37721	0.02107	1.26096	0.1297	1.18533	0.2306	-1.07132	0.05945	-1.03058	0.7615	-1.05402	0.453	-1.01659	0.8841
merck-BM121115_at	Gpc6	23888	-1.3954	0.05842	-1.12008	0.4403	-1.29569	0.0348				-1.15433	0.03159	-1.06945	0.6185	1.12842	0.3683	-1.09353	0.4895	-1.30677	0.1049	-1.34338	0.03536	-1.04494	0.8018	-1.36395	0.0361	-1.42692	0.02951	-1.34803	0.1398	1.78238	0.00662	1.46859	0.02313	1.39733	0.02896	1.0522	0.5659	-1.07696	0.765	-1.1791	0.1894	1.07723	0.4821	-1.14934	0.2408	1.05994	0.6718
merck-NM_009153_at	Sema3b	20347	-1.39733	0.007237	-1.01945	0.6922	-1.21077	0.04174				-1.2282	0.01841	-1.30828	0.06416	-1.07674	0.1717	-1.48594	0.001245	-1.0202	0.6184	1.01168	0.8941	-1.13334	0.5395	-1.23629	0.1519	-1.15186	0.09697	1.04518	0.4443	-1.19487	0.01638	-1.34493	0.1296	1.0465	0.6662	-1.04057	0.5412	1.25381	0.3295	-1.02534	0.89	-1.06517	0.6164	-1.24606	0.134	1.07785	0.5469
merck-BC011079_a_at	Acrbp	54137	-1.39798	0.006962	-1.2504	0.001633	-1.37404	0.007869				-1.1341	0.3919	-1.1539	0.1898	-1.1699	0.2365	-1.19564	0.1618	-1.05305	0.4169	-1.1003	0.4547	-1.1622	0.3847	1.08478	0.4218	-1.02438	0.8339	-1.06167	0.5568	-1.09476	0.2885	-1.16756	0.2152	-1.00569	0.9512	-1.04754	0.6592	-1.12331	0.6316	-1.21708	0.1409	-1.32831	0.0102	-1.27321	0.09005	1.08315	0.3832
merck-NM_007992_at	Fbln2	14115	-1.3983	0.07023	-1.29271	0.01996	-1.26824	0.02545				-1.30197	0.02735	-1.2024	0.02729	-1.12637	0.259	-1.10647	0.4717	-1.0053	0.8782	1.02591	0.645	-1.05356	0.809	-1.29181	0.05442	-1.09789	0.5353	-1.04677	0.7525	1.04155	0.2399	1.14837	0.005936	1.21574	0.02514	1.05022	0.7328	-1.00697	0.9412	-1.14596	0.04456	-1.20044	0.04221	-1.22174	0.006386	-1.29688	0.008818
merck-NM_008483_at	Lamb2	16779	-1.39894	0.002322	-1.03157	0.6423	-1.15784	0.1549				-1.34462	0.002374	-1.22355	0.02029	-1.10098	0.07095	-1.27174	0.004741	-1.01899	0.8099	1.10989	0.08558	-1.20887	0.09352	-1.11815	0.1889	-1.08723	0.2717	-1.05928	0.2705	-1.06216	0.3996	-1.12523	0.1489	-1.01273	0.8756	1.04318	0.2128	1.1583	0.1679	-1.05082	0.3903	-1.01317	0.8306	-1.01386	0.8151	1.07258	0.1193
merck-AK162504_a_at	Prnp	19122	-1.40314	0.001763	-1.58453	0.0002488	-1.43549	5.376e-05				-1.26999	0.007004	1.04819	0.5516	1.12818	0.1038	-1.36962	0.001631	-1.14138	0.1111	-1.0879	0.2184	-1.08713	0.5541	1.03548	0.6998	1.07066	0.541	1.0047	0.9568	-1.02343	0.6239	1.08176	0.3903	1.04896	0.36	1.00632	0.9472	-1.09172	0.3756	-1.12274	0.09483	-1.24368	0.001684	-1.09865	0.3516	-1.08111	0.3296
merck-AK037101_a_at	Cd93	17064	-1.41221	0.0528	-1.40314	0.002261	-1.15862	0.2276				-1.1299	0.1823	-1.06901	0.5609	-1.17511	0.2631	-1.213	0.0908	-1.24873	0.04843	-1.19498	0.06021	-1.04706	0.7396	-1.41971	0.01776	-1.32862	0.02709	-1.05772	0.676	1.4345	0.003115	1.61473	0.0177	1.36301	0.0111	1.34803	0.07038	1.09411	0.5507	-1.00589	0.9303	-1.00345	0.9777	-1.11823	0.1131	-1.06363	0.326
merck-NM_011113_s_at	Plaur	18793	-1.41286	0.02999	-1.39798	0.06131	-1.22062	0.2312				-1.3406	0.006575	-1.39155	0.0001167	-1.58526	0.02286	-1.11168	0.4978	-1.13391	0.2504	-1.34679	0.02217	-1.06253	0.6953	-1.3605	0.1111	-1.25586	0.33	1.12251	0.5231	1.23316	0.053	1.45312	0.03207	1.63192	0.008813	1.09454	0.7335	-1.10354	0.6986	-1.3366	0.02564	-1.18321	0.1468	-1.17133	0.1778	-1.15043	0.1411
merck-NM_053200_at	Ces1d	104158	-1.41612	0.006064	-1.55274	0.006145	-1.37721	0.0006522				1.02698	0.6725	1.16611	0.007319	1.11442	0.01844	-1.24205	0.002828	1.08903	0.481	1.18528	0.1516	-1.06157	0.4621	1.08745	0.3422	1.14227	0.3177	-1.05354	0.489	-1.33414	0.02019	-1.06192	0.2268	-1.35738	0.01748	-1.1626	0.3677	-1.09858	0.5133	-1.2936	0.1912	-1.04373	0.5452	-1.16651	0.4041	-1.49899	0.04353
merck-NM_016704_at	C6	12274	-1.42266	0.1145	-1.48286	0.1169	-1.44511	0.007749				-1.13847	0.3886	-2.57513	0.002447	-1.7002	0.07252	-1.50003	0.001494	-1.7394	0.001573	-1.44577	0.01182	1.0873	0.4917	-2.66624	0.0002199	-2.60856	0.001789	-1.293	0.05883	-1.17284	0.2432	-1.92886	0.01663	-1.14797	0.2673	1.00516	0.9801	-1.12287	0.3903	-1.12792	0.423	-1.21921	0.01844	-1.60509	0.006266	-1.11232	0.4163
merck-NM_145467_at	Itgbl1	223272	-1.42594	0.0659	-1.12538	0.1095	-1.32434	0.03903				-1.05003	0.7402	-1.28115	0.08699	-1.12228	0.2056	-1.7636	0.01905	-1.04184	0.5865	1.08203	0.379	-1.06116	0.8106	-1.29688	0.07138	1.08278	0.6483	1.06657	0.5208	1.37373	0.0006451	1.54739	0.0102	1.27057	0.01028	1.2697	0.2449	1.07075	0.7915	-1.12269	0.253	-1.15197	0.1985	-1.16249	0.09371	-1.01497	0.9217
merck-NM_010415_at	Hbegf	15200	-1.42626	0.01749	-1.18008	0.187	-1.39637	0.06898				-1.19492	0.09721	-1.18263	0.1002	-1.29688	0.2656	-1.02343	0.8798	-1.41254	0.04659	-1.2738	0.0316	-1.18402	0.2234	-1.57797	0.03035	-1.1984	0.04616	-1.05643	0.7	1.61324	0.01701	1.45178	0.04778	1.00434	0.9795	1.01501	0.9505	1.20196	0.6007	-1.14707	0.133	-1.34153	0.0005022	1.00167	0.9839	1.02908	0.837
merck-NM_026334_at	Lipf	67717	-1.42659	0.179	-1.97925	0.0004648	-1.81426	0.02981				-1.08698	0.6273	-1.44744	0.02606	-1.23055	0.2862	-2.14388	0.1733	-1.87025	0.2126	-1.76726	0.07996	-2.73212	0.124	-2.98057	0.0356	-3.19669	0.05154	2.23152	0.0889	1.64513	0.2012	2.32488	0.1012	1.33752	0.3103	2.93359	0.1362	-1.02622	0.9417	-1.1968	0.5023	-1.55561	0.003732	-1.01615	0.9374	1.31704	0.19
merck-NM_184052_at	Igf1	16000	-1.4312	0.01936	-1.03055	0.766	-1.13881	0.5136				1.12463	0.2767	-1.05974	0.5848	1.44644	0.04203	-1.14617	0.3738	-1.34246	0.1294	-1.2322	0.2039	-1.1253	0.224	-1.0514	0.49	-1.01678	0.8703	-1.30347	0.1139	1.16129	0.4098	-1.04638	0.7307	1.37309	0.156	1.47741	0.0483	1.20207	0.4322	-1.01146	0.9083	-1.08123	0.4961	-1.35021	0.008082	-1.05061	0.6055
merck-AF017639_a_at	Cpxm2	55987	-1.43516	0.0003169	1.09219	0.4469	-1.02225	0.8815				-1.36458	0.009081	-1.33107	0.03953	-1.46555	0.01123	-1.26736	0.02446	-1.16996	0.2071	1.1807	0.1788	-1.24122	0.07332	-1.32923	0.06933	-1.55274	0.04866	-1.40961	0.0002832	-1.05999	0.6941	-1.1587	0.4802	-2.08018	0.0004584	-1.196	0.4636	1.13797	0.5567	-1.15854	0.4043	1.17411	0.1701	-1.05182	0.7669	-1.01119	0.9615
merck-NM_010228_a_at	Flt1	14254	-1.43913	0.0003203	-1.25453	0.002137	-1.23103	0.02501				-1.13269	0.2131	-1.01689	0.6644	1.09592	0.1606	-1.06471	0.2834	-1.07219	0.2209	1.02804	0.7316	1.04957	0.7459	1.17001	0.1207	1.21238	0.06505	-1.17336	0.02212	-1.0924	0.05425	1.04414	0.4255	-1.10281	0.1045	1.13671	0.1363	1.036	0.7422	-1.06123	0.4183	-1.03622	0.575	-1.0522	0.3469	1.01931	0.7283
merck-NM_019521_at	Gas6	14456	-1.44145	0.02823	-1.38516	0.0007008	-1.27233	0.01642				-1.29688	0.02967	-1.45747	0.0002863	-1.28795	0.008257	-1.48286	0.002324	-1.29539	0.004471	-1.07659	0.1426	1.04655	0.5924	-1.32434	0.01608	-1.16713	0.1153	-1.15646	0.1905	-1.37309	0.0006562	-1.35863	0.01891	-1.20556	0.01858	-1.19418	0.05335	1.44344	0.2009	-1.05845	0.5221	-1.06145	0.2623	1.02549	0.6826	-1.12176	0.2241
merck-NM_008520_at	Ltbp3	16998	-1.44178	0.008208	-1.41547	9.28e-05	-1.53674	0.0002488				-1.30587	0.001523	-1.5073	0.0004398	-1.45245	0.01178	-1.33875	0.01477	-1.21035	4.351e-05	-1.21434	0.0003406	-1.53215	0.01975	-1.54348	0.0003179	-1.55203	2.486e-05	-1.01657	0.8173	1.09403	0.03355	1.02638	0.7123	1.03994	0.4558	1.06319	0.5013	-1.03944	0.7097	-1.10042	0.1939	-1.16394	0.008541	-1.17631	0.06224	-1.03031	0.5714
merck-BC029161_at	Ntn1	18208	-1.44544	0.002531	-1.102	0.0875	-1.26619	0.01463				-1.2458	0.01843	-1.23555	0.02575	-1.20537	0.01572	-1.2438	0.07217	-1.14567	0.04517	1.01768	0.8732	-1.19316	0.2095	-1.17425	0.1641	-1.10025	0.4175	-1.19983	0.1132	-1.12347	0.1197	-1.37626	0.005046	-1.3499	0.02411	-1.42758	0.00184	-1.06463	0.6937	-1.20468	0.07812	-1.05174	0.484	-1.05572	0.5275	-1.03008	0.7665
merck-NM_008489_at	Lbp	16803	-1.44911	0.0009767	-1.45814	0.00333	-1.2598	0.1159				-1.44877	0.02529	-1.70883	0.005618	-2.063	0.006759	-1.69824	0.01661	-1.40799	0.04758	-1.4481	0.02059	-1.7394	0.08673	-2.72458	0.002344	-2.14042	0.02641	1.45881	0.01942	1.27644	0.05649	1.52335	0.02645	1.53709	0.001396	1.36678	0.4132	-1.09222	0.07655	1.0301	0.5744	-1.02164	0.7035	1.00661	0.9142	1.03079	0.6279
merck-NM_020278_at	Lgi1	56839	-1.45412	0.005356	-1.09761	0.5315	-1.06974	0.7113				-1.13363	0.428	-1.24802	0.01593	-1.09858	0.5494	-1.81677	0.01409	-1.55955	0.04836	-1.12008	0.5369	-1.30888	0.2225	-1.15324	0.4799	-1.2125	0.4004	-1.13527	0.4212	1.56639	0.01694	-1.26853	0.03073	1.20993	0.1485	1.07268	0.4695	-1.13993	0.4437	-1.86681	0.00367	-1.3627	0.1514	-1.79432	0.001384	-1.54312	0.01264
merck-NM_008340_at	Igfals	16005	-1.45412	0.04043	-1.52651	0.008349	-1.36741	0.1039				-1.36867	0.06919	-1.71041	0.0003799	1.02927	0.836	-2.7746	0.001847	-2.6339	0.002753	-2.22792	0.0009156	-2.25632	0.01526	-2.70583	0.00746	-1.90458	0.01363	1.14657	0.4017	1.43252	0.006859	1.04672	0.7881	1.55776	0.002008	1.32648	0.1521	-1.02237	0.8304	-1.06665	0.5421	-1.2598	0.09327	-1.18046	0.3862	-1.0421	0.6771
merck-BC060210_at	Spock2	94214	-1.47231	0.01414	-1.17782	0.1724	-1.21325	0.3686				-1.18135	0.1215	-1.22741	0.007829	-1.30437	0.198	-1.3605	0.00534	1.0636	0.7101	1.06923	0.6145	-1.20199	0.2671	-1.15627	0.3744	1.01397	0.9194	-1.29778	0.002828	-1.48047	0.01678	-1.31704	0.02278	-1.88669	0.008056	-1.49934	0.06768	-1.01191	0.9491	-1.17195	0.07417	-1.29003	0.05806	-1.13632	0.04534	-1.03053	0.8415
merck-AK016276_at	6530413G14Rik	76215	-1.47707	0.0001563	-1.57398	0.003689	-1.48868	0.0001529				-1.16523	0.01244	-1.36994	0.003154	-1.07347	0.5012	-1.51391	4.405e-05	-1.26648	0.005611	-1.16858	0.02584	-1.28588	0.002578	-1.25748	0.006559	-1.12811	0.103	-1.03243	0.5701	-1.10398	0.07479	-1.20166	0.057	-1.09064	0.1785	-1.0377	0.6271	-1.02849	0.5598	-1.04739	0.1942	-1.03409	0.5003	-1.04429	0.3078	-1.03074	0.6142
merck-NM_007932_s_at	Eng	13805	-1.47945	0.0001642	-1.08976	0.01548	-1.15894	0.1532				-1.1619	0.08373	-1.10372	0.03264	1.17441	0.1791	-1.06873	0.1452	1.01502	0.8732	1.17233	0.09905	1.07912	0.4863	1.15587	0.1947	1.23774	0.04507	-1.07731	0.06596	-1.02629	0.6137	-1.15675	0.04684	1.03743	0.609	1.18111	0.04574	1.04498	0.7168	-1.1055	0.1594	-1.07122	0.2994	-1.13933	0.15	1.03053	0.7124
merck-AK034507_at	Itgbl1	223272	-1.47979	0.002132	-1.26474	0.00766	-1.4897	0.008883				-1.1974	0.3229	-1.22011	0.2883	-1.0074	0.9544	-1.77746	0.02732	-1.11918	0.2341	-1.02818	0.7753	-1.14049	0.6463	-1.28855	0.08682	-1.06652	0.75	1.13047	0.2783	1.65196	0.003173	1.6323	0.03176	1.47877	0.0003201	1.34246	0.2185	-1.11337	0.6145	-1.24741	0.1127	-1.12556	0.3116	-1.15625	0.1437	-1.06613	0.6617
merck-NM_172267_s_at	Phyhd1	227696	-1.48833	0.0001613	-1.80011	6.032e-05	-1.80053	0.0002823				-1.37816	2.575e-05	-2.03002	2.384e-07	-1.26794	0.06783	-1.50418	5.245e-06	-1.31978	0.02738	-1.09164	0.3251	-1.40475	5.025e-05	-1.61362	0.006652	-1.35425	0.05331	-1.09192	0.1444	-1.35519	0.01615	-1.44046	0.00252	-1.20476	0.05119	-1.05769	0.7376	-1.08978	0.5065	-1.23706	0.001702	-1.19056	0.03351	-1.10928	0.04849	-1.07031	0.1893
merck-NM_009252_at	Serpina3n	20716	-1.4897	0.009621	-1.25893	0.02031	-1.02372	0.8735				-1.40152	0.006532	-1.49245	0.006774	-1.36207	0.1174	-1.17401	0.3265	-1.23027	0.02253	-1.29003	0.01683	-1.0515	0.8613	-1.67996	0.02205	-1.29449	0.2478	1.0787	0.5373	1.1987	0.0254	1.27556	0.01916	1.4481	0.01386	1.1259	0.6587	-1.01874	0.5377	1.02809	0.679	-1.07964	0.07308	1.01401	0.7476	-1.02991	0.6343
merck-NM_008501_at	Lif	16878	-1.49176	0.004777	-1.1094	0.4295	-1.02516	0.8385				-1.53497	0.00708	-1.5481	0.005071	-1.1677	0.2232	-1.8893	0.004091	-1.18086	0.2908	-1.34586	0.155	-1.62293	0.05612	-2.23357	5.668e-05	-1.66495	0.07447	1.05022	0.4319	1.1706	0.2938	1.19922	0.06215	1.47096	0.0197	1.16241	0.6016	1.25101	0.18	1.17382	0.302	1.05604	0.7619	-1.19828	0.297	-1.06842	0.758
merck-AK141551_at	Pdgfd	71785	-1.49934	0.002189	-1.18258	0.2253	-1.25528	0.008177				-1.31039	0.03819	-1.11918	0.475	-1.26038	0.04747	-1.49314	0.01842	1.00279	0.9705	1.01818	0.7417	-1.65425	0.04514	-1.15782	0.2273	-1.13734	0.08406	1.04095	0.5869	1.46184	0.006981	1.67263	0.01423	-1.08628	0.104	-1.10749	0.04163	1.07565	0.7614	1.00363	0.9422	-1.03233	0.6676	-1.09691	0.1817	-1.01265	0.877
merck-NM_010052_s_at	Dlk1	13386	-1.50003	0.01098	1.0287	0.85	1.75186	0.5252				-1.26678	0.08171	-1.35021	0.02793	-3.56862	0.1021	-1.24045	0.02721	-1.28469	0.0792	-1.18168	0.04955	-1.11442	0.5643	-1.37467	0.141	-1.42167	0.004156	-1.49624	0.01602	-1.10144	0.5612	-1.11586	0.6018	-6.67729	0.03028	-3.56944	0.1042	1.02165	0.8837	-1.07411	0.7617	-1.27174	0.7006	-1.21336	0.1138	-1.1006	0.7447
merck-ENSMUST00000015791_at	Taf4a	228980	-1.50176	0.001032	-1.19174	0.03834	-1.2942	0.0191				-1.15303	0.09604	-1.23994	0.07153	-1.22849	0.08209	-1.08241	0.3227	-1.10782	0.1016	-1.01738	0.7722	-1.26357	0.05059	-1.18266	0.09284	-1.28086	0.02414	-1.12137	0.1722	1.17009	0.09241	1.10004	0.4895	-1.05818	0.3633	1.18432	0.1361	1.2735	0.2815	-1.07619	0.3358	1.04636	0.3799	-1.14506	0.1316	-1.01711	0.6191
merck-NM_007925_at	Eln	13717	-1.50245	0.002619	-1.13972	0.08741	-1.21398	0.08339				-1.27262	0.009004	-1.18032	0.01428	-1.05497	0.637	-1.2573	0.1436	-1.01597	0.8786	1.10772	0.3101	-1.41808	0.07051	-1.7636	0.008986	-1.27497	0.07282	1.28322	0.06937	1.88756	0.0002376	1.71199	3.326e-05	1.7406	0.0001029	1.67186	0.001178	-1.15122	0.2263	-1.04935	0.5589	-1.05911	0.5972	-1.13512	0.1819	-1.10843	0.1619
merck-NM_011708_at	Vwf	22371	-1.50765	0.001477	1.13331	0.2275	-1.23515	0.02561				-1.16697	0.1111	-1.04566	0.4906	1.05288	0.4929	-1.19776	0.003297	-1.1003	0.5673	1.02975	0.4382	-1.08868	0.4165	1.0458	0.5485	-1.0573	0.6448	-1.21216	0.02055	-1.00336	0.9796	-1.009	0.8571	-1.03719	0.5378	1.22919	0.02603	1.1381	0.5852	-1.10591	0.295	-1.05046	0.6062	-1.19889	0.168	1.12274	0.325
merck-NM_009228_at	Snta1	20648	-1.50973	0.007488	-1.65806	0.0001751	-1.56063	0.008076				-1.50938	0.004418	-1.98609	1.538e-05	-1.46352	0.006757	-1.35021	0.03248	-1.47741	0.01544	-1.2258	0.08068	-1.46251	0.1435	-1.741	0.02418	-1.47843	0.02675	1.02264	0.8448	-1.16568	0.1374	-1.04258	0.7531	-1.06194	0.636	1.11684	0.5066	-1.07597	0.6608	-1.23501	0.04876	-1.18599	0.03439	1.10113	0.2017	1.02702	0.7157
merck-AK032805_a_at	Sned1	208777	-1.5153	0.2216	1.04672	0.6673	-1.22868	0.01214				-1.08335	0.6475	-1.23285	0.02283	-1.18184	0.1721	-1.16832	0.296	-1.39637	0.002289	-1.40637	0.004751	1.1933	0.2135	-1.14367	0.1433	-1.17428	0.09986	-1.61994	0.07115	1.16772	0.09559	-1.06074	0.5863	-1.09544	0.2608	-1.078	0.4396	1.01913	0.8944	-1.13183	0.168	-1.05599	0.2304	1.0089	0.9069	1.01214	0.8828
merck-ENSMUST00000055576_at	4933435G04Rik	71237	-1.5188	0.003677	-1.52862	0.002395	-1.41579	0.0004126				-1.39669	0.001401	-1.38357	0.0325	1.01835	0.788	-1.32282	0.08947	1.02698	0.7371	1.03129	0.642	-1.4243	0.03863	-1.45144	0.01933	-1.21367	0.1222	-1.23911	0.1555	-1.2513	0.02278	1.03944	0.6918	-1.09744	0.1476	1.00822	0.9467	1.22608	0.2451	-1.15258	0.0887	-1.00124	0.9902	1.0205	0.872	-1.05073	0.484
merck-NM_080435_at	Adcy4	104110	-1.5202	0.0006714	-1.17674	0.0217	-1.23663	0.06859				-1.11055	0.2512	-1.05482	0.2622	1.12189	0.1961	-1.07594	0.3093	-1.00978	0.8876	1.15547	0.1912	1.10629	0.3347	1.24017	0.1763	1.14829	0.3467	-1.0923	0.3659	1.05414	0.2503	-1.04016	0.5739	1.08203	0.3721	1.29628	0.01402	1.2942	0.2094	-1.03433	0.5941	1.0151	0.885	-1.12722	0.08221	1.02384	0.8382
merck-NM_172815_at	Rspo2	239405	-1.52933	0.01891	1.10431	0.2791	-1.17449	0.02121				-1.49142	0.007277	-1.27761	0.02572	-1.00209	0.9757	-1.34617	0.07135	1.00796	0.9264	1.05835	0.5985	-1.24848	0.146	1.0279	0.8048	1.01403	0.8272	-1.24088	0.1613	-1.18146	0.1915	-1.12104	0.05878	-1.18957	0.1241	-1.15398	0.188	1		1		1		1		1
merck-NM_001002012_s_at	Hspa2	15512	-1.54632	0.003751	-1.27879	0.004468	-1.36867	0.005463				-1.29987	0.03768	-1.42889	0.0009181	-1.4897	0.0002749	-1.37594	0.01315	-1.19347	0.1296	-1.29241	0.0006139	-1.6421	0.0043	-1.35675	0.01778	-1.51565	0.005058	-1.19204	0.02925	-1.12831	0.1081	-1.08513	0.512	-1.26415	0.004796	1.03676	0.4727	-1.41286	0.004258	-1.04511	0.6498	-1.11363	0.02789	-1.14673	0.04307	-1.06883	0.139
merck-NM_173385_at	Cilp	214425	-1.54917	0.03513	-1.26824	0.1561	-1.33168	0.09122				-1.57181	0.02501	-1.26648	0.271	-1.3555	0.2068	-1.59184	0.1628	1.19586	0.09548	1.12868	0.3487	-1.56207	0.2452	-1.55203	0.04949	-1.38899	0.259	1.06111	0.7698	1.14296	0.2946	1.75106	0.01319	1.70923	0.002663	1.46049	0.2133	-1.12595	0.6949	-1.05186	0.7113	-1.1847	0.161	-1.2374	0.08438	-1.25427	0.06359
merck-NM_011110_at	Pla2g5	18784	-1.56243	0.005749	-1.01127	0.9516	1.05259	0.906				-1.47197	0.01579	-1.41091	0.1147	-2.74979	0.0277	-1.94715	0.007801	-1.55848	0.1155	-2.72396	0.005186	-2.33238	0.02109	-1.5202	0.01586	-2.03376	0.006505	1.1982	0.3213	1.1457	0.5728	-1.07382	0.6769	-1.59661	0.3282	-1.30407	0.4862	-1.00964	0.9755	-1.15982	0.3813	-1.34834	0.094	-1.41808	0.05913	1.20834	0.3089
merck-NM_007388_s_at	Acp5	11433	-1.57326	2.581e-05	-1.98198	0.0009952	-1.54703	0.0002449				-1.17336	0.01845	-1.49555	0.01397	-1.13616	0.4388	-1.64059	2.086e-06	-1.38293	0.0006359	-1.15009	0.03276	-1.37594	0.001305	-1.51147	0.00113	-1.27468	0.01813	1.02894	0.5327	-1.02887	0.6237	-1.06618	0.5407	-1.07088	0.25	-1.04234	0.6401	-1.05886	0.1694	-1.03069	0.4103	-1.05131	0.3349	-1.05794	0.2623	-1.0183	0.6183
merck-AK080792_at	Syt7	54525	-1.58161	0.02311	-1.24386	0.1872	-1.27644	0.2585				-1.22718	0.2336	-1.10494	0.4781	1.24231	0.2072	-1.0487	0.6502	1.15091	0.1982	1.27174	0.06056	-1.02011	0.8889	1.03243	0.8274	1.13081	0.3048	-1.08191	0.3813	1.14847	0.3418	1.30407	0.03065	-1.07629	0.6871	1.49279	0.021	1.15032	0.3543	-1.11545	0.3204	-1.1733	0.3802	-1.09847	0.5061	1.39412	0.02703
merck-NM_207624_s_at	Ace	11421	-1.60916	0.02047	-1.10106	0.299	-1.2398	0.1001				-1.07798	0.5966	-1.40832	0.005484	-1.2343	0.2254	-1.29808	0.0447	-1.12029	0.1045	-1.04313	0.432	1.05996	0.7627	-1.14696	0.1946	-1.20387	0.001663	-1.44511	0.02296	-1.07726	0.3219	-1.21694	0.1757	1.09822	0.3932	-1.06997	0.5215	1.41971	0.2223	-1.13172	0.1659	-1.05495	0.3551	-1.06628	0.3964	1.02506	0.8001
merck-AK154632_at	Ace	11421	-1.61287	0.05347	-1.09665	0.3466	-1.29748	0.02938				-1.05499	0.681	-1.59368	0.0003086	-1.11345	0.3606	-1.3807	0.007281	-1.16971	0.03959	-1.12385	0.0284	1.02698	0.8961	-1.30677	0.02762	-1.20423	0.016	-1.39605	0.01826	1.09013	0.2184	-1.00549	0.9482	1.2659	0.021	1.16067	0.08484	1.31492	0.1865	-1.03779	0.5205	-1.12551	0.1367	-1.00456	0.9611	-1.02927	0.7609
merck-NM_008902_at	Endou	19011	-1.61547	0.008203	-1.40767	0.007525	-1.11818	0.453				-2.01558	5.758e-05	-1.44145	0.0007543	-1.20756	0.1129	-1.15221	0.3262	1.09693	0.4852	1.0069	0.9598	-1.7053	0.04673	-1.33444	0.09962	-1.03205	0.8911	-1.32008	0.04736	1.09928	0.4	1.15398	0.2354	1.51775	0.02233	1.27968	0.2545	1.08398	0.826	-1.15902	0.1627	-1.22809	0.06893	-1.05667	0.4638	1.09076	0.4694
merck-NM_182839_at	Tppp	72948	-1.64286	0.004487	-1.66495	0.0009586	-1.79929	0.002321				-1.71356	0.02741	-1.38102	0.0007029	-1.1652	0.3777	-1.36082	0.07854	-1.10808	0.4239	-1.08966	0.6705	-1.55704	0.02474	-1.06883	0.4826	-1.11532	0.5262	-1.0302	0.861	-1.04976	0.7186	-1.27292	0.02598	-1.15752	0.4225	-1.2936	0.2894	1.05468	0.8692	-1.30347	0.01716	-1.13308	0.1816	-1.62855	0.0004405	-1.32892	0.00115
merck-ENSMUST00000011285_at	Shbg	20415	-1.65806	0.003838	-1.5574	0.0005072	-1.61102	0.005568				-1.39059	0.05597	-1.68112	0.0002202	-1.28529	0.006786	-1.58161	0.003292	-1.54277	0.01556	-1.2469	0.117	-1.92088	0.004014	-1.60472	0.02611	-1.6308	0.009587	-1.46386	0.0325	1.04515	0.6835	-1.21776	0.2501	-1.3216	0.07706	-1.10487	0.3684	1.22411	0.3629	1.04993	0.641	1.00822	0.959	-1.38325	0.0004567	-1.1114	0.3291
merck-BB213274_s_at	Kitl	17311	-1.65997	0.001071	-1.20965	0.03572	-1.41286	0.006835				-1.13886	0.2667	-1.17744	0.02548	1.18375	0.1554	-1.05194	0.5951	-1.0275	0.7228	1.04438	0.7039	1.02738	0.8402	-1.11905	0.2181	1.017	0.8553	-1.40249	0.0129	1.28766	0.02981	1.37088	0.006786	1.36521	0.0128	1.50938	0.001293	1.18222	0.5574	1.00835	0.9246	-1.12448	0.2275	-1.22789	0.2653	1.12083	0.2646
merck-NM_030565_at	Fam20c	80752	-1.685	0.0007737	-2.13649	0.0001466	-2.04739	0.000118				-1.46184	0.005421	-1.49142	0.0116	-1.62517	0.0313	-1.89409	0.01545	-1.67148	0.001133	-1.3712	0.0229	-1.516	0.2252	-1.60029	0.01162	-1.43153	0.1881	1.50591	0.06777	1.38134	0.0228	1.34927	0.09924	1.2782	0.09755	1.16668	0.6391	-1.64021	0.0005794	-1.46016	0.008855	-1.54206	0.0001321	-1.40249	0.001458	-1.31069	0.007491
merck-NM_019583_s_at	Il17rb	50905	-1.72108	0.0004455	-1.69942	0.006772	-2.29562	0.00109				-1.68074	0.0003315	-1.71672	0.004594	-1.40605	0.07353	-1.91382	0.0001602	-1.735	0.004803	-1.44411	0.01019	-1.61399	0.0002151	-1.13339	0.603	-1.54241	0.04021	-1.05482	0.6952	-1.42102	0.04528	-1.93999	0.03968	-1.08283	0.5614	1.26503	0.4164	-1.10838	0.2988	1.0278	0.945	-1.16576	0.4191	-1.43648	0.007826	1.10632	0.659
merck-ENSMUST00000063029_at	Morc4	75746	-1.72108	0.01004	-1.62069	0.04311	-1.44677	0.0686				-1.00627	0.9561	-1.21677	0.1624	1.13593	0.1327	-1.24669	0.3284	1.15218	0.5072	1.21694	0.1067	-1.1036	0.6435	1.11691	0.5533	1.21236	0.344	-1.17899	0.2377	-1.71554	0.02045	-1.1135	0.5195	-1.08256	0.6149	1.1336	0.5514	-1.0296	0.8939	-1.17201	0.1877	-1.20979	0.2572	-1.94312	0.009859	-1.57943	0.02409
merck-BC057447_a_at	Igfbp5	16011	-1.74944	0.04663	-1.37848	0.01317	-1.70726	0.001005				-1.10469	0.5281	-2.12276	0.0001588	-1.21308	0.1556	-1.5332	0.004522	-1.5481	0.0004575	-1.32831	0.0104	-1.17549	0.546	-2.64911	0.0008853	-1.91558	0.0007148	-1.35831	0.03274	1.20887	0.1087	1.10558	0.2855	-1.00206	0.9788	1.00239	0.9832	1.2386	0.3305	-1.36364	0.002827	-1.32801	0.02102	-1.04136	0.6706	-1.15862	0.2425
merck-NM_172874_at	Podn	242608	-1.75914	0.001565	-1.46757	0.04491	-1.65501	0.001688				-1.49865	0.001229	-1.33814	0.001466	-1.07902	0.504	-1.63155	0.0005394	-1.08805	0.6073	-1.05653	0.6119	-1.74542	0.002387	-1.30918	0.06842	-1.32892	0.05857	-1.7406	2.909e-05	-1.58125	0.008602	-1.43516	0.02695	-1.30617	0.01668	-1.02402	0.886	1.02208	0.8347	-1.03669	0.3526	-1.01098	0.8896	-1.14929	0.1114	-1.03107	0.7364
merck-NM_011337_at	Ccl3	20302	-1.76889	0.2575	-1.28884	0.04744	-1.21672	0.2865				-1.5237	0.09798	-1.41742	0.01318	-1.76319	0.0484	1.45781	0.4062	-1.4615	0.03713	-1.98838	0.0065	2.52058	0.04456	-1.43186	0.1399	-1.08853	0.845	-1.33045	0.5997	1.23296	0.1421	1.12766	0.3748	1.84969	0.007324	-1.10025	0.8318	-1.49796	0.1533	-1.58234	0.2293	-1.61883	0.04593	-2.1677	0.003248	-2.51884	0.003285
merck-NM_008005_at	Fgf18	14172	-1.77011	0.04695	-1.01026	0.8951	-1.13052	0.3073				-1.23612	0.07335	-1.16094	0.1981	-1.06878	0.4918	-1.32648	0.07818	1.11578	0.2077	-1.02391	0.8584	1.14908	0.271	-1.01744	0.911	-1.07201	0.3321	-1.12127	0.4726	-1.05592	0.4849	-1.04954	0.6426	1.2432	0.06657	1.03997	0.568	1.13271	0.5793	-1.08009	0.4145	-1.167	0.228	-1.22343	0.181	1.03134	0.7593
merck-AK190654_a_at	C2	12263	-1.81844	0.005431	-1.46926	0.03574	-1.58453	0.009568				-1.36082	0.01135	-1.46285	0.0007702	-1.17891	0.02146	-1.80634	0.005051	-1.48662	0.09006	-1.2288	0.3436	-1.27321	0.01959	-1.1759	0.3726	-1.15173	0.481	-1.06471	0.7397	-1.33567	0.1129	-1.6819	0.02367	-1.20473	0.3949	-1.46285	0.1129	1.22606	0.4138	-1.21426	0.1361	-1.17193	0.2192	-1.28351	0.005657	1.00862	0.9448
merck-NM_029796_at	Lrg1	76905	-1.83612	0.0003502	-1.40961	0.02533	-1.19272	0.251				-1.62181	6.586e-05	-1.72942	0.0006098	-1.83612	0.003253	-1.30137	0.01414	-1.42824	0.002266	-1.48902	0.01017	-1.53674	0.01402	-1.74904	0.004636	-1.6761	0.02084	1.29987	0.004332	1.3366	0.007228	1.01302	0.9011	1.80551	0.005179	1.09537	0.6343	1.046	0.5528	-1.0038	0.9459	-1.08713	0.1378	-1.32954	0.007495	-1.26212	0.008456
merck-NM_172845_a_at	Adamts4	240913	-1.8681	0.01555	-1.79887	0.008572	-1.46049	0.07091				-1.27409	0.05546	-1.3471	0.06073	-1.21507	0.1117	-1.17717	0.3222	-1.44511	0.07916	-1.15337	0.2772	1.05558	0.8461	-1.14204	0.6696	-1.25202	0.3035	-1.38931	0.1106	1.30437	0.08678	1.26241	0.1076	1.08315	0.6007	1.0433	0.7869	-1.2106	0.4904	-1.32587	0.103	-1.45848	0.0001945	-1.51461	0.00142	-1.29748	0.01025
merck-NM_011817_at	Gadd45g	23882	-1.96155	0.0004452	-1.83274	0.001173	-1.57906	0.06084				-1.37214	0.1052	-1.95884	0.0005887	-1.69863	0.01585	-1.66994	0.001761	-1.62218	0.02551	-1.32221	0.07291	-2.10572	0.001619	-2.2636	0.0004611	-1.9059	0.0004559	1.21588	0.1735	-1.05769	0.7571	-1.19685	0.2674	-1.0853	0.697	-1.14868	0.3167	1.17959	0.4485	-1.13682	0.1886	1.21882	0.02708	1.14159	0.213	1.2735	0.07441
merck-NM_008361_at	Il1b	16176	-1.97106	0.02877	-1.21677	0.1947	-1.15146	0.6063				-1.41547	0.1513	-1.34091	0.06195	-1.56315	0.03364	1.9948	0.09691	-1.40864	0.09752	-1.23282	0.1298	1.55096	0.353	-1.28145	0.3266	-1.02287	0.9062	-1.63531	0.1576	-1.1529	0.5197	-1.11836	0.6161	-1.18048	0.5663	-1.37784	0.1655	-2.33776	0.004498	-1.42298	0.4497	-1.32923	0.3529	-4.67951	7.266e-05	-4.22766	0.002176
merck-NM_016685_at	Comp	12845	-1.97242	0.002027	-1.06588	0.6568	-1.35083	0.1392				-1.32099	0.03151	-1.45245	0.003161	1.10752	0.455	-1.62256	0.008317	-1.32739	0.06225	1.08061	0.4991	-1.78279	0.03534	-1.66073	0.05123	-1.26736	0.3034	-1.33783	0.0835	1.12512	0.5158	-1.11982	0.4294	1.27791	0.1026	1.55776	0.01752	1.0841	0.7705	-1.16158	0.4512	1.02648	0.912	-1.14831	0.2538	1.13378	0.4617
merck-NM_199303_at	Bpil3	228796	-2.1727	0.01937	-2.11836	0.002168	-1.86123	0.02258				-2.67301	0.002506	-1.45378	0.007311	-1.88278	0.01677	-4.70652	0.004056	-3.23966	0.00683	-2.46037	0.0006127	-4.04669	0.02631	-3.14051	0.002032	-3.21366	0.003335	2.60435	0.04711	4.48023	0.000138	3.26738	0.0009609	3.00193	0.0001754	2.01558	0.03048	-1.0923	0.7619	-1.1882	0.3412	-1.38516	0.02101	-1.95794	0.005651	-2.04221	0.00382
merck-NM_008317_at	Hyal1	15586	-2.28455	4.172e-07	-1.58562	0.0006841	-1.7382	6.646e-05	-5.2	-4.7	-5.8	-1.43054	0.01683	-1.49211	0.002723	-1.09673	0.485	-1.69785	4.631e-05	-1.41482	0.0005451	-1.38548	0.0001529	-1.16043	0.1663	-1.57943	0.00119	-1.4184	0.002798	-1.185	0.02409	-1.15678	0.02167	-1.0696	0.6043	-1.10946	0.1302	1.0149	0.9091	1.13587	0.6274	-1.20745	0.1674	-1.2598	0.01226	-1.07778	0.1415	1.1003	0.3997
merck-NM_018780_at	Sfrp5	54612	-2.48828	0.0169	-4.432	0.01727	-1.58198	0.03537	-0.5	-0.8	-3.7	-1.89278	0.01838	-2.99158	0.05411	-2.10281	0.03967	-1.85097	0.1359	-1.16668	0.4711	-1.16115	0.2485	-3.13906	0.078	-3.87972	0.09182	-2.07062	0.1324	1.47333	0.1461	-1.08408	0.5581	2.51536	0.1402	1.19393	0.1152	1.61734	0.3474	-1.34772	0.0362	-1.41677	0.001657	-1.56964	0.04207	-1.5237	0.003555	-1.31341	0.01441
merck-AK159139_at	Hspa1b	15511	-2.5527	0.0044	-1.50557	0.001331	-5.56673	0.001333	-2.2	-2.8	-2.7	-1.89322	0.05459	-1.84247	0.01404	-8.14142	0.0004859	-1.35238	0.3153	-1.84842	0.09305	-2.80608	0.04246	-1.02504	0.9187	-1.6014	0.08048	-2.40991	0.02883	-1.27526	0.509	1.26619	0.4848	-1.31886	0.4258	-2.208	0.1587	-4.87192	0.02059	1.41449	0.308	-1.03478	0.7292	-1.0453	0.8016	-1.17382	0.07826	-1.08443	0.324
merck-NM_011704_at	Vnn1	22361	-2.62482	2.474e-05	-1.75954	0.06076	-1.8197	0.01123				1.32282	0.2851	1.35488	0.1217	1.49899	0.1569	-1.39573	0.2655	1.42561	0.2366	1.4481	0.2332	1.25161	0.2725	1.30888	0.04139	1.19072	0.415	1.1525	0.4716	1.293	0.426	1.48868	0.1202	1.0842	0.712	1.49899	0.2332	-1.50418	0.333	-1.39348	0.1313	-1.27732	0.1876	-1.40443	0.1062	1.14419	0.4558
merck-NM_009140_at	Cxcl2	20310	-4.67305	0.003123	-1.61659	0.04441	-1.99848	0.04221				-3.48337	0.02566	-2.35776	0.0002621	-2.99089	0.004925	2.02069	0.2252	-1.45613	0.09495	-2.09363	0.0172	2.04786	0.2942	-2.95325	0.00779	-2.12178	0.1856	-2.07253	0.1314	1.02539	0.9101	1.4012	0.3028	1.7697	0.0456	-1.37214	0.6024	-1.77951	0.244	-1.3369	0.4841	-1.35457	0.412	-4.3013	3.517e-05	-5.88708	0.01049
[truncated: 15 more columns]
