# Supplementary material for: Downstream Signaling Pathways in Mouse Adipose Tissues Following Acute In Vivo Administration of Fibroblast Growth Factor 21
Source: PLoS One. 2013 Sep 6;8(9):e73011. doi: 10.1371/journal.pone.0073011 (PMC3765203; doi:10.1371/journal.pone.0073011)
Supplement: Table S8 — Plasma levels of secreted proteins identified in WAT by Affymetrix microarray profiling. C57BL/6 mice on chow diet were treated with a single dose of vehicle or PEG30-FGF21 Q108 at one of three doses (0.25, 0.75, or 2.5 mg/kg). Plasma Ccl11, Cxcl2, Igf1, Il1rn, and Kitl levels were measured 24 hours and 48 hours post dose. Listed are the mean values for each group as plotted in Figure 5. (XLSX) [file pone.0073011.s014.xlsx]

## Sheet: Table_S8
Protein	Time	Dose	Mean (pg/ml)	SEM	Fold Change	Fold Change SE	ttest p
Ccl11	24 Hours	0	903.875	24.5476	1
Ccl11	24 Hours	0.25	1087.75	116.331	1.20343	0.132787	0.14427
Ccl11	24 Hours	0.75	964.25	86.6958	1.0668	0.100196	0.513722
Ccl11	24 Hours	2.5	922.25	51.8854	1.02033	0.0637417	0.753601
Ccl11	48 Hours	0	350.625	36.6084	1
Ccl11	48 Hours	0.25	742.625	72.6056	2.118	0.302956	0.000271689	***
Ccl11	48 Hours	0.75	550.375	83.6528	1.5697	0.28945	0.0461648	*
Ccl11	48 Hours	2.5	628	52.7094	1.79109	0.239938	0.000702791	***
Il1rn	24 Hours	0	147.875	19.7199	1
Il1rn	24 Hours	0.25	144.875	17.2061	0.979713	0.174951	0.910366
Il1rn	24 Hours	0.75	75.75	10.2917	0.512257	0.097521	0.00590058	**
Il1rn	24 Hours	2.5	54.625	14.5282	0.3694	0.109905	0.00192366	**
Il1rn	48 Hours	0	180.625	15.2654	1
Il1rn	48 Hours	0.25	230.625	12.6969	1.27682	0.128786	0.0245872	*
Il1rn	48 Hours	0.75	239.125	17.1219	1.32388	0.146643	0.0231059	*
Il1rn	48 Hours	2.5	251.5	6.26498	1.39239	0.122682	0.000740402	***
Igf1	24 Hours	0	67.125	0.971698	1
Igf1	24 Hours	0.25	63.75	1.0815	0.949721	0.0211801	0.0358678	*
Igf1	24 Hours	0.75	67.25	1.06486	1.00186	0.0214941	0.932129
Igf1	24 Hours	2.5	60.625	2.1292	0.903166	0.0343087	0.0148293	*
Igf1	48 Hours	0	99	2.952	1
Igf1	48 Hours	0.25	115.375	4.20432	1.1654	0.0548735	0.00658154	**
Igf1	48 Hours	0.75	102.25	5.52187	1.03283	0.063714	0.611832
Igf1	48 Hours	2.5	73.75	3.68273	0.744949	0.0433267	0.000102497	***
Kitl	24 Hours	0	163	17.0168	1
Kitl	24 Hours	0.25	114.75	14.2975	0.703988	0.114435	0.0476249	*
Kitl	24 Hours	0.75	141.75	17.9898	0.869632	0.14291	0.40527
Kitl	24 Hours	2.5	62.75	17.3182	0.384969	0.113594	0.00102257	**
Kitl	48 Hours	0	257.375	10.3405	1
Kitl	48 Hours	0.25	266.5	22.5697	1.03545	0.0970596	0.718697
Kitl	48 Hours	0.75	291.875	6.22047	1.13405	0.0515758	0.0126248	*
Kitl	48 Hours	2.5	300.625	12.718	1.16804	0.0681472	0.0194574	*
Cxcl2	24 Hours	0	65.75	3.64373	1
Cxcl2	24 Hours	0.25	50.5714	3.8226	0.769147	0.0720897	0.0131356	*
Cxcl2	24 Hours	0.75	57	5.59017	0.86692	0.0976565	0.210861
Cxcl2	24 Hours	2.5	18	2.11289	0.273764	0.0355365	1.934e-08	***
Cxcl2	48 Hours	0	211.75	3.85334	1
Cxcl2	48 Hours	0.25	222.5	3.86837	1.05077	0.0264456	0.0690949
Cxcl2	48 Hours	0.75	217.25	3.36341	1.02597	0.0245128	0.300415
Cxcl2	48 Hours	2.5	230.25	5.9304	1.08737	0.0342916	0.0203406	*
