# Supplementary material for: Downstream Signaling Pathways in Mouse Adipose Tissues Following Acute In Vivo Administration of Fibroblast Growth Factor 21
Source: PLoS One. 2013 Sep 6;8(9):e73011. doi: 10.1371/journal.pone.0073011 (PMC3765203; doi:10.1371/journal.pone.0073011)
Supplement: Table S9 — FG21-induced changes in 3T3L1 adipocyte peptide phosphorylation. Listed are the top 137 phosphopeptides identified by either data dependent or targeted MS/MS acquisition from manually validated features showing >1.5 fold difference between FGF21 and vehicle treated 3T3L1 adipocytes. (XLSX) [file pone.0073011.s015.xlsx]

## Sheet: Table_S9
Protein Code	Gene Symbol	Phosphopeptide Identified	Average Fold Change	Protein Description
A0PJF4	Ahnak	pSPKLDVNAPDIDVHGPEGK	10.3518	Ahnak protein
Q63844	Mapk3	IADPEHDHTGFLpTEpYVATR	9.19329	Mitogen-activated protein kinase 3 (Extracellular signal-regulated kinase 1) (ERK-1) (Insulin-stimulated MAP2 kinase) (MAP kinase 1)
P63085	Mapk1	VADPDHDHTGFLpTEpYVATR	7.06865	Mitogen-activated protein kinase 1 (ERK-2) (Mitogen-activated protein kinase 2) (MAP kinase 2)
P26645	Marcks	EAAEAEPAEPSpSPAAEAEGASASSTSSPK	7.06369	Myristoylated alanine-rich C-kinase substrate (MARCKS)
Q9ET54	Palld	IApSDEEIQGTK	6.66925	Palladin
A0PJF4	Ahnak	VPDVDI(pSS)PGINVEAPDIHmK	6.20179	Ahnak protein
Q80UJ7	Rab3gap1	KTpSLSDSTTSAYPGDAGK	6.05832	Rab3 GTPase-activating protein catalytic subunit
Q6Y7W8	Gigyf2	ALSSGGSITpSPPLpSPALPK	5.78402	PERQ amino acid-rich with GYF domain-containing protein 2
Q80X50	Ubap2l	SANDSTVHpSPFTK	5.75511	Ubiquitin-associated protein 2-like
Q9D6Z1	Nol5a	KFpSEEPEVAANFTK	5.75125	Nucleolar protein Nop56 (Nucleolar protein 5A)
AK077795_1	AK077795_1	RKFpSEEPEVAANFTK	5.63208	adult male thymus cDNA, NUCLEOLAR PROTEIN NOP56 homolog
18044108	18044108	DPPEpSPVVTEVASTLK	5.30205	Mus musculus family with sequence similarity 114, member A2, mRNA
Q9DBR7	Ppp1r12a	RLApSTSDIEEKENR	5.2	Protein phosphatase 1 regulatory subunit 12A (Myosin phosphatase- targeting subunit 1) (Myosin phosphatase target subunit 1)
O70475	Ugdh	RIP(pYT)PGEIPK	5.2	UDP-glucose 6-dehydrogenase (EC 1.1.1.22) (UDP-Glc dehydrogenase) (UDP-GlcDH) (UDPGDH)
A0PJF4	Ahnak	AEAPLPpSPKLEGEIK	5.06208	Ahnak protein
Q63844	Mapk3	IADPEHDHTGFLTEpYVATR	5.00298	Mitogen-activated protein kinase 3 (Extracellular signal-regulated kinase 1) (ERK-1) (Insulin-stimulated MAP2 kinase) (MAP kinase 1)
A0PJF4	Ahnak	LDIDpTPDIDIHGPEGK	4.98467	Ahnak protein
Q9DBR7	Ppp1r12a	RLApSTSDIEEK	4.84768	Protein phosphatase 1 regulatory subunit 12A (Myosin phosphatase- targeting subunit 1) (Myosin phosphatase target subunit 1)
A0PJF4	Ahnak	TVIRLPSGpSGPApSPTTGSAVDIR	4.63919	Ahnak protein
Q9CWK8	Snx2	ELILSSEPSPAVTPVTPpTTLIAPR	4.59417	Sorting nexin-2
A0PJF4	Ahnak	FKAEAPLPpSPK	4.58353	Ahnak protein
A0PJF4	Ahnak	FKAEAPLPpSPKLEGEIK	4.53013	Ahnak protein
Q9R0U5	Matr3	RDpSFDDRGPSLNPVLDYDHGSR	4.38432	Matrin3
Q61235	Sntb2	KPSLVSDLPWEGASPQpSPSFSGSEDSGSPK	4.3568	Beta-2-syntrophin
A0PJF4	Ahnak	LRpSEDGVEGDLGETQSR	4.13129	Ahnak protein
Q9Z1E4	Gys1	RSNSVDTGPSSSLSTPTEPLSP(pTS)SLGEERN	4.1	Glycogen [starch] synthase, muscle (EC 2.4.1.11)
P55194	Sh3bp1	RLPApSPVISNmPAQVDQGVATEDR	4.09902	SH3 domain-binding protein 1
XP_194040	XP_194040	QEATPRpSPCpTPKEQQLHK	3.97229	similar to microtubule-associated protein 1 A isoform 1 [Mus musculus]
A0PJF4	Ahnak	GDVDVSIPNIEGDLKGPSLDIKpSPK	3.97011	Ahnak protein
Q62523	Zyx	pSPGGPGPLTLK	3.83575	Zyxin
Q8R1Q8	Dync1li1	KPASVSPTTPTpSPTEGEAS	3.80419	Cytoplasmic dynein 1 light intermediate chain 1 (Dynein light intermediate chain 1, cytosolic)
Q922M7	AI597479	SPSGPVKpSPPLpSPVGTTPVKLK	3.8	Ashwin
Q3UZ63	Zc3h11a	RKLpSVGGDSDPPLK	3.79298	Adult male thymus cDNA, similar to KIAA0663 protein (Fragment)
A2APF8	Zbp1	QEGQDIVLPCpSPGCPR	3.77664	Z-DNA binding protein 1
Q8R4A0	Tpr	TDGFAEAIHpSPQVAGVPR	3.71029	Translocated promoter region protein (Fragment)
Q02780	Nfia	LKpSVEDEMDSPGEEPFYTGQGR	3.68812	Nuclear factor 1 A-type
Q9Z1E4	Gys1	SNSVDTGPSSSLSTPTEPLSP(pTS)SLGEERN	3.66908	Glycogen [starch] synthase, muscle (EC 2.4.1.11)
Q922M7	AI597479	KSPSGPVKpSPPLpSPVGTTPVK	3.63809	Ashwin
Q8CGN5	Plin	LApSGGADLALGSIEK	3.60606	Perilipin (PERI) (Lipid droplet-associated protein)
A0PJF4	Ahnak	DIDITpSPEFmIK	3.554	Ahnak protein
Q9CQ20	Mid1ip1	(pTT)PAPpSPGSANESFFAPSR	3.50256	Mid1-interacting protein 1
A0PJF4	Ahnak	EFSAPSpTPTGTLEFAGGDAK	3.43924	Ahnak protein
Q922M7	AI597479	SPSGPVKpSPPLpSPVGTTPVK	3.31428	Ashwin
P26645	Marcks	AEDGAAP(pSPSS)ETPK	3.30199	Myristoylated alanine-rich C-kinase substrate (MARCKS)
O88487	Dync1i2	RREAEALLQSmGLTTDSPIVPPPmpSPSSK	3.29807	Cytoplasmic dynein 1 intermediate chain 2 (Dynein intermediate chain 2, cytosolic)
A0PJF4	Ahnak	GSRVDIETPNLEGTLTGPKI(SpS)PSGK	3.15305	Ahnak protein
Q62318	Trim28	SRpSGEGEVSGLLR	3.13699	Transcription intermediary factor 1-beta (TIF1-beta) (Tripartite motif protein 28) (KRAB-A-interacting protein) (KRIP-1)
Q61191	Hcfc1	pSPISVPGGSALISNLGK	3.09105	HCF N-terminal chain 1; HCF N-terminal chain 2; HCF N-terminal chain 3; HCF N- terminal chain 4; HCF N-terminal chain 5; HCF N-terminal chain 6; HCF C-terminal chain 1; HCF C-terminal chain 2; HCF C-terminal chain 3; HCF C-terminal chain 4; HCF C-terminal
Q61686	Cbx5	RKSpSFSNSADDIK	3.02398	Chromobox protein homolog 5 (Heterochromatin protein 1 homolog alpha) (HP1 alpha)
P19426	Rdbp	RSLpSEQPVVDTATATEQAK	3	Negative elongation factor E
Q9QWY8	Asap1	RTLpSDPPpSPLPHGPPNK	2.99506	130-kDa phosphatidylinositol 4,5-biphosphate-dependent ARF1 GTPase- activating protein (DEF-1)
O88487	Dync1i2	EAEALLQSmGLTTDSPIVPPPmpSPSSK	2.9936	Cytoplasmic dynein 1 intermediate chain 2 (Dynein intermediate chain 2, cytosolic)
A2AG46	Maged2	SDLQAmTmPTpTPTK	2.95825	Melanoma antigen, family D, 2
Q61686	Cbx5	KSpSFSNSADDIK	2.94699	Chromobox protein homolog 5 (Heterochromatin protein 1 homolog alpha) (HP1 alpha)
AF132478_1	AF132478_1	QRpSLEAARLK	2.92056	Ver:AF132478_1.1 Mus musculus Ese1 protein mRNA, complete cds
O89032	Sh3pxd2a	EAEENPVGACESQGpSPLK	2.90609	SH3 and PX domain-containing protein 2A
Q6Y685	Tacc1	DGVSKPVGVEQPSDPTVQDALLDQmpSPK	2.87752	Transforming acidic coiled-coil-containing protein 1
Q0VGB7	Ppp4r2	GHSDSSASESEVSLLpSPVK	2.865	Serine/threonine-protein phosphatase 4 regulatory subunit 2
Q61316	Hspa4	mQVDQEEPHTEEQQQQPQpTPAENK	2.84628	Heat shock 70 kDa protein 4 (Heat shock 70-related protein APG-2)
P46938	Yap1	SQLPTLEQDGGTPNAV(SSPGmpS)QELR	2.8268	65 kDa Yes-associated protein
P19426	Rdbp	SLpSEQPVVDTATATEQAK	2.82325	Negative elongation factor E
P63085	Mapk1	VADPDHDHTGFLTEpYVATR	2.81139	Mitogen-activated protein kinase 1 (ERK-2) (Mitogen-activated protein kinase 2) (MAP kinase 2)
Q3UIX4	Sfrs11	LNHVAAGLVpSPSLK	2.79718	17 days embryo heart cDNA, Splicing factor arginine/serine-rich 11 (p54) homolog
P51125	Cast	NEGITQPLPDpSPKPmGTDQAIDALSSDFTCSSPTGK	2.77105	ICAL_MOUSE Calpastatin (Calpain inhibitor)
O54774	Ap3d1	HSpSLPTEpSDEDIAPAQR	2.74479	AP-3 complex subunit delta-1 (Adapter-related protein complex 3 delta- 1 subunit)
Q02780	Nfia	pSPGSGSQSSGWHEVEPGLPpSPSTLKK	2.73766	Nuclear factor 1 A-type
Q8R4H2	Arhgef12	HLSTPSSVpSPEPQDPAK	2.6942	Rho guanine nucleotide exchange factor 12 (Leukemia-associated RhoGEF)
Q9Z0R4	Itsn1	(SpTS)IDTGPTESPASLK	2.65952	Intersectin-1 (EH and SH3 domains protein 1)
P58871	Tnks1bp1	DDGESQPRpSPALLPSTVEGPPGAPLLQAK	2.63217	182 kDa tankyrase 1-binding protein (Fragment)
P42567	Eps15	RPINKLDpSSDPLK	2.52473	Epidermal growth factor receptor substrate 15 (Protein Eps15) (AF-1p protein)
P81122	B230398E01Rik	SDDYmPmpSPTSVSAPK	2.47984	Insulin receptor substrate 2 (IRS-2) (4PS)
P97825	Hn1	SSGGREDSESPGTQR(pSNSS)EASSGDFLDLK	2.45644	Hematological and neurological expressed 1 protein
P42227	Stat3	FICVTPTTCSNTIDLPmpSPR	2.44663	Signal transducer and activator of transcription 3 (Acute-phase response factor)
Q8CGN5	Plin	AmpSLSDALK	2.39899	Perilipin (PERI) (Lipid droplet-associated protein)
P58871	Tnks1bp1	GEGVSQVGPGpTPPAPEpSPRKPISGVQGNDPGISLPQR	2.3918	182 kDa tankyrase 1-binding protein (Fragment)
Q5F2E7	Nufip2	DYEIENQNPLApSPTNTLLGSAK	2.38723	Nuclear fragile X mental retardation-interacting prote
Q8CGN5	Plin	GRAmpSLSDALK	2.38145	Perilipin (PERI) (Lipid droplet-associated protein)
Q60876	Eif4ebp1	NSPVAKpTPPKDLPAIPGVpTSPTSDEPPmQASQSQLPSSPEDKR	2.37789	Eukaryotic translation initiation factor 4E-binding protein
Q8VHX6	Flnc	LGpSFGSITR	2.35668	Filamin-C (Gamma-filamin) (Filamin-2) (FLN-C) (Actin-binding-like protein) (ABP-L) (ABP-280-like protein) (Fragment)
Q80YV2	Zc3hc1	SmGTGDSAGVEVPSpSPLRR	2.34382	Nuclear-interacting partner of ALK
P58871	Tnks1bp1	LRSRNRpSAEEGEVTESK	2.31476	182 kDa tankyrase 1-binding protein (Fragment)
Q80YV2	Zc3hc1	SQDATVSPGSEQSEKpSPGPIVSR	2.28632	Nuclear-interacting partner of ALK
Q80XS6	Samd4b	AAFTTPDHAPLpSPQSSVASSGSEQTEEQGSSR	2.27183	Sterile alpha motif domain-containing protein 4B
P97465	Dok1	VGQAQDILRTDpSHDGETEGK	2.25954	Docking protein 1
Q60598	Cttn	AKKQpTPPApSPSPQPIEDRPP(SpS)PIYEDAAPFK	2.22075	Src substrate cortactin
P23804	Mdm2	RRpSIpSETEENTDELPGER	2.21001	Ubiquitin-protein ligase E3 Mdm2 (p53-binding protein Mdm2) (Oncoprotein Mdm2)
P58871	Tnks1bp1	NRpSAEEGEVTESK	2.19257	182 kDa tankyrase 1-binding protein (Fragment)
Q9CYZ2	Tpd52l2	VVGGRENGSDNLPPpSPGSGDQTLPDHAPF	2.17259	Tumor protein D54 (Tumor protein D52-like 2)
Q8K1M6	Dnm1l	SKPIPImPApSPQK	2.16115	Dynamin-1-like protein (EC 3.6.5.5) (Dynamin-related protein 1)
P61979	Hnrnpk	KIIPTLEEGLQLPpSPTATSQLPLESDAVECLNYQHYK	2.16075	Heterogeneous nuclear ribonucleoprotein K
Q9CQ20	Mid1ip1	TTPAPSPGpSANESFFAPSR	2.14623	Mid1-interacting protein 1
A2A482	Prkcbp1	ELSESVQQQSAPVPLIpSPK	2.14402	Protein kinase C binding protein 1
O88286	Wiz	NPEDKSPQLSLpSPRP(pTS)PK	2.13851	Protein Wiz
Q60875	Arhgef2	LQDSSDPDTGSEEEV(SSRLpS)PPHpSPR	2.12453	Rho\Rac guanine nucleotide exchange factor 2 (Lymphoid blast crisis- like 1)
P51125	Cast	NEGITQPLPDSPKPmGTDQAIDALSSDFTCSpSPTGK	2.11882	ICAL_MOUSE Calpastatin (Calpain inhibitor)
P58871	Tnks1bp1	RApSVSTNQDTDENDQELGmK	2.07983	182 kDa tankyrase 1-binding protein (Fragment)
A0PJF4	Ahnak	ASLGSLEGEVEAEASpSPKGK	2.07416	Ahnak protein
Q6PDH0	Phldb1	TFpSDGLAATR	2.03859	Pleckstrin homology-like domain family B member 1 (Protein LL5-alpha)
XP_619639	Tns1	AApSDGQYENQSPEATSPR	2	tensin 1 [Mus musculus]
Q8BJU0	Sgta	SRTPpSASHEEQQE	1.99325	Small glutamine-rich tetratricopeptide repeat-containing protein A
Q60790	Rasa3	SFQNYIRQQSEISTHpSI	1.98359	Ras GTPase-activating protein 3
Q8VHR5	Gatad2b	ALQQEQEIEQRLQQQAALpSPTTAPAVSSVSK	1.94393	Transcriptional repressor p66 beta (p66\p68) (GATA zinc finger domain- containing protein 2B)
O54724	Ptrf	VmIYQDEVKLPAKL(pSVS)K	1.94189	Polymerase I and transcript release factor
Q67FY2	Bcl9l	SVpSVDSGEQR	1.91519	B-cell CLL/lymphoma 9-like protein
P15092	Ifi204	NGQEAGPApTPTSTTSHmLASER	1.90498	Interferon-activable protein 204
P48678	Lmna	SGAQASSTPLpSPTR	1.88019	Lamin-A\C
Q9DB52	Fam122a	RIDFIPVpSPAPpSPTR	1.86216	Protein C9orf42 homolog
P35569	Irs1	ApSSDGEGTmSRPASVDGSPVSPSTNR	1.78523	Insulin receptor substrate 1
Q7TSI1	Plekhm1	QLGTAQAGPAQSTSDQQPpSSPVGGAAGQGSGPWK	1.78154	Pleckstrin homology domain-containing family M member
Q60598	Cttn	KQTPPASPpSPQPIEDRPP(pSS)PIYEDAAPFK	1.76438	Src substrate cortactin
Q8K4Z3	Apoa1bp	RGpSETMAGAAVK	1.74887	Apolipoprotein A-I-binding protein
O54724	Ptrf	LPAKLpSVSK	1.74535	Polymerase I and transcript release factor
Q8VED9	1110067D22Rik	LDDGHLNNSLGpSPVQADVYFPR	1.73059	Galectin-related protein A
A0PJF4	Ahnak	LPpSGSGPApSPTTGSAVDIR	1.7302	Ahnak protein
26330500	26330500	mSSAVpSPTPDITSEPPGYIYSSNFHAVK	1.70014	Mus musculus adult male urinary bladder cDNA, RIKEN full-length
A0PJF4	Ahnak	LPSGSGPApSPTTGSAVDIR	1.67043	Ahnak protein
Q5HZI1	Mtus1	QLpSTEQAALQESLEK	1.658	Mitochondrial tumor suppressor 1 homolog
Q80W47	Wipi2	GAYVPSpSPTR	1.6434	WD repeat domain phosphoinositide-interacting protein 2
Q6NZJ6	Eif4g1	REATLPPVpSPPK	1.631	Eukaryotic translation initiation factor 4 gamma 1 (eIF-4-gamma 1) (eIF-4G1) (eIF-4G 1)
Q3UNM2	Numa1	TQPDGTSVPGEPApSPISQR	1.62909	Putative uncharacterized protein
Q6A029	Kif13b	APLLSEPASAVPTpSPFR	1.6134	MKIAA0639 protein (Fragment)
P49793	Nup98	NLNNSNLFSPVNHDSEDLApSPSEYPENGER	1.60883	Nuclear pore complex protein Nup98
Q60855	Ripk1	EYPDQpSPVLQR	1.55487	Receptor-interacting serine\threonine-protein kinase 1(Cell death protein RIP)
XP_486222	EG434404	RLpSpSLRASTSK	1.55252	similar to 40S ribosomal protein S6 [Mus musculus]
Q2Q7P0	Pdlim5	KANSTQEPSQQPASSGASPLSASEGPEpSPGSSRPAVAGLR	1.54373	ENH1
Q7TQH0	Atxn2l	EVDGLLTSDPmGpSPVSSKTESILDK	1.50164	ATX2L_MOUSE Ataxin-2-like protein
P81122	B230398E01Rik	TApSEGDGGAAGGAGTAGGRPmSVAGSPLpSPGPVR	1.50103	Insulin receptor substrate 2 (IRS-2) (4PS)
Q8CI95	Osbpl11	SFSLASSGNpSPISQR	-1.48307	Oxysterol-binding protein-related protein 11
P58871	Tnks1bp1	GEGVSQVGPGpTPPAPESPR	-1.54433	182 kDa tankyrase 1-binding protein (Fragment)
Q8K4Q0	4932417H02Rik	SVSpSYGNIR	-1.55533	Regulatory associated protein of mTOR (Raptor) (P150 target of rapamycin (TOR)-scaffold protein)
Q63918	Sdpr	ASSGK(SpS)PFKVpSPLSFGR	-1.55745	Serum deprivation-response protein (Phosphatidylserine-binding protein)
P26645	Marcks	AEDGAAPSPS(SEpT)PKK	-1.67377	Myristoylated alanine-rich C-kinase substrate (MARCKS)
O54774	Ap3d1	HSSLPTEpSDEDIAPAQR	-1.67918	AP-3 complex subunit delta-1 (Adapter-related protein complex 3 delta- 1 subunit)
Q62417	Sorbs1	TPVDYIDLPYSSpSPSR	-1.72255	Sorbin and SH3 domain-containing protein 1
Q8R1A4	Dock7	SLSNpSNPDISGTPTSPDDEVR	-1.8027	Dedicator of cytokinesis protein 7
Q02780	Nfia	SVEDEmDpSPGEEPFYTGQGR	-2.4099	Nuclear factor 1 A-type
P23804	Mdm2	(pSIS)ETEENTDELPGER	-4.6887	Ubiquitin-protein ligase E3 Mdm2 (p53-binding protein Mdm2) (Oncoprotein Mdm2)
Notes:
For phosphopeptides identified in column C
1). Upper case denotes amino acid residue.
2). Lower case p outside parenthesis denotes identified phosphorylation site.
3). Lower case p inside parenthesis denotes an identified phosphorylation event, this event can be from any upper case amino acid residue within the parenthesis.
4). Lower case m denotes oxidized methionine.
