# Supplementary material for: Downstream Signaling Pathways in Mouse Adipose Tissues Following Acute In Vivo Administration of Fibroblast Growth Factor 21
Source: PLoS One. 2013 Sep 6;8(9):e73011. doi: 10.1371/journal.pone.0073011 (PMC3765203; doi:10.1371/journal.pone.0073011)
Supplement: Table S10 — Canonical pathway enrichment analysis, from the Ingenuity Pathway Analysis tool, of the FGF21 treatment-induced changes in protein phosphorylation in 3T3L1 adipocytes. Listed are the canonical pathways enriched in the 137 protein set (Table S9). The gene symbols associated with each canonical pathway are shown in column E. (XLSX) [file pone.0073011.s016.xlsx]

## Sheet: Table_S10
© 2000-2013 Ingenuity Systems, Inc. All rights reserved.
Ingenuity Canonical Pathways	-log(p-value)	Ratio	No overlap with dataset	Overlap Molecules
Insulin Receptor Signaling	6.74E00	5.63E-02	134/142 (94%)	GYS1,MAPK1,IRS1,MAPK3,RPTOR,PPP1R12A,IRS2,EIF4EBP1
Role of JAK1 and JAK3 in γc Cytokine Signaling	4.99E00	7.46E-02	62/67 (93%)	MAPK1,IRS1,MAPK3,IRS2,STAT3
GDNF Family Ligand-Receptor Interactions	4.79E00	6.85E-02	68/73 (93%)	MAPK1,IRS1,MAPK3,IRS2,DOK1
AMPK Signaling	4.42E00	3.55E-02	163/169 (96%)	GYS1,MAPK1,IRS1,RPTOR,IRS2,EIF4EBP1
IGF-1 Signaling	4.05E00	4.76E-02	100/105 (95%)	MAPK1,IRS1,MAPK3,IRS2,STAT3
Phospholipase C Signaling	3.96E00	2.66E-02	256/263 (97%)	ARHGEF12,AHNAK,MAPK1,MAPK3,PPP1R12A,ARHGEF2,MARCKS
Thrombopoietin Signaling	3.9E00	6.35E-02	59/63 (94%)	MAPK1,MAPK3,IRS2,STAT3
Ephrin Receptor Signaling	3.78E00	2.96E-02	197/203 (97%)	ITSN1,MAPK1,SORBS1,MAPK3,STAT3,DOK1
IL-22 Signaling	3.73E00	1.2E-01	22/25 (88%)	MAPK1,MAPK3,STAT3
Role of JAK family kinases in IL-6-type Cytokine Signaling	3.68E00	1.11E-01	24/27 (89%)	MAPK1,MAPK3,STAT3
ILK Signaling	3.62E00	3.09E-02	188/194 (97%)	MAPK1,FLNC,IRS1,MAPK3,PPP1R12A,IRS2
mTOR Signaling	3.57E00	2.84E-02	205/211 (97%)	MAPK1,IRS1,MAPK3,RPTOR,EIF4G1,EIF4EBP1
PI3K/AKT Signaling	3.56E00	3.47E-02	139/144 (97%)	GYS1,MAPK1,MAPK3,MDM2,EIF4EBP1
Growth Hormone Signaling	3.52E00	5.26E-02	72/76 (95%)	MAPK1,IRS1,MAPK3,STAT3
Integrin Signaling	3.5E00	2.88E-02	202/208 (97%)	MAPK1,ASAP1,MAPK3,PPP1R12A,ZYX,CTTN
Prolactin Signaling	3.43E00	5E-02	76/80 (95%)	MAPK1,IRS1,MAPK3,STAT3
Ephrin B Signaling	3.4E00	4.88E-02	78/82 (95%)	ITSN1,MAPK1,MAPK3,HNRNPK
FLT3 Signaling in Hematopoietic Progenitor Cells	3.38E00	5.19E-02	73/77 (95%)	MAPK1,MAPK3,STAT3,EIF4EBP1
Acute Myeloid Leukemia Signaling	3.34E00	4.88E-02	78/82 (95%)	MAPK1,MAPK3,STAT3,EIF4EBP1
IL-9 Signaling	3.28E00	7.5E-02	37/40 (93%)	IRS1,IRS2,STAT3
Oncostatin M Signaling	3.28E00	8.57E-02	32/35 (91%)	MAPK1,MAPK3,STAT3
Role of JAK2 in Hormone-like Cytokine Signaling	3.28E00	8.33E-02	33/36 (92%)	IRS1,IRS2,STAT3
Regulation of eIF4 and p70S6K Signaling	3.19E00	2.86E-02	170/175 (97%)	MAPK1,IRS1,MAPK3,EIF4G1,EIF4EBP1
Melanoma Signaling	3.01E00	6.52E-02	43/46 (93%)	MAPK1,MAPK3,MDM2
Acute Phase Response Signaling	2.94E00	2.78E-02	175/180 (97%)	RIPK1,MAPK1,MAPK3,STAT3,HNRNPK
Pancreatic Adenocarcinoma Signaling	2.8E00	3.33E-02	116/120 (97%)	MAPK1,MAPK3,MDM2,STAT3
CNTF Signaling	2.74E00	5.45E-02	52/55 (95%)	MAPK1,MAPK3,STAT3
Semaphorin Signaling in Neurons	2.74E00	5.77E-02	49/52 (94%)	ARHGEF12,MAPK1,MAPK3
ERK/MAPK Signaling	2.73E00	2.4E-02	203/208 (98%)	MAPK1,MAPK3,PPP1R12A,STAT3,EIF4EBP1
UVB-Induced MAPK Signaling	2.71E00	5.45E-02	52/55 (95%)	MAPK1,MAPK3,EIF4EBP1
Thrombin Signaling	2.7E00	2.4E-02	203/208 (98%)	ARHGEF12,MAPK1,MAPK3,PPP1R12A,ARHGEF2
Breast Cancer Regulation by Stathmin1	2.68E00	2.39E-02	204/209 (98%)	ARHGEF12,MAPK1,MAPK3,PPP1R12A,ARHGEF2
Type II Diabetes Mellitus Signaling	2.67E00	2.48E-02	157/161 (98%)	MAPK1,IRS1,MAPK3,IRS2
EGF Signaling	2.64E00	4.84E-02	59/62 (95%)	MAPK1,MAPK3,STAT3
ErbB2-ErbB3 Signaling	2.62E00	5E-02	57/60 (95%)	MAPK1,MAPK3,STAT3
Regulation of Cellular Mechanics by Calpain Protease	2.62E00	4.11E-02	70/73 (96%)	MAPK1,MAPK3,CAST
TREM1 Signaling	2.58E00	4.23E-02	68/71 (96%)	MAPK1,MAPK3,STAT3
ATM Signaling	2.56E00	4.84E-02	59/62 (95%)	TRIM28,MDM2,CBX5
ErbB4 Signaling	2.56E00	4.48E-02	64/67 (96%)	YAP1,MAPK1,MAPK3
IL-15 Signaling	2.54E00	4.48E-02	64/67 (96%)	MAPK1,MAPK3,STAT3
PI3K Signaling in B Lymphocytes	2.52E00	2.86E-02	136/140 (97%)	MAPK1,IRS1,MAPK3,IRS2
CD40 Signaling	2.5E00	4.29E-02	67/70 (96%)	MAPK1,MAPK3,STAT3
GM-CSF Signaling	2.5E00	4.41E-02	65/68 (96%)	MAPK1,MAPK3,STAT3
IL-17A Signaling in Airway Cells	2.48E00	4.11E-02	70/73 (96%)	MAPK1,MAPK3,STAT3
JAK/Stat Signaling	2.42E00	4.29E-02	67/70 (96%)	MAPK1,MAPK3,STAT3
Huntington's Disease Signaling	2.41E00	2.06E-02	238/243 (98%)	HSPA4,DYNC1I2,MAPK1,MAPK3,DNM1L
Agrin Interactions at Neuromuscular Junction	2.4E00	4.35E-02	66/69 (96%)	MAPK1,MAPK3,CTTN
Chemokine Signaling	2.39E00	4.11E-02	70/73 (96%)	MAPK1,MAPK3,PPP1R12A
Aryl Hydrocarbon Receptor Signaling	2.38E00	2.47E-02	158/162 (98%)	MAPK1,NFIA,MAPK3,MDM2
Signaling by Rho Family GTPases	2.35E00	1.97E-02	249/254 (98%)	ARHGEF12,MAPK1,MAPK3,PPP1R12A,ARHGEF2
IL-3 Signaling	2.35E00	4.05E-02	71/74 (96%)	MAPK1,MAPK3,STAT3
Caveolar-mediated Endocytosis Signaling	2.3E00	3.53E-02	82/85 (96%)	ITSN1,FLNC,PTRF
NF-κB Activation by Viruses	2.3E00	3.61E-02	80/83 (96%)	RIPK1,MAPK1,MAPK3
Molecular Mechanisms of Cancer	2.29E00	1.57E-02	375/381 (98%)	ARHGEF12,MAPK1,IRS1,MAPK3,MDM2,ARHGEF2
Leptin Signaling in Obesity	2.29E00	3.57E-02	81/84 (96%)	MAPK1,MAPK3,STAT3
PDGF Signaling	2.25E00	3.53E-02	82/85 (96%)	MAPK1,MAPK3,STAT3
IL-17A Signaling in Gastric Cells	2.22E00	8E-02	23/25 (92%)	MAPK1,MAPK3
Germ Cell-Sertoli Cell Junction Signaling	2.21E00	2.42E-02	161/165 (98%)	MAPK1,SORBS1,MAPK3,ZYX
Prostate Cancer Signaling	2.16E00	3.03E-02	96/99 (97%)	MAPK1,MAPK3,MDM2
FGF Signaling	2.12E00	3.26E-02	89/92 (97%)	MAPK1,MAPK3,STAT3
FAK Signaling	2.11E00	2.94E-02	99/102 (97%)	MAPK1,ASAP1,MAPK3
α-Adrenergic Signaling	2.09E00	2.8E-02	104/107 (97%)	GYS1,MAPK1,MAPK3
CDK5 Signaling	2.09E00	3.16E-02	92/95 (97%)	MAPK1,MAPK3,PPP1R12A
Apoptosis Signaling	2.09E00	3.16E-02	92/95 (97%)	MAPK1,MAPK3,LMNA
Bladder Cancer Signaling	2.08E00	3.26E-02	89/92 (97%)	MAPK1,MAPK3,MDM2
4-1BB Signaling in T Lymphocytes	2.04E00	5.56E-02	34/36 (94%)	MAPK1,MAPK3
UDP-D-xylose and UDP-D-glucuronate Biosynthesis	2.03E00	1.43E-01	6/7 (86%)	UGDH
Chronic Myeloid Leukemia Signaling	2.01E00	2.86E-02	102/105 (97%)	MAPK1,MAPK3,MDM2
Glioma Signaling	2E00	2.68E-02	109/112 (97%)	MAPK1,MAPK3,MDM2
Mouse Embryonic Stem Cell Pluripotency	2E00	3.03E-02	96/99 (97%)	MAPK1,MAPK3,STAT3
SAPK/JNK Signaling	2E00	2.91E-02	100/103 (97%)	RIPK1,IRS1,HNRNPK
MIF-mediated Glucocorticoid Regulation	1.99E00	4.76E-02	40/42 (95%)	MAPK1,MAPK3
Clathrin-mediated Endocytosis Signaling	1.96E00	2.04E-02	192/196 (98%)	EPS15,MDM2,DNM1L,CTTN
HGF Signaling	1.94E00	2.83E-02	103/106 (97%)	MAPK1,MAPK3,STAT3
IL-17A Signaling in Fibroblasts	1.94E00	5E-02	38/40 (95%)	MAPK1,MAPK3
HIF1α Signaling	1.91E00	2.78E-02	105/108 (97%)	MAPK1,MAPK3,MDM2
NADH Repair	1.86E00	1.11E-01	8/9 (89%)	APOA1BP
Renin-Angiotensin Signaling	1.84E00	2.38E-02	123/126 (98%)	MAPK1,MAPK3,STAT3
Thyroid Cancer Signaling	1.83E00	4.76E-02	40/42 (95%)	MAPK1,MAPK3
Role of NANOG in Mammalian Embryonic Stem Cell Pluripotency	1.82E00	2.59E-02	113/116 (97%)	MAPK1,MAPK3,STAT3
Androgen Signaling	1.81E00	2.07E-02	142/145 (98%)	HSPA4,MAPK1,MAPK3
MIF Regulation of Innate Immunity	1.8E00	4E-02	48/50 (96%)	MAPK1,MAPK3
UVC-Induced MAPK Signaling	1.79E00	4.76E-02	40/42 (95%)	MAPK1,MAPK3
CCR3 Signaling in Eosinophils	1.78E00	2.34E-02	125/128 (98%)	MAPK1,MAPK3,PPP1R12A
IL-6 Signaling	1.77E00	2.42E-02	121/124 (98%)	MAPK1,MAPK3,STAT3
14-3-3-mediated Signaling	1.76E00	2.48E-02	118/121 (98%)	YAP1,MAPK1,MAPK3
Actin Cytoskeleton Signaling	1.75E00	1.67E-02	235/239 (98%)	ARHGEF12,MAPK1,MAPK3,PPP1R12A
Synaptic Long Term Potentiation	1.73E00	2.31E-02	127/130 (98%)	MAPK1,MAPK3,PPP1R12A
p70S6K Signaling	1.73E00	2.31E-02	127/130 (98%)	MAPK1,IRS1,MAPK3
Role of IL-17F in Allergic Inflammatory Airway Diseases	1.73E00	4.17E-02	46/48 (96%)	MAPK1,MAPK3
Gαi Signaling	1.71E00	2.24E-02	131/134 (98%)	MAPK1,MAPK3,STAT3
GNRH Signaling	1.64E00	1.97E-02	149/152 (98%)	MAPK1,MAPK3,DNM1L
Amyloid Processing	1.63E00	3.57E-02	54/56 (96%)	MAPK1,MAPK3
Endometrial Cancer Signaling	1.61E00	3.51E-02	55/57 (96%)	MAPK1,MAPK3
IL-2 Signaling	1.6E00	3.45E-02	56/58 (97%)	MAPK1,MAPK3
Lymphotoxin β Receptor Signaling	1.58E00	3.28E-02	59/61 (97%)	MAPK1,MAPK3
Role of IL-17A in Arthritis	1.58E00	3.17E-02	61/63 (97%)	MAPK1,MAPK3
Glycogen Biosynthesis II (from UDP-D-Glucose)	1.56E00	8.33E-02	11/12 (92%)	GYS1
Glioma Invasiveness Signaling	1.52E00	3.28E-02	59/61 (97%)	MAPK1,MAPK3
Glioblastoma Multiforme Signaling	1.5E00	1.82E-02	162/165 (98%)	MAPK1,MAPK3,MDM2
Gαq Signaling	1.5E00	1.78E-02	166/169 (98%)	GYS1,MAPK1,MAPK3
Protein Kinase A Signaling	1.49E00	1.25E-02	396/401 (99%)	GYS1,MAPK1,FLNC,MAPK3,PPP1R12A
Glucocorticoid Receptor Signaling	1.47E00	1.36E-02	290/294 (99%)	HSPA4,MAPK1,MAPK3,STAT3
Aldosterone Signaling in Epithelial Cells	1.47E00	1.79E-02	165/168 (98%)	HSPA4,MAPK1,MAPK3
Estrogen-Dependent Breast Cancer Signaling	1.46E00	2.74E-02	71/73 (97%)	MAPK1,MAPK3
Antiproliferative Role of Somatostatin Receptor 2	1.44E00	2.78E-02	70/72 (97%)	MAPK1,MAPK3
Non-Small Cell Lung Cancer Signaling	1.43E00	2.53E-02	77/79 (97%)	MAPK1,MAPK3
Role of PI3K/AKT Signaling in the Pathogenesis of Influenza	1.43E00	2.7E-02	72/74 (97%)	MAPK1,MAPK3
Pyridoxal 5'-phosphate Salvage Pathway	1.43E00	2.67E-02	73/75 (97%)	MAPK1,MAPK3
Erythropoietin Signaling	1.41E00	2.56E-02	76/78 (97%)	MAPK1,MAPK3
Role of MAPK Signaling in the Pathogenesis of Influenza	1.41E00	2.86E-02	68/70 (97%)	MAPK1,MAPK3
IL-10 Signaling	1.4E00	2.56E-02	76/78 (97%)	MAPK1,STAT3
Remodeling of Epithelial Adherens Junctions	1.4E00	2.94E-02	66/68 (97%)	ZYX,DNM1L
Neurotrophin/TRK Signaling	1.4E00	2.63E-02	74/76 (97%)	MAPK1,MAPK3
Melatonin Signaling	1.37E00	2.56E-02	76/78 (97%)	MAPK1,MAPK3
Renal Cell Carcinoma Signaling	1.37E00	2.7E-02	72/74 (97%)	MAPK1,MAPK3
PEDF Signaling	1.36E00	2.56E-02	76/78 (97%)	MAPK1,MAPK3
IL-17 Signaling	1.35E00	2.7E-02	72/74 (97%)	MAPK1,MAPK3
LPS-stimulated MAPK Signaling	1.34E00	2.44E-02	80/82 (98%)	MAPK1,MAPK3
RhoGDI Signaling	1.33E00	1.51E-02	196/199 (98%)	ARHGEF12,PPP1R12A,ARHGEF2
BMP signaling pathway	1.32E00	2.41E-02	81/83 (98%)	MAPK1,MAPK3
VEGF Family Ligand-Receptor Interactions	1.31E00	2.38E-02	82/84 (98%)	MAPK1,MAPK3
PPARα/RXRα Activation	1.31E00	1.55E-02	190/193 (98%)	MAPK1,IRS1,MAPK3
Sertoli Cell-Sertoli Cell Junction Signaling	1.3E00	1.53E-02	193/196 (98%)	MAPK1,SORBS1,MAPK3
Production of Nitric Oxide and Reactive Oxygen Species in Macrophages	1.29E00	1.42E-02	208/211 (99%)	MAPK1,MAPK3,PPP1R12A
Reelin Signaling in Neurons	1.28E00	2.44E-02	80/82 (98%)	ARHGEF12,ARHGEF2
Regulation of IL-2 Expression in Activated and Anergic T Lymphocytes	1.28E00	2.25E-02	87/89 (98%)	MAPK1,MAPK3
Regulation of the Epithelial-Mesenchymal Transition Pathway	1.28E00	1.56E-02	189/192 (98%)	MAPK1,MAPK3,STAT3
Role of Macrophages, Fibroblasts and Endothelial Cells in Rheumatoid Arthritis	1.27E00	1.19E-02	332/336 (99%)	RIPK1,MAPK1,MAPK3,STAT3
EIF2 Signaling	1.26E00	1.5E-02	197/200 (99%)	MAPK1,MAPK3,EIF4G1
IL-8 Signaling	1.24E00	1.44E-02	205/208 (99%)	MAPK1,MAPK3,EIF4EBP1
TGF-β Signaling	1.24E00	2.25E-02	87/89 (98%)	MAPK1,MAPK3
ErbB Signaling	1.22E00	2.3E-02	85/87 (98%)	MAPK1,MAPK3
Salvage Pathways of Pyrimidine Ribonucleotides	1.22E00	1.94E-02	101/103 (98%)	MAPK1,MAPK3
Melanocyte Development and Pigmentation Signaling	1.21E00	2.15E-02	91/93 (98%)	MAPK1,MAPK3
RANK Signaling in Osteoclasts	1.21E00	2.11E-02	93/95 (98%)	MAPK1,MAPK3
Colanic Acid Building Blocks Biosynthesis	1.2E00	2.78E-02	35/36 (97%)	UGDH
Neuregulin Signaling	1.2E00	1.96E-02	100/102 (98%)	MAPK1,MAPK3
PAK Signaling	1.2E00	1.89E-02	104/106 (98%)	MAPK1,MAPK3
Virus Entry via Endocytic Pathways	1.19E00	2.02E-02	97/99 (98%)	ITSN1,FLNC
G Beta Gamma Signaling	1.19E00	1.69E-02	116/118 (98%)	MAPK1,MAPK3
UVA-Induced MAPK Signaling	1.17E00	2.11E-02	93/95 (98%)	MAPK1,MAPK3
nNOS Signaling in Skeletal Muscle Cells	1.17E00	3.23E-02	30/31 (97%)	SNTB2
VEGF Signaling	1.16E00	1.92E-02	102/104 (98%)	MAPK1,MAPK3
Fcγ Receptor-mediated Phagocytosis in Macrophages and Monocytes	1.15E00	1.96E-02	100/102 (98%)	MAPK1,MAPK3
HMGB1 Signaling	1.15E00	2.02E-02	97/99 (98%)	MAPK1,MAPK3
PPAR Signaling	1.15E00	1.9E-02	103/105 (98%)	MAPK1,MAPK3
Granzyme B Signaling	1.14E00	6.25E-02	15/16 (94%)	NUMA1
Parkinson's Signaling	1.14E00	6.25E-02	15/16 (94%)	MAPK1
Role of Pattern Recognition Receptors in Recognition of Bacteria and Viruses	1.13E00	1.89E-02	104/106 (98%)	MAPK1,MAPK3
Antioxidant Action of Vitamin C	1.13E00	1.85E-02	106/108 (98%)	MAPK1,MAPK3
T Cell Receptor Signaling	1.12E00	1.83E-02	107/109 (98%)	MAPK1,MAPK3
Neuropathic Pain Signaling In Dorsal Horn Neurons	1.1E00	1.85E-02	106/108 (98%)	MAPK1,MAPK3
Cholecystokinin/Gastrin-mediated Signaling	1.09E00	1.89E-02	104/106 (98%)	MAPK1,MAPK3
Telomerase Signaling	1.09E00	1.92E-02	102/104 (98%)	MAPK1,MAPK3
Nitric Oxide Signaling in the Cardiovascular System	1.09E00	1.6E-02	123/125 (98%)	MAPK1,MAPK3
Rac Signaling	1.08E00	1.64E-02	120/122 (98%)	MAPK1,MAPK3
cAMP-mediated signaling	1.08E00	1.33E-02	223/226 (99%)	MAPK1,MAPK3,STAT3
Cardiac Hypertrophy Signaling	1.06E00	1.21E-02	244/247 (99%)	MAPK1,IRS1,MAPK3
NGF Signaling	1.05E00	1.68E-02	117/119 (98%)	MAPK1,MAPK3
Type I Diabetes Mellitus Signaling	1.04E00	1.67E-02	118/120 (98%)	RIPK1,MAPK1
Fc Epsilon RI Signaling	1.04E00	1.71E-02	115/117 (98%)	MAPK1,MAPK3
fMLP Signaling in Neutrophils	1.04E00	1.54E-02	128/130 (98%)	MAPK1,MAPK3
Natural Killer Cell Signaling	1.03E00	1.71E-02	115/117 (98%)	MAPK1,MAPK3
Sphingosine-1-phosphate Signaling	1.03E00	1.65E-02	119/121 (98%)	MAPK1,MAPK3
Role of Tissue Factor in Cancer	1.02E00	1.72E-02	114/116 (98%)	MAPK1,MAPK3
Gαs Signaling	1.02E00	1.61E-02	122/124 (98%)	MAPK1,MAPK3
Corticotropin Releasing Hormone Signaling	1.01E00	1.45E-02	136/138 (99%)	MAPK1,MAPK3
PKCθ Signaling in T Lymphocytes	9.91E-01	1.4E-02	141/143 (99%)	MAPK1,MAPK3
RhoA Signaling	9.85E-01	1.67E-02	118/120 (98%)	ARHGEF12,PPP1R12A
PTEN Signaling	9.85E-01	1.5E-02	131/133 (98%)	MAPK1,MAPK3
Colorectal Cancer Metastasis Signaling	9.84E-01	1.15E-02	259/262 (99%)	MAPK1,MAPK3,STAT3
Gα12/13 Signaling	9.79E-01	1.57E-02	125/127 (98%)	MAPK1,MAPK3
Role of JAK1, JAK2 and TYK2 in Interferon Signaling	9.74E-01	3.7E-02	26/27 (96%)	STAT3
P2Y Purigenic Receptor Signaling Pathway	9.55E-01	1.42E-02	139/141 (99%)	MAPK1,MAPK3
Antiproliferative Role of TOB in T Cell Signaling	9.41E-01	3.85E-02	25/26 (96%)	MAPK1
Estrogen Receptor Signaling	9.26E-01	1.47E-02	134/136 (99%)	MAPK1,MAPK3
G-Protein Coupled Receptor Signaling	9.22E-01	1.09E-02	272/275 (99%)	MAPK1,MAPK3,STAT3
Ovarian Cancer Signaling	8.93E-01	1.4E-02	141/143 (99%)	MAPK1,MAPK3
IL-12 Signaling and Production in Macrophages	8.88E-01	1.28E-02	154/156 (99%)	MAPK1,MAPK3
Role of p14/p19ARF in Tumor Suppression	8.83E-01	3.12E-02	31/32 (97%)	MDM2
Relaxin Signaling	8.72E-01	1.23E-02	160/162 (99%)	MAPK1,MAPK3
Synaptic Long Term Depression	8.57E-01	1.25E-02	158/160 (99%)	MAPK1,MAPK3
Axonal Guidance Signaling	8.53E-01	8.49E-03	467/471 (99%)	ARHGEF12,ITSN1,MAPK1,MAPK3
TWEAK Signaling	8.44E-01	2.63E-02	37/38 (97%)	RIPK1
Inhibition of Angiogenesis by TSP1	8.32E-01	2.56E-02	38/39 (97%)	MAPK1
Epithelial Adherens Junction Signaling	8.28E-01	1.35E-02	146/148 (99%)	SORBS1,ZYX
CXCR4 Signaling	7.96E-01	1.18E-02	168/170 (99%)	MAPK1,MAPK3
April Mediated Signaling	7.88E-01	2.33E-02	42/43 (98%)	MAPK1
Gap Junction Signaling	7.83E-01	1.13E-02	175/177 (99%)	MAPK1,MAPK3
B Cell Receptor Signaling	7.7E-01	1.17E-02	169/171 (99%)	MAPK1,MAPK3
B Cell Activating Factor Signaling	7.68E-01	2.22E-02	44/45 (98%)	MAPK1
Transcriptional Regulatory Network in Embryonic Stem Cells	7.68E-01	2.5E-02	39/40 (98%)	STAT3
Cdc42 Signaling	7.62E-01	1.12E-02	176/178 (99%)	MAPK1,PPP1R12A
FcγRIIB Signaling in B Lymphocytes	7.58E-01	1.69E-02	58/59 (98%)	DOK1
Role of RIG1-like Receptors in Antiviral Innate Immunity	7.3E-01	2.04E-02	48/49 (98%)	RIPK1
iNOS Signaling	7.3E-01	1.89E-02	52/53 (98%)	MAPK1
Cell Cycle: G2/M DNA Damage Checkpoint Regulation	7.3E-01	2.04E-02	48/49 (98%)	MDM2
Role of NFAT in Regulation of the Immune Response	7.22E-01	1.01E-02	197/199 (99%)	MAPK1,MAPK3
Endothelin-1 Signaling	7.22E-01	1.06E-02	187/189 (99%)	MAPK1,MAPK3
CREB Signaling in Neurons	7.06E-01	9.71E-03	204/206 (99%)	MAPK1,MAPK3
TNFR1 Signaling	7.04E-01	1.92E-02	51/52 (98%)	RIPK1
Dendritic Cell Maturation	6.95E-01	9.57E-03	207/209 (99%)	MAPK1,MAPK3
NRF2-mediated Oxidative Stress Response	6.88E-01	1.04E-02	190/192 (99%)	MAPK1,MAPK3
Calcium Signaling	6.88E-01	9.39E-03	211/213 (99%)	MAPK1,MAPK3
Role of NFAT in Cardiac Hypertrophy	6.81E-01	9.57E-03	207/209 (99%)	MAPK1,MAPK3
Actin Nucleation by ARP-WASP Complex	6.37E-01	1.52E-02	65/66 (98%)	PPP1R12A
Toll-like Receptor Signaling	6.37E-01	1.61E-02	61/62 (98%)	MAPK1
Leukocyte Extravasation Signaling	6.27E-01	9.66E-03	205/207 (99%)	MAPK1,CTTN
Death Receptor Signaling	6.24E-01	1.56E-02	63/64 (98%)	RIPK1
Induction of Apoptosis by HIV1	6.17E-01	1.54E-02	64/65 (98%)	RIPK1
Cell Cycle: G1/S Checkpoint Regulation	5.98E-01	1.49E-02	66/67 (99%)	MDM2
Activation of IRF by Cytosolic Pattern Recognition Receptors	5.92E-01	1.39E-02	71/72 (99%)	RIPK1
Hypoxia Signaling in the Cardiovascular System	5.75E-01	1.49E-02	66/67 (99%)	MDM2
Role of Osteoblasts, Osteoclasts and Chondrocytes in Rheumatoid Arthritis	5.65E-01	8.33E-03	238/240 (99%)	MAPK1,MAPK3
T Helper Cell Differentiation	5.59E-01	1.39E-02	71/72 (99%)	STAT3
Systemic Lupus Erythematosus Signaling	5.54E-01	8E-03	248/250 (99%)	MAPK1,MAPK3
CCR5 Signaling in Macrophages	5.53E-01	1.04E-02	95/96 (99%)	MAPK1
IL-4 Signaling	5.33E-01	1.27E-02	78/79 (99%)	IRS1
HER-2 Signaling in Breast Cancer	5.23E-01	1.25E-02	79/80 (99%)	MDM2
Dopamine Receptor Signaling	5.23E-01	1.05E-02	94/95 (99%)	PPP1R12A
Ceramide Signaling	5.05E-01	1.12E-02	88/89 (99%)	MAPK3
Regulation of Actin-based Motility by Rho	4.96E-01	1.12E-02	88/89 (99%)	PPP1R12A
TR/RXR Activation	4.83E-01	1.04E-02	95/96 (99%)	MDM2
Protein Ubiquitination Pathway	4.76E-01	7.46E-03	266/268 (99%)	HSPA4,MDM2
p53 Signaling	4.52E-01	1.04E-02	95/96 (99%)	MDM2
IL-1 Signaling	4.52E-01	9.17E-03	108/109 (99%)	MAPK1
Paxillin Signaling	4.23E-01	8.93E-03	111/112 (99%)	MAPK1
Xenobiotic Metabolism Signaling	4.11E-01	6.67E-03	298/300 (99%)	MAPK1,MAPK3
D-myo-inositol (1,4,5,6)-Tetrakisphosphate Biosynthesis	3.63E-01	7.04E-03	141/142 (99%)	PPP1R12A
D-myo-inositol (3,4,5,6)-tetrakisphosphate Biosynthesis	3.63E-01	7.04E-03	141/142 (99%)	PPP1R12A
Cellular Effects of Sildenafil (Viagra)	3.43E-01	6.71E-03	148/149 (99%)	PPP1R12A
eNOS Signaling	3.38E-01	6.58E-03	151/152 (99%)	HSPA4
Cardiac β-adrenergic Signaling	3.28E-01	6.33E-03	157/158 (99%)	PPP1R12A
D-myo-inositol-5-phosphate Metabolism	3.24E-01	6.29E-03	158/159 (99%)	PPP1R12A
3-phosphoinositide Degradation	3.22E-01	6.25E-03	159/160 (99%)	PPP1R12A
3-phosphoinositide Biosynthesis	2.98E-01	5.62E-03	177/178 (99%)	PPP1R12A
Tight Junction Signaling	2.9E-01	6.21E-03	160/161 (99%)	ARHGEF2
Tec Kinase Signaling	2.84E-01	5.49E-03	181/182 (99%)	STAT3
Dopamine-DARPP32 Feedback in cAMP Signaling	2.72E-01	5.38E-03	185/186 (99%)	PPP1R12A
NF-κB Signaling	2.66E-01	5.75E-03	173/174 (99%)	RIPK1
Wnt/β-catenin Signaling	2.58E-01	5.71E-03	174/175 (99%)	MDM2
RAR Activation	2.53E-01	5.26E-03	189/190 (99%)	MAPK1
Superpathway of Inositol Phosphate Compounds	2.34E-01	4.35E-03	229/230 (100%)	PPP1R12A
