# Supplementary material for: Downstream Signaling Pathways in Mouse Adipose Tissues Following Acute In Vivo Administration of Fibroblast Growth Factor 21
Source: PLoS One. 2013 Sep 6;8(9):e73011. doi: 10.1371/journal.pone.0073011 (PMC3765203; doi:10.1371/journal.pone.0073011)
Supplement: Table S11 — Overlap of the FGF21 and PPARγ agonist treatment responses in EWAT from db/db mice. Listed are the genes that were previously reported to be regulated by PPARγ agonists in EWAT from db/db mice [8], (379 genes represented by 452 probes), and that were in common with the 1129 FGF21-responsive probe sets in WAT identified in this report (see Table S1). There were 83 resulting probeset-to-probe combinations (since both studies were performed on different array platforms). The following data (fold change and p value) are included: 1) the 2.5 mg/kg dose of PEG30-FGF21 Q108 at the 5 day time point in db/db-Chow (current study), 2) the db/db-Chow vs WT-Chow “disease” comparison (current study), 3) the Rosiglitazone and COOH treatments at the 8 day time point (previously published study), and 4) the db/db-Chow vs WT-Chow “disease” comparison (previously published study). See Figure S6. (XLSX) [file pone.0073011.s017.xlsx]

## Sheet: Table_S11
Probeset ID	Gene Symbol	Entrez Gene ID	db/db Chow. PEG30-FGF21 Q108, 2.5 mg/kg, 5d / Vehicle Treatment		db/db chow Vehicle 5d / WT chow Vehicle		Reporter ID	Gene Symbol	db/db Chow. Rosi, 30 mg/kg, 8d / Vehicle Treatment		db/db Chow. COOH 30 mg/kg, 8d / Vehicle Treatment		db/db chow Vehicle 8d / WT chow Vehicle
			EWAT		EWAT				EWAT		EWAT		EWAT
			Fold Change	ANOVA p	Fold Change	ANOVA p			Fold Change	p	Fold Change	p	Fold Change	p
merck-NM_009463_at	Ucp1	22227	2.53279	0.01061	5.01072	0.0004343	10019061719	Ucp1	9.454	1.036e-34	16.938	3.249e-32	2.153	5.499e-07
merck-NM_009463_at	Ucp1	22227	2.53279	0.01061	5.01072	0.0004343	10019060387	Ucp1	8.139	3.307e-26	21.454	1.441e-32	1.308	0.048
merck-NM_009463_at	Ucp1	22227	2.53279	0.01061	5.01072	0.0004343	10019060557	Ucp1	9.461	1.092e-39	21.143	0	1.649	0.0008357
merck-NM_183183_at	Gprin3	243385	1.65615	0.000506	1.72902	0.0004369	10018185472	Gprin3	1.674	1.21e-06	1.707	2.758e-06	1.137	0.256
merck-AK033372_s_at	B430010I23Rik	78849	1.63005	0.002594	-2.57099	3.278e-06	10018180794	B430010I23Rik	1.843	6.964e-06	1.905	2.138e-06	-2.675	2.153e-08
merck-NM_018769_at	Dfna5	54722	1.62742	0.0007122	2.0488	0.0007386	10018191371	Dfna5	1.834	1.734e-05	2.627	7.925e-12	1.13	0.524
merck-ENSMUST00000040608_at	3930402G23Rik	665306	1.51112	0.006176	1.02226	0.8823	10018181037	3930402G23Rik	1.909	2.146e-12	2.645	4.218e-26	1.962	0.000128
merck-ENSMUST00000024638_at	4930506C21Rik	75060	1.44944	0.0006099	-1.04131	0.6778	10018194691	4930506C21Rik	1.73	9.643e-08	2.533	2.131e-13	-1.028	0.678
merck-AK041253_at	Car5b	56078	1.35488	0.001063	1.13144	0.3064	10018192754	Car5b	1.602	1.027e-08	1.539	1.625e-07	-1.228	0.12
merck-AK160582_a_at	Pole4	66979	1.35488	0.00208	1.29569	0.0005274	10018180607	Pole4	1.695	4.198e-17	1.707	2.382e-44	-1.148	0.059
merck-AF064635_a_at	Hsd17b12	56348	1.3216	0.005545	-1.04797	0.4684	10018182081	Hsd17b12	2.337	3.168e-15	4.661	4.905e-44	-1.179	0.061
merck-NM_019513_at	Car5b	56078	1.31674	0.003312	-1.19248	0.02076	10018192754	Car5b	1.602	1.027e-08	1.539	1.625e-07	-1.228	0.12
merck-AK016432_a_at	4931406C07Rik	70984	1.31371	0.01203	-1.04186	0.6618	10018195083	4931406C07Rik	2.449	3.872e-19	3.236	1.584e-23	-1.36	0.051
merck-NM_010634_at	Fabp5	16592	1.30197	0.003305	3.99853	1.192e-07	10018192434	Fabp5	1.943	1.061e-07	1.598	0.0001755	1.246	0.212
merck-AK010135_a_at	Pole4	66979	1.28588	0.003592	-1.07666	0.2278	10018180607	Pole4	1.695	4.198e-17	1.707	2.382e-44	-1.148	0.059
merck-BC019834_s_at	1600014C10Rik	72244	1.28558	3.994e-06	1.16901	0.004366	10018172999	1600014C10Rik	1.961	9.744e-10	1.96	9.85e-10	-1.477	0.004
merck-NM_011817_at	Gadd45g	23882	1.2735	0.07441	-1.52405	0.006817	10018192938	Gadd45g	2.31	2.508e-30	2.057	1.033e-08	1.069	0.364
merck-CB587495_a_at	Zfp655	72611	1.26445	0.08631	1.17036	0.1208	10018175287	Zfp655	1.75	5.576e-11	2.173	1.233e-26	-1.072	0.617
merck-AK004720_a_at	Gm16515	24083	1.2485	0.00251	1.58271	0.0002325	10018195189	Gm16515	1.526	1.354e-11	1.806	3.061e-21	-1.296	0.006
merck-NM_009479_s_at	Uros	22276	1.24672	0.03804	1.19878	0.05831	10018181551	Uros	1.539	7.652e-10	1.533	1.36e-11	-1.382	1.57e-07
merck-NM_013770_at	Slc25a10	27376	1.24334	0.002082	1.49108	0.01195	10018182191	Slc25a10	1.561	1.142e-05	1.819	3.814e-09	-1.157	0.323
merck-NM_011104_a_at	Prkce	18754	1.24285	0.002141	1.19735	0.02093	10018173388	Prkce	1.637	1.763e-05	1.634	2.468e-06	1.006	0.962
merck-NM_011104_a_at	Prkce	18754	1.24285	0.002141	1.19735	0.02093	10018181264	Prkce	1.989	3.384e-20	2.307	1.01e-19	-1.029	0.837
merck-NM_008288_s_at	Hsd11b1	15483	1.22789	0.0002931	1.50557	8.863e-05	10019061513	Hsd11b1	-1.541	0.008	-1.895	4.085e-05	-1.281	0.083
merck-NM_028298_at	Zfp655	72611	1.21722	0.0007154	-1.02641	0.502	10018175287	Zfp655	1.75	5.576e-11	2.173	1.233e-26	-1.072	0.617
merck-NM_173440_a_at	Nrip1	268903	1.20745	0.02225	-1.81552	8.702e-06	10018192534	Nrip1	1.527	3.039e-12	1.585	3.167e-14	-1.186	0.024
merck-NM_024178_a_at	Alg14	66789	1.18752	0.0207	-1.08493	0.2138	10018192926	Alg14	1.629	1.759e-08	2.036	1.127e-25	1.126	0.17
merck-NM_024223_at	Crip2	68337	1.17225	0.004241	1.32556	0.0001521	10018176702	Crip2	-1.837	1.068e-31	-1.883	4.364e-31	-1.021	0.817
merck-NM_011014_at	Sigmar1	18391	1.17095	0.009684	1.2442	0.0007677	10018190088	Sigmar1	1.655	1.605e-12	1.816	6.239e-17	-1.178	0.151
merck-AK012827_a_at	Pex3	56535	1.1318	0.1764	-1.23001	0.02148	10018178977	Pex3	1.695	5.275e-18	2.152	0	-1.324	0.000142
merck-NM_199195_s_at	Bckdhb	12040	1.12673	0.02809	-1.33506	6.688e-05	10018188731	Bckdhb	1.682	1.893e-12	1.867	2.888e-17	-1.659	1.135e-05
merck-NM_010046_s_at	Dgat1	13350	1.12166	0.004433	1.19443	0.0578	10019059678	Dgat1	1.778	3.279e-05	2.212	9.863e-09	-1.906	0.002
merck-NM_010046_s_at	Dgat1	13350	1.12166	0.004433	1.19443	0.0578	10019060790	Dgat1	1.785	1.862e-05	2.133	2.177e-08	-2.003	0.0003213
merck-NM_010046_s_at	Dgat1	13350	1.12166	0.004433	1.19443	0.0578	10019060507	Dgat1	1.69	1.38e-06	2.063	2.685e-11	-1.742	0.005
merck-AK164038_a_at	Idh3a	67834	1.12096	0.1169	1.13006	0.04965	10018173217	Idh3a	1.847	6.655e-13	1.946	1.271e-14	-1.052	0.661
merck-NM_007760_at	Crat	12908	1.11774	0.3306	1.18449	0.0767	10019060822	Crat	1.665	5.77e-07	1.645	1.036e-06	-1.527	0.006
merck-NM_026963_at	Lzic	69151	1.11404	0.01362	1.38995	0.0002913	10018178684	Lzic	1.631	4.053e-15	1.943	3.568e-26	-1.031	0.746
merck-AK047984_a_at	Car5b	56078	1.10609	0.08809	-1.2161	0.01068	10018192754	Car5b	1.602	1.027e-08	1.539	1.625e-07	-1.228	0.12
merck-NM_175101_at	Tmem111	66087	1.09202	0.07943	1.34276	3.076e-05	10018193876	Tmem111	1.513	2.718e-07	1.511	2.972e-07	-1.189	0.085
merck-NM_145428_s_at	Dhrs7b	216820	1.08715	0.1471	-1.21051	0.0423	10018175573	Dhrs7b	1.563	2.342e-08	2.405	2.839e-26	-1.335	0.001
merck-NM_027977_at	2310001A20Rik	71881	1.08625	0.1503	-1.08543	0.2452	10018183935	2310001A20Rik	2.067	4.112e-20	2.525	3.398e-26	-2.08	3.442e-10
merck-NM_009464_at	Ucp3	22229	1.07944	0.37	-1.51845	0.00708	10019060768	Ucp3	2.586	1.032e-07	1.749	0.002	-5.485	1.47e-20
merck-NM_009464_at	Ucp3	22229	1.07944	0.37	-1.51845	0.00708	10019060955	Ucp3	2.061	1.642e-10	1.523	0.005	-3.425	1.088e-15
merck-AK054293_a_at	Alg9	102580	1.07862	0.3087	1.28884	0.002197	10018175212	Alg9	2.064	4.473e-05	2.988	4.651e-14	-1.142	0.511
merck-AK017901_at	Prkce	18754	1.07706	0.2827	1.06177	0.4008	10018173388	Prkce	1.637	1.763e-05	1.634	2.468e-06	1.006	0.962
merck-AK017901_at	Prkce	18754	1.07706	0.2827	1.06177	0.4008	10018181264	Prkce	1.989	3.384e-20	2.307	1.01e-19	-1.029	0.837
merck-NM_134007_at	Cisd1	52637	1.06849	0.2215	-1.07295	0.1826	10018196074	Cisd1	1.651	4.475e-09	1.54	4.449e-07	-2.41	2.073e-09
merck-NM_026179_at	Abhd5	67469	1.06721	0.08661	1.24148	0.001989	10018193812	Abhd5	1.817	1.2e-07	2.464	1.9e-17	-1.199	0.159
merck-NM_025311_a_at	D14Ertd449e	66039	1.04674	0.5982	-1.79473	0.000913	10018176432	D14Ertd449e	1.586	1.802e-07	1.981	1.148e-07	1.011	0.835
merck-NM_024495_a_at	Car13	71934	1.04388	0.5335	-1.11949	0.3958	10018177287	Car13	1.621	0.0008706	1.606	0.001	-1.329	0.16
merck-NM_028030_at	Rbpms2	71973	1.0382	0.3907	1.14167	0.01311	10018183003	Rbpms2	1.502	3.508e-08	1.659	1.776e-08	-1.669	3.016e-05
merck-NM_152234_s_at	Ubqln1	56085	1.03624	0.1823	1.03557	0.4857	10018192538	Ubqln1	1.533	5.012e-10	1.851	1.81e-14	-1.257	6.212e-06
merck-NM_152234_s_at	Ubqln1	56085	1.03624	0.1823	1.03557	0.4857	10018195590	Ubqln1	1.569	1.287e-06	2.11	1.622e-11	1.109	0.374
merck-NM_152234_s_at	Ubqln1	56085	1.03624	0.1823	1.03557	0.4857	10018174878	Ubqln1	1.639	2.462e-12	2.305	5.785e-21	1.139	0.058
merck-AK190434_a_at	Abhd5	67469	1.03605	0.6626	1.01976	0.862	10018193812	Abhd5	1.817	1.2e-07	2.464	1.9e-17	-1.199	0.159
merck-AK004897_a_at	Acsl1	14081	1.02222	0.6099	1.53109	0.0001411	10018177062	Acsl1	2.612	6.166e-44	2.693	0	-1.311	0.015
merck-NM_030250_a_at	Nus1	52014	1.01574	0.8319	1.73021	2.265e-06	10018184652	Nus1	1.665	2.798e-14	2.582	1.401e-45	2.049	1.719e-16
merck-AK153175_a_at	Tmem135	72759	1.01174	0.8221	1.36019	9.751e-05	10018173319	Tmem135	1.601	6.818e-15	1.725	2.184e-13	-1.016	0.899
merck-NM_018823_a_at	Nfat5	54446	-1.00476	0.9577	-1.40864	0.003335	10018175907	Nfat5	1.809	5.653e-12	2.127	3.166e-39	-1.55	9.381e-08
merck-NM_025569_at	Mgst3	66447	-1.00704	0.9357	-1.63983	3.386e-05	10018174883	Mgst3	1.652	0.0001621	1.719	4.616e-05	-1.694	0.005
merck-NM_025569_at	Mgst3	66447	-1.00704	0.9357	-1.63983	3.386e-05	10018196136	Mgst3	1.762	8.088e-08	2.288	4.384e-15	1.178	0.34
merck-NM_133957_at	Nfat5	54446	-1.00974	0.8977	-1.06282	0.5728	10018175907	Nfat5	1.809	5.653e-12	2.127	3.166e-39	-1.55	9.381e-08
merck-NM_023041_at	Pex19	19298	-1.01128	0.885	-1.01313	0.8502	10018188292	Pex19	2.055	4.299e-14	2.274	5.441e-18	-1.534	0.018
merck-NM_027314_at	03/05/2013	69104	-1.01325	0.5497	1.01883	0.6067	10018176833	03/05/2013	1.642	4.742e-06	1.747	2.566e-07	-1.121	0.47
merck-NM_139307_at	Vasn	246154	-1.01369	0.7843	-1.29509	0.003536	10018191686	Vasn	-1.979	9.96e-12	-2.243	1.147e-34	-1.406	7.528e-07
merck-NM_027519_at	6330406I15Rik	70717	-1.01661	0.883	1.5574	0.001134	10018184742	6330406I15Rik	-1.933	1.687e-07	-3.585	4.03e-24	1.322	0.049
merck-NM_020578_at	Ehd3	57440	-1.01751	0.8229	2.50035	0.000899	10018186055	Ehd3	-1.711	4.483e-07	-4.21	1.013e-34	3.021	6.022e-18
merck-AF281676_a_at	Ppp1r1a	58200	-1.05631	0.46	-1.6062	0.0002929	10018196464	Ppp1r1a	3.654	2.196e-18	5.141	2.145e-28	-4.798	9.349e-17
merck-NM_013867_at	Bcar3	29815	-1.07924	0.4401	-1.13078	0.09241	10018188406	Bcar3	1.899	2.371e-11	1.827	3.408e-10	1.261	0.128
merck-NM_021282_at	Cyp2e1	13106	-1.08463	0.6298	-5.5552	3.338e-06	10019060702	Cyp2e1	4.181	7.487e-16	4.952	1.955e-19	-25.536	0
merck-NM_021282_at	Cyp2e1	13106	-1.08463	0.6298	-5.5552	3.338e-06	10019062604	Cyp2e1	3.652	1.466e-13	4.397	2.912e-17	-18.342	0
merck-NM_021282_at	Cyp2e1	13106	-1.08463	0.6298	-5.5552	3.338e-06	10019060963	Cyp2e1	3.454	2.17e-16	4.299	4.394e-22	-20.929	0
merck-NM_009328_at	Tcf15	21407	-1.12481	0.1945	-1.10131	0.2728	10019060022	Tcf15	-1.521	0.0003167	-2.763	2.776e-18	-2.194	3.676e-07
merck-NM_020559_at	Alas1	11655	-1.12686	0.01779	-1.13978	0.2008	10018179332	Alas1	1.53	1.445e-06	1.553	1.105e-05	-1.117	0.281
merck-NM_134099_at	Fbxo4	106052	-1.18133	0.0003204	1.05903	0.1617	10018195580	Fbxo4	1.876	3.018e-14	1.651	2.878e-09	-1.48	0.003
merck-NM_177833_at	Sh3pxd2a	14218	-1.24512	0.02011	-1.98061	6.318e-06	10018178397	Sh3pxd2a	1.738	2.436e-16	1.891	2.741e-06	-1.304	0.019
merck-NM_177833_at	Sh3pxd2a	14218	-1.24512	0.02011	-1.98061	6.318e-06	10018191225	2310014D11Rik	1.97	1.407e-05	2.023	0.0001045	-2.333	1.423e-06
merck-NM_029796_at	Lrg1	76905	-1.26212	0.008456	1.05582	0.5924	10019059536	Lrg1	-1.94	1.697e-06	-3.263	1.301e-17	-1.791	0.0004101
merck-NM_015781_at	Nap1l1	53605	-1.26678	0.00769	1.38899	0.01163	10019059742	Nap1l1	1.7	8.036e-08	1.501	4.013e-05	1.275	0.048
merck-NM_010512_at	Igf1	16000	-1.31765	0.002806	-1.76035	0.0002156	10019059930	Igf1	1.61	0.003	1.599	0.004	-2.001	0.0002607
merck-AK048754_s_at	Stard4	170459	-1.31795	0.0004897	1.18503	0.002193	10018178349	Stard4	-1.535	6.327e-05	-1.51	0.000118	1.205	0.015
merck-AK009333_at	Sh3pxd2a	14218	-1.43021	0.0003085	-1.21038	0.01507	10018178397	Sh3pxd2a	1.738	2.436e-16	1.891	2.741e-06	-1.304	0.019
merck-AK009333_at	Sh3pxd2a	14218	-1.43021	0.0003085	-1.21038	0.01507	10018191225	2310014D11Rik	1.97	1.407e-05	2.023	0.0001045	-2.333	1.423e-06
